# Supplementary material for: The genomic footprint of whaling and isolation in fin whale populations
Source: Nat Commun. 2023 Sep 12;14:5465. doi: 10.1038/s41467-023-40052-z (PMC10497599; doi:10.1038/s41467-023-40052-z)
Supplement: Supplementary file 4 — Source Data [file 41467_2023_40052_MOESM4_ESM.zip]

Archive with 206 entries (181 files):
- Source_Data/
- __MACOSX/._Source_Data
- Source_Data/Figure_S20/
- __MACOSX/Source_Data/._Figure_S20
- Source_Data/Figure_S18/
- __MACOSX/Source_Data/._Figure_S18
- Source_Data/Figure_S11/
- __MACOSX/Source_Data/._Figure_S11
- Source_Data/Figure_S17/
- __MACOSX/Source_Data/._Figure_S17
- Source_Data/Figure_S10/
- __MACOSX/Source_Data/._Figure_S10
- Source_Data/Figure_S19/
- __MACOSX/Source_Data/._Figure_S19
- Source_Data/.DS_Store
- __MACOSX/Source_Data/._.DS_Store
- Source_Data/Figure_1/
- __MACOSX/Source_Data/._Figure_1
- Source_Data/Figure_S8/
- __MACOSX/Source_Data/._Figure_S8
- Source_Data/Figure_S6/
- __MACOSX/Source_Data/._Figure_S6
- Source_Data/Figure_S1/
- __MACOSX/Source_Data/._Figure_S1
- Source_Data/Figure_S7/
- __MACOSX/Source_Data/._Figure_S7
- Source_Data/Figure_S9/
- __MACOSX/Source_Data/._Figure_S9
- Source_Data/Figure_S15/
- __MACOSX/Source_Data/._Figure_S15
- Source_Data/Figure_S13/
- __MACOSX/Source_Data/._Figure_S13
- Source_Data/Figure_S14/
- __MACOSX/Source_Data/._Figure_S14
- Source_Data/Figure_S22/
- __MACOSX/Source_Data/._Figure_S22
- Source_Data/Figure_5/
- __MACOSX/Source_Data/._Figure_5
- Source_Data/Figure_2/
- __MACOSX/Source_Data/._Figure_2
- Source_Data/Figure_3/
- __MACOSX/Source_Data/._Figure_3
- Source_Data/Figure_4/
- __MACOSX/Source_Data/._Figure_4
- Source_Data/Figure_S2/
- __MACOSX/Source_Data/._Figure_S2
- Source_Data/Figure_S5/
- __MACOSX/Source_Data/._Figure_S5
- Source_Data/Figure_S4/
- __MACOSX/Source_Data/._Figure_S4
- Source_Data/Figure_S3/
- __MACOSX/Source_Data/._Figure_S3
- Source_Data/Figure_S20/FigS20.csv
- __MACOSX/Source_Data/Figure_S20/._FigS20.csv
- Source_Data/Figure_S18/FigS18-ENPGOCdata_dadi.sfs.txt
- __MACOSX/Source_Data/Figure_S18/._FigS18-ENPGOCdata_dadi.sfs.txt
- Source_Data/Figure_S18/FigS18-ENPGOC-GhostPop.expSFS_dadi.txt
- __MACOSX/Source_Data/Figure_S18/._FigS18-ENPGOC-GhostPop.expSFS_dadi.txt
- Source_Data/Figure_S11/FigS11.csv
- __MACOSX/Source_Data/Figure_S11/._FigS11.csv
- Source_Data/Figure_S17/FigS17b-ENPGOC-Split-AsymmetricMigration-ENPChangeTw2.expSFS_dadi.txt
- __MACOSX/Source_Data/Figure_S17/._FigS17b-ENPGOC-Split-AsymmetricMigration-ENPChangeTw2.expSFS_dadi.txt
- Source_Data/Figure_S17/FigS17c-ENPGOC-AncestralSizeChange-Split-AsymmetricMigration.expSFS_dadi.txt
- __MACOSX/Source_Data/Figure_S17/._FigS17c-ENPGOC-AncestralSizeChange-Split-AsymmetricMigration.expSFS_dadi.txt
- Source_Data/Figure_S17/FigS17-ENPGOCdata_dadi.sfs.txt
- __MACOSX/Source_Data/Figure_S17/._FigS17-ENPGOCdata_dadi.sfs.txt
- Source_Data/Figure_S17/FigS17a-ENPGOC-Split-AsymmetricMigration.expSFS_dadi.txt
- __MACOSX/Source_Data/Figure_S17/._FigS17a-ENPGOC-Split-AsymmetricMigration.expSFS_dadi.txt
- Source_Data/Figure_S10/FigS10.csv
- __MACOSX/Source_Data/Figure_S10/._FigS10.csv
- Source_Data/Figure_S19/FigS19a_FigS19b_pval.csv
- __MACOSX/Source_Data/Figure_S19/._FigS19a_FigS19b_pval.csv
- Source_Data/Figure_S19/FigS19a.csv
- __MACOSX/Source_Data/Figure_S19/._FigS19a.csv
- Source_Data/Figure_S19/FigS19b.csv
- __MACOSX/Source_Data/Figure_S19/._FigS19b.csv
- Source_Data/Figure_S19/FigS19c.csv
- __MACOSX/Source_Data/Figure_S19/._FigS19c.csv
- Source_Data/Figure_1/Fig1a.csv
- __MACOSX/Source_Data/Figure_1/._Fig1a.csv
- Source_Data/Figure_1/Fig1c.csv
- __MACOSX/Source_Data/Figure_1/._Fig1c.csv
- Source_Data/Figure_1/Fig1b.csv
- __MACOSX/Source_Data/Figure_1/._Fig1b.csv
- Source_Data/Figure_S8/FigS8a.csv
- __MACOSX/Source_Data/Figure_S8/._FigS8a.csv
- Source_Data/Figure_S8/FigS8c.csv
- __MACOSX/Source_Data/Figure_S8/._FigS8c.csv
- Source_Data/Figure_S8/FigS8b.csv
- __MACOSX/Source_Data/Figure_S8/._FigS8b.csv
- Source_Data/Figure_S6/FigS6-winhet.csv
- __MACOSX/Source_Data/Figure_S6/._FigS6-winhet.csv
- Source_Data/Figure_S6/FigS6-finwhalehet.csv
- __MACOSX/Source_Data/Figure_S6/._FigS6-finwhalehet.csv
- Source_Data/Figure_S1/Figure_S1a_Genomewide_heterozygosity_plotting_MinkevsFin.txt
- __MACOSX/Source_Data/Figure_S1/._Figure_S1a_Genomewide_heterozygosity_plotting_MinkevsFin.txt
- Source_Data/Figure_S1/Figure_S1c_and_S1d_ROH_total_plotting.txt
- __MACOSX/Source_Data/Figure_S1/._Figure_S1c_and_S1d_ROH_total_plotting.txt
- Source_Data/Figure_S1/Figure_S1b_Genomewide_heterozygosity_plotting.txt
- __MACOSX/Source_Data/Figure_S1/._Figure_S1b_Genomewide_heterozygosity_plotting.txt
- Source_Data/Figure_S7/FigS7.csv
- __MACOSX/Source_Data/Figure_S7/._FigS7.csv
- Source_Data/Figure_S9/FigS9.csv
- __MACOSX/Source_Data/Figure_S9/._FigS9.csv
- Source_Data/Figure_S15/FigS15a-ENP3epoch_dadi.sfs.txt
- __MACOSX/Source_Data/Figure_S15/._FigS15a-ENP3epoch_dadi.sfs.txt
- Source_Data/Figure_S15/FigS15a-ENPdata_dadi.sfs.txt
- __MACOSX/Source_Data/Figure_S15/._FigS15a-ENPdata_dadi.sfs.txt
- Source_Data/Figure_S15/FigS15b.csv
- __MACOSX/Source_Data/Figure_S15/._FigS15b.csv
- Source_Data/Figure_S15/FigS15a-ENPmsprime_run17.sfs.txt
- __MACOSX/Source_Data/Figure_S15/._FigS15a-ENPmsprime_run17.sfs.txt
- Source_Data/Figure_S13/FigS13a-ENP2epoch_fsc.txt
- __MACOSX/Source_Data/Figure_S13/._FigS13a-ENP2epoch_fsc.txt
- Source_Data/Figure_S13/.DS_Store
- __MACOSX/Source_Data/Figure_S13/._.DS_Store
- Source_Data/Figure_S13/FigS13a-ENP4epoch_fsc.txt
- __MACOSX/Source_Data/Figure_S13/._FigS13a-ENP4epoch_fsc.txt
- Source_Data/Figure_S13/FigS13a-ENP3epoch_fsc.txt
- __MACOSX/Source_Data/Figure_S13/._FigS13a-ENP3epoch_fsc.txt
- Source_Data/Figure_S13/FigS13a-ENPdata_dadi.sfs.txt
- __MACOSX/Source_Data/Figure_S13/._FigS13a-ENPdata_dadi.sfs.txt
- Source_Data/Figure_S13/FigS13b-GOC2epoch_fsc.txt
- __MACOSX/Source_Data/Figure_S13/._FigS13b-GOC2epoch_fsc.txt
- Source_Data/Figure_S13/FigS13b-GOC4epoch_fsc.txt
- __MACOSX/Source_Data/Figure_S13/._FigS13b-GOC4epoch_fsc.txt
- Source_Data/Figure_S13/FigS13b-GOC3epoch_fsc.txt
- __MACOSX/Source_Data/Figure_S13/._FigS13b-GOC3epoch_fsc.txt
- Source_Data/Figure_S13/FigS13b-GOC4epoch_dadi.sfs.txt
- __MACOSX/Source_Data/Figure_S13/._FigS13b-GOC4epoch_dadi.sfs.txt
- Source_Data/Figure_S13/FigS13b-GOC1epoch_fsc.txt
- __MACOSX/Source_Data/Figure_S13/._FigS13b-GOC1epoch_fsc.txt
- Source_Data/Figure_S13/FigS13b-GOC1epoch_dadi.sfs.txt
- __MACOSX/Source_Data/Figure_S13/._FigS13b-GOC1epoch_dadi.sfs.txt
- Source_Data/Figure_S13/FigS13a-ENP1epoch_dadi.sfs.txt
- __MACOSX/Source_Data/Figure_S13/._FigS13a-ENP1epoch_dadi.sfs.txt
- Source_Data/Figure_S13/FigS13a-ENPdata_fsc.txt
- __MACOSX/Source_Data/Figure_S13/._FigS13a-ENPdata_fsc.txt
- Source_Data/Figure_S13/FigS13a-ENP4epoch_dadi.sfs.txt
- __MACOSX/Source_Data/Figure_S13/._FigS13a-ENP4epoch_dadi.sfs.txt
- Source_Data/Figure_S13/FigS13a-ENP2epoch_dadi.sfs.txt
- __MACOSX/Source_Data/Figure_S13/._FigS13a-ENP2epoch_dadi.sfs.txt
- Source_Data/Figure_S13/FigS13a-ENP1epoch_fsc.txt
- __MACOSX/Source_Data/Figure_S13/._FigS13a-ENP1epoch_fsc.txt
- Source_Data/Figure_S13/FigS13b-GOCdata_dadi.sfs.txt
- __MACOSX/Source_Data/Figure_S13/._FigS13b-GOCdata_dadi.sfs.txt
- Source_Data/Figure_S13/FigS13b-GOC3epoch_dadi.sfs.txt
- __MACOSX/Source_Data/Figure_S13/._FigS13b-GOC3epoch_dadi.sfs.txt
- Source_Data/Figure_S13/FigS13b-GOCdata_fsc.txt
- __MACOSX/Source_Data/Figure_S13/._FigS13b-GOCdata_fsc.txt
- Source_Data/Figure_S13/FigS13a-ENP3epoch_dadi.sfs.txt
- __MACOSX/Source_Data/Figure_S13/._FigS13a-ENP3epoch_dadi.sfs.txt
- Source_Data/Figure_S13/FigS13b-GOC2epoch_dadi.sfs.txt
- __MACOSX/Source_Data/Figure_S13/._FigS13b-GOC2epoch_dadi.sfs.txt
- Source_Data/Figure_S14/FigS14c.csv
- __MACOSX/Source_Data/Figure_S14/._FigS14c.csv
- Source_Data/Figure_S14/FigS14a_FigS14b.csv
- __MACOSX/Source_Data/Figure_S14/._FigS14a_FigS14b.csv
- Source_Data/Figure_S22/FigS22b.csv
- __MACOSX/Source_Data/Figure_S22/._FigS22b.csv
- Source_Data/Figure_S22/FigS22a.csv
- __MACOSX/Source_Data/Figure_S22/._FigS22a.csv
- Source_Data/Figure_5/Fig5b.csv
- __MACOSX/Source_Data/Figure_5/._Fig5b.csv
- Source_Data/Figure_5/Fig5a.csv
- __MACOSX/Source_Data/Figure_5/._Fig5a.csv
- Source_Data/Figure_2/Fig2a-roh.csv
- __MACOSX/Source_Data/Figure_2/._Fig2a-roh.csv
- Source_Data/Figure_2/Fig2a_finwhalehet.csv
- __MACOSX/Source_Data/Figure_2/._Fig2a_finwhalehet.csv
- Source_Data/Figure_2/Fig2b-winhet.csv
- __MACOSX/Source_Data/Figure_2/._Fig2b-winhet.csv
- Source_Data/Figure_2/Fig2a-otherhet.csv
- __MACOSX/Source_Data/Figure_2/._Fig2a-otherhet.csv
- Source_Data/Figure_3/Fig3b_ENPdata_dadi.sfs.txt
- __MACOSX/Source_Data/Figure_3/._Fig3b_ENPdata_dadi.sfs.txt
- Source_Data/Figure_3/Fig3b_ENP2epoch_dadi.sfs.txt
- __MACOSX/Source_Data/Figure_3/._Fig3b_ENP2epoch_dadi.sfs.txt
- Source_Data/Figure_3/Fig3b_ENP3epoch_dadi.sfs.txt
- __MACOSX/Source_Data/Figure_3/._Fig3b_ENP3epoch_dadi.sfs.txt
- Source_Data/Figure_3/Fig3b_ENP1epoch_dadi.sfs.txt
- __MACOSX/Source_Data/Figure_3/._Fig3b_ENP1epoch_dadi.sfs.txt
- Source_Data/Figure_3/Fig3c-sealevel.csv
- __MACOSX/Source_Data/Figure_3/._Fig3c-sealevel.csv
- Source_Data/Figure_3/Fig3b_ENP4epoch_dadi.sfs.txt
- __MACOSX/Source_Data/Figure_3/._Fig3b_ENP4epoch_dadi.sfs.txt
- Source_Data/Figure_4/Fig4a.csv
- __MACOSX/Source_Data/Figure_4/._Fig4a.csv
- Source_Data/Figure_4/Fig4c.csv
- __MACOSX/Source_Data/Figure_4/._Fig4c.csv
- Source_Data/Figure_4/Fig4b.csv
- __MACOSX/Source_Data/Figure_4/._Fig4b.csv
- Source_Data/Figure_S2/FigS2.csv
- __MACOSX/Source_Data/Figure_S2/._FigS2.csv
- Source_Data/Figure_S5/FigS5-tree.newick.txt
- __MACOSX/Source_Data/Figure_S5/._FigS5-tree.newick.txt
- Source_Data/Figure_S5/FigS5.csv
- __MACOSX/Source_Data/Figure_S5/._FigS5.csv
- Source_Data/Figure_S4/FigS4b.csv
- __MACOSX/Source_Data/Figure_S4/._FigS4b.csv
- Source_Data/Figure_S4/FigS4a.csv
- __MACOSX/Source_Data/Figure_S4/._FigS4a.csv
- Source_Data/Figure_S3/FigS3b.csv
- __MACOSX/Source_Data/Figure_S3/._FigS3b.csv
- Source_Data/Figure_S3/FigS3a.csv
- __MACOSX/Source_Data/Figure_S3/._FigS3a.csv
