# Supplementary material for: The genomic footprint of whaling and isolation in fin whale populations
Source: Nat Commun. 2023 Sep 12;14:5465. doi: 10.1038/s41467-023-40052-z (PMC10497599; doi:10.1038/s41467-023-40052-z)
Supplement: Supplementary file 4 — Source Data [file 41467_2023_40052_MOESM4_ESM.zip › Source_Data/Figure_S20/FigS20.csv]

	rep	model	pop	popSize	meanFitness	meanHet	FROH_500kb	FROH_1Mb	avgvStrDel	avgStrDel	avgModDel	avgWkDel	popmodel	geneticLoad
1	1	w/ Mig	ENP	17386	0.969962	0.00147715	0	0	1.45	26.225	28.7	313.35	ENP	0.030038
2	2	w/ Mig	ENP	17386	0.971155	0.00146923	0.00225283	0	0.95	26.525	32.225	288.675	ENP	0.028845
3	3	w/ Mig	ENP	17386	0.972064	0.00144988	0	0	1.425	24.625	30.95	287.875	ENP	0.027936
4	4	w/ Mig	ENP	17386	0.969319	0.00144886	0	0	0.95	24.875	34.825	320	ENP	0.030681
5	5	w/ Mig	ENP	17386	0.969514	0.0014679	0	0	1.175	25.4	34.625	321.55	ENP	0.030486
6	6	w/ Mig	ENP	17386	0.970567	0.00146924	0	0	1.35	24.8	26.575	288.475	ENP	0.029433
7	7	w/ Mig	ENP	17386	0.971228	0.00147443	0.00147691	0	1.05	25.7	30.2	281.6	ENP	0.028772
8	8	w/ Mig	ENP	17386	0.970532	0.00146285	0.00129229	0	0.95	23.75	31.475	289.525	ENP	0.029468
9	9	w/ Mig	ENP	17386	0.973809	0.00144205	0	0	0.925	23.6	29.225	307.4	ENP	0.026191
10	10	w/ Mig	ENP	17386	0.971806	0.00145952	0	0	1.375	25.975	29.95	251.175	ENP	0.0281940000000001
11	11	w/ Mig	ENP	17386	0.97259	0.00148785	0	0	1.075	25.2	29.675	270.625	ENP	0.02741
12	12	w/ Mig	ENP	17386	0.971729	0.00145855	0	0	1	24.925	27.825	298.25	ENP	0.028271
13	13	w/ Mig	ENP	17386	0.972755	0.00143211	0	0	1	23.025	27.625	260.05	ENP	0.027245
14	14	w/ Mig	ENP	17386	0.971276	0.00143857	0.0015083	0	1.15	23.4	28.45	293.175	ENP	0.028724
15	15	w/ Mig	ENP	17386	0.971027	0.00141405	0	0	1.5	25.85	30.8	268.05	ENP	0.028973
16	16	w/ Mig	ENP	17386	0.97215	0.00147152	0.00616211	0.00302021	0.75	26.875	27.45	292.7	ENP	0.02785
17	17	w/ Mig	ENP	17386	0.973294	0.00147133	0	0	1	26.4	27.125	271.075	ENP	0.026706
18	18	w/ Mig	ENP	17386	0.971811	0.00148082	0.00198553	0	0.675	24.95	31.95	305.55	ENP	0.028189
19	19	w/ Mig	ENP	17386	0.970088	0.00146086	0.00434479	0	1.6	28.075	29.775	305.25	ENP	0.029912
20	20	w/ Mig	ENP	17386	0.970899	0.00148772	0	0	0.9	26.85	33.7	294.775	ENP	0.029101
21	21	w/ Mig	ENP	17386	0.972594	0.00147993	0	0	0.775	27.4	27.05	327.6	ENP	0.027406
22	22	w/ Mig	ENP	17386	0.971084	0.00148013	0	0	0.875	25.3	29.875	311.375	ENP	0.0289160000000001
23	23	w/ Mig	ENP	17386	0.972161	0.00145626	0	0	1.2	26.175	32.9	279.625	ENP	0.0278389999999999
24	24	w/ Mig	ENP	17386	0.969869	0.00153014	0	0	1.225	26.7	27.6	310.75	ENP	0.030131
25	25	w/ Mig	ENP	17386	0.970225	0.00145223	0.00262156	0.00262156	1.35	26.65	31.025	295.975	ENP	0.029775
26	1	w/ Mig	GOC	114	0.913646	0.00116828	0.119713	0.0749814	0.2	23.3	34.8	314.25	GOC w/ Mig	0.086354
27	2	w/ Mig	GOC	114	0.908762	0.00110429	0.202553	0.146416	0.55	24	28.4	296.95	GOC w/ Mig	0.091238
28	3	w/ Mig	GOC	114	0.930168	0.000976278	0.167346	0.0868503	0.05	11.75	27.275	275.05	GOC w/ Mig	0.069832
29	4	w/ Mig	GOC	114	0.938051	0.00107615	0.122421	0.0859159	0.45	19	27.15	316.8	GOC w/ Mig	0.061949
30	5	w/ Mig	GOC	114	0.909637	0.00096686	0.26428	0.172738	1.05	19.5	37.4	317	GOC w/ Mig	0.090363
31	6	w/ Mig	GOC	114	0.917193	0.000986675	0.231981	0.172185	0.925	15	30.375	297.425	GOC w/ Mig	0.082807
32	7	w/ Mig	GOC	114	0.93448	0.000994747	0.167433	0.0997488	0.275	16.5	23.975	300.35	GOC w/ Mig	0.06552
33	8	w/ Mig	GOC	114	0.923494	0.00110024	0.171389	0.124477	0.675	20.45	32.4	294.275	GOC w/ Mig	0.076506
34	9	w/ Mig	GOC	114	0.919372	0.000803193	0.197108	0.126221	0.175	16.45	22.6	280.6	GOC w/ Mig	0.080628
35	10	w/ Mig	GOC	114	0.937719	0.00114824	0.0838046	0.046896	0.4	21.5	28.05	245.925	GOC w/ Mig	0.062281
36	11	w/ Mig	GOC	114	0.955701	0.00117484	0.0969763	0.0613052	0.2	19.45	31.975	274.35	GOC w/ Mig	0.044299
37	12	w/ Mig	GOC	114	0.902677	0.00111945	0.148131	0.0597873	0.4	22.1	27.65	299.95	GOC w/ Mig	0.097323
38	13	w/ Mig	GOC	114	0.934393	0.00110543	0.139207	0.0660767	0.25	17.825	31.325	255.075	GOC w/ Mig	0.065607
39	14	w/ Mig	GOC	114	0.908015	0.000985865	0.146272	0.0646159	1.1	21.4	28.7	281	GOC w/ Mig	0.091985
40	15	w/ Mig	GOC	114	0.909035	0.00110439	0.138284	0.101079	0.775	20.35	32.825	277.825	GOC w/ Mig	0.090965
41	16	w/ Mig	GOC	114	0.912256	0.00115613	0.14263	0.105352	0.7	22.825	28.4	286.95	GOC w/ Mig	0.087744
42	17	w/ Mig	GOC	114	0.941362	0.00130822	0.0647193	0.0368172	0.75	21.3	28.05	276.65	GOC w/ Mig	0.058638
43	18	w/ Mig	GOC	114	0.923761	0.00102682	0.194996	0.112519	0.35	15.15	28.575	290.25	GOC w/ Mig	0.0762389999999999
44	19	w/ Mig	GOC	114	0.910666	0.00125562	0.140335	0.0888164	0.45	27.65	31.4	315.1	GOC w/ Mig	0.089334
45	20	w/ Mig	GOC	114	0.938024	0.00106586	0.126902	0.0800439	0.25	17.025	31.15	305.7	GOC w/ Mig	0.061976
46	21	w/ Mig	GOC	114	0.876854	0.00105348	0.22014	0.164479	0.975	28	21.125	322.075	GOC w/ Mig	0.123146
47	22	w/ Mig	GOC	114	0.900971	0.00092057	0.209386	0.132023	0.625	19.375	34.125	304.875	GOC w/ Mig	0.099029
48	23	w/ Mig	GOC	114	0.953816	0.00104529	0.157183	0.093597	0.4	16.425	23.85	274.625	GOC w/ Mig	0.046184
49	24	w/ Mig	GOC	114	0.944304	0.00112336	0.145668	0.0781944	0.275	18.625	25.025	325.425	GOC w/ Mig	0.055696
50	25	w/ Mig	GOC	114	0.91925	0.00106947	0.144279	0.0749415	1.025	17.9	30.125	300.4	GOC w/ Mig	0.08075
51	1	w/o Mig	GOC	114	0.896635	0.000212498	0.324588	0.15793	0.325	7.65	45.375	281.525	GOC w/o Mig	0.103365
52	2	w/o Mig	GOC	114	0.886913	0.000264578	0.185203	0.117375	0	12.725	43.35	246.1	GOC w/o Mig	0.113087
53	3	w/o Mig	GOC	114	0.944965	0.000115027	0.275006	0.134431	0	4	21.55	321.3	GOC w/o Mig	0.0550349999999999
54	4	w/o Mig	GOC	114	0.884748	0.000199325	0.195408	0.0755271	0.075	12.5	31.7	250.925	GOC w/o Mig	0.115252
55	5	w/o Mig	GOC	114	0.928898	9.75925e-05	0.184216	0.0897411	0	5.4	37.65	292.05	GOC w/o Mig	0.071102
56	6	w/o Mig	GOC	114	0.900637	0.000185657	0.193785	0.094671	0.125	11.775	33.55	257.15	GOC w/o Mig	0.099363
57	7	w/o Mig	GOC	114	0.860161	0.000222808	0.102286	0.0266795	0.575	16.15	36.175	292.075	GOC w/o Mig	0.139839
58	8	w/o Mig	GOC	114	0.86265	0.000151608	0.235679	0.12878	0.225	14.125	33.075	300.475	GOC w/o Mig	0.13735
59	9	w/o Mig	GOC	114	0.9428	6.40125e-05	0.297149	0.202981	0	3.55	24.675	251.175	GOC w/o Mig	0.0572
60	10	w/o Mig	GOC	114	0.903025	0.000206892	0.207833	0.105959	0	13.225	15.85	281.975	GOC w/o Mig	0.096975
61	11	w/o Mig	GOC	114	0.924491	0.000169947	0.178885	0.0696909	0.075	6.45	24.25	306.275	GOC w/o Mig	0.075509
62	12	w/o Mig	GOC	114	0.858751	0.000164655	0.22785	0.14342	0	17.125	25.45	283.275	GOC w/o Mig	0.141249
63	13	w/o Mig	GOC	114	0.921519	0.000189035	0.262496	0.161477	0.075	4.975	44.05	291.4	GOC w/o Mig	0.078481
64	14	w/o Mig	GOC	114	0.865007	0.000287992	0.219143	0.10901	0.05	13.05	38.5	292.9	GOC w/o Mig	0.134993
65	15	w/o Mig	GOC	114	0.901079	0.000153467	0.258092	0.166999	0.5	8.9	28.875	293.925	GOC w/o Mig	0.098921
66	16	w/o Mig	GOC	114	0.900364	0.000314825	0.165357	0.0832173	0	15.075	31.25	262.325	GOC w/o Mig	0.0996359999999999
67	17	w/o Mig	GOC	114	0.850576	0.000104538	0.20067	0.100787	0.175	17.15	33.175	294.5	GOC w/o Mig	0.149424
68	18	w/o Mig	GOC	114	0.931442	0.000150978	0.183438	0.0804283	0.025	5.475	30.475	285.5	GOC w/o Mig	0.068558
69	19	w/o Mig	GOC	114	0.869076	0.00031101	0.156193	0.0457899	0	17.4	21.975	327.025	GOC w/o Mig	0.130924
70	20	w/o Mig	GOC	114	0.919815	0.000329865	0.285982	0.178517	0	7.375	35.95	287.725	GOC w/o Mig	0.080185
71	21	w/o Mig	GOC	114	0.892512	0.000288707	0.282439	0.144309	0.025	12.55	32.5	326.975	GOC w/o Mig	0.107488
72	22	w/o Mig	GOC	114	0.847767	0.000193943	0.201138	0.0879968	0.075	17.375	39.95	274.2	GOC w/o Mig	0.152233
73	23	w/o Mig	GOC	114	0.88343	0.000338765	0.19956	0.113348	0.275	13.475	41	314.1	GOC w/o Mig	0.11657
74	24	w/o Mig	GOC	114	0.915897	0.000212755	0.196144	0.0917715	0.05	7.45	42.5	258.7	GOC w/o Mig	0.084103
75	25	w/o Mig	GOC	114	0.919582	0.00012192	0.163022	0.0299912	0.075	5.825	28	303.65	GOC w/o Mig	0.080418
