# Supplementary material for: The genomic footprint of whaling and isolation in fin whale populations
Source: Nat Commun. 2023 Sep 12;14:5465. doi: 10.1038/s41467-023-40052-z (PMC10497599; doi:10.1038/s41467-023-40052-z)
Supplement: Supplementary file 4 — Source Data [file 41467_2023_40052_MOESM4_ESM.zip › Source_Data/Figure_S18/FigS18-ENPGOCdata_dadi.sfs.txt]

45 31 folded "ENP" "GOC" 
382966092.63539 32851.2136853716 16912.8093173481 10126.0996245914 6589.51799203987 5145.19491905762 4175.38463179819 3741.26701365766 3402.1828932147 2979.95011645863 2562.40143764318 2217.50768800407 1905.06174187943 1768.66709009289 1654.93377966688 1504.53008941617 1386.14370312401 1212.4534544714 1007.91586749598 794.549533289633 671.912611006469 572.579970533509 485.724701115083 457.125731967038 399.805605702648 336.164114832008 393.88371278227 333.107248656465 160.069112492323 107.271035774668 61.0518116326885 781366.607380641 23607.3448983421 13346.9320474616 8201.52858104202 5864.27644453007 4751.86477649688 3883.57145681423 3585.44788476726 3359.02380629585 3011.60415297107 2547.64670548944 2240.53388685306 1993.00075754193 1849.36692632288 1732.29748980219 1625.75649560941 1453.83668668868 1275.11703187477 1146.79515842116 982.936597533032 862.925880416627 754.697103829716 613.839878747838 537.10031391981 492.708518508503 503.200049970871 502.408810799667 441.48712033631 281.739218911361 205.440511974468 130.060549257408 355183.047825478 20902.7756951537 11619.2028060724 7599.66825034554 5439.19128781469 4222.30597122311 3487.03818815555 3193.51227693419 3003.67163737674 2756.38877919888 2412.95839771443 2145.67939390369 1955.18087310087 1793.81421220635 1665.7053938157 1563.88616707526 1431.11170645836 1287.77808960021 1153.64968686255 1011.84809306028 899.132739947513 850.581301998204 760.423423477935 650.645843533671 592.880408146946 545.197722257157 563.239693729951 480.058915165775 371.803923851051 237.043063602094 143.566352506045 203677.067520736 18463.4754544661 10619.9966028237 6908.67108549776 4829.48695624775 3875.78974421642 3356.11330483722 3127.33765335719 2832.58253614619 2597.35671383021 2345.89607910337 2077.71943488756 1900.09731443752 1724.32325481974 1598.93379140523 1544.41697452466 1465.20645273068 1364.0530773039 1227.47027869282 1100.41967882692 1013.75724045835 949.727783672352 852.095464934673 682.902844310162 594.660618183249 542.61345811429 577.143718126103 524.046250306439 461.839199853725 323.941907726956 159.735581215783 132888.191776098 16539.1171138468 9947.74732192821 6417.30339613113 4562.52076964766 3719.81385930304 3304.16295804504 3000.22921290996 2759.11478394945 2559.73050936249 2304.05311180931 1990.01995637389 1829.90764558891 1703.89431861962 1610.29047905307 1548.34503259982 1437.92766344404 1327.6111384775 1211.64679265091 1111.35815148237 1060.7847485817 991.627333002585 876.356457378185 734.023191526365 632.292411990994 538.535827461081 524.406790277003 512.700329788851 538.949247350826 394.372363452397 200.357481941611 94540.6013117253 14957.1749598006 8990.84439999745 5909.45186459835 4373.31291746524 3633.42684702027 3205.7819720807 2918.09779716543 2739.77867450824 2570.95223251546 2311.77428307204 1982.27666858121 1764.3725222501 1702.16535853624 1657.02670790425 1525.988995743 1413.91371545201 1342.29501488538 1195.11795817553 1106.46338675032 1060.99090986942 963.495331161839 849.61926335526 762.15095213309 682.561250139355 588.574537326286 526.338612301148 539.463389060193 561.077140666471 397.363757249805 251.732829484594 71118.6473205779 13740.3370026874 8350.83593869492 5552.04250526181 4271.49830796761 3541.44873685767 3072.39438606729 2818.43272721255 2609.29262506086 2444.03718183954 2286.7168689169 2009.03273679887 1807.16707143912 1730.45752008812 1661.85910012649 1511.89570013339 1413.24932535613 1337.28358838994 1209.55646848381 1109.31541157071 1054.60906049905 973.989218344458 871.774527247815 753.27908121059 697.704848650556 603.96945544504 592.638349399228 622.593845144114 582.347920798429 424.939729051213 292.342495777637 54982.0840869597 12381.7325090098 7861.38944473915 5367.2494860434 4159.07760053047 3463.38978424849 2974.83529695197 2682.00505650879 2471.49408182295 2316.87926057029 2216.76777665142 2008.39808446104 1813.51582325491 1712.08526671155 1649.4989201594 1521.30058461077 1432.72316019909 1351.58882387819 1246.34443928293 1169.40920646527 1084.92681562076 1032.41155054118 946.274834011415 806.501406937622 741.242007950362 672.543515289265 679.704397823005 691.485141595416 610.881811824216 464.861091807732 154.451893950329 43195.623280121 11062.5711630077 7398.18852669687 5178.32916808856 4003.9058491216 3323.25150071215 2893.80725977266 2604.88215958325 2400.71824239128 2286.59511817737 2191.47940916395 2011.46743520627 1819.32606901087 1717.24198925113 1664.33360236027 1557.65996194556 1456.05846149568 1368.58542682423 1281.41440673632 1216.50073962463 1113.45926481665 1090.28031526224 1039.22269560572 899.536133192541 829.306690594866 759.672852992544 755.878314522636 753.192860960769 649.416613360526 267.634023135116 0 34433.4696096159 10105.9349138581 6955.33156711422 4916.87728344332 3834.22339801635 3203.01721721944 2856.38406111489 2588.16804190743 2382.09168297787 2271.43053402069 2173.65035969949 2031.63323602702 1852.03118138449 1745.55442396396 1690.98018557464 1596.17239441476 1481.6946418542 1395.55661292738 1311.52629833536 1241.42791793229 1164.87702509923 1150.91753906704 1111.98037329036 967.703370495885 889.870009463237 825.71857604915 847.981867269627 821.85142912871 349.830813561028 0 0 27719.1983869088 9168.04039309353 6531.40595173017 4682.3359419078 3686.59138780566 3070.74517161422 2838.39372631446 2570.55349953511 2375.27453939941 2256.45187382293 2178.39241785137 2028.88319248325 1863.78864188042 1755.07600784566 1691.27926844934 1611.04685393826 1514.21497764793 1428.65601719797 1352.57949641185 1269.10515719345 1207.87145104321 1188.78956664117 1146.9750993938 1004.03289384969 918.131881287809 875.180692765217 944.879494839308 459.618784257332 0 0 0 22632.8337391077 8297.90275954602 6104.15055933157 4459.55911791814 3523.73357032991 2934.24475503005 2723.18752726081 2507.5427764738 2356.69206716111 2259.66846117224 2175.30871573638 2032.01259786837 1844.15177696297 1739.53957316722 1674.3204421671 1614.17043776104 1545.60416933104 1480.80138252592 1417.16753151142 1314.67370380428 1247.36312671319 1224.53516076858 1172.26859599547 1054.50606161125 969.916103452859 928.98286358891 512.458478767171 0 0 0 0 18659.7320216767 7582.22533842403 5659.96957966212 4200.84450333869 3355.49746191659 2835.65101885006 2632.66505725887 2436.21604941297 2340.37434355297 2238.60459486058 2163.52571400389 2040.27749565763 1827.98851724678 1735.44997176431 1649.6833825337 1601.65745382841 1546.3120683623 1497.15665368716 1443.94916881665 1347.01421050889 1276.9709145599 1249.24975361944 1220.6097530056 1120.07501520769 1049.04551494663 496.585119014631 0 0 0 0 0 15403.1953397343 6962.98006507354 5200.33789571929 3889.85759064255 3206.28618225176 2778.17534441744 2561.57220493924 2401.62744113331 2307.72980662044 2177.00258751259 2110.81653787186 2041.9457282765 1868.9225177423 1774.89436418272 1667.36574975 1623.46840591646 1567.46040154551 1528.44624941345 1460.57569295471 1369.78673253929 1304.86601099519 1269.86890658148 1248.43908423422 1160.48862650155 559.100592830573 0 0 0 0 0 0 12803.4984073964 6329.68912100658 4779.30737253025 3626.7725745322 3071.06073682472 2704.43292566306 2488.60010728978 2341.04116484852 2217.710210617 2120.10001340769 2052.7483084102 2014.37905065968 1913.41284800005 1849.35994257497 1703.98027862147 1638.54507695418 1604.28664467378 1564.63851223864 1494.48364452456 1414.32524021246 1351.58494394581 1296.00538073269 1262.76202309712 586.513683804443 0 0 0 0 0 0 0 10864.8571182227 5765.11394087154 4386.9472751529 3449.39456964196 2919.97650868802 2623.16409650909 2434.60060599819 2281.19037996205 2147.72072189364 2061.61634806163 1990.62563594261 1961.82451365571 1938.46458540944 1895.17022558203 1731.20981203232 1649.66946874158 1636.31916125027 1624.15212696066 1550.61814604915 1478.47089951276 1422.00380427697 1360.83503183341 649.514429357825 0 0 0 0 0 0 0 0 9271.1608443785 5246.89743453795 4054.10767700652 3261.41287574444 2776.91219783024 2511.86565159731 2362.47618074731 2213.86194150821 2077.18794399167 2004.13145346048 1937.23660095854 1905.41875131707 1917.78246841739 1899.1778141472 1740.97668048819 1657.09941889097 1668.64154996242 1682.21224836625 1622.37326146716 1545.03908872506 1472.29019428399 706.612932731132 0 0 0 0 0 0 0 0 0 7941.98196048735 4765.18592558582 3692.44658669948 3065.21593460295 2596.93110074765 2387.34357597298 2278.62549011784 2143.8629763405 2026.11207013739 1977.95396640443 1897.93747822859 1842.39699678076 1861.26868738692 1883.57386893143 1748.56225155814 1663.84191621808 1691.90503801916 1723.16110304954 1675.65020173822 1590.76056869931 757.953157811626 0 0 0 0 0 0 0 0 0 0 6811.05674314261 4302.59883608794 3390.05650874728 2882.28913492014 2451.17657706146 2254.27522498277 2169.07654185073 2070.48824198686 1982.2389424559 1941.65491497104 1857.56951864649 1794.7118338658 1815.97588223652 1840.41488861101 1746.13800606584 1673.55073036543 1702.95198008001 1745.32239723156 1707.87228358561 814.669497863225 0 0 0 0 0 0 0 0 0 0 0 5736.99614768147 3921.97605173501 3142.85004555042 2652.53751520964 2262.123143083 2095.58908675755 2027.28915737488 1974.96233362363 1929.04650313096 1900.74110863624 1833.16042623441 1773.43810555951 1784.07578001794 1806.87025768208 1728.32831993742 1671.60797915587 1702.83741831238 1748.75768766674 864.206454891376 0 0 0 0 0 0 0 0 0 0 0 0 4784.69664089381 3581.69759268489 2914.62565190995 2435.84676357731 2076.00862733235 1946.4721206367 1906.91196114018 1895.43429241627 1862.14190409937 1853.50127292241 1825.53502618159 1789.16802078696 1783.5227613322 1775.92833187931 1701.23705506581 1671.63072199762 1723.97104874479 881.455122518306 0 0 0 0 0 0 0 0 0 0 0 0 0 3986.76870159156 3246.88830679083 2688.3049796501 2291.63965234007 1927.05525558693 1837.55939976302 1821.85261135672 1814.80193686731 1783.41881272535 1778.85033664028 1780.85978596669 1785.91858743253 1802.29484314324 1778.80856707272 1700.50812536948 1677.43074478605 865.910724988444 0 0 0 0 0 0 0 0 0 0 0 0 0 0 3366.93265282813 2937.45762093824 2484.94514975154 2174.14455601226 1825.49650275723 1764.67321525721 1792.42071710146 1773.48281024546 1722.66437916841 1694.62242060598 1732.63570351135 1774.69150159086 1796.23435473248 1792.69202638142 1726.6453105672 842.719890973686 0 0 0 0 0 0 0 0 0 0 0 0 0 0 0 2861.95565970402 2679.85585396633 2275.6166612489 2097.60952447159 1765.12311871006 1696.7658908094 1769.52369736676 1741.40218152567 1657.57940892253 1619.5299747332 1673.92593675301 1747.27694689718 1783.19882393354 1799.30948095211 865.910724988444 0 0 0 0 0 0 0 0 0 0 0 0 0 0 0 0 2420.86413918596 2495.90664563177 2081.71630560358 2007.98950849656 1739.05856094411 1642.84707436178 1724.17051831471 1685.00763308222 1588.10516663738 1570.04478233496 1634.5593911583 1713.9020653282 1750.74131339281 881.455122518306 0 0 0 0 0 0 0 0 0 0 0 0 0 0 0 0 0 2007.97621314614 2305.90995211292 1898.61775267092 1845.71637148761 1688.68683495348 1605.62909964729 1674.39749156416 1616.74019705189 1527.67938815801 1550.27523008729 1603.09336695792 1675.44801275141 864.206454891376 0 0 0 0 0 0 0 0 0 0 0 0 0 0 0 0 0 0 1647.12623924282 2110.71366096244 1718.43715963858 1650.57125991875 1590.53727306084 1542.72468701413 1578.31816473858 1520.28693469057 1467.01365313395 1506.8321503803 1559.60271706611 814.669497863225 0 0 0 0 0 0 0 0 0 0 0 0 0 0 0 0 0 0 0 1408.6235505693 1876.18763855846 1583.84836396677 1499.70317713212 1462.03508360623 1470.88626909704 1478.85818058247 1411.28287266703 1416.4878846194 1461.57978660273 757.953157811626 0 0 0 0 0 0 0 0 0 0 0 0 0 0 0 0 0 0 0 0 1226.62196187641 1641.99670277829 1473.4074990643 1417.07268697546 1350.11628953263 1386.65820482532 1375.0677191572 1294.35518518278 1355.73615358402 706.612932731132 0 0 0 0 0 0 0 0 0 0 0 0 0 0 0 0 0 0 0 0 0 1062.28369005202 1428.6244605436 1340.68843547108 1362.11712837462 1269.79367488161 1286.05373624891 1272.58197152912 1214.60444547892 649.514429357825 0 0 0 0 0 0 0 0 0 0 0 0 0 0 0 0 0 0 0 0 0 0 927.692019853353 1228.68966539772 1205.41298137724 1297.79952963337 1210.49257975134 1182.44319758843 1180.54585296553 586.513683804443 0 0 0 0 0 0 0 0 0 0 0 0 0 0 0 0 0 0 0 0 0 0 0 814.861349796813 1059.21546194241 1084.76813767334 1210.70857599483 1153.2361258068 1074.37621437254 559.100592830573 0 0 0 0 0 0 0 0 0 0 0 0 0 0 0 0 0 0 0 0 0 0 0 0 762.523732505388 932.358291028217 980.199045831078 1117.63480355597 1098.08053913386 496.585119014631 0 0 0 0 0 0 0 0 0 0 0 0 0 0 0 0 0 0 0 0 0 0 0 0 0 690.386502864266 820.447720163708 880.8644305482 1022.60036107625 512.458478767171 0 0 0 0 0 0 0 0 0 0 0 0 0 0 0 0 0 0 0 0 0 0 0 0 0 0 569.89417624517 721.231880275019 778.421659501596 459.618784257332 0 0 0 0 0 0 0 0 0 0 0 0 0 0 0 0 0 0 0 0 0 0 0 0 0 0 0 440.491822628297 628.330752453024 349.830813561028 0 0 0 0 0 0 0 0 0 0 0 0 0 0 0 0 0 0 0 0 0 0 0 0 0 0 0 0 363.588611833039 267.634023135116 0 0 0 0 0 0 0 0 0 0 0 0 0 0 0 0 0 0 0 0 0 0 0 0 0 0 0 0 0 154.451893950329 0 0 0 0 0 0 0 0 0 0 0 0 0 0 0 0 0 0 0 0 0 0 0 0 0 0 0 0 0 0 0 0 0 0 0 0 0 0 0 0 0 0 0 0 0 0 0 0 0 0 0 0 0 0 0 0 0 0 0 0 0 0 0 0 0 0 0 0 0 0 0 0 0 0 0 0 0 0 0 0 0 0 0 0 0 0 0 0 0 0 0 0 0 0 0 0 0 0 0 0 0 0 0 0 0 0 0 0 0 0 0 0 0 0 0 0 0 0 0 0 0 0 0 0 0 0 0 0 0 0 0 0 0 0 0 0 0 0 0 0 0 0 0 0 0 0 0 0 0 0 0 0 0 0 0 0 0 0 0 0 0 0 0 0 0 0 0 0 0 0 0 0 0 0 0 0 0 0 0 0 0 0 0 0 0 0 0 0 0 0 0 0 0 0 0 0 0 0 0 0 0 0 0 0 0 0 0 0 0 0 0 0 0 0 0 0 0 0 0 0 0 0 0 0 0 0 0 0 0 0 0 0 0 0 0 0 0 0 0 0 0 0 0 0 0 0 0
1 0 0 0 0 0 0 0 0 0 0 0 0 0 0 0 0 0 0 0 0 0 0 0 0 0 0 0 0 0 0 0 0 0 0 0 0 0 0 0 0 0 0 0 0 0 0 0 0 0 0 0 0 0 0 0 0 0 0 0 0 0 0 0 0 0 0 0 0 0 0 0 0 0 0 0 0 0 0 0 0 0 0 0 0 0 0 0 0 0 0 0 0 0 0 0 0 0 0 0 0 0 0 0 0 0 0 0 0 0 0 0 0 0 0 0 0 0 0 0 0 0 0 0 0 0 0 0 0 0 0 0 0 0 0 0 0 0 0 0 0 0 0 0 0 0 0 0 0 0 0 0 0 0 0 0 0 0 0 0 0 0 0 0 0 0 0 0 0 0 0 0 0 0 0 0 0 0 0 0 0 0 0 0 0 0 0 0 0 0 0 0 0 0 0 0 0 0 0 0 0 0 0 0 0 0 0 0 0 0 0 0 0 0 0 0 0 0 0 0 0 0 0 0 0 0 0 0 0 0 0 0 0 0 0 0 0 0 0 0 0 0 0 0 0 0 0 0 0 0 0 0 0 0 0 0 0 0 0 0 0 0 0 0 0 0 0 0 0 0 0 0 0 0 0 0 0 0 1 0 0 0 0 0 0 0 0 0 0 0 0 0 0 0 0 0 0 0 0 0 0 0 0 0 0 0 0 0 1 1 0 0 0 0 0 0 0 0 0 0 0 0 0 0 0 0 0 0 0 0 0 0 0 0 0 0 0 0 1 1 1 0 0 0 0 0 0 0 0 0 0 0 0 0 0 0 0 0 0 0 0 0 0 0 0 0 0 0 1 1 1 1 0 0 0 0 0 0 0 0 0 0 0 0 0 0 0 0 0 0 0 0 0 0 0 0 0 0 1 1 1 1 1 0 0 0 0 0 0 0 0 0 0 0 0 0 0 0 0 0 0 0 0 0 0 0 0 0 1 1 1 1 1 1 0 0 0 0 0 0 0 0 0 0 0 0 0 0 0 0 0 0 0 0 0 0 0 0 1 1 1 1 1 1 1 0 0 0 0 0 0 0 0 0 0 0 0 0 0 0 0 0 0 0 0 0 0 0 1 1 1 1 1 1 1 1 0 0 0 0 0 0 0 0 0 0 0 0 0 0 0 0 0 0 0 0 0 0 1 1 1 1 1 1 1 1 1 0 0 0 0 0 0 0 0 0 0 0 0 0 0 0 0 0 0 0 0 0 1 1 1 1 1 1 1 1 1 1 0 0 0 0 0 0 0 0 0 0 0 0 0 0 0 0 0 0 0 0 1 1 1 1 1 1 1 1 1 1 1 0 0 0 0 0 0 0 0 0 0 0 0 0 0 0 0 0 0 0 1 1 1 1 1 1 1 1 1 1 1 1 0 0 0 0 0 0 0 0 0 0 0 0 0 0 0 0 0 0 1 1 1 1 1 1 1 1 1 1 1 1 1 0 0 0 0 0 0 0 0 0 0 0 0 0 0 0 0 0 1 1 1 1 1 1 1 1 1 1 1 1 1 1 0 0 0 0 0 0 0 0 0 0 0 0 0 0 0 0 1 1 1 1 1 1 1 1 1 1 1 1 1 1 1 0 0 0 0 0 0 0 0 0 0 0 0 0 0 0 1 1 1 1 1 1 1 1 1 1 1 1 1 1 1 1 0 0 0 0 0 0 0 0 0 0 0 0 0 0 1 1 1 1 1 1 1 1 1 1 1 1 1 1 1 1 1 0 0 0 0 0 0 0 0 0 0 0 0 0 1 1 1 1 1 1 1 1 1 1 1 1 1 1 1 1 1 1 0 0 0 0 0 0 0 0 0 0 0 0 1 1 1 1 1 1 1 1 1 1 1 1 1 1 1 1 1 1 1 0 0 0 0 0 0 0 0 0 0 0 1 1 1 1 1 1 1 1 1 1 1 1 1 1 1 1 1 1 1 1 0 0 0 0 0 0 0 0 0 0 1 1 1 1 1 1 1 1 1 1 1 1 1 1 1 1 1 1 1 1 1 0 0 0 0 0 0 0 0 0 1 1 1 1 1 1 1 1 1 1 1 1 1 1 1 1 1 1 1 1 1 1 0 0 0 0 0 0 0 0 1 1 1 1 1 1 1 1 1 1 1 1 1 1 1 1 1 1 1 1 1 1 1 0 0 0 0 0 0 0 1 1 1 1 1 1 1 1 1 1 1 1 1 1 1 1 1 1 1 1 1 1 1 1 0 0 0 0 0 0 1 1 1 1 1 1 1 1 1 1 1 1 1 1 1 1 1 1 1 1 1 1 1 1 1 0 0 0 0 0 1 1 1 1 1 1 1 1 1 1 1 1 1 1 1 1 1 1 1 1 1 1 1 1 1 1 0 0 0 0 1 1 1 1 1 1 1 1 1 1 1 1 1 1 1 1 1 1 1 1 1 1 1 1 1 1 1 0 0 0 1 1 1 1 1 1 1 1 1 1 1 1 1 1 1 1 1 1 1 1 1 1 1 1 1 1 1 1 0 0 1 1 1 1 1 1 1 1 1 1 1 1 1 1 1 1 1 1 1 1 1 1 1 1 1 1 1 1 1 0 1 1 1 1 1 1 1 1 1 1 1 1 1 1 1 1 1 1 1 1 1 1 1 1 1 1 1 1 1 1 1 1 1 1 1 1 1 1 1 1 1 1 1 1 1 1 1 1 1 1 1 1 1 1 1 1 1 1 1 1 1 1 1 1 1 1 1 1 1 1 1 1 1 1 1 1 1 1 1 1 1 1 1 1 1 1 1 1 1 1 1 1 1 1 1 1 1 1 1 1 1 1 1 1 1 1 1 1 1 1 1 1 1 1 1 1 1 1 1 1 1 1 1 1 1 1 1 1 1 1 1 1 1 1 1 1 1 1 1 1 1 1 1 1 1 1 1 1 1 1 1 1 1 1 1 1 1 1 1 1 1 1 1 1 1 1 1 1 1 1 1 1 1 1 1 1 1 1 1 1 1 1 1 1 1 1 1 1 1 1 1 1 1 1 1 1 1 1 1 1 1 1 1 1 1 1 1 1 1 1 1 1 1 1 1 1 1 1 1 1 1 1 1 1 1 1 1 1 1 1 1 1 1 1 1 1 1 1 1 1 1 1 1 1 1 1 1
