# Supplementary material for: The genomic footprint of whaling and isolation in fin whale populations
Source: Nat Commun. 2023 Sep 12;14:5465. doi: 10.1038/s41467-023-40052-z (PMC10497599; doi:10.1038/s41467-023-40052-z)
Supplement: Supplementary file 4 — Source Data [file 41467_2023_40052_MOESM4_ESM.zip › Source_Data/Figure_S18/FigS18-ENPGOC-GhostPop.expSFS_dadi.txt]

45 31 unfolded
2.718281828459045 0.04565621986483848 0.02215700710573937 0.01452004338564141 0.01063860629364548 0.008282879831054489 0.006698633490851349 0.005559267616883894 0.004700117521220666 0.004029049109245073 0.003490430308299086 0.003048652216717325 0.002679844873519356 0.002367394737582404 0.002099371686133605 0.00186697855581833 0.001663577925003426 0.00148405944222595 0.001324415664367836 0.001181449591548739 0.00105256743362879 0.0009356273862301503 0.0008288251427987635 0.0007306023808975301 0.0006395667955505911 0.0005544112720720279 0.0004738130369878568 0.0003962720660516562 0.0003197768407822135 0.0002408955730802161 0.000151133026660781 1.099390929606609 0.03323964498343321 0.01733095043655314 0.01170999174590719 0.008808794285532983 0.007026912874155824 0.005815657758152772 0.004935333885870643 0.004264330594747972 0.00373427724177974 0.003303732506310558 0.002946086111021729 0.002643450511617066 0.002383343791786376 0.002156779639998168 0.001957113088853262 0.001779313924802639 0.001619492831013402 0.001474582361619564 0.001342115553255635 0.001220067328351726 0.001106736444130642 0.001000652795029636 0.0009004983384236633 0.0008050303658828662 0.0007129923099151044 0.0006229855332796402 0.0005332413181928999 0.0004411210920924507 0.0003417186449887395 0.0002221425998715016 0.4876689329258189 0.02846331521827008 0.01526366966127019 0.01047652208489863 0.007971801140110665 0.006419397672837917 0.005356985857419322 0.004580690049157015 0.003986327782256098 0.003514984456344004 0.003130773807793641 0.002810553059690374 0.002538705125662882 0.002304293210135479 0.002099416256986328 0.00191821168281672 0.001756225518767942 0.001610000220584876 0.001476796059529581 0.00135439677603989 0.001240969274504891 0.001134957858933351 0.001034999393623691 0.000939848394937743 0.0008483007078036507 0.0007590997283440228 0.0006707949925641908 0.0005814823410446006 0.0004882225725667437 0.0003853890387919423 0.0002577585832435423 0.277231419752111 0.02445384058793331 0.01349736154364767 0.009414692134948518 0.007246879867309185 0.005889480753253594 0.004953155957519727 0.004264541376193954 0.003734384955908904 0.003311908296197178 0.002966021378923305 0.002676583707448167 0.002429948687753171 0.002216523318634617 0.002029352308090478 0.001863256417118423 0.00171428639757658 0.001579364398431449 0.001456040639385026 0.001342322836468153 0.001236552177529902 0.001137308767851829 0.001043334371099485 0.0009534622201309165 0.0008665427256667831 0.0007813484223020693 0.0006964257289357791 0.0006098160592932913 0.0005184211350323574 0.0004161693132214139 0.0002861579242095455 0.1777544390200539 0.02118028892553647 0.01202804511768567 0.008524903336420031 0.006637156882632624 0.005442887769740597 0.004612485354431543 0.003997745674046383 0.003521798089651179 0.003140641687703145 0.002827196825109561 0.002563841697145782 0.002338587864150366 0.002142976456707595 0.001970852778103845 0.001817617898040995 0.001679752734084351 0.001554504427476926 0.001439672696964438 0.001333459325695833 0.001234357939012846 0.001141069024582269 0.001052429238089196 0.0009673454300098797 0.0008847223909602384 0.0008033671580864081 0.0007218355715169329 0.0006381378065845564 0.0005490578314050876 0.0004481553838054975 0.0003169846100811462 0.12261796404655 0.01847804154643712 0.01079058685638611 0.007769706942849868 0.0061179587212525 0.005062300941423607 0.004322463504053064 0.003771204147692761 0.003342033535749018 0.002996662522174601 0.002711405758729756 0.002470781164339704 0.002264213671532926 0.002084214098814037 0.001925314272744466 0.001783414331370516 0.001655366243434223 0.001538698387341711 0.001431427184169585 0.001331923719120769 0.001238815348232921 0.001150908962747449 0.001067125989503525 0.0009864401262811655 0.0009078069514586335 0.000830067806452074 0.0007517919382179542 0.000670968285571961 0.0005842830847473958 0.0004849659179960069 0.0003530825984112915 0.08877525215390758 0.01620660549211003 0.009726277097734553 0.007113627215125319 0.005664537286525136 0.00472910325948685 0.004068432552708613 0.003573027785183222 0.003185251010649 0.002871711528132163 0.002611649351160291 0.002391434490995866 0.002201720021818723 0.002035862397329978 0.001888994188663482 0.001757453716311641 0.001638419857766411 0.001529669693338704 0.001429412090618261 0.001336169261380725 0.001248688731682417 0.001165873886813704 0.001086724074322056 0.00101027577009769 0.0009355341013293721 0.0008613767925295816 0.0007863931281099865 0.000708564765301592 0.0006245080027121841 0.0005271811235306095 0.000395297584973781 0.06647285837682855 0.01426527397495143 0.008792903634573156 0.006530931588852139 0.005258693297900551 0.004429361079663559 0.003839189983907132 0.003393909201663256 0.003043535485005872 0.002758941490916752 0.002521927275359212 0.002320491495600116 0.002146371946226135 0.001993675035276446 0.001858068223654143 0.001736281538079756 0.001625787320677982 0.001524586957247428 0.001431063848889259 0.001343878230935423 0.001261888420063948 0.001184087968407066 0.001109550526801746 0.001037374412910739 0.0009666164001988209 0.0008961966718138217 0.0008247366664548285 0.0007502334784274443 0.0006692779635132216 0.0005746564150239225 0.0004440166106007828 0.05099503218148964 0.01258387859438939 0.007961597570369855 0.006004169761882559 0.004888104670327482 0.004153612315680257 0.003627080897857789 0.00322743313942041 0.002911373323850373 0.002653524207653273 0.002437950906572863 0.002254100585190666 0.002094680402261801 0.001954470006951998 0.001829619179505426 0.001717212777079458 0.001614990303853879 0.001521158519468786 0.001434261753603709 0.001353088675639868 0.001276602000585526 0.001203881798526295 0.001134074978258361 0.001066343454960425 0.0009998008661706915 0.0009334199812850083 0.0008658724558349342 0.0007952035203717397 0.0007180428269198145 0.0006271536191663603 0.0004996023251036796 0.03982851759018585 0.01111306459349225 0.007212718604487621 0.005521725358601274 0.004544671786751313 0.003895675199132134 0.003427110841855506 0.003069404469592131 0.002785140877541789 0.002552263737939683 0.002356856283841573 0.002189663343418345 0.002044264899744105 0.001916049746492008 0.001801606190516216 0.00169834335648314 0.001604246293860823 0.001517711796708221 0.001437434372446848 0.001362323901314804 0.001291443173591446 0.001223957064008748 0.001159086661158703 0.00109606143519857 0.001034059842242261 0.000972121157791772 0.0009089911999353037 0.0008428063876741967 0.0007703208040063372 0.0006844801091266422 0.0005624985164091012 0.03152973839665492 0.009817301699910979 0.006532744899788688 0.005075879744208051 0.004223145959942465 0.003651608338311874 0.003236124026809607 0.002917180949260077 0.002662552578805825 0.002453133996105612 0.002276813264010453 0.002125502290882029 0.001993570196284681 0.001876959337890179 0.001772658617963114 0.001678375043736586 0.001592320675843227 0.00151306936373466 0.001439456928922475 0.001370508830981487 0.001305385048459398 0.001243334955199156 0.001183656260657833 0.001125651764626418 0.001068575106173533 0.001011549523854042 0.0009534247076563846 0.0008924819081479086 0.000825708110162422 0.0007465003073600493 0.0006332489793266459 0.02521853601353605 0.008670237386818299 0.005912154633699115 0.004661464760353917 0.003920156048248119 0.003418958369430706 0.003052197195775723 0.002769171137983124 0.002542236811163272 0.002354915306592778 0.002196710753028385 0.002060586101816464 0.001941625009583448 0.001836273748731935 0.001741887908304203 0.001656448822236771 0.001578379093922796 0.001506418223156405 0.001439535745745664 0.00137686815431909 0.001317670742650733 0.001261278124742881 0.001207068274160428 0.001154424628478359 0.001102688531090448 0.001051087970402255 0.0009986118828004299 0.0009437508193710699 0.0008838574336632555 0.0008131198654460639 0.0007124974017828097 0.02033138571862387 0.007651670310605095 0.005344026813782887 0.004274959760511904 0.003633547495096528 0.003196243046171092 0.00287421863487523 0.002624482086893258 0.002423435344445345 0.00225693433836041 0.002115929285313183 0.001994329126977009 0.001887864214228738 0.001793439421065896 0.001708746004436892 0.001632018066593644 0.001561873721570151 0.001497207797747114 0.001437116815208455 0.001380844512045856 0.001327740358410362 0.001277225747808964 0.001228763535208113 0.001181826422205099 0.00113585793099989 0.001090214738275678 0.001044065974450252 0.000996187004442429 0.0009444546747424137 0.0008842669385497766 0.0008009851242140676 0.01649246449112103 0.006745589842497737 0.004823129005567464 0.003913895639179688 0.003361941029661361 0.002982602576771179 0.002701601636185185 0.002482677605491303 0.002305795598971488 0.002158883158399028 0.002034181812494427 0.0019264502337666 0.001832002963729987 0.001748161539937104 0.001672924079124199 0.001604757392749048 0.001542461130574298 0.001485075911834486 0.001431819134987054 0.001382038544367014 0.001335177193404997 0.001290745415752986 0.001248296365174412 0.001207401774457812 0.001167623589875616 0.001128474089704108 0.00108934900150297 0.001049395217982575 0.001007199441554218 0.00095987528424088 0.0008995502410980437 0.01344235481124612 0.005938906194846061 0.004345327227877904 0.003576465158591202 0.003104440788343317 0.002777566597578091 0.002534091229108087 0.0023436139013384 0.002189228406098647 0.002060694568724862 0.001951403416779862 0.001856874552948541 0.001773948700944909 0.001700324936621603 0.001634281246252264 0.00157449830315121 0.001519944154435985 0.001469796278271902 0.00142338731759767 0.001380166194400183 0.001339669365506783 0.001301498751462105 0.001265303877208045 0.001230766253020857 0.001197584082188446 0.001165454933003459 0.001134052813773952 0.00110299410374544 0.001071789368525033 0.001039869392342711 0.001009128467872937 0.01099668990247461 0.005220623880733315 0.003907206602812517 0.003261270379718082 0.00286044296218329 0.002580899710284072 0.002371634798122377 0.002207328590954905 0.002073811227594617 0.001962456725897202 0.00186767534599542 0.001785665469860059 0.001713739997987588 0.001649938914869184 0.001592794687254435 0.001541184057099799 0.001494231044007251 0.001451241555121282 0.00141165822084511 0.001375028628473943 0.00134098277107299 0.001309217175549155 0.001279484331663035 0.001251587090025748 0.001225379131313392 0.001200775535494213 0.001177785296755129 0.001156603370451072 0.001137907469303377 0.001124151157568755 0.001130755746662634 0.009021153614328439 0.004581299482664229 0.003505829720248865 0.002967161175002055 0.002629512040021877 0.002392500326059685 0.002214296349408645 0.002073966373857877 0.001959722739054898 0.001864354960071177 0.001783172884223758 0.001712977673573709 0.001651504118781559 0.001597098806472531 0.001548524783359466 0.001504838039969806 0.001465306791412769 0.001429357385397534 0.00139653749718276 0.001366491112814022 0.001338942122820685 0.001313684947710126 0.001290582022869863 0.001269569744192395 0.001250677648343731 0.001234072782951971 0.001220160488388693 0.001209834198995812 0.001205211885595432 0.001212587655807363 0.001265572364459556 0.007415808448977183 0.004012683337176279 0.003138585058348175 0.002693134035588427 0.002411302208960564 0.002212335363790801 0.002062200289151625 0.001943729598666846 0.001847198781769412 0.001766632181531022 0.00169812955649316 0.001639024675441665 0.001587427481377541 0.001541959086396726 0.001501590649218739 0.001465541522545513 0.001433212953139502 0.001404144144824414 0.001377983143533014 0.001354468253735211 0.001333417774121883 0.001314727468093655 0.001298376941815728 0.0012844487887287 0.001273169670225136 0.001264994921737692 0.001260791746705078 0.001262282200961733 0.001273327486310531 0.001304999467600566 0.00141482809799375 0.006104953736665327 0.00350747936913394 0.002803092892881197 0.002438269736902378 0.002205508172263279 0.002040398540789732 0.0019154947993969 0.001816845498435039 0.001736502736321978 0.001669561924712413 0.001612812517227608 0.00156405630229881 0.00152173507227576 0.001484714562802271 0.001452152980215298 0.001423418066678617 0.001398033529164395 0.001375644219368515 0.0013559941082872 0.001338913867631825 0.001324316783805439 0.001312203461641635 0.001302677989881502 0.001295982037263844 0.001292561233047611 0.001293196929732113 0.001299287211166338 0.001313522251739429 0.001341838694254037 0.001401148905869482 0.001579888202206129 0.005030372099612789 0.003059178375561774 0.002497146577392784 0.002201695462441846 0.00201183493318324 0.00187668419520947 0.001774328344078687 0.001693544758664692 0.001627905820512217 0.001573430176051936 0.001527505775573904 0.001488343224724259 0.001454676206053789 0.001425587311259564 0.001400402114374171 0.001378622674663293 0.001359885163817037 0.001343933223788316 0.001330602493795702 0.001319814131210315 0.001311576972128081 0.001305999887093393 0.001303318669850322 0.001303946914907971 0.001308571268279044 0.001318337689011731 0.001335246827152313 0.001363104586379706 0.001410283084902008 0.001500727879545081 0.001762240661231813 0.004146709656301307 0.00266193746049099 0.002218676227588592 0.001982562980440017 0.001829980375692596 0.001721171786117216 0.001638835309263074 0.001574048021960782 0.001521674356420233 0.001478523367180247 0.001442498904444141 0.001412166381921032 0.001386514669806398 0.001364817543399997 0.001346549629534363 0.001331334118208796 0.001318910208250828 0.001309113797030839 0.001301868080817228 0.001297182826177018 0.001295162869311261 0.001296028561100448 0.00130015433823787 0.001308138259891772 0.001320929820713547 0.001340078389733585 0.001368260518381126 0.001410551931243924 0.001478145750750701 0.001603345534305126 0.001963504831727745 0.00341823939900571 0.002310491366145235 0.001965727691674362 0.001780037808205853 0.001659626605925484 0.001573817677741724 0.001509127835963527 0.001458557729965015 0.001418061680370621 0.00138512043373464 0.001358079327189155 0.001335809566790783 0.00131752166772391 0.001302656963497729 0.001290822157060828 0.001281749248149636 0.001275271559546118 0.001271310999013393 0.001269874305964153 0.00127105791410912 0.001275062896338687 0.001282223941386983 0.001293060568325317 0.001308367212571765 0.001329377354677357 0.001358082043259599 0.001397907494970187 0.001455357754186537 0.001544854546043791 0.001708515519852866 0.002185440695024329 0.00281654991317735 0.002000086076375248 0.001736451040012414 0.001593294955156162 0.001500436484709112 0.001434551241346357 0.001385291342686042 0.001347253171121824 0.001317302870333807 0.001293487371782378 0.001274526834067313 0.00125955401408948 0.001247970575595609 0.001239363769992159 0.001233456699758137 0.001230078688967035 0.001229148784458717 0.001230668909563557 0.001234725375419998 0.001241499197573134 0.001251287597362165 0.001264541941880301 0.001281932539967558 0.001304461139168728 0.001333665112723626 0.001372014066608789 0.001423756629540149 0.001496985490707649 0.001609775903987261 0.001815642151404367 0.002429958200466206 0.002318866071053498 0.001726425498321338 0.00152909335573913 0.001421517629292346 0.001352052689909966 0.001303273253475217 0.001267382173454677 0.001240287509292796 0.001219611324216179 0.001203873525510361 0.001192109718794631 0.001183674504923548 0.001178133114752051 0.001175198985968358 0.001174697194382025 0.00117654369946164 0.001180735336653684 0.001187348253903106 0.001196544343983397 0.001208586891143931 0.001223868732440352 0.001242959564477882 0.001266685207974122 0.001296264300727288 0.001333556188263797 0.001381543544541659 0.00144536745032763 0.001534868244942987 0.001672210704287941 0.001924004966482006 0.002699127567213189 0.001906805185469253 0.001485625288504413 0.001341993336888742 0.001263897500357343 0.001214098417834338 0.001179855983335375 0.001155426929310786 0.001137786448627019 0.001125176899862567 0.001116509344979326 0.001111082283299653 0.001108436732004921 0.00110827667687624 0.001110423830375937 0.00111479200612729 0.001121373859265657 0.001130236497335502 0.001141524653787652 0.001155471727791519 0.001172420641085409 0.001192858742336218 0.001217474836493881 0.001247253722298482 0.001283638735335985 0.001328826791400466 0.001386344685683081 0.001462291347040824 0.001568408711627972 0.001731390206081758 0.002032742052483478 0.002995191463991255 0.001565439633106881 0.001274172833808667 0.001173577849324911 0.001119636631417638 0.001086179717754475 0.001064144852945933 0.001049423275152511 0.001039848252322011 0.001034165274892555 0.001031605224735715 0.001031683284375661 0.001034095471033711 0.001038662324478977 0.001045297641256709 0.001053991859461346 0.001064805085090047 0.001077867549152285 0.001093387026861416 0.001111664193136342 0.00113311856390617 0.001158330192433603 0.001188106708307561 0.001223593814814339 0.001266465144470089 0.001319267594954611 0.001386098481620367 0.001474073153377678 0.00159697967607186 0.001786472609408202 0.002140832605550026 0.003320578266056566 0.001282583280722238 0.001088893542965767 0.001022360301384353 0.0009879506094584111 0.0009678888305986973 0.0009559609797489665 0.0009493415225254386 0.0009465444358719276 0.0009467178838031376 0.0009493508276297859 0.0009541347796579438 0.0009608930725475003 0.0009695430406997209 0.0009800759854956954 0.0009925479016556595 0.001007077735550817 0.00102385200514738 0.001043136019229703 0.00106529326979547 0.001090816315681195 0.001120375270980461 0.001154895049220126 0.001195682352295731 0.001244644042248754 0.001304685473798986 0.001380494926648992 0.001480253487825036 0.001619925449654261 0.001836540443399748 0.002247078192114782 0.003677915074775993 0.001048244012614194 0.0009269214777934795 0.0008869392941497622 0.0008680715538851828 0.0008588074321917151 0.0008551037043322736 0.000855126269384346 0.0008579205713185076 0.0008629520040164377 0.0008699145829861985 0.0008786411641526742 0.0008890581540476955 0.0009011621848246883 0.0009150089772234008 0.0009307099768827832 0.0009484349287582909 0.0009684200541717153 0.000990982660888837 0.001016544297574082 0.001045666410277463 0.001079105558838561 0.001117900946135363 0.001163518234289951 0.001218097304460498 0.001284905712957985 0.001369235787322709 0.001480371722657955 0.001636563945702149 0.001880598248346208 0.002350081710558443 0.004070041072212935 0.0008541981198426637 0.0007856719600271379 0.0007659964348734617 0.0007592503747396665 0.0007585094342374288 0.0007613529391041017 0.0007666980562582865 0.0007739972463885501 0.0007829610914924303 0.0007934434958616454 0.0008053885541900197 0.0008188046565918835 0.0008337523144049741 0.0008503399533711912 0.0008687252390322444 0.0008891211732983232 0.0009118072892344943 0.0009371472701030076 0.0009656155857940945 0.0009978377141213919 0.001034651940769746 0.001077207112348727 0.001127123375981496 0.001186769787275085 0.001259774284184484 0.001352037457564846 0.001473969072872991 0.001646188894651648 0.001917570180873589 0.0024482239760486 0.004500022853314058 0.0006936547304514935 0.0006628159224179573 0.0006582937833102019 0.000660758794409735 0.000666563806772605 0.0006744717323345088 0.0006839553615619023 0.0006947714319006146 0.0007068155535277798 0.0007200633930614408 0.0007345445862054596 0.0007503312784564219 0.0007675343350515668 0.0007863044190679733 0.0008068369706311702 0.0008293811378195291 0.0008542535051434888 0.0008818583578550454 0.0009127175058210631 0.0009475148115826006 0.0009871643326005992 0.001032918069227138 0.001086543438324955 0.001150630692929034 0.001229159905979699 0.001328633686532949 0.001460591719564008 0.001648072331399913 0.001946298034767832 0.002539638689879937 0.004971171626983496 0.0005609895637495909 0.000556256885960834 0.0005626716437077776 0.000571891537433181 0.0005825376120480712 0.0005942090922254741 0.0006067768810491101 0.0006202181335203761 0.0006345637874776337 0.0006498794030825273 0.0006662584079429584 0.0006838210533625087 0.0007027167430667926 0.0007231290323206147 0.000745283387448618 0.0007694583543361874 0.0007960013812401263 0.0008253513740212585 0.0008580713894474852 0.0008948971506757065 0.0009368111771785044 0.000985160104136643 0.001041848367737129 0.001109674813812383 0.001192956100076667 0.001298778489011443 0.001439794391479186 0.001641467904582005 0.001965540308812215 0.002622185868515639 0.00548706071868693 0.000451533182499174 0.0004641104146155044 0.0004780464408844467 0.0004919683111314415 0.0005059988365093575 0.0005203026647051595 0.000535023714179329 0.0005502919909856219 0.0005662331944792336 0.000582976427512449 0.0006006606687778893 0.0006194409288035062 0.0006394948643195828 0.0006610305778573846 0.0006842964234380787 0.000709593892720872 0.0007372951273125391 0.0007678674114518394 0.0008019083845241671 0.0008401981522723664 0.0008837789199914733 0.0009340812380196716 0.0009931329946313147 0.001063923911217192 0.001151083495194851 0.001262249465432776 0.001411144579432302 0.001625615079270784 0.001973972173158993 0.002693422762866662 0.006051543245172576 0.0003614012976998164 0.0003846851195268027 0.0004034081380179233 0.0004203351852574663 0.0004365187389157634 0.0004524810721301146 0.0004685413384676553 0.0004849287673906888 0.0005018311618884872 0.0005194196397695874 0.0005378635793474764 0.0005573414418828995 0.0005780502074757025 0.0006002150628131007 0.0006241006373420193 0.0006500251505044677 0.0006783792336785485 0.0007096519996971995 0.0007444683838450098 0.0007836443761053076 0.0008282715273270311 0.0008798512265464695 0.0009405176661777858 0.001013428144862896 0.001103492223223981 0.001218851294073627 0.001374227055270671 0.001599743819555707 0.001970185880633274 0.002750571667719992 0.006668771411403111 0.0002873573655581705 0.0003164648894927061 0.0003378172827013397 0.0003563655393051065 0.0003736739051844237 0.0003904661056864909 0.0004071615578244877 0.0004240469026627842 0.0004413461733290811 0.0004592551523612344 0.0004779611619309288 0.0004976565926348205 0.0005185500085168709 0.0005408769866766927 0.0005649122674544536 0.0005909847571911692 0.000619497296042017 0.0006509539291388088 0.0006859989370959024 0.0007254746215623544 0.0007705098927404179 0.0008226614087494411 0.0008841486971229465 0.0009582673113152669 0.001050164149413253 0.001168419139015352 0.001328648478846227 0.001563079654001489 0.001952691810727317 0.002790485033080172 0.007343217826484895 0.0002267007706384669 0.0002580926081148674 0.0002804020426742567 0.0002994608517475127 0.0003170482005866995 0.0003339748954999182 0.000350704496836416 0.0003675491622426474 0.0003847490448666762 0.0004025108251923542 0.0004210296432985984 0.0004405038499448402 0.0004611468886036098 0.0004831986975740876 0.0005069383394153485 0.0005326994933797109 0.0005608908134096648 0.0005920240044725719 0.0006267540483696114 0.0006659388726349122 0.0007107310520210195 0.0007627243391441668 0.0008241985970599345 0.0008985518811692226 0.0009911149711078415 0.001110822073273686 0.001274042289792189 0.001514849472027399 0.001919920714396781 0.002809608136530288 0.008079697857550854 0.000177175672334867 0.0002083553736591363 0.0002303552664885324 0.0002490512945360526 0.0002662345341702315 0.0002827219465875772 0.0002989805171608745 0.0003153242550080036 0.000331994165844153 0.0003491971025323353 0.0003671278899240858 0.0003859842045489579 0.0004059785560021854 0.0004273497830476761 0.0004503757934952639 0.0004753892100402324 0.0005027979636818366 0.0005331137515988977 0.000566992902728531 0.0006052971497111469 0.0006491872881052122 0.0007002733028035149 0.0007608661905408307 0.0008344239667576725 0.0009263963300596618 0.001045966672640593 0.001210074046771663 0.001454288215965279 0.001870227297374451 0.002803938731806535 0.008883392794944642 0.0001368963616359812 0.0001661709470679023 0.0001869314392461755 0.0002045960242804404 0.0002208363405637615 0.0002364209614040092 0.0002517919940259732 0.0002672483763047514 0.0002830207179669572 0.0002993078692689095 0.0003162978921851925 0.0003341822904267218 0.000353167586567284 0.0003734865412958803 0.0003954106869079895 0.000419265810939879 0.0004454524249909151 0.0004744741483848476 0.0005069785915919708 0.0005438183337366757 0.0005861451830323858 0.0006355617571426077 0.0006943766546464824 0.0007660582190849712 0.0008560979034777513 0.0009738007043169992 0.001136447092952851 0.00138064631177752 0.001801894995251792 0.00276898312536597 0.009759874613359833 0.0001042857874047072 0.0001305752831719388 0.0001494435663119635 0.0001655832293984814 0.0001804688426701364 0.0001947865124214109 0.0002089350153839903 0.000223186737560052 0.0002377539328529497 0.0002528213850761399 0.0002685653540986338 0.0002851666284052091 0.0003028213330772856 0.0003217515787202843 0.000342217511482126 0.000364532331826869 0.0003890822683186435 0.0004163543952377608 0.0004469768416235203 0.0004817789543300425 0.0005218845935089265 0.0005688626600161094 0.0006249814149604184 0.000693662575408847 0.0007803493770033433 0.0008943168018736232 0.001052908447482606 0.001293197800986947 0.001713142103927057 0.002699708715204078 0.01071513270681187 7.802478324787447e-05 0.0001007111684357647 0.0001172601266574895 0.0001315300688763524 0.0001447602125414948 0.0001575356655567366 0.0001702010916133997 0.0001829951606082233 0.0001961064588856248 0.000209701361908747 0.0002239404499687566 0.0002389900503518888 0.0002550320195520746 0.0002722735882039646 0.0002909586797859999 0.0003113821683839268 0.0003339089724729793 0.0003590007757252055 0.0003872547965579098 0.0004194619905675076 0.0004566975982407307 0.0005004677321591701 0.0005529579488191691 0.0006174789092825889 0.0006993223588398312 0.0008075562028845057 0.00095925503824552 0.001191249379826564 0.001602129678014193 0.002590493046516774 0.01175560310499472 5.701015833022234e-05 7.581807228377239e-05 8.980232413862176e-05 0.0001019827487082755 0.0001133528826312639 0.0001243898128145731 0.0001353791417708417 0.0001465220115330515 0.0001579801216501318 0.0001698984788362831 0.0001824190516392804 0.0001956906170339417 0.0002098773425632407 0.0002251676384769065 0.0002417845177154395 0.0002599987978281556 0.0002801469122850026 0.0003026559631003793 0.000328080211726574 0.0003571560468635315 0.0003908877807516074 0.0004306870174664632 0.0004786098575224533 0.0005377839415029656 0.0006132325896335998 0.0007136129020386089 0.0008553406369922533 0.001074150749038705 0.001466971738506568 0.00243506943789253 0.01288820493507218 4.03204833957556e-05 5.522376502551942e-05 6.654244136493513e-05 7.651767009369703e-05 8.590603908732237e-05 9.507782820107814e-05 0.0001042589425536657 0.000113611724032206 0.0001232693846345199 0.0001333536911133572 0.0001439858275137794 0.0001552944695401074 0.0001674230529518398 0.0001805374765605419 0.0001948352893901656 0.0002105575393089538 0.0002280048800729277 0.0002475603433624222 0.0002697226382444944 0.000295156483033498 0.000324771424719513 0.0003598503119793328 0.0004022687683322566 0.000454891959527728 0.0005223439809859382 0.0006126397413742468 0.0007410850242765575 0.0009413078651525701 0.00130574962345685 0.002226470890175022 0.01412041215543402 2.718976469716569e-05 3.833989718325627e-05 4.700617967368154e-05 5.474703625550164e-05 6.210310939364055e-05 6.934473578553453e-05 7.664056890946509e-05 8.411475150867507e-05 9.187163406993245e-05 0.0001000087192803069 0.0001086248403601192 0.0001178264633318908 0.0001277335710844229 0.0001384860834362132 0.0001502516652392047 0.000163235919102387 0.0001776963464696828 0.0001939621866153691 0.0002124635404917857 0.0002337755410049964 0.0002586877511062542 0.0002883176671256035 0.0003243053398879867 0.0003691666829373724 0.0004269818875164693 0.0005048639286814962 0.0006164930152218768 0.0007922070102117193 0.001116539110305254 0.001956982109555632 0.015460528614375 1.699216427450189e-05 2.466812220536426e-05 3.078766333585782e-05 3.633941111593501e-05 4.167642390030214e-05 4.697968147701054e-05 5.236518257360333e-05 5.792083696299439e-05 6.372268722599873e-05 6.984361107386026e-05 7.635901677171136e-05 8.335142626818576e-05 9.091493435683514e-05 9.916022748399038e-05 0.0001082208109766827 0.0001182612370699058 0.0001294884593730709 0.000142168049014878 0.0001566480917209482 0.0001733955527458342 0.0001930535977439423 0.0002165356614181741 0.0002451873409536082 0.0002810815143152605 0.0003275961401942902 0.0003906538728895754 0.0004817267906859872 0.0006264951856351037 0.0008974993490259161 0.001618157142384433 0.01691934243646274 9.244484629532515e-06 1.382958011752673e-05 1.759502145703059e-05 2.107828556118842e-05 2.44775450541992e-05 2.789757208349149e-05 3.140793360003931e-05 3.506338401219693e-05 3.891302043624471e-05 4.300535465314139e-05 4.73917916146091e-05 5.212958463392684e-05 5.728485167066969e-05 6.293608669005578e-05 6.917860792412651e-05 7.613050760774115e-05 8.394092350338706e-05 9.280191039300558e-05 0.0001029660002097484 0.0001147730110719954 0.0001286924393797272 0.0001453932591992885 0.0001658644827452453 0.000191635830783032 0.0002252118262571079 0.0002710083980912182 0.0003376391671386538 0.0004445662863500836 0.0006475255250767516 0.001201492406315239 0.01852380104223756 3.62178703071747e-06 5.611040765621638e-06 7.317487198578454e-06 8.948044879255676e-06 1.058275236172043e-05 1.226653376929741e-05 1.403145225979388e-05 1.590469466835568e-05 1.791230051316752e-05 2.008137388634534e-05 2.244175245494102e-05 2.502757297688156e-05 2.787899793016852e-05 3.10443279226664e-05 3.458275563389212e-05 3.85681093115319e-05 4.309410644406529e-05 4.82819396467818e-05 5.429154738721339e-05 6.133888574722658e-05 6.972333807093763e-05 7.987301512226469e-05 9.242332299876611e-05 0.0001083614496660286 0.0001293121671005431 0.0001581586193241311 0.0002005702015518742 0.000269500519960159 0.0004026640991087032 0.0007782042883077711 2.718281828459045
1 0 0 0 0 0 0 0 0 0 0 0 0 0 0 0 0 0 0 0 0 0 0 0 0 0 0 0 0 0 0 0 0 0 0 0 0 0 0 0 0 0 0 0 0 0 0 0 0 0 0 0 0 0 0 0 0 0 0 0 0 0 0 0 0 0 0 0 0 0 0 0 0 0 0 0 0 0 0 0 0 0 0 0 0 0 0 0 0 0 0 0 0 0 0 0 0 0 0 0 0 0 0 0 0 0 0 0 0 0 0 0 0 0 0 0 0 0 0 0 0 0 0 0 0 0 0 0 0 0 0 0 0 0 0 0 0 0 0 0 0 0 0 0 0 0 0 0 0 0 0 0 0 0 0 0 0 0 0 0 0 0 0 0 0 0 0 0 0 0 0 0 0 0 0 0 0 0 0 0 0 0 0 0 0 0 0 0 0 0 0 0 0 0 0 0 0 0 0 0 0 0 0 0 0 0 0 0 0 0 0 0 0 0 0 0 0 0 0 0 0 0 0 0 0 0 0 0 0 0 0 0 0 0 0 0 0 0 0 0 0 0 0 0 0 0 0 0 0 0 0 0 0 0 0 0 0 0 0 0 0 0 0 0 0 0 0 0 0 0 0 0 0 0 0 0 0 0 0 0 0 0 0 0 0 0 0 0 0 0 0 0 0 0 0 0 0 0 0 0 0 0 0 0 0 0 0 0 0 0 0 0 0 0 0 0 0 0 0 0 0 0 0 0 0 0 0 0 0 0 0 0 0 0 0 0 0 0 0 0 0 0 0 0 0 0 0 0 0 0 0 0 0 0 0 0 0 0 0 0 0 0 0 0 0 0 0 0 0 0 0 0 0 0 0 0 0 0 0 0 0 0 0 0 0 0 0 0 0 0 0 0 0 0 0 0 0 0 0 0 0 0 0 0 0 0 0 0 0 0 0 0 0 0 0 0 0 0 0 0 0 0 0 0 0 0 0 0 0 0 0 0 0 0 0 0 0 0 0 0 0 0 0 0 0 0 0 0 0 0 0 0 0 0 0 0 0 0 0 0 0 0 0 0 0 0 0 0 0 0 0 0 0 0 0 0 0 0 0 0 0 0 0 0 0 0 0 0 0 0 0 0 0 0 0 0 0 0 0 0 0 0 0 0 0 0 0 0 0 0 0 0 0 0 0 0 0 0 0 0 0 0 0 0 0 0 0 0 0 0 0 0 0 0 0 0 0 0 0 0 0 0 0 0 0 0 0 0 0 0 0 0 0 0 0 0 0 0 0 0 0 0 0 0 0 0 0 0 0 0 0 0 0 0 0 0 0 0 0 0 0 0 0 0 0 0 0 0 0 0 0 0 0 0 0 0 0 0 0 0 0 0 0 0 0 0 0 0 0 0 0 0 0 0 0 0 0 0 0 0 0 0 0 0 0 0 0 0 0 0 0 0 0 0 0 0 0 0 0 0 0 0 0 0 0 0 0 0 0 0 0 0 0 0 0 0 0 0 0 0 0 0 0 0 0 0 0 0 0 0 0 0 0 0 0 0 0 0 0 0 0 0 0 0 0 0 0 0 0 0 0 0 0 0 0 0 0 0 0 0 0 0 0 0 0 0 0 0 0 0 0 0 0 0 0 0 0 0 0 0 0 0 0 0 0 0 0 0 0 0 0 0 0 0 0 0 0 0 0 0 0 0 0 0 0 0 0 0 0 0 0 0 0 0 0 0 0 0 0 0 0 0 0 0 0 0 0 0 0 0 0 0 0 0 0 0 0 0 0 0 0 0 0 0 0 0 0 0 0 0 0 0 0 0 0 0 0 0 0 0 0 0 0 0 0 0 0 0 0 0 0 0 0 0 0 0 0 0 0 0 0 0 0 0 0 0 0 0 0 0 0 0 0 0 0 0 0 0 0 0 0 0 0 0 0 0 0 0 0 0 0 0 0 0 0 0 0 0 0 0 0 0 0 0 0 0 0 0 0 0 0 0 0 0 0 0 0 0 0 0 0 0 0 0 0 0 0 0 0 0 0 0 0 0 0 0 0 0 0 0 0 0 0 0 0 0 0 0 0 0 0 0 0 0 0 0 0 0 0 0 0 0 0 0 0 0 0 0 0 0 0 0 0 0 0 0 0 0 0 0 0 0 0 0 0 0 0 0 0 0 0 0 0 0 0 0 0 0 0 0 0 0 0 0 0 0 0 0 0 0 0 0 0 0 0 0 0 0 0 0 0 0 0 0 0 0 0 0 0 0 0 0 0 0 0 0 0 0 0 0 0 0 0 0 0 0 0 0 0 0 0 0 0 0 0 0 0 0 0 0 0 0 0 0 0 0 0 0 0 0 0 0 0 0 0 0 0 0 0 0 0 0 0 0 0 0 0 0 0 0 0 0 0 0 0 0 0 0 0 0 0 0 0 0 0 0 0 0 0 0 0 0 0 0 0 0 0 0 0 0 0 0 0 0 0 0 0 0 0 0 0 0 0 0 0 0 0 0 0 0 0 0 0 0 0 0 0 0 0 0 0 0 0 0 0 0 0 0 0 0 0 0 0 0 0 0 0 0 0 0 0 0 0 0 0 0 0 0 0 0 0 0 0 0 0 0 0 0 0 0 0 0 0 0 0 0 0 0 0 0 0 0 0 0 0 0 0 0 0 0 0 0 0 0 0 0 0 0 0 0 0 0 0 0 0 0 0 0 0 0 0 0 0 0 0 0 0 0 0 0 0 0 0 0 0 0 0 0 0 0 0 0 0 0 0 0 0 0 0 0 0 0 0 0 0 0 0 0 0 0 0 0 0 0 0 0 0 0 0 0 0 0 0 0 0 0 0 0 0 0 0 0 0 0 0 0 0 0 0 0 0 0 0 0 0 0 0 0 0 0 0 0 0 0 0 0 0 0 0 0 0 0 0 0 0 0 0 0 0 0 0 0 0 0 0 0 0 0 0 0 0 0 0 0 0 0 0 0 0 0 0 0 0 0 0 0 0 0 0 0 0 0 0 0 0 0 0 0 0 0 0 0 0 0 0 0 0 0 0 0 0 0 0 0 0 0 0 0 0 0 0 0 0 0 0 0 0 0 0 0 0 0 0 0 0 0 0 0 0 0 0 0 0 0 0 0 0 0 0 0 0 0 0 0 0 0 0 0 0 0 0 0 0 0 1
