# Supplementary material for: The genomic footprint of whaling and isolation in fin whale populations
Source: Nat Commun. 2023 Sep 12;14:5465. doi: 10.1038/s41467-023-40052-z (PMC10497599; doi:10.1038/s41467-023-40052-z)
Supplement: Supplementary file 4 — Source Data [file 41467_2023_40052_MOESM4_ESM.zip › Source_Data/Figure_S11/FigS11.csv]

	ID1	ID2	kinship_B_separate_ENP	kinship_C_middle_ENP	kinship_A_all_ENP	PopId	SubPopId	SubPopId2
1	ENPAK19	ENPAK20	0	0	0	ENP	AK	AK
2	ENPAK19	ENPAK21	0	0	0	ENP	AK	AK
3	ENPAK19	ENPAK22	0	0	0	ENP	AK	AK
4	ENPAK19	ENPAK23	0	0	0	ENP	AK	AK
5	ENPAK19	ENPAK24	0	0	0	ENP	AK	AK
6	ENPAK19	ENPAK25	0	0	0	ENP	AK	AK
7	ENPAK19	ENPAK26	0	0	0	ENP	AK	AK
8	ENPAK19	ENPAK27	0	0	0	ENP	AK	AK
9	ENPAK19	ENPAK28	0	0	0	ENP	AK	AK
10	ENPAK19	ENPAK29	0	0	0	ENP	AK	AK
11	ENPAK19	ENPAK30	0	0	0	ENP	AK	AK
12	ENPAK20	ENPAK21	0	0	0	ENP	AK	AK
13	ENPAK20	ENPAK22	0	0	0	ENP	AK	AK
14	ENPAK20	ENPAK23	0	0	0	ENP	AK	AK
15	ENPAK20	ENPAK24	0	0	0	ENP	AK	AK
16	ENPAK20	ENPAK25	0	0	0	ENP	AK	AK
17	ENPAK20	ENPAK26	0	0	0	ENP	AK	AK
18	ENPAK20	ENPAK27	0	0	0	ENP	AK	AK
19	ENPAK20	ENPAK28	0	0	0	ENP	AK	AK
20	ENPAK20	ENPAK29	0	0	0	ENP	AK	AK
21	ENPAK20	ENPAK30	0	0	0	ENP	AK	AK
22	ENPAK21	ENPAK22	0	0	0	ENP	AK	AK
23	ENPAK21	ENPAK23	0	0	0	ENP	AK	AK
24	ENPAK21	ENPAK24	0	0	0	ENP	AK	AK
25	ENPAK21	ENPAK25	0	0	0	ENP	AK	AK
26	ENPAK21	ENPAK26	0	0	0	ENP	AK	AK
27	ENPAK21	ENPAK27	0	0	0	ENP	AK	AK
28	ENPAK21	ENPAK28	0	0	0	ENP	AK	AK
29	ENPAK21	ENPAK29	0	0	0	ENP	AK	AK
30	ENPAK21	ENPAK30	0	0	0	ENP	AK	AK
31	ENPAK22	ENPAK23	0	0	0	ENP	AK	AK
32	ENPAK22	ENPAK24	0	0	0	ENP	AK	AK
33	ENPAK22	ENPAK25	0	0	0	ENP	AK	AK
34	ENPAK22	ENPAK26	0	0	0	ENP	AK	AK
35	ENPAK22	ENPAK27	0	0	0	ENP	AK	AK
36	ENPAK22	ENPAK28	0	0	0	ENP	AK	AK
37	ENPAK22	ENPAK29	0	0	0	ENP	AK	AK
38	ENPAK22	ENPAK30	0	0	0	ENP	AK	AK
39	ENPAK23	ENPAK24	0	0	0	ENP	AK	AK
40	ENPAK23	ENPAK25	0	0	0	ENP	AK	AK
41	ENPAK23	ENPAK26	0	0	0	ENP	AK	AK
42	ENPAK23	ENPAK27	0	0	0	ENP	AK	AK
43	ENPAK23	ENPAK28	0	0	0	ENP	AK	AK
44	ENPAK23	ENPAK29	0	0	0	ENP	AK	AK
45	ENPAK23	ENPAK30	0	0	0	ENP	AK	AK
46	ENPAK24	ENPAK25	0	0	0	ENP	AK	AK
47	ENPAK24	ENPAK26	0.0116892342005773	0.0116892342005773	0.00844531340082583	ENP	AK	AK
48	ENPAK24	ENPAK27	0	0	0	ENP	AK	AK
49	ENPAK24	ENPAK28	0	0	0	ENP	AK	AK
50	ENPAK24	ENPAK29	0	0	0	ENP	AK	AK
51	ENPAK24	ENPAK30	0	0	0	ENP	AK	AK
52	ENPAK25	ENPAK26	0	0	0	ENP	AK	AK
53	ENPAK25	ENPAK27	0	0	0	ENP	AK	AK
54	ENPAK25	ENPAK28	0	0	0	ENP	AK	AK
55	ENPAK25	ENPAK29	0	0	0	ENP	AK	AK
56	ENPAK25	ENPAK30	0	0	0	ENP	AK	AK
57	ENPAK26	ENPAK27	0	0	0	ENP	AK	AK
58	ENPAK26	ENPAK28	0	0	0	ENP	AK	AK
59	ENPAK26	ENPAK29	0	0	0	ENP	AK	AK
60	ENPAK26	ENPAK30	0	0	0	ENP	AK	AK
61	ENPAK27	ENPAK28	0	0	0	ENP	AK	AK
62	ENPAK27	ENPAK29	0	0	0	ENP	AK	AK
63	ENPAK27	ENPAK30	0	0	0	ENP	AK	AK
64	ENPAK28	ENPAK29	0	0	0	ENP	AK	AK
65	ENPAK28	ENPAK30	0	0	0	ENP	AK	AK
66	ENPAK29	ENPAK30	0	0	0	ENP	AK	AK
67	ENPBC16	ENPBC17	0	0	0	ENP	BC	MENP
68	ENPBC16	ENPBC18	0	0.00629419250218566	0	ENP	BC	MENP
69	ENPBC17	ENPBC18	0	0	0	ENP	BC	MENP
70	ENPCA01	ENPCA02	0.00370608353481992	0.00370608353481992	0.00683225494804991	ENP	CA	CA
71	ENPCA01	ENPCA03	0	0	0.00835966382446609	ENP	CA	CA
72	ENPCA01	ENPCA04	0.0198166977525371	0.0198166977525371	0.0312156094023907	ENP	CA	CA
73	ENPCA01	ENPCA05	0.0228554051918754	0.0228554051918754	0.0381429578746134	ENP	CA	CA
74	ENPCA01	ENPCA06	0	0	0	ENP	CA	CA
75	ENPCA01	ENPCA07	0	0	0.00653852620715439	ENP	CA	CA
76	ENPCA01	ENPCA08	0	0	0	ENP	CA	CA
77	ENPCA01	ENPCA09	0.0649574004720677	0.0649574004720677	0.0686432390504332	ENP	CA	CA
78	ENPCA02	ENPCA03	0.0641258499228893	0.0641258499228893	0.0650952301657959	ENP	CA	CA
79	ENPCA02	ENPCA04	0	0	0	ENP	CA	CA
80	ENPCA02	ENPCA05	0	0	0	ENP	CA	CA
81	ENPCA02	ENPCA06	0	0	0.00704061798336723	ENP	CA	CA
82	ENPCA02	ENPCA07	0	0	0	ENP	CA	CA
83	ENPCA02	ENPCA08	0	0	0	ENP	CA	CA
84	ENPCA02	ENPCA09	0.0575868942593028	0.0575868942593028	0.0577089421728865	ENP	CA	CA
85	ENPCA03	ENPCA04	0	0	0	ENP	CA	CA
86	ENPCA03	ENPCA05	0	0	0.0174696143963168	ENP	CA	CA
87	ENPCA03	ENPCA06	0	0	0	ENP	CA	CA
88	ENPCA03	ENPCA07	0	0	0	ENP	CA	CA
89	ENPCA03	ENPCA08	0	0	0	ENP	CA	CA
90	ENPCA03	ENPCA09	0.0300473333225278	0.0300473333225278	0.0330832655941604	ENP	CA	CA
91	ENPCA04	ENPCA05	0	0	0	ENP	CA	CA
92	ENPCA04	ENPCA06	0	0	0	ENP	CA	CA
93	ENPCA04	ENPCA07	0	0	0	ENP	CA	CA
94	ENPCA04	ENPCA08	0	0	0	ENP	CA	CA
95	ENPCA04	ENPCA09	0.0293806301983882	0.0293806301983882	0.0374956079225521	ENP	CA	CA
96	ENPCA05	ENPCA06	0	0	0	ENP	CA	CA
97	ENPCA05	ENPCA07	0	0	0	ENP	CA	CA
98	ENPCA05	ENPCA08	0	0	0	ENP	CA	CA
99	ENPCA05	ENPCA09	0.029322124300048	0.029322124300048	0.0385671502827522	ENP	CA	CA
100	ENPCA06	ENPCA07	0	0	0	ENP	CA	CA
101	ENPCA06	ENPCA08	0	0	0	ENP	CA	CA
102	ENPCA06	ENPCA09	0.0174761145151364	0.0174761145151364	0.0334606651661549	ENP	CA	CA
103	ENPCA07	ENPCA08	0	0	0	ENP	CA	CA
104	ENPCA07	ENPCA09	0.0357770769420443	0.0357770769420443	0.0437899099504711	ENP	CA	CA
105	ENPCA08	ENPCA09	0.0140093902018015	0.0140093902018015	0.0262492599735645	ENP	CA	CA
106	ENPOR10	ENPOR11	0.00860094527845995	0.0102122068049784	0	ENP	OR	MENP
107	ENPOR10	ENPOR12	0	0	0	ENP	OR	MENP
108	ENPOR10	ENPOR13	0.0153776991251207	0.0170095979188669	0.0250052367531773	ENP	OR	MENP
109	ENPOR11	ENPOR12	0	0	0	ENP	OR	MENP
110	ENPOR11	ENPOR13	0	0	0	ENP	OR	MENP
111	ENPOR12	ENPOR13	0	0	0	ENP	OR	MENP
112	ENPWA14	ENPWA15	0.0100582475161462	0.0144567240498206	0.00142078064588702	ENP	WA	MENP
113	GOC002	GOC006	0.05961413432944	0.05961413432944	0.05961413432944	GOC	GOC	GOC
114	GOC002	GOC010	0.0450892290089629	0.0450892290089629	0.0450892290089629	GOC	GOC	GOC
115	GOC002	GOC025	0.0310899805626867	0.0310899805626867	0.0310899805626867	GOC	GOC	GOC
116	GOC002	GOC038	0.00914773251371657	0.00914773251371657	0.00914773251371657	GOC	GOC	GOC
117	GOC002	GOC050	0.0385894345930239	0.0385894345930239	0.0385894345930239	GOC	GOC	GOC
118	GOC002	GOC053	0.0612988308074107	0.0612988308074107	0.0612988308074107	GOC	GOC	GOC
119	GOC002	GOC063	0.0305106208266755	0.0305106208266755	0.0305106208266755	GOC	GOC	GOC
120	GOC002	GOC068	0.0240363583813064	0.0240363583813064	0.0240363583813064	GOC	GOC	GOC
121	GOC002	GOC071	0.0298987770691539	0.0298987770691539	0.0298987770691539	GOC	GOC	GOC
122	GOC002	GOC077	0.0377321490117387	0.0377321490117387	0.0377321490117387	GOC	GOC	GOC
123	GOC002	GOC080	0.056050628022637	0.056050628022637	0.056050628022637	GOC	GOC	GOC
124	GOC002	GOC082	0.0347225131684167	0.0347225131684167	0.0347225131684167	GOC	GOC	GOC
125	GOC002	GOC086	0.0206892395261345	0.0206892395261345	0.0206892395261345	GOC	GOC	GOC
126	GOC002	GOC091	0.0484605836519714	0.0484605836519714	0.0484605836519714	GOC	GOC	GOC
127	GOC002	GOC100	0.0263234497697661	0.0263234497697661	0.0263234497697661	GOC	GOC	GOC
128	GOC002	GOC111	0.04345564982737	0.04345564982737	0.04345564982737	GOC	GOC	GOC
129	GOC002	GOC112	0.0224079632576471	0.0224079632576471	0.0224079632576471	GOC	GOC	GOC
130	GOC002	GOC116	0.0597897794232169	0.0597897794232169	0.0597897794232169	GOC	GOC	GOC
131	GOC002	GOC125	0.0532992866758231	0.0532992866758231	0.0532992866758231	GOC	GOC	GOC
132	GOC006	GOC010	0.0764600402104712	0.0764600402104712	0.0764600402104712	GOC	GOC	GOC
133	GOC006	GOC025	0.0965883438908641	0.0965883438908641	0.0965883438908641	GOC	GOC	GOC
134	GOC006	GOC038	0.061919966702756	0.061919966702756	0.061919966702756	GOC	GOC	GOC
135	GOC006	GOC050	0.0780563653393739	0.0780563653393739	0.0780563653393739	GOC	GOC	GOC
136	GOC006	GOC053	0.0719203621275211	0.0719203621275211	0.0719203621275211	GOC	GOC	GOC
137	GOC006	GOC063	0.0668565321413145	0.0668565321413145	0.0668565321413145	GOC	GOC	GOC
138	GOC006	GOC068	0.088721155356948	0.088721155356948	0.088721155356948	GOC	GOC	GOC
139	GOC006	GOC071	0.057943242899001	0.057943242899001	0.057943242899001	GOC	GOC	GOC
140	GOC006	GOC077	0.0697071324791989	0.0697071324791989	0.0697071324791989	GOC	GOC	GOC
141	GOC006	GOC080	0.248246058151298	0.248246058151298	0.248246058151298	GOC	GOC	GOC
142	GOC006	GOC082	0.0595116347861695	0.0595116347861695	0.0595116347861695	GOC	GOC	GOC
143	GOC006	GOC086	0.070130947564954	0.070130947564954	0.070130947564954	GOC	GOC	GOC
144	GOC006	GOC091	0.0542939650209382	0.0542939650209382	0.0542939650209382	GOC	GOC	GOC
145	GOC006	GOC100	0.0479972978765044	0.0479972978765044	0.0479972978765044	GOC	GOC	GOC
146	GOC006	GOC111	0.104209231086011	0.104209231086011	0.104209231086011	GOC	GOC	GOC
147	GOC006	GOC112	0.0480982480760737	0.0480982480760737	0.0480982480760737	GOC	GOC	GOC
148	GOC006	GOC116	0.0689445573857515	0.0689445573857515	0.0689445573857515	GOC	GOC	GOC
149	GOC006	GOC125	0.0784274883751537	0.0784274883751537	0.0784274883751537	GOC	GOC	GOC
150	GOC010	GOC025	0.0608126021179154	0.0608126021179154	0.0608126021179154	GOC	GOC	GOC
151	GOC010	GOC038	0.0649897482005024	0.0649897482005024	0.0649897482005024	GOC	GOC	GOC
152	GOC010	GOC050	0.0580491489758025	0.0580491489758025	0.0580491489758025	GOC	GOC	GOC
153	GOC010	GOC053	0.0569075408794794	0.0569075408794794	0.0569075408794794	GOC	GOC	GOC
154	GOC010	GOC063	0.06510206235473	0.06510206235473	0.06510206235473	GOC	GOC	GOC
155	GOC010	GOC068	0.0461887395379073	0.0461887395379073	0.0461887395379073	GOC	GOC	GOC
156	GOC010	GOC071	0.0647359244597974	0.0647359244597974	0.0647359244597974	GOC	GOC	GOC
157	GOC010	GOC077	0.0789667516883358	0.0789667516883358	0.0789667516883358	GOC	GOC	GOC
158	GOC010	GOC080	0.0736746364389377	0.0736746364389377	0.0736746364389377	GOC	GOC	GOC
159	GOC010	GOC082	0.0746147290289463	0.0746147290289463	0.0746147290289463	GOC	GOC	GOC
160	GOC010	GOC086	0.0560849337097488	0.0560849337097488	0.0560849337097488	GOC	GOC	GOC
161	GOC010	GOC091	0.0589034442851642	0.0589034442851642	0.0589034442851642	GOC	GOC	GOC
162	GOC010	GOC100	0	0	0	GOC	GOC	GOC
163	GOC010	GOC111	0.0724927288904469	0.0724927288904469	0.0724927288904469	GOC	GOC	GOC
164	GOC010	GOC112	0.0362084295092093	0.0362084295092093	0.0362084295092093	GOC	GOC	GOC
165	GOC010	GOC116	0.0564892402087973	0.0564892402087973	0.0564892402087973	GOC	GOC	GOC
166	GOC010	GOC125	0.0633386511315086	0.0633386511315086	0.0633386511315086	GOC	GOC	GOC
167	GOC025	GOC038	0.0306286401620966	0.0306286401620966	0.0306286401620966	GOC	GOC	GOC
168	GOC025	GOC050	0.0542546731654142	0.0542546731654142	0.0542546731654142	GOC	GOC	GOC
169	GOC025	GOC053	0.0541756583826668	0.0541756583826668	0.0541756583826668	GOC	GOC	GOC
170	GOC025	GOC063	0.0643119680312303	0.0643119680312303	0.0643119680312303	GOC	GOC	GOC
171	GOC025	GOC068	0.0336197449854561	0.0336197449854561	0.0336197449854561	GOC	GOC	GOC
172	GOC025	GOC071	0.0568661684041437	0.0568661684041437	0.0568661684041437	GOC	GOC	GOC
173	GOC025	GOC077	0.0524063986060382	0.0524063986060382	0.0524063986060382	GOC	GOC	GOC
174	GOC025	GOC080	0.107749833093651	0.107749833093651	0.107749833093651	GOC	GOC	GOC
175	GOC025	GOC082	0.0301778615482967	0.0301778615482967	0.0301778615482967	GOC	GOC	GOC
176	GOC025	GOC086	0.0527232870640974	0.0527232870640974	0.0527232870640974	GOC	GOC	GOC
177	GOC025	GOC091	0.0362296427325847	0.0362296427325847	0.0362296427325847	GOC	GOC	GOC
178	GOC025	GOC100	0.0194668364809282	0.0194668364809282	0.0194668364809282	GOC	GOC	GOC
179	GOC025	GOC111	0.174670909879936	0.174670909879936	0.174670909879936	GOC	GOC	GOC
180	GOC025	GOC112	0.0279319759872871	0.0279319759872871	0.0279319759872871	GOC	GOC	GOC
181	GOC025	GOC116	0.0314579415593961	0.0314579415593961	0.0314579415593961	GOC	GOC	GOC
182	GOC025	GOC125	0.0573163076818779	0.0573163076818779	0.0573163076818779	GOC	GOC	GOC
183	GOC038	GOC050	0.0359184329768857	0.0359184329768857	0.0359184329768857	GOC	GOC	GOC
184	GOC038	GOC053	0.0494936835640932	0.0494936835640932	0.0494936835640932	GOC	GOC	GOC
185	GOC038	GOC063	0.0458251021276279	0.0458251021276279	0.0458251021276279	GOC	GOC	GOC
186	GOC038	GOC068	0.0393202586477602	0.0393202586477602	0.0393202586477602	GOC	GOC	GOC
187	GOC038	GOC071	0.0745976330692524	0.0745976330692524	0.0745976330692524	GOC	GOC	GOC
188	GOC038	GOC077	0.0565812637269258	0.0565812637269258	0.0565812637269258	GOC	GOC	GOC
189	GOC038	GOC080	0.0581085282228525	0.0581085282228525	0.0581085282228525	GOC	GOC	GOC
190	GOC038	GOC082	0.0311341267040943	0.0311341267040943	0.0311341267040943	GOC	GOC	GOC
191	GOC038	GOC086	0.0389762975316689	0.0389762975316689	0.0389762975316689	GOC	GOC	GOC
192	GOC038	GOC091	0.037053972061988	0.037053972061988	0.037053972061988	GOC	GOC	GOC
193	GOC038	GOC100	0.0268741863156536	0.0268741863156536	0.0268741863156536	GOC	GOC	GOC
194	GOC038	GOC111	0.0515340282602443	0.0515340282602443	0.0515340282602443	GOC	GOC	GOC
195	GOC038	GOC112	0.0345137783885594	0.0345137783885594	0.0345137783885594	GOC	GOC	GOC
196	GOC038	GOC116	0.0439271265511101	0.0439271265511101	0.0439271265511101	GOC	GOC	GOC
197	GOC038	GOC125	0.040026132316384	0.040026132316384	0.040026132316384	GOC	GOC	GOC
198	GOC050	GOC053	0.0325399988864625	0.0325399988864625	0.0325399988864625	GOC	GOC	GOC
199	GOC050	GOC063	0.0564763853187418	0.0564763853187418	0.0564763853187418	GOC	GOC	GOC
200	GOC050	GOC068	0.0395778345760311	0.0395778345760311	0.0395778345760311	GOC	GOC	GOC
201	GOC050	GOC071	0.0550193642802113	0.0550193642802113	0.0550193642802113	GOC	GOC	GOC
202	GOC050	GOC077	0.0368702202189701	0.0368702202189701	0.0368702202189701	GOC	GOC	GOC
203	GOC050	GOC080	0.0739247862576394	0.0739247862576394	0.0739247862576394	GOC	GOC	GOC
204	GOC050	GOC082	0.0580154125373602	0.0580154125373602	0.0580154125373602	GOC	GOC	GOC
205	GOC050	GOC086	0.041621266067951	0.041621266067951	0.041621266067951	GOC	GOC	GOC
206	GOC050	GOC091	0.0322438084950107	0.0322438084950107	0.0322438084950107	GOC	GOC	GOC
207	GOC050	GOC100	0.0333384565311887	0.0333384565311887	0.0333384565311887	GOC	GOC	GOC
208	GOC050	GOC111	0.0703327535781347	0.0703327535781347	0.0703327535781347	GOC	GOC	GOC
209	GOC050	GOC112	0.0534245410243391	0.0534245410243391	0.0534245410243391	GOC	GOC	GOC
210	GOC050	GOC116	0.0581245212991534	0.0581245212991534	0.0581245212991534	GOC	GOC	GOC
211	GOC050	GOC125	0.0411806878095513	0.0411806878095513	0.0411806878095513	GOC	GOC	GOC
212	GOC053	GOC063	0.0681305691068291	0.0681305691068291	0.0681305691068291	GOC	GOC	GOC
213	GOC053	GOC068	0.0411307066358088	0.0411307066358088	0.0411307066358088	GOC	GOC	GOC
214	GOC053	GOC071	0.145824127183837	0.145824127183837	0.145824127183837	GOC	GOC	GOC
215	GOC053	GOC077	0.0593240056878415	0.0593240056878415	0.0593240056878415	GOC	GOC	GOC
216	GOC053	GOC080	0.066644389635082	0.066644389635082	0.066644389635082	GOC	GOC	GOC
217	GOC053	GOC082	0.0532562561781967	0.0532562561781967	0.0532562561781967	GOC	GOC	GOC
218	GOC053	GOC086	0.0400575962614095	0.0400575962614095	0.0400575962614095	GOC	GOC	GOC
219	GOC053	GOC091	0.0588204328726221	0.0588204328726221	0.0588204328726221	GOC	GOC	GOC
220	GOC053	GOC100	0.025573944084505	0.025573944084505	0.025573944084505	GOC	GOC	GOC
221	GOC053	GOC111	0.0711107178017835	0.0711107178017835	0.0711107178017835	GOC	GOC	GOC
222	GOC053	GOC112	0.0445072042502388	0.0445072042502388	0.0445072042502388	GOC	GOC	GOC
223	GOC053	GOC116	0.0455385623417473	0.0455385623417473	0.0455385623417473	GOC	GOC	GOC
224	GOC053	GOC125	0.0677291674807379	0.0677291674807379	0.0677291674807379	GOC	GOC	GOC
225	GOC063	GOC068	0.0465335311286094	0.0465335311286094	0.0465335311286094	GOC	GOC	GOC
226	GOC063	GOC071	0.0825416223319753	0.0825416223319753	0.0825416223319753	GOC	GOC	GOC
227	GOC063	GOC077	0.0730875457499141	0.0730875457499141	0.0730875457499141	GOC	GOC	GOC
228	GOC063	GOC080	0.0663616010868593	0.0663616010868593	0.0663616010868593	GOC	GOC	GOC
229	GOC063	GOC082	0.0639740218304499	0.0639740218304499	0.0639740218304499	GOC	GOC	GOC
230	GOC063	GOC086	0.0334485647248371	0.0334485647248371	0.0334485647248371	GOC	GOC	GOC
231	GOC063	GOC091	0.0599040366667489	0.0599040366667489	0.0599040366667489	GOC	GOC	GOC
232	GOC063	GOC100	0.0393155500058793	0.0393155500058793	0.0393155500058793	GOC	GOC	GOC
233	GOC063	GOC111	0.0755685159159954	0.0755685159159954	0.0755685159159954	GOC	GOC	GOC
234	GOC063	GOC112	0.0591027161029421	0.0591027161029421	0.0591027161029421	GOC	GOC	GOC
235	GOC063	GOC116	0.0521122369481993	0.0521122369481993	0.0521122369481993	GOC	GOC	GOC
236	GOC063	GOC125	0.0795548572890559	0.0795548572890559	0.0795548572890559	GOC	GOC	GOC
237	GOC068	GOC071	0.0403999895981962	0.0403999895981962	0.0403999895981962	GOC	GOC	GOC
238	GOC068	GOC077	0.0621741043322617	0.0621741043322617	0.0621741043322617	GOC	GOC	GOC
239	GOC068	GOC080	0.059762042419854	0.059762042419854	0.059762042419854	GOC	GOC	GOC
240	GOC068	GOC082	0.053778142836346	0.053778142836346	0.053778142836346	GOC	GOC	GOC
241	GOC068	GOC086	0.0564063028625445	0.0564063028625445	0.0564063028625445	GOC	GOC	GOC
242	GOC068	GOC091	0.0289920473923688	0.0289920473923688	0.0289920473923688	GOC	GOC	GOC
243	GOC068	GOC100	0.0109147020529596	0.0109147020529596	0.0109147020529596	GOC	GOC	GOC
244	GOC068	GOC111	0.0788972321058368	0.0788972321058368	0.0788972321058368	GOC	GOC	GOC
245	GOC068	GOC112	0.0454461664373821	0.0454461664373821	0.0454461664373821	GOC	GOC	GOC
246	GOC068	GOC116	0.0531478149991697	0.0531478149991697	0.0531478149991697	GOC	GOC	GOC
247	GOC068	GOC125	0.052413495469822	0.052413495469822	0.052413495469822	GOC	GOC	GOC
248	GOC071	GOC077	0.0760798669908654	0.0760798669908654	0.0760798669908654	GOC	GOC	GOC
249	GOC071	GOC080	0.0636069342731055	0.0636069342731055	0.0636069342731055	GOC	GOC	GOC
250	GOC071	GOC082	0.0446838443818628	0.0446838443818628	0.0446838443818628	GOC	GOC	GOC
251	GOC071	GOC086	0.0424574127848433	0.0424574127848433	0.0424574127848433	GOC	GOC	GOC
252	GOC071	GOC091	0.0690519417236446	0.0690519417236446	0.0690519417236446	GOC	GOC	GOC
253	GOC071	GOC100	0.0313359706338832	0.0313359706338832	0.0313359706338832	GOC	GOC	GOC
254	GOC071	GOC111	0.0832624332210441	0.0832624332210441	0.0832624332210441	GOC	GOC	GOC
255	GOC071	GOC112	0.0616438494232191	0.0616438494232191	0.0616438494232191	GOC	GOC	GOC
256	GOC071	GOC116	0.0476793328036228	0.0476793328036228	0.0476793328036228	GOC	GOC	GOC
257	GOC071	GOC125	0.0578186994149564	0.0578186994149564	0.0578186994149564	GOC	GOC	GOC
258	GOC077	GOC080	0.0781706462254061	0.0781706462254061	0.0781706462254061	GOC	GOC	GOC
259	GOC077	GOC082	0.0699849459501088	0.0699849459501088	0.0699849459501088	GOC	GOC	GOC
260	GOC077	GOC086	0.0528619302497949	0.0528619302497949	0.0528619302497949	GOC	GOC	GOC
261	GOC077	GOC091	0.0394636202040477	0.0394636202040477	0.0394636202040477	GOC	GOC	GOC
262	GOC077	GOC100	0.0358827635213128	0.0358827635213128	0.0358827635213128	GOC	GOC	GOC
263	GOC077	GOC111	0.0544799651212053	0.0544799651212053	0.0544799651212053	GOC	GOC	GOC
264	GOC077	GOC112	0.0520723030874139	0.0520723030874139	0.0520723030874139	GOC	GOC	GOC
265	GOC077	GOC116	0.0584201033811541	0.0584201033811541	0.0584201033811541	GOC	GOC	GOC
266	GOC077	GOC125	0.0683778774006679	0.0683778774006679	0.0683778774006679	GOC	GOC	GOC
267	GOC080	GOC082	0.0564106081848001	0.0564106081848001	0.0564106081848001	GOC	GOC	GOC
268	GOC080	GOC086	0.0518926522612618	0.0518926522612618	0.0518926522612618	GOC	GOC	GOC
269	GOC080	GOC091	0.0587196936726117	0.0587196936726117	0.0587196936726117	GOC	GOC	GOC
270	GOC080	GOC100	0.0253192248756412	0.0253192248756412	0.0253192248756412	GOC	GOC	GOC
271	GOC080	GOC111	0.112074979099933	0.112074979099933	0.112074979099933	GOC	GOC	GOC
272	GOC080	GOC112	0.0535812838874207	0.0535812838874207	0.0535812838874207	GOC	GOC	GOC
273	GOC080	GOC116	0.0668560383031168	0.0668560383031168	0.0668560383031168	GOC	GOC	GOC
274	GOC080	GOC125	0.0974152286249573	0.0974152286249573	0.0974152286249573	GOC	GOC	GOC
275	GOC082	GOC086	0.0206387021324295	0.0206387021324295	0.0206387021324295	GOC	GOC	GOC
276	GOC082	GOC091	0.0440797447251869	0.0440797447251869	0.0440797447251869	GOC	GOC	GOC
277	GOC082	GOC100	0.0178829741067725	0.0178829741067725	0.0178829741067725	GOC	GOC	GOC
278	GOC082	GOC111	0.0566555466578402	0.0566555466578402	0.0566555466578402	GOC	GOC	GOC
279	GOC082	GOC112	0.0391941221308462	0.0391941221308462	0.0391941221308462	GOC	GOC	GOC
280	GOC082	GOC116	0.0488063816107179	0.0488063816107179	0.0488063816107179	GOC	GOC	GOC
281	GOC082	GOC125	0.0661637106404031	0.0661637106404031	0.0661637106404031	GOC	GOC	GOC
282	GOC086	GOC091	0.0440928627523676	0.0440928627523676	0.0440928627523676	GOC	GOC	GOC
283	GOC086	GOC100	0.0245276020010012	0.0245276020010012	0.0245276020010012	GOC	GOC	GOC
284	GOC086	GOC111	0.0657971925653781	0.0657971925653781	0.0657971925653781	GOC	GOC	GOC
285	GOC086	GOC112	0.0575075711785047	0.0575075711785047	0.0575075711785047	GOC	GOC	GOC
286	GOC086	GOC116	0.0524962028063199	0.0524962028063199	0.0524962028063199	GOC	GOC	GOC
287	GOC086	GOC125	0.0398036147758121	0.0398036147758121	0.0398036147758121	GOC	GOC	GOC
288	GOC091	GOC100	0.0358868264757317	0.0358868264757317	0.0358868264757317	GOC	GOC	GOC
289	GOC091	GOC111	0.0706339048559857	0.0706339048559857	0.0706339048559857	GOC	GOC	GOC
290	GOC091	GOC112	0.0489180169109106	0.0489180169109106	0.0489180169109106	GOC	GOC	GOC
291	GOC091	GOC116	0.046413643235286	0.046413643235286	0.046413643235286	GOC	GOC	GOC
292	GOC091	GOC125	0.0540927173557606	0.0540927173557606	0.0540927173557606	GOC	GOC	GOC
293	GOC100	GOC111	0.0394642762853637	0.0394642762853637	0.0394642762853637	GOC	GOC	GOC
294	GOC100	GOC112	0.0187056994069323	0.0187056994069323	0.0187056994069323	GOC	GOC	GOC
295	GOC100	GOC116	0.0321043685809507	0.0321043685809507	0.0321043685809507	GOC	GOC	GOC
296	GOC100	GOC125	0.0300799338713572	0.0300799338713572	0.0300799338713572	GOC	GOC	GOC
297	GOC111	GOC112	0.0465776714366577	0.0465776714366577	0.0465776714366577	GOC	GOC	GOC
298	GOC111	GOC116	0.0542238835117251	0.0542238835117251	0.0542238835117251	GOC	GOC	GOC
299	GOC111	GOC125	0.0830900747982429	0.0830900747982429	0.0830900747982429	GOC	GOC	GOC
300	GOC112	GOC116	0.0450329090120205	0.0450329090120205	0.0450329090120205	GOC	GOC	GOC
301	GOC112	GOC125	0.0449213683646719	0.0449213683646719	0.0449213683646719	GOC	GOC	GOC
302	GOC116	GOC125	0.0487508279555456	0.0487508279555456	0.0487508279555456	GOC	GOC	GOC
303	ENPBC16	ENPOR10	NA	0.00612923659398932	0	ENP	BC	MENP
304	ENPBC16	ENPOR11	NA	0	0	ENP	BC	MENP
305	ENPBC16	ENPOR12	NA	0	0	ENP	BC	MENP
306	ENPBC16	ENPOR13	NA	0	0	ENP	BC	MENP
307	ENPBC16	ENPWA14	NA	0	0	ENP	BC	MENP
308	ENPBC16	ENPWA15	NA	0	0	ENP	BC	MENP
309	ENPBC17	ENPOR10	NA	0	0	ENP	BC	MENP
310	ENPBC17	ENPOR11	NA	0	0	ENP	BC	MENP
311	ENPBC17	ENPOR12	NA	0	0	ENP	BC	MENP
312	ENPBC17	ENPOR13	NA	0	0	ENP	BC	MENP
313	ENPBC17	ENPWA14	NA	0.0364115911802056	0.0308511014387091	ENP	BC	MENP
314	ENPBC17	ENPWA15	NA	0	0	ENP	BC	MENP
315	ENPBC18	ENPOR10	NA	0	0	ENP	BC	MENP
316	ENPBC18	ENPOR11	NA	0	0	ENP	BC	MENP
317	ENPBC18	ENPOR12	NA	0	0	ENP	BC	MENP
318	ENPBC18	ENPOR13	NA	0	0	ENP	BC	MENP
319	ENPBC18	ENPWA14	NA	0	0	ENP	BC	MENP
320	ENPBC18	ENPWA15	NA	0	0	ENP	BC	MENP
321	ENPOR10	ENPWA14	NA	0.00499581420146321	0.00384433115455203	ENP	OR	MENP
322	ENPOR10	ENPWA15	NA	0	0	ENP	OR	MENP
323	ENPOR11	ENPWA14	NA	0	0	ENP	OR	MENP
324	ENPOR11	ENPWA15	NA	0.00557075628147425	0	ENP	OR	MENP
325	ENPOR12	ENPWA14	NA	0	0	ENP	OR	MENP
326	ENPOR12	ENPWA15	NA	0	0	ENP	OR	MENP
327	ENPOR13	ENPWA14	NA	0.0601492253937996	0.0634573821083818	ENP	OR	MENP
328	ENPOR13	ENPWA15	NA	0	0	ENP	OR	MENP
329	ENPAK19	ENPBC16	NA	NA	0	ENP	AK	AK
330	ENPAK19	ENPBC17	NA	NA	0	ENP	AK	AK
331	ENPAK19	ENPBC18	NA	NA	0	ENP	AK	AK
332	ENPAK19	ENPCA01	NA	NA	0.00174618895486615	ENP	AK	AK
333	ENPAK19	ENPCA02	NA	NA	0	ENP	AK	AK
334	ENPAK19	ENPCA03	NA	NA	0	ENP	AK	AK
335	ENPAK19	ENPCA04	NA	NA	0	ENP	AK	AK
336	ENPAK19	ENPCA05	NA	NA	0	ENP	AK	AK
337	ENPAK19	ENPCA06	NA	NA	0	ENP	AK	AK
338	ENPAK19	ENPCA07	NA	NA	0	ENP	AK	AK
339	ENPAK19	ENPCA08	NA	NA	0	ENP	AK	AK
340	ENPAK19	ENPCA09	NA	NA	0.0315145078331716	ENP	AK	AK
341	ENPAK19	ENPOR10	NA	NA	0	ENP	AK	AK
342	ENPAK19	ENPOR11	NA	NA	0	ENP	AK	AK
343	ENPAK19	ENPOR12	NA	NA	0	ENP	AK	AK
344	ENPAK19	ENPOR13	NA	NA	0	ENP	AK	AK
345	ENPAK19	ENPWA14	NA	NA	0	ENP	AK	AK
346	ENPAK19	ENPWA15	NA	NA	0	ENP	AK	AK
347	ENPAK20	ENPBC16	NA	NA	0	ENP	AK	AK
348	ENPAK20	ENPBC17	NA	NA	0	ENP	AK	AK
349	ENPAK20	ENPBC18	NA	NA	0	ENP	AK	AK
350	ENPAK20	ENPCA01	NA	NA	0.00349591465697636	ENP	AK	AK
351	ENPAK20	ENPCA02	NA	NA	0	ENP	AK	AK
352	ENPAK20	ENPCA03	NA	NA	0	ENP	AK	AK
353	ENPAK20	ENPCA04	NA	NA	0	ENP	AK	AK
354	ENPAK20	ENPCA05	NA	NA	0	ENP	AK	AK
355	ENPAK20	ENPCA06	NA	NA	0	ENP	AK	AK
356	ENPAK20	ENPCA07	NA	NA	0	ENP	AK	AK
357	ENPAK20	ENPCA08	NA	NA	0	ENP	AK	AK
358	ENPAK20	ENPCA09	NA	NA	0.0264550731040994	ENP	AK	AK
359	ENPAK20	ENPOR10	NA	NA	0	ENP	AK	AK
360	ENPAK20	ENPOR11	NA	NA	0	ENP	AK	AK
361	ENPAK20	ENPOR12	NA	NA	0	ENP	AK	AK
362	ENPAK20	ENPOR13	NA	NA	0	ENP	AK	AK
363	ENPAK20	ENPWA14	NA	NA	0	ENP	AK	AK
364	ENPAK20	ENPWA15	NA	NA	0	ENP	AK	AK
365	ENPAK21	ENPBC16	NA	NA	0	ENP	AK	AK
366	ENPAK21	ENPBC17	NA	NA	0	ENP	AK	AK
367	ENPAK21	ENPBC18	NA	NA	0	ENP	AK	AK
368	ENPAK21	ENPCA01	NA	NA	0	ENP	AK	AK
369	ENPAK21	ENPCA02	NA	NA	0	ENP	AK	AK
370	ENPAK21	ENPCA03	NA	NA	0	ENP	AK	AK
371	ENPAK21	ENPCA04	NA	NA	0	ENP	AK	AK
372	ENPAK21	ENPCA05	NA	NA	0	ENP	AK	AK
373	ENPAK21	ENPCA06	NA	NA	0	ENP	AK	AK
374	ENPAK21	ENPCA07	NA	NA	0	ENP	AK	AK
375	ENPAK21	ENPCA08	NA	NA	0	ENP	AK	AK
376	ENPAK21	ENPCA09	NA	NA	0.027454924134706	ENP	AK	AK
377	ENPAK21	ENPOR10	NA	NA	0	ENP	AK	AK
378	ENPAK21	ENPOR11	NA	NA	0	ENP	AK	AK
379	ENPAK21	ENPOR12	NA	NA	0	ENP	AK	AK
380	ENPAK21	ENPOR13	NA	NA	0	ENP	AK	AK
381	ENPAK21	ENPWA14	NA	NA	0	ENP	AK	AK
382	ENPAK21	ENPWA15	NA	NA	0	ENP	AK	AK
383	ENPAK22	ENPBC16	NA	NA	0.0121361507918714	ENP	AK	AK
384	ENPAK22	ENPBC17	NA	NA	0	ENP	AK	AK
385	ENPAK22	ENPBC18	NA	NA	0	ENP	AK	AK
386	ENPAK22	ENPCA01	NA	NA	0.00757907014327508	ENP	AK	AK
387	ENPAK22	ENPCA02	NA	NA	0	ENP	AK	AK
388	ENPAK22	ENPCA03	NA	NA	0	ENP	AK	AK
389	ENPAK22	ENPCA04	NA	NA	0	ENP	AK	AK
390	ENPAK22	ENPCA05	NA	NA	0	ENP	AK	AK
391	ENPAK22	ENPCA06	NA	NA	0	ENP	AK	AK
392	ENPAK22	ENPCA07	NA	NA	0	ENP	AK	AK
393	ENPAK22	ENPCA08	NA	NA	0	ENP	AK	AK
394	ENPAK22	ENPCA09	NA	NA	0.0244770880455664	ENP	AK	AK
395	ENPAK22	ENPOR10	NA	NA	0	ENP	AK	AK
396	ENPAK22	ENPOR11	NA	NA	0	ENP	AK	AK
397	ENPAK22	ENPOR12	NA	NA	0	ENP	AK	AK
398	ENPAK22	ENPOR13	NA	NA	0	ENP	AK	AK
399	ENPAK22	ENPWA14	NA	NA	0	ENP	AK	AK
400	ENPAK22	ENPWA15	NA	NA	0	ENP	AK	AK
401	ENPAK23	ENPBC16	NA	NA	0	ENP	AK	AK
402	ENPAK23	ENPBC17	NA	NA	0	ENP	AK	AK
403	ENPAK23	ENPBC18	NA	NA	0	ENP	AK	AK
404	ENPAK23	ENPCA01	NA	NA	0	ENP	AK	AK
405	ENPAK23	ENPCA02	NA	NA	0	ENP	AK	AK
406	ENPAK23	ENPCA03	NA	NA	0	ENP	AK	AK
407	ENPAK23	ENPCA04	NA	NA	0	ENP	AK	AK
408	ENPAK23	ENPCA05	NA	NA	0	ENP	AK	AK
409	ENPAK23	ENPCA06	NA	NA	0	ENP	AK	AK
410	ENPAK23	ENPCA07	NA	NA	0	ENP	AK	AK
411	ENPAK23	ENPCA08	NA	NA	0	ENP	AK	AK
412	ENPAK23	ENPCA09	NA	NA	0.0233318983124356	ENP	AK	AK
413	ENPAK23	ENPOR10	NA	NA	0	ENP	AK	AK
414	ENPAK23	ENPOR11	NA	NA	0	ENP	AK	AK
415	ENPAK23	ENPOR12	NA	NA	0	ENP	AK	AK
416	ENPAK23	ENPOR13	NA	NA	0	ENP	AK	AK
417	ENPAK23	ENPWA14	NA	NA	0	ENP	AK	AK
418	ENPAK23	ENPWA15	NA	NA	0	ENP	AK	AK
419	ENPAK24	ENPBC16	NA	NA	0	ENP	AK	AK
420	ENPAK24	ENPBC17	NA	NA	0	ENP	AK	AK
421	ENPAK24	ENPBC18	NA	NA	0	ENP	AK	AK
422	ENPAK24	ENPCA01	NA	NA	0.00693585749141995	ENP	AK	AK
423	ENPAK24	ENPCA02	NA	NA	0	ENP	AK	AK
424	ENPAK24	ENPCA03	NA	NA	0	ENP	AK	AK
425	ENPAK24	ENPCA04	NA	NA	0	ENP	AK	AK
426	ENPAK24	ENPCA05	NA	NA	0	ENP	AK	AK
427	ENPAK24	ENPCA06	NA	NA	0	ENP	AK	AK
428	ENPAK24	ENPCA07	NA	NA	0	ENP	AK	AK
429	ENPAK24	ENPCA08	NA	NA	0	ENP	AK	AK
430	ENPAK24	ENPCA09	NA	NA	0.0320838362120527	ENP	AK	AK
431	ENPAK24	ENPOR10	NA	NA	0	ENP	AK	AK
432	ENPAK24	ENPOR11	NA	NA	0	ENP	AK	AK
433	ENPAK24	ENPOR12	NA	NA	0	ENP	AK	AK
434	ENPAK24	ENPOR13	NA	NA	0	ENP	AK	AK
435	ENPAK24	ENPWA14	NA	NA	0	ENP	AK	AK
436	ENPAK24	ENPWA15	NA	NA	0	ENP	AK	AK
437	ENPAK25	ENPBC16	NA	NA	0	ENP	AK	AK
438	ENPAK25	ENPBC17	NA	NA	0	ENP	AK	AK
439	ENPAK25	ENPBC18	NA	NA	0.00429525216629273	ENP	AK	AK
440	ENPAK25	ENPCA01	NA	NA	0	ENP	AK	AK
441	ENPAK25	ENPCA02	NA	NA	0	ENP	AK	AK
442	ENPAK25	ENPCA03	NA	NA	0	ENP	AK	AK
443	ENPAK25	ENPCA04	NA	NA	0	ENP	AK	AK
444	ENPAK25	ENPCA05	NA	NA	0	ENP	AK	AK
445	ENPAK25	ENPCA06	NA	NA	0	ENP	AK	AK
446	ENPAK25	ENPCA07	NA	NA	0	ENP	AK	AK
447	ENPAK25	ENPCA08	NA	NA	0	ENP	AK	AK
448	ENPAK25	ENPCA09	NA	NA	0.0281193282380854	ENP	AK	AK
449	ENPAK25	ENPOR10	NA	NA	0	ENP	AK	AK
450	ENPAK25	ENPOR11	NA	NA	0	ENP	AK	AK
451	ENPAK25	ENPOR12	NA	NA	0	ENP	AK	AK
452	ENPAK25	ENPOR13	NA	NA	0	ENP	AK	AK
453	ENPAK25	ENPWA14	NA	NA	0	ENP	AK	AK
454	ENPAK25	ENPWA15	NA	NA	0	ENP	AK	AK
455	ENPAK26	ENPBC16	NA	NA	0	ENP	AK	AK
456	ENPAK26	ENPBC17	NA	NA	0	ENP	AK	AK
457	ENPAK26	ENPBC18	NA	NA	0	ENP	AK	AK
458	ENPAK26	ENPCA01	NA	NA	0.0058783076698064	ENP	AK	AK
459	ENPAK26	ENPCA02	NA	NA	0	ENP	AK	AK
460	ENPAK26	ENPCA03	NA	NA	0	ENP	AK	AK
461	ENPAK26	ENPCA04	NA	NA	0	ENP	AK	AK
462	ENPAK26	ENPCA05	NA	NA	0	ENP	AK	AK
463	ENPAK26	ENPCA06	NA	NA	0	ENP	AK	AK
464	ENPAK26	ENPCA07	NA	NA	0	ENP	AK	AK
465	ENPAK26	ENPCA08	NA	NA	0	ENP	AK	AK
466	ENPAK26	ENPCA09	NA	NA	0.0319294551734879	ENP	AK	AK
467	ENPAK26	ENPOR10	NA	NA	0	ENP	AK	AK
468	ENPAK26	ENPOR11	NA	NA	0	ENP	AK	AK
469	ENPAK26	ENPOR12	NA	NA	0	ENP	AK	AK
470	ENPAK26	ENPOR13	NA	NA	0	ENP	AK	AK
471	ENPAK26	ENPWA14	NA	NA	0	ENP	AK	AK
472	ENPAK26	ENPWA15	NA	NA	0	ENP	AK	AK
473	ENPAK27	ENPBC16	NA	NA	0	ENP	AK	AK
474	ENPAK27	ENPBC17	NA	NA	0	ENP	AK	AK
475	ENPAK27	ENPBC18	NA	NA	0	ENP	AK	AK
476	ENPAK27	ENPCA01	NA	NA	0	ENP	AK	AK
477	ENPAK27	ENPCA02	NA	NA	0	ENP	AK	AK
478	ENPAK27	ENPCA03	NA	NA	0	ENP	AK	AK
479	ENPAK27	ENPCA04	NA	NA	0	ENP	AK	AK
480	ENPAK27	ENPCA05	NA	NA	0	ENP	AK	AK
481	ENPAK27	ENPCA06	NA	NA	0	ENP	AK	AK
482	ENPAK27	ENPCA07	NA	NA	0	ENP	AK	AK
483	ENPAK27	ENPCA08	NA	NA	0	ENP	AK	AK
484	ENPAK27	ENPCA09	NA	NA	0.0238234994906033	ENP	AK	AK
485	ENPAK27	ENPOR10	NA	NA	0	ENP	AK	AK
486	ENPAK27	ENPOR11	NA	NA	0	ENP	AK	AK
487	ENPAK27	ENPOR12	NA	NA	0	ENP	AK	AK
488	ENPAK27	ENPOR13	NA	NA	0	ENP	AK	AK
489	ENPAK27	ENPWA14	NA	NA	0	ENP	AK	AK
490	ENPAK27	ENPWA15	NA	NA	0	ENP	AK	AK
491	ENPAK28	ENPBC16	NA	NA	0	ENP	AK	AK
492	ENPAK28	ENPBC17	NA	NA	0	ENP	AK	AK
493	ENPAK28	ENPBC18	NA	NA	0	ENP	AK	AK
494	ENPAK28	ENPCA01	NA	NA	0	ENP	AK	AK
495	ENPAK28	ENPCA02	NA	NA	0	ENP	AK	AK
496	ENPAK28	ENPCA03	NA	NA	0	ENP	AK	AK
497	ENPAK28	ENPCA04	NA	NA	0	ENP	AK	AK
498	ENPAK28	ENPCA05	NA	NA	0	ENP	AK	AK
499	ENPAK28	ENPCA06	NA	NA	0	ENP	AK	AK
500	ENPAK28	ENPCA07	NA	NA	0	ENP	AK	AK
501	ENPAK28	ENPCA08	NA	NA	0	ENP	AK	AK
502	ENPAK28	ENPCA09	NA	NA	0.017696754397684	ENP	AK	AK
503	ENPAK28	ENPOR10	NA	NA	0	ENP	AK	AK
504	ENPAK28	ENPOR11	NA	NA	0	ENP	AK	AK
505	ENPAK28	ENPOR12	NA	NA	0	ENP	AK	AK
506	ENPAK28	ENPOR13	NA	NA	0	ENP	AK	AK
507	ENPAK28	ENPWA14	NA	NA	0	ENP	AK	AK
508	ENPAK28	ENPWA15	NA	NA	0	ENP	AK	AK
509	ENPAK29	ENPBC16	NA	NA	0	ENP	AK	AK
510	ENPAK29	ENPBC17	NA	NA	0	ENP	AK	AK
511	ENPAK29	ENPBC18	NA	NA	0	ENP	AK	AK
512	ENPAK29	ENPCA01	NA	NA	0	ENP	AK	AK
513	ENPAK29	ENPCA02	NA	NA	0	ENP	AK	AK
514	ENPAK29	ENPCA03	NA	NA	0	ENP	AK	AK
515	ENPAK29	ENPCA04	NA	NA	0	ENP	AK	AK
516	ENPAK29	ENPCA05	NA	NA	0	ENP	AK	AK
517	ENPAK29	ENPCA06	NA	NA	0	ENP	AK	AK
518	ENPAK29	ENPCA07	NA	NA	0	ENP	AK	AK
519	ENPAK29	ENPCA08	NA	NA	0	ENP	AK	AK
520	ENPAK29	ENPCA09	NA	NA	0.0329347693372241	ENP	AK	AK
521	ENPAK29	ENPOR10	NA	NA	0	ENP	AK	AK
522	ENPAK29	ENPOR11	NA	NA	0	ENP	AK	AK
523	ENPAK29	ENPOR12	NA	NA	0	ENP	AK	AK
524	ENPAK29	ENPOR13	NA	NA	0	ENP	AK	AK
525	ENPAK29	ENPWA14	NA	NA	0	ENP	AK	AK
526	ENPAK29	ENPWA15	NA	NA	0	ENP	AK	AK
527	ENPAK30	ENPBC16	NA	NA	0	ENP	AK	AK
528	ENPAK30	ENPBC17	NA	NA	0	ENP	AK	AK
529	ENPAK30	ENPBC18	NA	NA	0	ENP	AK	AK
530	ENPAK30	ENPCA01	NA	NA	0	ENP	AK	AK
531	ENPAK30	ENPCA02	NA	NA	0	ENP	AK	AK
532	ENPAK30	ENPCA03	NA	NA	0	ENP	AK	AK
533	ENPAK30	ENPCA04	NA	NA	0	ENP	AK	AK
534	ENPAK30	ENPCA05	NA	NA	0	ENP	AK	AK
535	ENPAK30	ENPCA06	NA	NA	0	ENP	AK	AK
536	ENPAK30	ENPCA07	NA	NA	0	ENP	AK	AK
537	ENPAK30	ENPCA08	NA	NA	0	ENP	AK	AK
538	ENPAK30	ENPCA09	NA	NA	0.0185736068609339	ENP	AK	AK
539	ENPAK30	ENPOR10	NA	NA	0	ENP	AK	AK
540	ENPAK30	ENPOR11	NA	NA	0	ENP	AK	AK
541	ENPAK30	ENPOR12	NA	NA	0	ENP	AK	AK
542	ENPAK30	ENPOR13	NA	NA	0	ENP	AK	AK
543	ENPAK30	ENPWA14	NA	NA	0	ENP	AK	AK
544	ENPAK30	ENPWA15	NA	NA	0	ENP	AK	AK
545	ENPBC16	ENPCA01	NA	NA	0.0140289438897494	ENP	BC	MENP
546	ENPBC16	ENPCA02	NA	NA	0	ENP	BC	MENP
547	ENPBC16	ENPCA03	NA	NA	0	ENP	BC	MENP
548	ENPBC16	ENPCA04	NA	NA	0	ENP	BC	MENP
549	ENPBC16	ENPCA05	NA	NA	0	ENP	BC	MENP
550	ENPBC16	ENPCA06	NA	NA	0	ENP	BC	MENP
551	ENPBC16	ENPCA07	NA	NA	0.00267326515587002	ENP	BC	MENP
552	ENPBC16	ENPCA08	NA	NA	0	ENP	BC	MENP
553	ENPBC16	ENPCA09	NA	NA	0.0306295947471728	ENP	BC	MENP
554	ENPBC17	ENPCA01	NA	NA	0.00941298255077	ENP	BC	MENP
555	ENPBC17	ENPCA02	NA	NA	0	ENP	BC	MENP
556	ENPBC17	ENPCA03	NA	NA	0	ENP	BC	MENP
557	ENPBC17	ENPCA04	NA	NA	0	ENP	BC	MENP
558	ENPBC17	ENPCA05	NA	NA	0	ENP	BC	MENP
559	ENPBC17	ENPCA06	NA	NA	0	ENP	BC	MENP
560	ENPBC17	ENPCA07	NA	NA	0	ENP	BC	MENP
561	ENPBC17	ENPCA08	NA	NA	0	ENP	BC	MENP
562	ENPBC17	ENPCA09	NA	NA	0.0266582888082183	ENP	BC	MENP
563	ENPBC18	ENPCA01	NA	NA	0.00841809660035342	ENP	BC	MENP
564	ENPBC18	ENPCA02	NA	NA	0	ENP	BC	MENP
565	ENPBC18	ENPCA03	NA	NA	0	ENP	BC	MENP
566	ENPBC18	ENPCA04	NA	NA	0	ENP	BC	MENP
567	ENPBC18	ENPCA05	NA	NA	0	ENP	BC	MENP
568	ENPBC18	ENPCA06	NA	NA	0	ENP	BC	MENP
569	ENPBC18	ENPCA07	NA	NA	0	ENP	BC	MENP
570	ENPBC18	ENPCA08	NA	NA	0	ENP	BC	MENP
571	ENPBC18	ENPCA09	NA	NA	0.045948642504458	ENP	BC	MENP
572	ENPCA01	ENPOR10	NA	NA	0	ENP	CA	CA
573	ENPCA01	ENPOR11	NA	NA	0.0108084567393648	ENP	CA	CA
574	ENPCA01	ENPOR12	NA	NA	0	ENP	CA	CA
575	ENPCA01	ENPOR13	NA	NA	0	ENP	CA	CA
576	ENPCA01	ENPWA14	NA	NA	0.00598353895357374	ENP	CA	CA
577	ENPCA01	ENPWA15	NA	NA	0.00417833840473506	ENP	CA	CA
578	ENPCA02	ENPOR10	NA	NA	0	ENP	CA	CA
579	ENPCA02	ENPOR11	NA	NA	0	ENP	CA	CA
580	ENPCA02	ENPOR12	NA	NA	0	ENP	CA	CA
581	ENPCA02	ENPOR13	NA	NA	0	ENP	CA	CA
582	ENPCA02	ENPWA14	NA	NA	0	ENP	CA	CA
583	ENPCA02	ENPWA15	NA	NA	0	ENP	CA	CA
584	ENPCA03	ENPOR10	NA	NA	0	ENP	CA	CA
585	ENPCA03	ENPOR11	NA	NA	0	ENP	CA	CA
586	ENPCA03	ENPOR12	NA	NA	0	ENP	CA	CA
587	ENPCA03	ENPOR13	NA	NA	0	ENP	CA	CA
588	ENPCA03	ENPWA14	NA	NA	0	ENP	CA	CA
589	ENPCA03	ENPWA15	NA	NA	0	ENP	CA	CA
590	ENPCA04	ENPOR10	NA	NA	0	ENP	CA	CA
591	ENPCA04	ENPOR11	NA	NA	0	ENP	CA	CA
592	ENPCA04	ENPOR12	NA	NA	0	ENP	CA	CA
593	ENPCA04	ENPOR13	NA	NA	0	ENP	CA	CA
594	ENPCA04	ENPWA14	NA	NA	0.00463411066610724	ENP	CA	CA
595	ENPCA04	ENPWA15	NA	NA	0	ENP	CA	CA
596	ENPCA05	ENPOR10	NA	NA	0	ENP	CA	CA
597	ENPCA05	ENPOR11	NA	NA	0	ENP	CA	CA
598	ENPCA05	ENPOR12	NA	NA	0	ENP	CA	CA
599	ENPCA05	ENPOR13	NA	NA	0	ENP	CA	CA
600	ENPCA05	ENPWA14	NA	NA	0	ENP	CA	CA
601	ENPCA05	ENPWA15	NA	NA	0.00215050287605977	ENP	CA	CA
602	ENPCA06	ENPOR10	NA	NA	0	ENP	CA	CA
603	ENPCA06	ENPOR11	NA	NA	0	ENP	CA	CA
604	ENPCA06	ENPOR12	NA	NA	0	ENP	CA	CA
605	ENPCA06	ENPOR13	NA	NA	0	ENP	CA	CA
606	ENPCA06	ENPWA14	NA	NA	0	ENP	CA	CA
607	ENPCA06	ENPWA15	NA	NA	0	ENP	CA	CA
608	ENPCA07	ENPOR10	NA	NA	0	ENP	CA	CA
609	ENPCA07	ENPOR11	NA	NA	0.0225280958473407	ENP	CA	CA
610	ENPCA07	ENPOR12	NA	NA	0	ENP	CA	CA
611	ENPCA07	ENPOR13	NA	NA	0	ENP	CA	CA
612	ENPCA07	ENPWA14	NA	NA	0	ENP	CA	CA
613	ENPCA07	ENPWA15	NA	NA	0	ENP	CA	CA
614	ENPCA08	ENPOR10	NA	NA	0	ENP	CA	CA
615	ENPCA08	ENPOR11	NA	NA	0	ENP	CA	CA
616	ENPCA08	ENPOR12	NA	NA	0	ENP	CA	CA
617	ENPCA08	ENPOR13	NA	NA	0.026022127294109	ENP	CA	CA
618	ENPCA08	ENPWA14	NA	NA	0	ENP	CA	CA
619	ENPCA08	ENPWA15	NA	NA	0	ENP	CA	CA
620	ENPCA09	ENPOR10	NA	NA	0.035834568018615	ENP	CA	CA
621	ENPCA09	ENPOR11	NA	NA	0.0322009182085528	ENP	CA	CA
622	ENPCA09	ENPOR12	NA	NA	0.0107611436605563	ENP	CA	CA
623	ENPCA09	ENPOR13	NA	NA	0.0332773793376636	ENP	CA	CA
624	ENPCA09	ENPWA14	NA	NA	0.0389694355560921	ENP	CA	CA
625	ENPCA09	ENPWA15	NA	NA	0.0353835441191647	ENP	CA	CA
