# Supplementary material for: The genomic footprint of whaling and isolation in fin whale populations
Source: Nat Commun. 2023 Sep 12;14:5465. doi: 10.1038/s41467-023-40052-z (PMC10497599; doi:10.1038/s41467-023-40052-z)
Supplement: Supplementary file 4 — Source Data [file 41467_2023_40052_MOESM4_ESM.zip › Source_Data/Figure_S17/FigS17b-ENPGOC-Split-AsymmetricMigration-ENPChangeTw2.expSFS_dadi.txt]

45 31 unfolded
2.718281828459045 0.04465231384011748 0.02244620605588761 0.01470559073929069 0.01076022682553101 0.008366159852909651 0.006757667573400247 0.005602178719987362 0.004731880548363774 0.004052873770711313 0.003508474792526353 0.003062415338926348 0.002690394156291362 0.002375505637934052 0.002105616102582734 0.001871783045259062 0.001667263118065876 0.001486867394257831 0.001326529238686915 0.001183006446699089 0.001053670275431229 0.0009363515853300213 0.0008292244671367025 0.0007307133715193684 0.0006394121826183903 0.0005540027750881477 0.0004731539508989809 0.0003953603504898634 0.0003186106179245784 0.0002394883592045243 0.0001495879225660453 1.104381469054841 0.03321193359555282 0.01727234266598271 0.01165678144563243 0.008758525532126794 0.006978051165645246 0.005767705814181925 0.004888212127016474 0.004218105751998081 0.003689058597050444 0.003259633232856321 0.002903209603875349 0.002601886457005852 0.002343168029027722 0.002118055430310692 0.001919892824077402 0.001743640896779112 0.001585402934101397 0.001442105712950824 0.00131127807023018 0.001190892337916771 0.001079246434372615 0.000974871474249555 0.0008764532647779197 0.0007827566002473514 0.0006925379374855929 0.0006044207838622991 0.0005166752408602663 0.0004267362978686289 0.0003298593314827619 0.0002136375342020611 0.4897782107023149 0.0283782767527486 0.01521493699784283 0.01044983622456216 0.007954569077072161 0.006406251964356395 0.005345569772793599 0.004569904606154468 0.003975641460302803 0.003504141747640337 0.003119661802644185 0.002799135816054556 0.002526989419408862 0.002292309815783847 0.002087209361195559 0.0019058327651713 0.001743729791169341 0.001597444591661825 0.001464238049929289 0.00134189406502491 0.001228579709727045 0.001122739863293981 0.001023012788850904 0.0009281557598029431 0.0008369695407023141 0.0007482059721765342 0.0006604291112659163 0.0005717607155915102 0.0004793116271150611 0.0003775670390729846 0.0002516475845527375 0.277818613077122 0.02449039170879105 0.01352206831530816 0.009441477076493298 0.007272973342256351 0.005913594831253433 0.004974935012048056 0.004283995890756126 0.003751655011778056 0.003327171516116591 0.002979457386896499 0.002688360916718714 0.002440220122107314 0.002225426111463476 0.002037008643055521 0.001869774955143944 0.001719763782474497 0.001583886674836946 0.001459684525281264 0.001345156841967727 0.001238637584497329 0.001138700497445672 0.001044081777464871 0.0009536098660922355 0.0008661312327479867 0.0007804155698718836 0.0006950081760815692 0.000607952585348157 0.0005161598583742738 0.0004135873366880544 0.0002834445695356152 0.1787546337138184 0.02129151534718109 0.0120957223143164 0.008581632195573601 0.006686765353962645 0.005486807718404468 0.004651677509517531 0.004032939876600156 0.003553563956804301 0.003169430416205736 0.002853370689625615 0.002587695291230712 0.002360363466593913 0.002162875239399786 0.0019890430713793 0.001834241356625033 0.00169492898391222 0.001568334592990175 0.001452242084885256 0.00134483945550918 0.001244608048761323 0.001150237133844898 0.0010605528110107 0.0009744516432177491 0.0008908279663220961 0.0008084776554911289 0.0007259439229586615 0.0006412216225452893 0.0005510742740535713 0.000449029422368263 0.000316575218868091 0.1236828077440058 0.01861086055428834 0.01087094871733525 0.007834779053124841 0.00617394745103498 0.005111612943510176 0.004366499281115868 0.003810912950147845 0.003378103397505951 0.003029612171665952 0.002741637283955896 0.00249861287843283 0.002289901712194866 0.002107967157886375 0.001947303931544177 0.001803782475853678 0.001674230472179782 0.001556155994260444 0.001447558093752075 0.001346792620245368 0.001252473181941999 0.00116339385117397 0.001078463633607478 0.000996643635804004 0.0009168759831431453 0.0008379867406138725 0.0007585265322667129 0.0006764595418803481 0.0005884349294264377 0.000487614367725058 0.000353882041592613 0.08967125945327614 0.01633111189398113 0.009802179741087456 0.007174869891058832 0.005717287248279528 0.004775736940599176 0.004110285705575634 0.003610981672225726 0.003219933362232948 0.00290359025521841 0.002641084274088953 0.002418708714800774 0.002227060135608895 0.002059452039982147 0.001910983453153468 0.001777965826202613 0.001657555985310366 0.001547512463516934 0.001446028118217273 0.001351610941763268 0.001262995418509319 0.00117907252241041 0.001098829276225932 0.001021289305365272 0.0009454435758271128 0.0008701531998710146 0.0007939865268679218 0.00071489642570982 0.0006294544499850745 0.0005305327502141529 0.0003965895801825243 0.06714851679936043 0.01436917282337545 0.008857022497411399 0.006583100170041677 0.005304022959975809 0.004469772360257277 0.00387574249507813 0.003427297225232464 0.003074253182739618 0.002787357831544076 0.002548326667682848 0.002345098200501293 0.002169365717685973 0.002015201597956448 0.001878246522416463 0.001755208871047506 0.001643543025292469 0.001541235065357382 0.001446654973116904 0.001358450845021378 0.001275469625336109 0.00119669378131028 0.001121185665972836 0.001048031494042516 0.0009762743396476631 0.000904817906709139 0.000832262394634692 0.0007565751071861001 0.0006742996661023459 0.0005781283868667634 0.0004454037974017719 0.05147534970067837 0.01266471956111737 0.008012207293414316 0.006045992660390493 0.004924957930652337 0.004186861101142942 0.003657463621109044 0.00325543425609665 0.002937340701305062 0.002677720269070872 0.002460579882695654 0.002275324820318841 0.002114630822388294 0.001973253159126778 0.00184732211828924 0.001733906526829862 0.00163073233431959 0.001535994505018229 0.001448226783886204 0.001366208017404019 0.001288891459705351 0.001215347686925106 0.001144713642403164 0.001076140258035149 0.001008728412822779 0.000941435184343067 0.0008729116446533872 0.0008011737756981448 0.0007228043170809859 0.0006304706490678306 0.0005008958113441104 0.04015806252687654 0.01117300982683345 0.007250826052800363 0.005553901432511651 0.004573559907152751 0.003922138559971128 0.003451600142095778 0.003092217163713596 0.002806494730007527 0.002572326482654952 0.002375760903977713 0.00220751716698995 0.002061155481363843 0.001932048863910104 0.001816772642090409 0.001712724947868795 0.001617881245903615 0.001530629716210545 0.001449656870525686 0.001373864904023706 0.001302308936673653 0.001234145871146588 0.001168588145434601 0.001104855405703312 0.001042114401856494 0.00097938972035219 0.0009154076406375423 0.0008482766046148109 0.0007747056275487337 0.0006875462678117376 0.0005636371837503415 0.03175064563251572 0.009860164792811764 0.006560424191198741 0.005099904658067342 0.004245230940716939 0.003672222421116156 0.003255491746656083 0.00293545195255465 0.002679841129942158 0.002469532040436416 0.00229239645323971 0.002140333484680262 0.002007701769342324 0.001890434793466287 0.001785513741942344 0.001690638725770648 0.001604015471084623 0.001524211837319279 0.001450057803523147 0.001380572939442187 0.001314911074742863 0.001252314923919463 0.001192074702985192 0.001133484437206426 0.001075787052523384 0.001018092106534911 0.0009592309055919134 0.0008974583249855207 0.0008297190399115623 0.0007493204063440538 0.0006342492562078178 0.02536421297516122 0.008699986500868059 0.005931670342140487 0.004679001857084003 0.003936753887299024 0.003434804500091441 0.003067353848028908 0.002783680595973971 0.002556137217689348 0.002368242246236037 0.002209496840944533 0.002072860557526083 0.001953413428360031 0.001847598008356186 0.001752766135636104 0.001666895365588597 0.001588404464514289 0.00151602897807942 0.001448734287371146 0.001385652418001589 0.001326033735810518 0.001269207264490808 0.00121454444385305 0.001161420828541937 0.001109167921785155 0.001057000963573315 0.001003891659685706 0.0009483059590525565 0.0008875576689422809 0.0008157523715412519 0.0007134227272768964 0.02042623791585254 0.007671775303194126 0.005357424711069334 0.0042875372713599 0.003645884112821493 0.003208341160358766 0.002886033102234157 0.00263598283440143 0.00243460822582217 0.002267775576623928 0.002126441023349002 0.002004516497646517 0.00189773346806002 0.001802996709122795 0.001717996551945545 0.00164096557161717 0.001570519872886796 0.00150555184007871 0.001445155107621087 0.001388570031939234 0.001335142101282711 0.001284287961948245 0.001235464708101036 0.001188137896021196 0.001141741957102861 0.001095621664528397 0.001048930047393364 0.001000419786632224 0.0009479330720844711 0.0008867954437471969 0.0008019270701432145 0.01655351021228574 0.00675881930001171 0.004832086344741736 0.003922788319158148 0.003371052476301846 0.002991823830061377 0.00271082278050756 0.002491823681898856 0.002314819069438623 0.002167754481967468 0.002042882784756441 0.001934969648483775 0.001840333788697823 0.001756299031624648 0.001680864473923518 0.001612496949851462 0.001549995382995996 0.001492399029086563 0.001438923326728725 0.001388913446387565 0.00134180917893177 0.001297116767259437 0.001254384222975894 0.001213176744315571 0.00117304783569594 0.001133498650108191 0.001093909941994372 0.001053408023620723 0.001010549997090996 0.0009623910396030534 0.0009006166504381891 0.01348111794353143 0.005947342609120837 0.004351136502510072 0.003582673413783695 0.003111151087469558 0.002784610930952037 0.002541325592770138 0.002350938573231198 0.002196576500775799 0.002068021009799575 0.001958677346626772 0.001864074364823201 0.001781058761438345 0.001707333364041395 0.001641178348056406 0.001581275424871222 0.001526592781271598 0.001476307282232674 0.00142975027216897 0.001386368693111623 0.001345696284435791 0.00130733138993652 0.001270918894956202 0.00123613429336358 0.001202667927340848 0.0011702069842333 0.001138411665441407 0.001106880123512523 0.001075099433137835 0.001042460694740791 0.001010436018184859 0.01102082504818241 0.005225768329515802 0.003910819954236703 0.003265545774611454 0.002865380017659557 0.002586305981030741 0.002377352928611907 0.002213248010035213 0.002079855605395146 0.001968572780435139 0.001873825154587206 0.001791821387768311 0.001719881263718889 0.001656049319869161 0.001598860918450801 0.001547194465879548 0.001500174682119646 0.001457107369131383 0.001417434325929815 0.001380701597182739 0.001346536877097511 0.001314633528107681 0.001284739822659396 0.001256653053186019 0.001230219583187215 0.001205344854556698 0.001182025297155095 0.001160440305629794 0.001141251444833038 0.001126897108820655 0.00113242541191016 0.009035683687709063 0.004584199063996416 0.003507924124196194 0.002970049623862219 0.002633139032573342 0.002396670318275534 0.002218851765121728 0.002078794887567862 0.00196474522613052 0.001869514963380117 0.001788429320285646 0.00171829995351213 0.001656868847965951 0.001602487492090354 0.001553922186553359 0.001510230941234133 0.001470683017896793 0.001434704996280939 0.001401844050641837 0.001371742952178382 0.001344123623982529 0.001318777666332931 0.001295563668983445 0.001274412894937645 0.001255348096249513 0.001238527449057154 0.001224345075774063 0.001213681869785878 0.001208648368355766 0.00121555472968485 0.001267726794911051 0.007424008798536338 0.004014050053733693 0.003139628054563891 0.002695021563054904 0.002413952302864699 0.002215561416523002 0.002065852185377967 0.001947698835068495 0.001851407678144293 0.001771024412092187 0.00170266350646322 0.001643668937441383 0.001592157770875428 0.001546756074600347 0.001506438389184349 0.001470426259396739 0.001438122179918546 0.001409065807906442 0.001382904926114914 0.001359376878627734 0.001338298271198018 0.001319562348968932 0.001303145215901678 0.001289124744581083 0.001277721350311579 0.001269382301942167 0.001264965045968906 0.001266182480725003 0.001276898527526658 0.001308239845306778 0.001417590245972464 0.006108958814122816 0.003507788439893533 0.002803399847148274 0.002439423643328074 0.0022074165269118 0.002042889586958973 0.001918429875410296 0.001820123060251651 0.001740049084186975 0.001673322934282178 0.001616747746526163 0.001568134941020324 0.001525933133057957 0.001489012885936091 0.001456535769978584 0.001427871774952114 0.001402545962691212 0.001380203783833825 0.001360589123854927 0.001343531901684482 0.001328943950267231 0.001316823634164966 0.001307271870347965 0.001300526017813644 0.001297026012984435 0.001297545987997384 0.00130347583731525 0.001317500297160946 0.001345570299478778 0.001404699882247494 0.001583380723741796 0.005031580133601073 0.003058743765175742 0.002496926576025035 0.002202298199334914 0.002013165560280897 0.001878587954607707 0.001776679663705773 0.00169625058078296 0.001630897809196113 0.001576657625242677 0.001530930471406883 0.001491935865097502 0.00145841388813729 0.001429451727587974 0.001404378216829259 0.001382697646584866 0.001364047591676636 0.001348172391215207 0.001334907739104653 0.001324174219062811 0.001315979433080385 0.001310430277348814 0.001307759700345416 0.001308377402790512 0.001312964906678109 0.001322661830014488 0.001339462280268082 0.001367170709905049 0.001414186386578241 0.001504611881038662 0.001766585760670161 0.004146046899771515 0.002660966887980441 0.002218066793396263 0.001982738412147302 0.001830847323690156 0.001722592508646328 0.001640697552212714 0.001576267733213752 0.001524189200062462 0.001481286704156177 0.001445475363047059 0.001415328730166105 0.001389841595742338 0.001368292045422611 0.001350157813447207 0.001335064264146131 0.001322752013211267 0.00131305772513057 0.001305904768845081 0.001301302499994823 0.001299354729280018 0.001300280093926719 0.001304450512004337 0.001312460570005238 0.001325255217046029 0.001344378375391065 0.001372501734712413 0.001414703714149332 0.001482218497321078 0.001607570448952683 0.001968824299699704 0.00341632983589152 0.002309124654200808 0.001964819874903885 0.001779870671090146 0.001660109927540373 0.001574829690053605 0.001510569064655211 0.001460353056472547 0.001420154942751173 0.001387469343482423 0.0013606516766686 0.001338580519208916 0.001320471813760236 0.00130577089903182 0.001294087411534866 0.0012851554471563 0.001278809740456066 0.001274973020411406 0.001273652304564873 0.001274943769405848 0.001279047665433891 0.0012862972262355 0.001297209779317786 0.001312576709850344 0.001333627529803827 0.001362348723977994 0.00140216330114864 0.001459582157397125 0.001549082683771614 0.001713075142666139 0.002191855951346472 0.002813822863259131 0.00199842086538445 0.001735306854955578 0.001592844747270167 0.001500593840071912 0.001435208919031966 0.001386361752980642 0.001348669739885315 0.001319015513322846 0.001295458208385073 0.001276726953882028 0.001261961142401683 0.001250567383814313 0.001242136629024023 0.001236394733902919 0.001233173031814214 0.001232391967234951 0.001234054330544865 0.001238246809677415 0.001245150311674794 0.001255061435412397 0.001268430349477086 0.001285925496235605 0.001308545989973009 0.001337825795849135 0.001376230795367025 0.001428007962743481 0.00150126082529183 0.001614135121112729 0.001820516631492251 0.002437590226149275 0.002315623836060706 0.001724533853466014 0.001527757451957829 0.001420828187575929 0.001351927502777378 0.001303618124877236 0.001268120391422447 0.001241360509831948 0.001220974858373019 0.001205494043543945 0.001193961621402001 0.001185738141682338 0.001180393324128045 0.001177644010562374 0.001177317852659357 0.001179332730864979 0.001183686860756961 0.001190457299213439 0.001199806410702567 0.00121199751645073 0.001227423028138356 0.001246651697213402 0.001270507797020797 0.001300207735217072 0.00133760797629583 0.001385688229676034 0.001449589292249885 0.001539165946325696 0.001676667886761324 0.001929161221936046 0.002708096679051149 0.00190326542827935 0.001483563996896032 0.001340500492385904 0.001263003362548567 0.001213725411570452 0.001179921620665097 0.001155864392017138 0.001138544604615803 0.001126217023366969 0.001117802064104787 0.001112605249560156 0.001110172912203211 0.001110213099174398 0.001112550647378051 0.001117101776077296 0.001123860975469906 0.001132896715358313 0.001144354678195523 0.001158468827234186 0.00117558226372912 0.00119618210438052 0.001220956456661862 0.001250888880307545 0.001287420861068189 0.001332746909903524 0.001390391501328922 0.00146645438186814 0.001572694922331151 0.001735904812613937 0.002038134174975911 0.003005616909819231 0.001561761986304378 0.001271989474714016 0.001171957534711189 0.001118567078895254 0.001085588527301818 0.001063960118183634 0.00104958717309751 0.001040316514427174 0.001034904360677312 0.001032589746289638 0.001032894037724864 0.001035517986457815 0.001040285797074441 0.001047114128489801 0.001055995663514187 0.001066992261419757 0.001080235498534817 0.001095934138108682 0.001114389509198462 0.001136021446318548 0.00116140995906918 0.001191362218895162 0.001227022983010956 0.001270064383182894 0.001323031321399461 0.001390019285305557 0.001478145188495931 0.001601216666904775 0.001790997993791657 0.00214640229066358 0.003332577615629273 0.001278886204668961 0.001086629835734191 0.001020639271080259 0.0009867321025913655 0.0009671062579414867 0.0009555520974732274 0.0009492567079270734 0.0009467457488777915 0.0009471766279203974 0.0009500453838117422 0.000955048952667568 0.000962014869542993 0.0009708637670813167 0.0009815895646384815 0.0009942503504784502 0.001008966747064349 0.001025926601971869 0.001045396250006421 0.001067739924608916 0.001093450637878512 0.001123198641872677 0.001157908620446117 0.001198886602870136 0.001248038261286629 0.001308267283219009 0.001384260432368183 0.001484200673657162 0.001624072905280354 0.001841025146931121 0.002252755230712788 0.003691603423313794 0.001044615682412014 0.0009246149684377504 0.0008851429129530275 0.0008667291005906283 0.0008578587825395288 0.0008544955282619329 0.0008548164459849648 0.0008578769923457067 0.0008631504813517477 0.0008703370397783464 0.0008792742577688455 0.0008898922572113409 0.0009021906298503973 0.0009162274867943645 0.0009321162254347764 0.0009500281940278073 0.0009702009287619796 0.0009929527999227004 0.001018706181477388 0.001048023102005421 0.001081660432828215 0.001120657362764193 0.001166479132329102 0.001221264700519314 0.00128828019465207 0.001372816533465831 0.001484159602044098 0.001640580138603106 0.001884987290854828 0.002355784603369659 0.004085530176034516 0.0008507036876493246 0.0007833567584810812 0.0007641492324553051 0.0007578082138621911 0.0007574192433817612 0.0007605696735550846 0.000766186475952499 0.0007737306122156901 0.000782919395384171 0.0007936119688936421 0.0008057565345000175 0.0008193647511025037 0.0008344997765760511 0.000851272214949519 0.000869841550355073 0.0008904223190481313 0.0009132953546440267 0.0009388254373087119 0.0009674879418825007 0.0009999090516394612 0.001036927528081465 0.00107969240529241 0.00112982363594521 0.001189689576063503 0.00126291687816012 0.001355404613701004 0.001477563500247706 0.001650031787697479 0.001921806404456233 0.00245386078048499 0.004517420411682901 0.0006903413840085731 0.0006605229356382249 0.0006564195573358412 0.0006592406484979693 0.0006653561702140335 0.0006735372883475704 0.0006832651850751563 0.000694303715577583 0.0007065541461884107 0.0007199965926786542 0.0007346642262917415 0.0007506320513522051 0.0007680132899743635 0.0007869605856479291 0.0008076710716827126 0.0008303953646980068 0.0008554513352227109 0.0008832443970151199 0.0009142973396232432 0.0009492948469532976 0.0009891516068727237 0.001035119994438856 0.001088967435785233 0.001153283663201434 0.001232047515320456 0.001331759753028555 0.001463959702311966 0.001651700662892224 0.001950323569315609 0.002545108228712206 0.004990581003694539 0.000557890217224489 0.0005540138124740605 0.0005607933181504054 0.0005703206077182083 0.0005812362642516667 0.0005931472087561584 0.0006059313195701053 0.000619571596785537 0.0006341036595286148 0.0006495968003178422 0.0006661474610872461 0.000683878375489167 0.0007029410359785009 0.0007235207933726414 0.0007458446886887653 0.0007701926730128376 0.000796913465238406 0.0008264471279404297 0.0008593577668292038 0.0008963820349304167 0.0009385032270163177 0.000987068526813622 0.001043982562606472 0.001112043799983218 0.001195567631049443 0.001301637938406239 0.001442904899230531 0.001644842300209011 0.001969298215438787 0.002627379420733796 0.005508581585837996 0.0004486692903030063 0.0004619416600811545 0.0004761858175855549 0.0004903671372283453 0.0005046270889243777 0.000519136892148319 0.0005340460401111669 0.0005494892133127744 0.000565595908432828 0.000582498310825056 0.0006003379387034189 0.0006192719395603307 0.0006394798107340767 0.0006611712774747017 0.0006845961561817282 0.0007100572822145938 0.0007379280510138267 0.0007686769278339135 0.00080290266442822 0.0008413863974897803 0.0008851712435146241 0.0009356884639659647 0.0009949663059629714 0.001065994222604943 0.001153400360703837 0.001264819358230902 0.001413969350807776 0.001628699219685843 0.001977408309679528 0.002698226370624585 0.006075274050365087 0.0003587850869722036 0.0003826117275665804 0.0004015856310377213 0.000418725452095051 0.0004350993506146982 0.000451234684158655 0.0004674548246450122 0.000483992605532969 0.0005010388289136809 0.0005187671081238582 0.0005373489299188107 0.0005569645765295202 0.000577812639463909 0.0006001197665465587 0.0006241519428574063 0.0006502286713455474 0.0006787418185157055 0.0007101816982249037 0.0007451744155599327 0.0007845370854674457 0.0008293622982960699 0.0008811523089269283 0.0009420418265294647 0.001015187979409263 0.001105498837405548 0.001221111896914353 0.001376741431149091 0.001602505698206599 0.00197325105150657 0.002754869253912216 0.006694815263676713 0.0002849936667884809 0.0003145045342271829 0.0003360516851412878 0.0003547678795892251 0.0003722289302274952 0.0003891619791275848 0.0004059893810953584 0.0004230004134315502 0.0004404213934853224 0.0004584500727896454 0.000477275492848725 0.0004970915774574111 0.00051810829099837 0.0005405625207983279 0.0005647302611738879 0.0005909416426577294 0.0006196007195496107 0.0006512127534865111 0.0006864232464143819 0.0007260757126600713 0.0007713002247551924 0.0008236544582968913 0.0008853586165071509 0.0009597081862232348 0.001051848448804617 0.001170354584478161 0.001330832306967749 0.001565492981320213 0.001955344295226797 0.002794162591546372 0.007371694538896975 0.0002245885520394607 0.0002562596626827693 0.0002787103495349439 0.000297894671468257 0.0003155988397834026 0.0003326353849437013 0.0003494696315488923 0.0003664155130378054 0.0003837148345117084 0.0004015757779650166 0.0004201948545483343 0.0004397716878844428 0.0004605209282961511 0.0004826836836547043 0.0005065401735788932 0.0005324252427724326 0.0005607487358426246 0.0005920235851825307 0.0006269060399411748 0.0006662553230092347 0.0007112252918059849 0.0007634108712668144 0.0008250927728300068 0.0008996691202592455 0.0009924690063040482 0.001112421110256766 0.001275880956444509 0.001516895294425023 0.00192212928302341 0.002812559304880129 0.008110767000444245 0.0001753093421052888 0.0002066610559382733 0.0002287525678104016 0.0002475346430763175 0.0002648010156214884 0.0002813687790957722 0.000297705644187678 0.0003141266477336343 0.0003308738977814004 0.0003481553394487886 0.0003661668605039624 0.0003851071769111435 0.0004051898288439956 0.0004266546939764267 0.0004497807448028331 0.0004749017111693599 0.0005024266887488537 0.0005328686087536424 0.0005668851087645925 0.0006053392962993619 0.0006493933714084652 0.0007006586573899946 0.0007614472017779144 0.0008352172864851025 0.000927416973953748 0.001047223558668713 0.001211559694324503 0.001455956822693931 0.001871974837840207 0.002806072118069794 0.008917296674066551 0.000135266885912456 0.000164623545307735 0.0001854308999408551 0.0002031455340963195 0.000219437858067539 0.0002350751824435149 0.000250499457538791 0.0002660100175082924 0.0002818381075674407 0.0002981833185912253 0.0003152345068703719 0.0003331840086638278 0.0003522392178632567 0.000372633813305795 0.0003946403041344819 0.0004185855272806262 0.0004448711308021127 0.0004740019709986629 0.0005066270049028776 0.0005436002655578569 0.0005860750942035982 0.0006356556343424328 0.0006946517871592866 0.0007665324629794322 0.0008567877305942947 0.000974716300669202 0.0011375800935639 0.001381939518185821 0.001803182895664365 0.002770231849632321 0.009797017902230979 0.0001028816700619471 0.0001291804749162781 0.0001480565205516523 0.0001642141636363846 0.000179123596695122 0.0001934685318655723 0.0002076468791643616 0.0002219309088178799 0.0002365331259510249 0.0002516387603589329 0.0002674246367199733 0.0002840721954962095 0.0003017782908099337 0.0003207658406824798 0.0003412958850841409 0.0003636826171116228 0.0003883133720740078 0.0004156764617139721 0.0004464013982702396 0.0004813190648066291 0.0005215549965282753 0.000568679841506672 0.0006249634886472017 0.0006938286715927467 0.0007807177924154025 0.0008948999552154832 0.001053699224393515 0.00129413171514958 0.001713995556866374 0.002700042674235373 0.01075623088892701 7.683296007409943e-05 9.947246581767686e-05 0.0001159963384665573 0.0001302565436742908 0.0001434856313494437 0.0001562654895199742 0.0001689393871547985 0.0001817454867135687 0.0001948723234050905 0.000208486480356283 0.0002227489118928641 0.0002378264429830158 0.0002539015340909901 0.0002711821230089928 0.0002899129494827314 0.0003103898253826283 0.0003329787460246116 0.0003581426325158897 0.0003864801248736276 0.0004187838054615764 0.0004561307539701602 0.0005000291009706297 0.0005526664581470842 0.0006173551586814711 0.00069938707989912 0.0008078255102705374 0.0009597263220368357 0.001191857727419245 0.001602603985921325 0.002589934226539455 0.01180196317585078 5.601685535454356e-05 7.473743355119931e-05 8.867047516611192e-05 0.0001008182094798027 0.0001121661169778521 0.0001231875659624321 0.0001341664219538905 0.0001453030478164425 0.0001567588705250398 0.0001686789218350244 0.0001812053921305363 0.0001944874282903187 0.0002086896945249308 0.0002240012192910847 0.0002406457608216874 0.0002588950229604847 0.0002790864878439771 0.0003016484970632137 0.0003271367777981989 0.0003562894505553354 0.000390112863354755 0.0004300209764253829 0.0004780725081618496 0.00053739769696081 0.0006130215093279108 0.0007135988431364898 0.0008555300725766201 0.00107448856200315 0.001467159240607243 0.002433709629047543 0.01294226573441207 3.95119838880543e-05 5.430226566272985e-05 6.555072549477312e-05 7.547549148827143e-05 8.482458991559962e-05 9.396441520571474e-05 0.0001031189784512035 0.0001124496889275769 0.0001220893443445139 0.0001321596090510643 0.0001427817753596539 0.0001540847880971354 0.0001662124909533874 0.0001793313243635503 0.0001936395195567882 0.0002093789641699154 0.0002268513362144549 0.0002464409139775831 0.000268647926012088 0.0002941389479867789 0.0003238258016442243 0.0003589941149424451 0.000401522860153125 0.0004542810621002809 0.0005218966648915042 0.0006123862665616603 0.0007410469681372624 0.0009414539563052181 0.001305784860130866 0.002224487309630833 0.01418679614502994 2.655251742595107e-05 3.757757107999691e-05 4.616187547557338e-05 5.383990365002234e-05 6.114404552956148e-05 6.834090558599406e-05 7.559726527156899e-05 8.303629580968271e-05 9.076186938698708e-05 9.887131316676656e-05 0.0001074634935773553 0.0001166450722852277 0.000126536370457223 0.0001372777858969839 0.0001490376109915543 0.0001620222469592475 0.0001764901990889794 0.000192771965274557 0.0002112992294418668 0.0002326491284268303 0.0002576137832603105 0.0002873139834333813 0.0003233940428902948 0.000368375369979992 0.000426344994556476 0.0005044232141841631 0.0006162923759192278 0.0007922566612452594 0.001116590815284972 0.001954631199389678 0.01554804025937441 1.651037850265673e-05 2.405991198547377e-05 3.009152254764466e-05 3.557222182078889e-05 4.084779871575425e-05 4.609593409434561e-05 5.143093843861856e-05 5.693981775787117e-05 6.269814708102379e-05 6.877860961469772e-05 7.525661160358291e-05 8.221482648518825e-05 8.974763888972484e-05 9.796616428209012e-05 0.0001070044900915039 0.0001170279307041324 0.0001282444242905982 0.000140920811556085 0.0001554068239056257 0.0001721715813240451 0.0001918611095940155 0.000215392703287658 0.0002441172659852362 0.0002801151053323007 0.0003267747023418252 0.0003900333310944529 0.0004813802627404942 0.0006264927825821578 0.0008976885103391909 0.001615655120926663 0.01704401963955681 8.89453769327895e-06 1.33550865069971e-05 1.702573664323776e-05 2.042661989850619e-05 2.375004569216764e-05 2.709809178742674e-05 3.053891093824392e-05 3.412647063402586e-05 3.790943398886114e-05 4.193610317699115e-05 4.625783490747584e-05 5.093196616724739e-05 5.602482099595842e-05 6.161522657072101e-05 6.779897881702032e-05 7.469482323579904e-05 8.245277492873616e-05 9.126606286029149e-05 0.0001013887987150968 0.0001131629503106679 0.000127060987436135 0.0001437560835769679 0.0001642433343189127 0.0001900615374259934 0.00022372919457074 0.0002696842772635589 0.0003365741279038361 0.0004438946085790015 0.0006472111586839997 0.001198066510946703 0.01870463665729083 3.392816696400995e-06 5.264208037028388e-06 6.864988713715296e-06 8.390256360445168e-06 9.915390096244689e-06 1.148253248518674e-05 1.312159980004252e-05 1.485781305521936e-05 1.671520536233843e-05 1.871869119152379e-05 2.089561589617943e-05 2.327719802454147e-05 2.590011076811515e-05 2.880840946973044e-05 3.205603876463309e-05 3.571023571068399e-05 3.985630105138288e-05 4.460448313059426e-05 5.010019839481631e-05 5.65396825899959e-05 6.419480960397277e-05 7.345407423023503e-05 8.489359907739621e-05 9.940754801705118e-05 0.0001184656362637008 0.0001446709535542742 0.00018312661637466 0.0002454217006546437 0.0003648514790196596 0.0006937049097979844 2.718281828459045
1 0 0 0 0 0 0 0 0 0 0 0 0 0 0 0 0 0 0 0 0 0 0 0 0 0 0 0 0 0 0 0 0 0 0 0 0 0 0 0 0 0 0 0 0 0 0 0 0 0 0 0 0 0 0 0 0 0 0 0 0 0 0 0 0 0 0 0 0 0 0 0 0 0 0 0 0 0 0 0 0 0 0 0 0 0 0 0 0 0 0 0 0 0 0 0 0 0 0 0 0 0 0 0 0 0 0 0 0 0 0 0 0 0 0 0 0 0 0 0 0 0 0 0 0 0 0 0 0 0 0 0 0 0 0 0 0 0 0 0 0 0 0 0 0 0 0 0 0 0 0 0 0 0 0 0 0 0 0 0 0 0 0 0 0 0 0 0 0 0 0 0 0 0 0 0 0 0 0 0 0 0 0 0 0 0 0 0 0 0 0 0 0 0 0 0 0 0 0 0 0 0 0 0 0 0 0 0 0 0 0 0 0 0 0 0 0 0 0 0 0 0 0 0 0 0 0 0 0 0 0 0 0 0 0 0 0 0 0 0 0 0 0 0 0 0 0 0 0 0 0 0 0 0 0 0 0 0 0 0 0 0 0 0 0 0 0 0 0 0 0 0 0 0 0 0 0 0 0 0 0 0 0 0 0 0 0 0 0 0 0 0 0 0 0 0 0 0 0 0 0 0 0 0 0 0 0 0 0 0 0 0 0 0 0 0 0 0 0 0 0 0 0 0 0 0 0 0 0 0 0 0 0 0 0 0 0 0 0 0 0 0 0 0 0 0 0 0 0 0 0 0 0 0 0 0 0 0 0 0 0 0 0 0 0 0 0 0 0 0 0 0 0 0 0 0 0 0 0 0 0 0 0 0 0 0 0 0 0 0 0 0 0 0 0 0 0 0 0 0 0 0 0 0 0 0 0 0 0 0 0 0 0 0 0 0 0 0 0 0 0 0 0 0 0 0 0 0 0 0 0 0 0 0 0 0 0 0 0 0 0 0 0 0 0 0 0 0 0 0 0 0 0 0 0 0 0 0 0 0 0 0 0 0 0 0 0 0 0 0 0 0 0 0 0 0 0 0 0 0 0 0 0 0 0 0 0 0 0 0 0 0 0 0 0 0 0 0 0 0 0 0 0 0 0 0 0 0 0 0 0 0 0 0 0 0 0 0 0 0 0 0 0 0 0 0 0 0 0 0 0 0 0 0 0 0 0 0 0 0 0 0 0 0 0 0 0 0 0 0 0 0 0 0 0 0 0 0 0 0 0 0 0 0 0 0 0 0 0 0 0 0 0 0 0 0 0 0 0 0 0 0 0 0 0 0 0 0 0 0 0 0 0 0 0 0 0 0 0 0 0 0 0 0 0 0 0 0 0 0 0 0 0 0 0 0 0 0 0 0 0 0 0 0 0 0 0 0 0 0 0 0 0 0 0 0 0 0 0 0 0 0 0 0 0 0 0 0 0 0 0 0 0 0 0 0 0 0 0 0 0 0 0 0 0 0 0 0 0 0 0 0 0 0 0 0 0 0 0 0 0 0 0 0 0 0 0 0 0 0 0 0 0 0 0 0 0 0 0 0 0 0 0 0 0 0 0 0 0 0 0 0 0 0 0 0 0 0 0 0 0 0 0 0 0 0 0 0 0 0 0 0 0 0 0 0 0 0 0 0 0 0 0 0 0 0 0 0 0 0 0 0 0 0 0 0 0 0 0 0 0 0 0 0 0 0 0 0 0 0 0 0 0 0 0 0 0 0 0 0 0 0 0 0 0 0 0 0 0 0 0 0 0 0 0 0 0 0 0 0 0 0 0 0 0 0 0 0 0 0 0 0 0 0 0 0 0 0 0 0 0 0 0 0 0 0 0 0 0 0 0 0 0 0 0 0 0 0 0 0 0 0 0 0 0 0 0 0 0 0 0 0 0 0 0 0 0 0 0 0 0 0 0 0 0 0 0 0 0 0 0 0 0 0 0 0 0 0 0 0 0 0 0 0 0 0 0 0 0 0 0 0 0 0 0 0 0 0 0 0 0 0 0 0 0 0 0 0 0 0 0 0 0 0 0 0 0 0 0 0 0 0 0 0 0 0 0 0 0 0 0 0 0 0 0 0 0 0 0 0 0 0 0 0 0 0 0 0 0 0 0 0 0 0 0 0 0 0 0 0 0 0 0 0 0 0 0 0 0 0 0 0 0 0 0 0 0 0 0 0 0 0 0 0 0 0 0 0 0 0 0 0 0 0 0 0 0 0 0 0 0 0 0 0 0 0 0 0 0 0 0 0 0 0 0 0 0 0 0 0 0 0 0 0 0 0 0 0 0 0 0 0 0 0 0 0 0 0 0 0 0 0 0 0 0 0 0 0 0 0 0 0 0 0 0 0 0 0 0 0 0 0 0 0 0 0 0 0 0 0 0 0 0 0 0 0 0 0 0 0 0 0 0 0 0 0 0 0 0 0 0 0 0 0 0 0 0 0 0 0 0 0 0 0 0 0 0 0 0 0 0 0 0 0 0 0 0 0 0 0 0 0 0 0 0 0 0 0 0 0 0 0 0 0 0 0 0 0 0 0 0 0 0 0 0 0 0 0 0 0 0 0 0 0 0 0 0 0 0 0 0 0 0 0 0 0 0 0 0 0 0 0 0 0 0 0 0 0 0 0 0 0 0 0 0 0 0 0 0 0 0 0 0 0 0 0 0 0 0 0 0 0 0 0 0 0 0 0 0 0 0 0 0 0 0 0 0 0 0 0 0 0 0 0 0 0 0 0 0 0 0 0 0 0 0 0 0 0 0 0 0 0 0 0 0 0 0 0 0 0 0 0 0 0 0 0 0 0 0 0 0 0 0 0 0 0 0 0 0 0 0 0 0 0 0 0 0 0 0 0 0 0 0 0 0 0 0 0 0 0 0 0 0 0 0 0 0 0 0 0 0 0 0 0 0 0 0 0 0 0 0 0 0 0 0 0 0 0 0 0 0 0 0 0 0 0 0 0 0 0 0 0 0 0 0 0 0 0 0 0 0 0 0 0 0 0 0 0 0 0 0 0 0 0 0 0 0 0 0 0 0 0 0 0 0 0 0 0 0 0 0 0 0 0 0 0 0 0 0 0 0 0 0 0 0 0 0 0 0 0 0 0 0 0 1
