# Supplementary material for: The genomic footprint of whaling and isolation in fin whale populations
Source: Nat Commun. 2023 Sep 12;14:5465. doi: 10.1038/s41467-023-40052-z (PMC10497599; doi:10.1038/s41467-023-40052-z)
Supplement: Supplementary file 4 — Source Data [file 41467_2023_40052_MOESM4_ESM.zip › Source_Data/Figure_S17/FigS17c-ENPGOC-AncestralSizeChange-Split-AsymmetricMigration.expSFS_dadi.txt]

45 31 unfolded
2.718281828459045 0.04488385881356521 0.02216419162476784 0.01455136024476994 0.01067218197720807 0.008312334817135213 0.00672207359235965 0.005576371907528159 0.004711169721754853 0.00403456474284009 0.003491000237998415 0.003044874142110346 0.00267229346146787 0.002356609623098065 0.00208585399110822 0.001851191502807518 0.001645949387369177 0.001464985364918264 0.001304263842003416 0.001160563583768662 0.001031270565958754 0.0009142268988916488 0.0008076166537959646 0.000709874961669349 0.000619609173671204 0.0005355200876555686 0.0004563049572914774 0.0003805036651498298 0.0003061820127002038 0.0002300706424091261 0.000144102565216297 1.099883410300049 0.03325594960999392 0.0173327188630494 0.011708228020778 0.008805631768543628 0.007022932359161901 0.005811007232473909 0.004930026081559354 0.004258339286743803 0.003727571938797772 0.003296291369814949 0.002937900467755797 0.00263452597600979 0.002373700035894996 0.002146449686198194 0.001946142516350217 0.00176776017106981 0.001607424678272001 0.001462079662487695 0.001329269241919528 0.001206979774642409 0.001093522236442574 0.0009874400896590172 0.0008874310039581083 0.0007922713175266375 0.0007007287511766276 0.0006114375027193028 0.0005226765378066084 0.0004318834643218579 0.0003342923851115473 0.0002173436146106255 0.4858562184091711 0.02855207660225424 0.01529747799054622 0.01049309785625814 0.007980676458588878 0.006424172376240937 0.005359315057262688 0.004581429162863021 0.003985954452517315 0.003513780632618358 0.003128913468632282 0.002808148062353954 0.002535830731165106 0.002301003036828131 0.002095751429211273 0.001914206654265344 0.00175191193071681 0.001605409577741042 0.001471961696007511 0.001349355413411376 0.001235762381207234 0.001129632975188088 0.001029611575371577 0.0009344619533462078 0.0008429914896938838 0.0007539583326928867 0.0006659316390978439 0.0005770348413690211 0.0004843707429409762 0.0003823846275116232 0.0002560009343142146 0.2773309328874284 0.02454507143360801 0.01353465229511963 0.009434700329369178 0.00725905587257278 0.00589746204798996 0.0049586469345022 0.004268440015118656 0.003737202351825016 0.003313951547955822 0.002967482581809899 0.002677586930042038 0.002430576382806591 0.002216831942906317 0.002029381959690173 0.001863037007161781 0.001713841743733484 0.001578715040970183 0.001455205861655883 0.001341322193304499 0.001235406733863909 0.001136042194002926 0.001041974015069136 0.0009520402749563038 0.0008650976332215092 0.0007799267158097602 0.0006950846456832777 0.0006086275242526522 0.0005174782777189391 0.0004155975967533602 0.0002861274046600076 0.1780597308724909 0.02124504178953211 0.01205466033906004 0.008539264641543738 0.006646037046976263 0.005448896621566084 0.00461683849116537 0.004001076040691012 0.003524459553724052 0.003142841605183679 0.002829060524902609 0.002565446452307888 0.002339981923562152 0.002144190244680549 0.001971905760109717 0.001818522943009244 0.001680518981454373 0.001555139239761547 0.001440183046633794 0.001333852835377323 0.001234643720438786 0.001141258421007553 0.00105253655548053 0.0009673887394660415 0.0008847244987483295 0.0008033568760380413 0.0007218494924768796 0.0006382229164328102 0.0005492754396180228 0.000448586240586818 0.0003177202715389256 0.1228000668329403 0.01851786866282877 0.01080645135393355 0.007777928656180046 0.006122877964585519 0.005065579972469152 0.004324861872190357 0.003773105044603913 0.003343641433259938 0.002998089417941318 0.002712712960533741 0.002472001152640792 0.002265362233210642 0.002085297384549836 0.001926333064937746 0.001784366716366034 0.001656249343625227 0.001539509529795734 0.001432164731896965 0.001332587707788047 0.001239408025071636 0.001151435300552556 0.001067594239920615 0.0009868624809952322 0.0009082003994428021 0.0008304553176131529 0.0007522041848977824 0.0006714462608638989 0.0005848821849335379 0.0004857616223064756 0.0003541631626069694 0.08885426235621968 0.01622969708524855 0.009734834505379961 0.007117620165995375 0.005666674097134555 0.004730410579291727 0.004069365190464199 0.003573802959050136 0.003185974548307916 0.002872432903702386 0.002612388209274681 0.002392194396291681 0.002202495990923434 0.00203664520798398 0.001889772936066455 0.001758217382096327 0.001639158310700395 0.001530374362260621 0.001430076454690646 0.001336789251108752 0.001249263107264176 0.001166404648982912 0.001087216963338348 0.001010740921442515 0.0009359869569349703 0.0008618394267585156 0.000786896267171698 0.0007091510216579065 0.0006252373359888835 0.0005281401459382333 0.0003966048614420836 0.0664984815059574 0.01427844190715542 0.008797187475179418 0.006532481612952342 0.00525923119066628 0.004429532808370643 0.003839270494253377 0.003394019440658383 0.003043725136431332 0.002759225136604026 0.00252230176316473 0.002320944867983328 0.002146888268482307 0.001994237110864825 0.001858659173041629 0.001736885749246295 0.001626391049516881 0.001525178738150416 0.001431634813673095 0.00134442240190768 0.001262403028113943 0.001184573843966727 0.001110012619207624 0.001037822514894176 0.000967066197298832 0.0008966713213127124 0.0008252692842115273 0.0007508712940464602 0.0006700898178256955 0.000575747526317045 0.0004455546147802984 0.05099752630254233 0.01259144917644143 0.007963564948027427 0.006004445361911455 0.004887830947991919 0.004153215991320847 0.003626736246909196 0.003227209083202315 0.00291129040369319 0.002653579681577179 0.002438130827683422 0.002254385994213939 0.002095050653371574 0.001954904619403907 0.001830098902602174 0.001717720227773603 0.001615510374896968 0.001521678673576348 0.001434772276436004 0.001353582939451684 0.001277076782906821 0.001204337702998357 0.001134517018441867 0.001066781891503591 0.001000252445412834 0.0009339098379004187 0.000866437184262367 0.0007958964816832666 0.0007189442352336494 0.0006283925004405603 0.0005014123325164006 0.03982233209949533 0.01111750730411152 0.007213481590756242 0.005521387771279717 0.00454403106804213 0.003895031202586164 0.003426582252884601 0.003069033256621121 0.0027849336880241 0.002552210405010751 0.002356938820329528 0.002189860582119511 0.002044554995995889 0.001916411577121621 0.001802020164875604 0.001698791911837715 0.001604714227129268 0.001518186523284461 0.001437906171790543 0.001362786195050767 0.00129189287929835 0.001224395075159058 0.001159518523011881 0.00109649832506364 0.001034520037220136 0.0009726323235159053 0.0009095941605172389 0.0008435618264618679 0.0007713225558800824 0.0006858863722646807 0.0005646292321270911 0.03152101209024833 0.009819957594061597 0.006532892426881471 0.005075271951138276 0.004222365070679472 0.00365087773890691 0.003235531025040105 0.00291675384331916 0.002662292110873175 0.002453027717732786 0.002276842638688235 0.002125646415099379 0.001993807837948532 0.001877270097554834 0.001773023620511742 0.001678777379124467 0.001592745713441604 0.001513505016991418 0.001439893923457051 0.001370941019996369 0.001305809820520325 0.001243753790769583 0.001184075518977911 0.001126083831356037 0.001069040126929828 0.001012078142422997 0.0009540626581598467 0.0008932983848382605 0.0008268129927196967 0.0007480871543101541 0.0006357495038699226 0.02520963109788062 0.008671820683445226 0.005911984095899933 0.004660752478261854 0.003919340753697805 0.003418213948964824 0.003051592103293169 0.002768726654765834 0.002541951663790393 0.002354777211804136 0.00219670225735498 0.002060687708867069 0.00194181693432755 0.001836536946054619 0.001742204709452778 0.001656803361646122 0.001578757633060923 0.001506809439577469 0.001439931037259995 0.001377262002558608 0.001318061184726362 0.001261667397077218 0.001207463724214355 0.001154840050643796 0.001103146201269597 0.001051621899148448 0.0009992733635277278 0.0009446187752149645 0.000885060416244702 0.000814893869355144 0.0007154175001784766 0.0203230885500001 0.007652563613429681 0.00534368317437297 0.004274217154074597 0.003632741904402472 0.0031955133656018 0.002873620775992942 0.00262403343763292 0.002423134314737898 0.00225676980795868 0.002115885510765871 0.001994388438231546 0.001888008570263669 0.001793651352721776 0.001709009222408532 0.001632317890140487 0.001562197421551156 0.001497544916368722 0.001437459510859115 0.001381187975078315 0.001328083351291829 0.00127757134274652 0.001229120161172127 0.001182209407265366 0.001136291871555182 0.001090737333184376 0.001044734669880921 0.0009970916525781236 0.000945745251320426 0.0008862297462563652 0.000804377042028548 0.01648495569202479 0.006746005418956481 0.004822681449343878 0.003913152594660237 0.003361160283507592 0.002981896131750296 0.002701016007972385 0.002482227618996131 0.002305479930877942 0.002158692106553489 0.002034101449710542 0.001926464755304129 0.001832096082491106 0.001748317361506653 0.00167312768939687 0.001604995291762679 0.001542721595627366 0.001485349347825604 0.001432098459629588 0.001382319656355321 0.001335459582378065 0.001291032997244749 0.001248598670563026 0.001207735715168892 0.001168016192281435 0.001128966974704094 0.001090006269161452 0.001050318771982421 0.001008563464061442 0.0009620249369189654 0.0009034703934859045 0.01343560906293853 0.005938970158042396 0.004344809096956503 0.003575731709141294 0.003103687732218085 0.002776883940524542 0.002533517696673207 0.002343162225603786 0.002188897580420961 0.002060476206333168 0.00195128525811149 0.001856842507012214 0.001773988096276289 0.001700421333063082 0.001634421001668332 0.001574669009742625 0.001520135018601744 0.001469998498194339 0.001423594505882962 0.001380374896414782 0.0013398797381611 0.001301715496574533 0.001265537579251123 0.001231035377363406 0.001197918102854294 0.001165899518106095 0.001134679091059979 0.001103917015434586 0.00107321002149201 0.001042200914303932 0.001013638713058462 0.01099062883078306 0.00522041865036954 0.00390663522438098 0.003260548596595752 0.002859716051325823 0.0025802390041538 0.002371072133396546 0.002206874702009425 0.002073465246708314 0.001962211325666066 0.001867519673730383 0.001785586909231218 0.001713725282881114 0.001649974877095353 0.001592868798387983 0.001541284862247743 0.001494348553231426 0.001451367643331167 0.001411787083378544 0.001375157345756988 0.001341112053343036 0.001309352393402054 0.001279637003483272 0.001251777122498101 0.001225638361982675 0.001201153677740756 0.001178360720339072 0.001157504852589829 0.001139365600405675 0.001126656557815572 0.001135924325166323 0.009015697646007152 0.004580884583670976 0.003505215749956869 0.002966450563930299 0.002628808751204282 0.00239185957776798 0.00221374370066959 0.002073510524773278 0.001959362711354314 0.001864084182598998 0.001782981613932045 0.001712854497876327 0.001651436936730086 0.001597075510210406 0.001548533770298795 0.001504868638340975 0.00146534965741618 0.001429404919699249 0.001396584327966172 0.00136653470161491 0.001338983570551173 0.001313730118741849 0.001290643180668083 0.001269668037558105 0.001250847083907805 0.001234366973741574 0.001220665070860508 0.001210692336271439 0.001206685949037791 0.001215255538185332 0.00127147463622929 0.007410890163206149 0.004012105340814432 0.003137936597671732 0.002692433747003666 0.002410620299793222 0.00221171311305385 0.002061657494411467 0.001943272873753054 0.001846826793096094 0.001766338817684204 0.001697905889947588 0.001638860224857447 0.001587311064636915 0.00154187943404845 0.001501536882570163 0.001465503565489074 0.00143318192911361 0.001404112803816599 0.001377946366388369 0.001354423692825081 0.001333366714237895 0.001314676037794541 0.001298337891935977 0.001284444222130585 0.001273235450846857 0.001265188257952448 0.001261205347398314 0.001263073863677279 0.001274793286215561 0.001307814394852082 0.001421547181187638 0.006100518220760973 0.003506776586705243 0.002802417132783313 0.002437579315137481 0.002204845998495937 0.002039793914117805 0.001914962260974636 0.001816389559238688 0.00173612150232199 0.001669249480346171 0.001612560479901632 0.001563854864460659 0.001521573732046875 0.001484582668771229 0.001452040171851485 0.001423314667420612 0.001397930937402079 0.001375535339616164 0.001355873869861239 0.001338779892609965 0.001324170294456895 0.001312050569865428 0.00130253160888721 0.001295864845940085 0.001292510517837977 0.001293273017606421 0.001299589441172278 0.001314222941916974 0.001343269043820403 0.001404090605642565 0.001587515582865787 0.005026374033144308 0.003058383116746016 0.002496450348594206 0.00220101498824244 0.002011191412339411 0.001876096757639413 0.001773806797793377 0.001693091548567396 0.001627518340219619 0.001573102486038295 0.00152722980128142 0.00148810959920823 0.001454474885334812 0.001425408051065779 0.00140023487020486 0.0013784579716838 0.001359714476260614 0.001343749403743094 0.001330400296683019 0.001319590902227347 0.001311333589827306 0.001305742118547577 0.001303059200868575 0.001303708532430595 0.00130839211905044 0.001318280556739822 0.001335416961733957 0.00136368828604405 0.001411647445272168 0.001503770338387724 0.001770876819589397 0.004143110399890273 0.002661077208171974 0.002217966114255431 0.001981893002436858 0.001829354858820673 0.001720601373994473 0.001638325622001428 0.001573599530401074 0.001521283645861172 0.001478184302187739 0.001442203519887014 0.00141190554767063 0.001386278599113495 0.001364596203288828 0.001346333098682799 0.001331112929706389 0.001318675711970347 0.001308858579226723 0.001301586488109985 0.001296871660327354 0.001294822354350375 0.001295663748368003 0.001299777235012116 0.001307771204467857 0.001320611127499816 0.001339872440780862 0.00136827744924539 0.00141099098602333 0.001479409882444126 0.001606456001207407 0.001973259913956483 0.003415004891851001 0.00230958948720853 0.001965010000386886 0.001779379229236058 0.001659018757799092 0.001573264274420405 0.001508630869525129 0.001458115838787482 0.001417670598682175 0.001384773705784121 0.001357768938357668 0.001335526451987463 0.001317256121903894 0.001302398988270505 0.001290561775230986 0.001281476815802881 0.001274978106027632 0.001270988630237664 0.001269516717834466 0.001270661084044262 0.001274626059006158 0.001281751023994759 0.00129256239153165 0.001307865023119671 0.001328908810115238 0.001357712059254821 0.001397749733694509 0.001455622806740163 0.001545980190386659 0.001711653427081112 0.002196435243570329 0.002813649351247793 0.001999162337894611 0.001735731741289877 0.001592648931688831 0.00149984619950991 0.001434014904468471 0.001384807881273096 0.001346819573396952 0.001316914024450227 0.00129313642215049 0.001274205596810775 0.001259253350370536 0.001247680713799178 0.001239074591690167 0.001233158010252152 0.001229760495457096 0.001228801608277573 0.001230284165752044 0.001234295865688451 0.001241019785520387 0.001250756175394115 0.00126396087314408 0.001281310898912745 0.001303818355839837 0.001333037231806973 0.001371465258634383 0.001423402363970983 0.001497045469566425 0.001610720503219289 0.001818757948705862 0.002442323947079 0.00231627114164704 0.001725496497199358 0.001528378036376265 0.001420885496034023 0.00135148004015878 0.001302754082957543 0.001266912898594799 0.001239863681163051 0.001219227030846999 0.001203521472839365 0.001191781471231008 0.001183360743905592 0.001177823882144521 0.00117488391283891 0.001174365727201872 0.001176185341291057 0.001180339926224606 0.0011869063136308 0.001196047541732433 0.001208028684561781 0.001223245307105991 0.00124227125469118 0.001265938737438721 0.001295476480915966 0.001332760365961753 0.001380801647071536 0.001444794650442492 0.001534690408044604 0.001672927161570958 0.001927038855261159 0.002713008294961391 0.001904489646477984 0.0014847048311586 0.001341287169080192 0.001263280715519786 0.001213543625718562 0.001179354115058759 0.001154972424540404 0.001137373654902856 0.001124799184667966 0.00111615897325807 0.001110750519908275 0.001108114004437849 0.001107952749107149 0.001110087977977089 0.001114433197940713 0.001120980958616538 0.001129798502448962 0.001141031006003803 0.001154912730555298 0.001171788057304541 0.001192146681237819 0.001216681121194052 0.001246382083844703 0.001282702495060874 0.001327855388654688 0.001385396084548519 0.001461477913047624 0.001567958739616187 0.001731826683111246 0.002035622605146452 0.003010743947929953 0.001563379083365122 0.001273272275735154 0.001172885572935684 0.00111903673505349 0.001085643138304446 0.001063660465389908 0.00104898404619466 0.001039447570654347 0.001033795893255081 0.001031258995489224 0.001031351156325475 0.001033767573547339 0.001038328080413188 0.001044945891821987 0.001053611001199976 0.001064383228130895 0.001077392713307773 0.001092847401415604 0.001111048500666341 0.001132416593104717 0.001157533608615891 0.001187210331360922 0.001222597712385921 0.001265378215049742 0.001318114043229974 0.001384930366866113 0.00147299709853366 0.001596221811174405 0.001786572362541228 0.00214347525991688 0.003337973295883113 0.001280755024068558 0.001088022092092808 0.001021686215181602 0.0009873691889249519 0.0009673709392019724 0.0009554943047268815 0.0009489180231255162 0.0009461567890154016 0.00094635835235399 0.0009490109053601566 0.0009538051104749448 0.0009605634712872625 0.000969202552981541 0.0009797129654537571 0.000992150103983237 0.001006632427761688 0.001023346113554418 0.001042556331312855 0.001064626729717615 0.001090050473638221 0.001119498989862942 0.001153899652274873 0.001194563553709598 0.001243405334036642 0.001303344390413527 0.001379095463577136 0.001478893151510941 0.001618822679883268 0.001836241703910859 0.002249383610777792 0.003697338554937174 0.001046626962491206 0.0009260864651658607 0.0008862872528432996 0.0008675102125655431 0.0008583088118155394 0.0008546550363645531 0.000854718926600382 0.0008575467607027464 0.0008626036357319934 0.0008695828664386559 0.0008783164732023574 0.0008887299976879997 0.0009008192208681884 0.0009146390456331813 0.0009303001465013069 0.0009479715604722947 0.000967888890852154 0.0009903689630472556 0.00101583305679863 0.001044842694942183 0.001078155087157245 0.001116811058767083 0.001162279593099739 0.001216706972364934 0.001283373022380778 0.001367594301837672 0.001478706011621802 0.001635078235526081 0.001879834151797446 0.002351933987566578 0.004091695199608731 0.0008527727195394159 0.0007848790804377722 0.000765369849529194 0.0007587107017891555 0.0007580307599381124 0.0007609226404878981 0.0007663072916651587 0.0007736379829179806 0.0007826250298651388 0.0007931216503457024 0.0008050710830628063 0.0008184807937975246 0.0008334103429626746 0.0008499671965890685 0.0008683080613672633 0.0008886449912611986 0.0009112565993013511 0.0009365057081665694 0.0009648660442559338 0.0009969625627581995 0.001033633434400921 0.001076028139793698 0.001125768850547113 0.001185229294767349 0.001258047341877174 0.001350144632442303 0.001471977727856788 0.00164428146115018 0.001916268747433058 0.002449488669648027 0.004524127383198369 0.0006924028779128144 0.0006620694470725277 0.0006576956238444198 0.0006602423348723986 0.0006661058268844436 0.0006740602329274226 0.0006835816068816796 0.0006944273620239266 0.0007064928034819525 0.0007197528812516916 0.0007342363253132084 0.0007500142770938147 0.0007671965357521592 0.0007859326491945468 0.0008064168966441432 0.0008288972207351366 0.0008536889604337405 0.0008811951291281937 0.0009119362709990536 0.0009465950569436181 0.0009860845615900758 0.001031656275747557 0.001085078105683318 0.001148942871540193 0.001227237621131393 0.00132648176449243 0.001458255603477123 0.001645703964309051 0.001944382204389935 0.002540160666338353 0.004997965236312543 0.0005598945360424429 0.0005555598501692953 0.0005621044435585861 0.0005713997633133737 0.000582101126681192 0.0005938168842727857 0.0006064205881196614 0.0006198898600745162 0.0006342552422034144 0.0006495815132387934 0.0006659611221248275 0.0006835132202052268 0.0007023860176793744 0.0007227617882471106 0.0007448646234866518 0.0007689715913996207 0.0007954285483759131 0.0008246726868350396 0.0008572652307155741 0.0008939399751083624 0.0009356774866232478 0.0009838225902734101 0.001040278430019642 0.001107843915286926 0.001190839053896942 0.001296361479176048 0.001437095796806276 0.001638599331820406 0.001962928041434838 0.002621786947000404 0.005516802466414326 0.0004505795589494079 0.00046346478430019 0.0004775123045085562 0.0004915025943625482 0.0005055846743993588 0.0005199302935613117 0.0005346853597837177 0.0005499800889822846 0.0005659396580298343 0.0005826922986980158 0.0006003759213006401 0.0006191443289896634 0.0006391738489357358 0.0006606711280868519 0.0006838829233143998 0.0007091089643714176 0.0007367194374604209 0.00076717944537188 0.0008010841866169295 0.0008392110389828484 0.0008825991858629021 0.000932675910618328 0.0009914657766485965 0.001061955650669323 0.001148774052966557 0.001259563351683722 0.00140806755486007 0.001622207382060093 0.001970576626281444 0.002691899145461259 0.006084514129137579 0.0003605748830197871 0.000384091939780699 0.000402908751490991 0.0004198967732458775 0.0004361277335627374 0.0004521291237610822 0.0004682214246748202 0.0004846337950883531 0.0005015533675759075 0.0005191502838390281 0.0005375927538678138 0.0005570579175598301 0.0005777412849834797 0.0005998664094316164 0.0006236960960787489 0.0006495465109290269 0.0006778059536663167 0.0007089608661801416 0.0007436330993528255 0.0007826350575771983 0.0008270541072612696 0.0008783867615203486 0.0009387616039736117 0.001011329734484102 0.001100994639392471 0.001215894244506383 0.001370757751463857 0.001595758899987062 0.001965915674007794 0.002747691131599173 0.006705276030830994 0.0002866451144548132 0.0003159244173790285 0.0003373539273157823 0.0003559555335009679 0.0003733068711114948 0.0003901351918248544 0.0004068606085536411 0.0004237694083906315 0.0004410847981294911 0.0004590014727069155 0.0004777054822477379 0.0004973877805258524 0.0005182553210793752 0.0005405418702345482 0.0005645201165526763 0.0005905166185897811 0.0006189315010140843 0.0006502656329927741 0.0006851595384914703 0.0007244510257197368 0.0007692635723730596 0.0008211472070100045 0.0008823133176043858 0.0009560474842233332 0.001047484664631279 0.001165191714812131 0.001324775511806979 0.001558480756135623 0.001947451387824465 0.002785983864499517 0.007383586160560908 0.0002260907146276123 0.0002576044314295005 0.0002799756114004218 0.0002990801896291102 0.0003167059104868284 0.0003336656373101712 0.0003504230513998708 0.0003672896875422533 0.0003845047201918684 0.0004022736324195363 0.0004207901909217417 0.0004402511977806543 0.0004608683500595019 0.0004828796028214271 0.0005065617436698736 0.0005322458121166665 0.0005603373612661365 0.0005913444064772089 0.0006259174799983575 0.00066490906719162 0.0007094649872108922 0.0007611704758000493 0.0008222944883834231 0.0008962209044693317 0.0009882618995844669 0.001107327434776956 0.001269757120033594 0.001509601758532823 0.001913610814596933 0.002803187791095804 0.008124287162731596 0.0001766568490734032 0.0002079185171566458 0.0002299662830028018 0.0002487007350864766 0.0002659176973641168 0.0002824349573700774 0.000298719121250441 0.0003150833343976694 0.000331767484789077 0.0003489771269813556 0.0003669056192175303 0.0003857489859997745 0.0004057178637510406 0.0004270489450655751 0.0004500176489161282 0.0004749536742996396 0.0005022614709974325 0.000532448532065667 0.0005661660326073727 0.0006042692845690355 0.0006479109428540342 0.000698690469267796 0.0007589049625869664 0.0008319936427007313 0.0009233801355805726 0.001042210780704038 0.001205371373189915 0.001448359403554949 0.001862745555467822 0.00279526220226259 0.008932589617930479 0.0001364587464849477 0.0001657839665087096 0.0001865800779819719 0.0002042761355764755 0.0002205455816242873 0.0002361568272469023 0.0002515511869457785 0.0002670265322731722 0.0002828122374051154 0.0002991057685226032 0.0003160936410138432 0.0003339656163016285 0.0003529262305967165 0.0003732059496246483 0.0003950736173530393 0.0004188518275420117 0.0004449372421637717 0.0004738287695243269 0.0005061681610075621 0.0005428005795251894 0.0005848682612344943 0.0006339611942285312 0.0006923708874716214 0.0007635418718534002 0.0008529312611395502 0.0009697925135807213 0.0011313252585461 0.001374007366494482 0.001793136682751564 0.002757670991127329 0.009814096898220692 0.0001039202234937379 0.0001302363423916172 0.0001491296659662752 0.0001652943700689798 0.0001802046715472719 0.0001945457616635521 0.000208715303867742 0.0002229844605810129 0.0002375641596440738 0.0002526377352359412 0.000268379838350769 0.0002849694421592961 0.0003026005899279394 0.0003214929671286029 0.0003419038515766136 0.0003641429997935863 0.0003885924416174117 0.0004157340501337681 0.0004461894004843836 0.0004807794251888044 0.00052061695273216 0.000567256070216318 0.0006229445832493102 0.0006910750111589036 0.0007770472076658986 0.0008900684322904383 0.001047369843296773 0.001285823683227781 0.001703001016709311 0.002685334835716753 0.01077483184369793 7.77228904004447e-05 0.0001004180712551859 0.000116983161035357 0.0001312723223819683 0.0001445229412563238 0.0001573186787937079 0.0001700028590184458 0.0001828128203758587 0.0001959357641228248 0.0002095365746025002 0.0002237741822450739 0.0002388130468000485 0.0002548328689949987 0.0002720383469979015 0.000290670380388936 0.0003110201750869082 0.000333448128578107 0.0003584102594327932 0.0003864965600614783 0.0004184885868531509 0.0004554490813516689 0.0004988671069956899 0.0005509042581460897 0.0006148362849240909 0.0006959017711238874 0.0008030830234289113 0.0009533064389982492 0.001183119775160866 0.0015904991201859 0.002572579792734664 0.0118212649995736 5.676413420940611e-05 7.556812077064384e-05 8.956116963580459e-05 0.0001017556251054195 0.0001131422827759496 0.0001241964501635016 0.0001352022541035799 0.0001463594474920579 0.0001578283192755854 0.0001697523699941839 0.0001822719011699239 0.0001955337935627344 0.0002097000096199706 0.0002249563463449803 0.000241522666239724 0.0002596659262095299 0.0002797177507908334 0.0003020991490224027 0.0003273565198041437 0.0003562158980609096 0.0003896676448655953 0.0004291040587997388 0.0004765536707087167 0.0005351032195972764 0.0006097124052622456 0.000708933199683759 0.0008489931372830868 0.001065250448658941 0.001453745263117124 0.002413081998978465 0.01296034472077362 4.012246050910755e-05 5.501293395139246e-05 6.633429788533605e-05 7.631882258156765e-05 8.57198927911089e-05 9.49058426824371e-05 0.0001041010450136556 0.0001134664409913237 0.0001231338386713096 0.0001332235099301603 0.0001438549791129776 0.0001551550218554763 0.0001672648460420005 0.0001803476857300657 0.0001945978457369948 0.0002102523576750874 0.0002276068197059367 0.0002470377881739941 0.0002690355215337858 0.0002942534777282516 0.0003235858396261328 0.0003582939063423313 0.0004002220687060824 0.0004521883835149675 0.0005187422629429488 0.0006077723749714323 0.000734351944778288 0.0009316251140017986 0.001290819745822151 0.002199808420759357 0.01419953060044958 2.702962502796472e-05 3.815960464869339e-05 4.682241980761247e-05 5.456732186092924e-05 6.193157496988723e-05 6.9183512998952e-05 7.649025383160387e-05 8.397456062555585e-05 9.173941108499247e-05 9.988084614504105e-05 0.0001084960685578026 0.0001176896640439433 0.0001275793913316289 0.0001383024843143374 0.0001500233049471074 0.0001629433246507806 0.0001773147896578918 0.000193460135420483 0.0002118004846239159 0.000232898868046051 0.0002575281346510968 0.000286782033019929 0.0003222657099726254 0.0003664416111508169 0.0004233036626868278 0.0004998159913550174 0.0006093775844344146 0.0007817212947011053 0.001099784822586418 0.001924954471055897 0.01554683542691974 1.685130093427338e-05 2.449534697174926e-05 3.060073596066809e-05 3.61468131711391e-05 4.148310942482801e-05 4.678854737542795e-05 5.217758901592606e-05 5.773679137906355e-05 6.354086560792317e-05 6.96612754663439e-05 7.617184718774906e-05 8.315326608643747e-05 9.069743546110366e-05 9.891236920689039e-05 0.0001079282519265214 0.0001179054377926611 0.0001290454817977481 0.0001416068879827119 0.0001559283107147468 0.0001724638541157589 0.0001918387060901507 0.0002149404312058137 0.0002430760819462594 0.0002782586069289618 0.0003237676532572254 0.0003853529520720594 0.0004741522148583539 0.0006151045307321516 0.0008787083639127284 0.001579882052578477 0.01701089698398102 9.086108558003357e-06 1.360918642941482e-05 1.733226629135324e-05 2.078247765656738e-05 2.415398418378075e-05 2.754928946436178e-05 3.103633632598466e-05 3.466850179952718e-05 3.849356079995929e-05 4.255863880906573e-05 4.691359513251333e-05 5.161388412384291e-05 5.672346392836508e-05 6.231817290599217e-05 6.848999879538588e-05 7.53527815938123e-05 8.305013458529788e-05 9.176680455126987e-05 0.0001017454652542219 0.0001133123418596173 0.0001269177093061189 0.0001432025424173297 0.0001631135875505003 0.0001881139063336305 0.0002205969165761503 0.0002647795205739391 0.0003288820117104309 0.0004314700981584306 0.0006257103755541224 0.001155072320475293 0.01860117333495047 3.423144730675068e-06 5.298648980509009e-06 6.905589411141567e-06 8.439092587327121e-06 9.974104068003174e-06 1.155223722652073e-05 1.320278950282786e-05 1.495024850961624e-05 1.681776188116202e-05 1.88291571684477e-05 2.101042708646776e-05 2.339108709098932e-05 2.600564320263381e-05 2.889536444187786e-05 3.211057451558588e-05 3.57137499327199e-05 3.97838506187994e-05 4.442255283675785e-05 4.976348336038686e-05 5.59863324396225e-05 6.333919206412689e-05 7.217537823688636e-05 8.301712569639288e-05 9.667240354143563e-05 0.0001144653279388927 0.0001387351409476275 0.0001740604616573762 0.0002308491089736644 0.0003392294192405937 0.000640373431679273 2.718281828459045
1 0 0 0 0 0 0 0 0 0 0 0 0 0 0 0 0 0 0 0 0 0 0 0 0 0 0 0 0 0 0 0 0 0 0 0 0 0 0 0 0 0 0 0 0 0 0 0 0 0 0 0 0 0 0 0 0 0 0 0 0 0 0 0 0 0 0 0 0 0 0 0 0 0 0 0 0 0 0 0 0 0 0 0 0 0 0 0 0 0 0 0 0 0 0 0 0 0 0 0 0 0 0 0 0 0 0 0 0 0 0 0 0 0 0 0 0 0 0 0 0 0 0 0 0 0 0 0 0 0 0 0 0 0 0 0 0 0 0 0 0 0 0 0 0 0 0 0 0 0 0 0 0 0 0 0 0 0 0 0 0 0 0 0 0 0 0 0 0 0 0 0 0 0 0 0 0 0 0 0 0 0 0 0 0 0 0 0 0 0 0 0 0 0 0 0 0 0 0 0 0 0 0 0 0 0 0 0 0 0 0 0 0 0 0 0 0 0 0 0 0 0 0 0 0 0 0 0 0 0 0 0 0 0 0 0 0 0 0 0 0 0 0 0 0 0 0 0 0 0 0 0 0 0 0 0 0 0 0 0 0 0 0 0 0 0 0 0 0 0 0 0 0 0 0 0 0 0 0 0 0 0 0 0 0 0 0 0 0 0 0 0 0 0 0 0 0 0 0 0 0 0 0 0 0 0 0 0 0 0 0 0 0 0 0 0 0 0 0 0 0 0 0 0 0 0 0 0 0 0 0 0 0 0 0 0 0 0 0 0 0 0 0 0 0 0 0 0 0 0 0 0 0 0 0 0 0 0 0 0 0 0 0 0 0 0 0 0 0 0 0 0 0 0 0 0 0 0 0 0 0 0 0 0 0 0 0 0 0 0 0 0 0 0 0 0 0 0 0 0 0 0 0 0 0 0 0 0 0 0 0 0 0 0 0 0 0 0 0 0 0 0 0 0 0 0 0 0 0 0 0 0 0 0 0 0 0 0 0 0 0 0 0 0 0 0 0 0 0 0 0 0 0 0 0 0 0 0 0 0 0 0 0 0 0 0 0 0 0 0 0 0 0 0 0 0 0 0 0 0 0 0 0 0 0 0 0 0 0 0 0 0 0 0 0 0 0 0 0 0 0 0 0 0 0 0 0 0 0 0 0 0 0 0 0 0 0 0 0 0 0 0 0 0 0 0 0 0 0 0 0 0 0 0 0 0 0 0 0 0 0 0 0 0 0 0 0 0 0 0 0 0 0 0 0 0 0 0 0 0 0 0 0 0 0 0 0 0 0 0 0 0 0 0 0 0 0 0 0 0 0 0 0 0 0 0 0 0 0 0 0 0 0 0 0 0 0 0 0 0 0 0 0 0 0 0 0 0 0 0 0 0 0 0 0 0 0 0 0 0 0 0 0 0 0 0 0 0 0 0 0 0 0 0 0 0 0 0 0 0 0 0 0 0 0 0 0 0 0 0 0 0 0 0 0 0 0 0 0 0 0 0 0 0 0 0 0 0 0 0 0 0 0 0 0 0 0 0 0 0 0 0 0 0 0 0 0 0 0 0 0 0 0 0 0 0 0 0 0 0 0 0 0 0 0 0 0 0 0 0 0 0 0 0 0 0 0 0 0 0 0 0 0 0 0 0 0 0 0 0 0 0 0 0 0 0 0 0 0 0 0 0 0 0 0 0 0 0 0 0 0 0 0 0 0 0 0 0 0 0 0 0 0 0 0 0 0 0 0 0 0 0 0 0 0 0 0 0 0 0 0 0 0 0 0 0 0 0 0 0 0 0 0 0 0 0 0 0 0 0 0 0 0 0 0 0 0 0 0 0 0 0 0 0 0 0 0 0 0 0 0 0 0 0 0 0 0 0 0 0 0 0 0 0 0 0 0 0 0 0 0 0 0 0 0 0 0 0 0 0 0 0 0 0 0 0 0 0 0 0 0 0 0 0 0 0 0 0 0 0 0 0 0 0 0 0 0 0 0 0 0 0 0 0 0 0 0 0 0 0 0 0 0 0 0 0 0 0 0 0 0 0 0 0 0 0 0 0 0 0 0 0 0 0 0 0 0 0 0 0 0 0 0 0 0 0 0 0 0 0 0 0 0 0 0 0 0 0 0 0 0 0 0 0 0 0 0 0 0 0 0 0 0 0 0 0 0 0 0 0 0 0 0 0 0 0 0 0 0 0 0 0 0 0 0 0 0 0 0 0 0 0 0 0 0 0 0 0 0 0 0 0 0 0 0 0 0 0 0 0 0 0 0 0 0 0 0 0 0 0 0 0 0 0 0 0 0 0 0 0 0 0 0 0 0 0 0 0 0 0 0 0 0 0 0 0 0 0 0 0 0 0 0 0 0 0 0 0 0 0 0 0 0 0 0 0 0 0 0 0 0 0 0 0 0 0 0 0 0 0 0 0 0 0 0 0 0 0 0 0 0 0 0 0 0 0 0 0 0 0 0 0 0 0 0 0 0 0 0 0 0 0 0 0 0 0 0 0 0 0 0 0 0 0 0 0 0 0 0 0 0 0 0 0 0 0 0 0 0 0 0 0 0 0 0 0 0 0 0 0 0 0 0 0 0 0 0 0 0 0 0 0 0 0 0 0 0 0 0 0 0 0 0 0 0 0 0 0 0 0 0 0 0 0 0 0 0 0 0 0 0 0 0 0 0 0 0 0 0 0 0 0 0 0 0 0 0 0 0 0 0 0 0 0 0 0 0 0 0 0 0 0 0 0 0 0 0 0 0 0 0 0 0 0 0 0 0 0 0 0 0 0 0 0 0 0 0 0 0 0 0 0 0 0 0 0 0 0 0 0 0 0 0 0 0 0 0 0 0 0 0 0 0 0 0 0 0 0 0 0 0 0 0 0 0 0 0 0 0 0 0 0 0 0 0 0 0 0 0 0 0 0 0 0 0 0 0 0 0 0 0 0 0 0 0 0 0 0 0 0 0 0 0 0 0 0 0 0 0 0 0 0 0 0 0 0 0 0 0 0 0 0 0 0 0 0 0 0 0 0 0 0 0 0 0 0 0 0 0 0 0 0 0 0 0 0 0 0 0 0 0 0 0 0 0 0 0 0 0 0 0 0 0 0 0 0 0 0 0 0 0 0 0 0 0 0 0 0 0 0 0 0 0 0 1
