# Supplementary material for: The genomic footprint of whaling and isolation in fin whale populations
Source: Nat Commun. 2023 Sep 12;14:5465. doi: 10.1038/s41467-023-40052-z (PMC10497599; doi:10.1038/s41467-023-40052-z)
Supplement: Supplementary file 4 — Source Data [file 41467_2023_40052_MOESM4_ESM.zip › Source_Data/Figure_S17/FigS17a-ENPGOC-Split-AsymmetricMigration.expSFS_dadi.txt]

45 31 unfolded
2.718281828459045 0.04580508619866641 0.02248249168395794 0.01473756853698228 0.01080068548223996 0.008410702220320414 0.006802977953346657 0.005646417162346726 0.004774082692927348 0.004092561501671323 0.003545443035923434 0.003096615317883195 0.002721867549345293 0.00240434625004808 0.002131946939671012 0.001895742311191322 0.001688995534473822 0.001506518772698586 0.001344243076073347 0.001198921791910445 0.001067920391180434 0.0009490630903381996 0.0008405167333413531 0.0007406979893825517 0.0006481922968643281 0.0005616720110854794 0.0004797944222264138 0.0004010386241813217 0.000323368666785976 0.0002433193971581109 0.0001523412669431932 1.120337315159695 0.03296972262664797 0.01717113462178156 0.01159078501711021 0.008711950226765026 0.006944787432938047 0.005744225978107983 0.004872171928769144 0.004207843569573401 0.00368334770889496 0.00325754013912356 0.002904006665009733 0.00260499526787607 0.00234812126570135 0.002124470298857704 0.001927452058506939 0.00175207881463143 0.001594494962266452 0.00145166033758227 0.001321130496629411 0.00120089935208473 0.001089282081749128 0.0009848232343464267 0.0008862184074696854 0.0007922383434827472 0.0007016408295191315 0.0006130442450936025 0.0005247029413985756 0.0004340153351957246 0.000336149227745587 0.0002184243372544315 0.4812189470018922 0.02858082676058464 0.01532346603738402 0.01051132106899424 0.007993017278969367 0.00643225609834375 0.005364305061284441 0.004584161274947476 0.003987044349530043 0.003513693101941143 0.003128006554310164 0.002806701841613967 0.002534066609899984 0.002299097041353262 0.002093843579987425 0.001912407704281806 0.001750308277567494 0.00160406687053997 0.001470927477610302 0.0013486610203808 0.001235424242086995 0.001129653385795306 0.001029978976221209 0.0009351506774473308 0.0008439608740734403 0.0007551509683133526 0.0006672703166942449 0.0005784173059047578 0.0004856603645732107 0.0003833927235316496 0.0002564545859039786 0.2770750675322191 0.02490182325243038 0.01374328518147272 0.009581555413356906 0.007371228582534916 0.005987210279684645 0.005032649761950683 0.004330776483602819 0.003790563749301619 0.00336021522385289 0.003008014020389048 0.002713411868942764 0.00246248508281629 0.002245445510388098 0.002055196229786132 0.001886452528898968 0.001735184808628558 0.001598252731917314 0.001473156974254739 0.001357865208981647 0.001250685601887566 0.001150170397960005 0.001055037192463627 0.0009640974780161119 0.0008761811159595145 0.0007900398300851059 0.0007041968593501639 0.0006166642841367492 0.0005242999533799985 0.0004209499895166526 0.0002894908857668577 0.1802612887833781 0.02176528293534906 0.0123571332442131 0.008753669841922837 0.006811668812971332 0.005583201996020267 0.004729199927271011 0.004097164812138043 0.003607985679428207 0.003216374366340908 0.002894457074237031 0.002624094422946 0.002392945553792575 0.002192302844726553 0.002015830610021648 0.00185879472746864 0.001717572734035026 0.001589330979195818 0.001471804696542214 0.001363143069757627 0.001261795782256488 0.001166425563321766 0.001075835458357873 0.0009889009899049753 0.0009044959081058999 0.0008213939215918205 0.000738111213444997 0.0006526043504584334 0.0005615723780688661 0.0004584086368139395 0.0003242046121534367 0.1255171407157637 0.01907067704823874 0.01113141256695122 0.008010418198416452 0.006304033807651222 0.005213695411063458 0.004449782495534339 0.003880784628212878 0.003437975526049296 0.003081775829057277 0.002787701520312712 0.002539748400467971 0.002326984857343387 0.002141669328047187 0.001978149474037555 0.001832187436609124 0.001700529282134687 0.001580620272432442 0.001470410131605701 0.001368215160729465 0.001272616521512173 0.001182380911641107 0.001096393376690437 0.001013592957546957 0.0009328999554615019 0.0008531166421695318 0.0007727642483847535 0.0006897648085875082 0.000600695798896388 0.000498569023383259 0.0003628309448931081 0.09127709303256841 0.01674127824507492 0.0100405198245315 0.007338596391351521 0.005840264530932381 0.004873338129377712 0.004190677703265889 0.003678993856485197 0.003278649843585218 0.002955096622753474 0.002686854228993738 0.002459820276298084 0.002264324162072004 0.002093492490591951 0.001942289578584096 0.001806927259243626 0.00168448699544718 0.001572669101907311 0.001469620545202573 0.001373812382151554 0.001283948665803432 0.001198894568155472 0.001117614388410974 0.001039110655814056 0.0009623532494206151 0.0008861799835602934 0.0008091299774209276 0.0007291135051122408 0.0006426286336630067 0.0005423927050943364 0.0004064188221011141 0.06840794395089711 0.01471676369926563 0.009064099898336073 0.006727563506495299 0.005413712176150394 0.004557553617033462 0.003948539848840795 0.003489245614102237 0.003128014037004691 0.002834742643634478 0.002590622586163064 0.002383251370671089 0.002204090908101808 0.002047051011318445 0.001907654741241422 0.001782523198167034 0.001669044530634956 0.001565153511342945 0.001469179576444616 0.001379738112181829 0.001295649050829515 0.001215871899749103 0.001139448727842365 0.001065446832437492 0.0009928902447670905 0.0009206614042618575 0.0008473334386499999 0.0007708335032745156 0.0006876347318507171 0.0005902795090466225 0.00045569028933645 0.05241049621928291 0.01294911639074083 0.0081858713252661 0.006168795778954387 0.005019018443138976 0.004262608573508117 0.003720588207891324 0.00330936858141648 0.002984311785900083 0.002719253879250121 0.002497766225468978 0.002308969235671276 0.002145344433647074 0.002001510070161861 0.001873496946078207 0.001758299843686012 0.001653588385125351 0.001557513817652207 0.001468575294524498 0.001385523738637764 0.001307289348000785 0.001232923117327629 0.001161544710862533 0.001092288955801447 0.001024240492306419 0.0009563381468498264 0.000887209445404601 0.0008148347532197575 0.0007357328885386706 0.0006424336178252444 0.0005112918731203283 0.04082917850312851 0.01139973683854649 0.007392744570332649 0.005655491426846066 0.004651931781543368 0.003985546062339798 0.003504614043983525 0.003137624869605854 0.002846120033891422 0.002607427649609291 0.002407242423998498 0.002236050789083891 0.002087253496155158 0.001956110602327195 0.001839115140725915 0.001733603832454021 0.001637505338785243 0.001549171480361336 0.001467260004188047 0.001390649922318648 0.001318377276315851 0.001249582852270272 0.001183464970418501 0.001119230227272376 0.001056032298203952 0.0009928810687884573 0.0009284836211439808 0.0008609186397498098 0.0007868401092214336 0.0006989791670563227 0.0005738785417581265 0.03222044558084053 0.01003730439862337 0.006674124936395636 0.005182219883327058 0.004309105948639738 0.003724066028959822 0.003298912497986898 0.002972676925203965 0.002712341164743735 0.002498329781177804 0.002318231985997975 0.002163759831468061 0.002029143122972614 0.001910223699309271 0.001803915757463675 0.001707869303751596 0.001620251832246483 0.001539601507900401 0.00146472486560391 0.001394622664677388 0.001328433374436194 0.001265386887845272 0.0012047623763383 0.001145843865572682 0.001087864462995038 0.001029922795619484 0.0009708357323106006 0.0009088349734329745 0.0008408203369966715 0.0007599985501685156 0.0006441464938713715 0.02568638963696972 0.008836164696881957 0.006021363882739209 0.004744628141552981 0.003987916304540979 0.00347640205751221 0.003102197343108861 0.002813528263226956 0.002582162546955178 0.002391268346984809 0.002230124026188005 0.002091540617260308 0.001970495292890477 0.001863357111015141 0.001767424013745473 0.001680633165288376 0.001601372500192902 0.001528353657792909 0.00146052322986635 0.001396998294108302 0.001337017182164651 0.001279899093020472 0.001225007275415295 0.001171710186438232 0.001119332692272296 0.00106708288410179 0.001013922915602836 0.0009583024294340522 0.0008975010440275403 0.0008255442579957742 0.0007228488920010993 0.02064307609886439 0.007775102485965911 0.0054273296749725 0.0043392024784698 0.003686304048546767 0.003241211191912763 0.002913519635651133 0.002659461971775156 0.00245500953038496 0.002285757694595395 0.002142488661475708 0.002018997514396274 0.001910934302440902 0.001815145350186828 0.001729277989566481 0.001651532522995652 0.001580500437581379 0.001515055099292639 0.001454275312860569 0.001397389804192723 0.001343734920858767 0.001292720135087325 0.001243796926145298 0.001196426435317692 0.001150039471689054 0.001103977328323691 0.001057388313387487 0.001009015670029772 0.0009566780208677808 0.0008956407300323758 0.000810805611105883 0.01669679384310833 0.006836403229004027 0.004886072972175894 0.003963078246699451 0.003402648321265468 0.003017480635635447 0.002732196463774501 0.002509984784787353 0.002330500818252109 0.002181482512617075 0.002055047984474687 0.001945871600553153 0.001850208026984457 0.001765334880975321 0.001689217159938785 0.001620296083604607 0.001557351078114335 0.001499406431545112 0.001445666058759401 0.001395466297241474 0.001348240269912459 0.001303489349974317 0.001260758221083833 0.001219610104662749 0.00117959768998275 0.001140222142782378 0.001100864176861473 0.001060647374999599 0.001018115525863458 0.0009702819484985739 0.0009089108585202964 0.01357401443266859 0.006005132939759765 0.004392567098875999 0.003613889380777613 0.003135662840414044 0.002804450671470107 0.002557750752136313 0.002364778739912437 0.00220840896351095 0.002078265209472129 0.001967648977623252 0.00187201814091396 0.001788169234296729 0.001713768705641012 0.001647069807376434 0.001586734028088322 0.001531714223625842 0.001481175607343913 0.001434440727570171 0.001390950025961086 0.001350232664862845 0.00131188410233189 0.001275547907896108 0.001240899796075942 0.00120763188623646 0.001175434676157057 0.001143972821643895 0.001112848235197653 0.001081544432876373 0.001049426839970392 0.00101814015922003 0.01107983635384997 0.005268582995571208 0.00394250674490335 0.003289650222893112 0.002884313384578665 0.002601552057457738 0.002389861527549319 0.002223660560374093 0.002088626621442056 0.001976037578953477 0.001880239585854714 0.001797386340219777 0.001724758468925623 0.001660371956482206 0.001602740982175749 0.001550728062185973 0.001503445950906552 0.001460191494116205 0.001420399930374288 0.001383612737261285 0.001349454790895394 0.001317618268966431 0.001287851892905359 0.001259955151914383 0.001233778577203154 0.001209234032790707 0.001186326722782951 0.001165246091789583 0.001146659429879323 0.001132993333831386 0.001139557458134457 0.009072340431386022 0.004615840837303768 0.003532152986860045 0.002988663865394545 0.002647752905020636 0.002408356009147049 0.002228323533052934 0.002086548140540448 0.001971138267824175 0.001874816691720927 0.001792848051978533 0.001722001594411843 0.001659988823017079 0.001605138876909126 0.001556201446251658 0.001512222119263421 0.001472460901260497 0.001436337600141431 0.001403394657235442 0.001373271875658034 0.001345689838190206 0.001320440418392372 0.001297384204303077 0.001276456436601693 0.00125768624725178 0.001241241186160355 0.001227528333798626 0.001217444800534959 0.001213115819353267 0.001220851494395295 0.001274322602710952 0.007446228380710511 0.004037458443925039 0.003158215225424979 0.002709451991698966 0.002425271115249941 0.002224534630540331 0.002073014679597816 0.001953433046704871 0.001855996596008514 0.001774684451328046 0.001705565127217896 0.001645949992045982 0.00159393245523516 0.001548121145012152 0.001507477630407658 0.001471213809955919 0.00143872510217291 0.001409546162390053 0.001383321534517577 0.001359786917638342 0.001338758820012283 0.001320132012252319 0.00130388596104345 0.001290104129142483 0.001279015372287845 0.001271079158058027 0.001267169994131851 0.001269023154116019 0.00128052617085053 0.001312815736847313 0.001423699038848355 0.006122085052611437 0.003525195666886808 0.002817761324067545 0.002450701265349448 0.002216255368837792 0.00204982962216429 0.001923869821284192 0.001824357973567381 0.001743302862168438 0.001675770329475795 0.001618528858837421 0.001569364912381832 0.001526708817877265 0.001489417588333266 0.001456642722833314 0.001427746789565126 0.001402249531981971 0.001379792835472592 0.001360118569780508 0.001343056104909128 0.001328518222964356 0.001316505891628797 0.001307124596248696 0.001300618753433746 0.001297438673360633 0.001298373418449045 0.001304834027043575 0.001319533894552364 0.001348456757372087 0.001408635874997957 0.00158906175444675 0.00503915491878134 0.003071818618801578 0.002508148486999382 0.002211222275817744 0.002020160437548381 0.001884027770964 0.001780859906455391 0.001699398564409616 0.00163319082574509 0.001578237090963674 0.001531911877449262 0.001492415718627682 0.001458474640218676 0.001429165367785512 0.001403808981715644 0.001381904139443533 0.001363084518021769 0.001347092059185153 0.001333761443043309 0.001323013612161634 0.001314857998538192 0.001309405028669452 0.001306893285864889 0.001307740868056088 0.001312641495452977 0.001322752381620851 0.00134009289560825 0.001368502696631028 0.001416423704598322 0.001507987001529692 0.001771906033206982 0.004150370265061197 0.00267093943627501 0.002226970458667228 0.001989918894049092 0.001836485964624044 0.001726942451537046 0.001643975981113229 0.001578649212134772 0.001525813983586572 0.001482269252998885 0.001445910953189983 0.0014152983265151 0.001389415450749771 0.001367532410711369 0.001349121046425709 0.001333802530118963 0.001321314729412476 0.001311492860488502 0.001304260097180097 0.001299626902359932 0.001297699653712594 0.001298701311930006 0.001303010369365121 0.001311231030895833 0.001324322168848755 0.001343847916228755 0.001372509419162271 0.001415427241266196 0.001483889117720662 0.001610458530782387 0.001973857242405151 0.003418859358309185 0.002316889862470895 0.001972018579245876 0.001785766541352593 0.001664760463127214 0.001578400200695871 0.001513217229540193 0.001462212115824418 0.001421335444305223 0.001388063686757187 0.001360738283546489 0.001338227161746476 0.001319738200005246 0.001304710701366943 0.001292749901344173 0.001283586865780283 0.00127705450995932 0.001273074881951174 0.00127165546719734 0.001272894158590802 0.001276994380905331 0.001284294359408804 0.001295318812912034 0.001310869848458971 0.001332192525272287 0.001361296105434204 0.001401637347832537 0.001459776721452872 0.001550257507102742 0.001715542397478917 0.002196680946953258 0.002815454043143515 0.002004621929771452 0.001741253357347512 0.001597796967820348 0.001504529997611599 0.001438230888806702 0.001388581871995701 0.001350188650731356 0.001319919697226727 0.001295821780849409 0.001276614073511985 0.001261428188595907 0.001249664771912403 0.001240910308989766 0.001234887453181569 0.001231425441544049 0.001230443644008947 0.001231944782488842 0.001236016539158189 0.001242842020232024 0.001252721483895252 0.001266110636047554 0.001283686002146242 0.00130645839588186 0.001335978839112621 0.001374738492208323 0.001427022466325352 0.001500991840925177 0.001614872368264646 0.001822619796201536 0.002442292909392255 0.002316883941305683 0.001729627511346762 0.00153278251718495 0.001425087004196349 0.001355349859800531 0.001306260345989852 0.001270060156693837 0.001242672562247444 0.001221725988332378 0.001205743030062623 0.001193760384646314 0.001185133070442755 0.001179426505680209 0.001176354318031362 0.001175741913328465 0.001177505818610794 0.001181643762195651 0.00118823320856211 0.00119743791836871 0.001209523775269856 0.001224887214846864 0.001244102945386755 0.001268003880190185 0.001297818960607322 0.001335423076015939 0.001383823614666397 0.001448203951273629 0.0015384849551877 0.001677012518574099 0.001930946056999939 0.002712769907906479 0.001904445543183674 0.001487870687755541 0.001344843410440617 0.001266750334472055 0.001216778803206331 0.001182305274995946 0.001157629421781237 0.001139745035169908 0.001126903389018938 0.001118020143560593 0.001112396338276675 0.001109574526734569 0.00110925976380948 0.001111274661505034 0.001115533947600714 0.001122031338468877 0.001130835265468235 0.00114209217085175 0.001156037698798125 0.001173017759046012 0.001193523733646731 0.001218249971822042 0.00124818907926116 0.001284795740388187 0.001330284077771305 0.001388208483973797 0.001464715699783217 0.001571640207905612 0.001735888296353088 0.002039634101431076 0.003010362319826628 0.001563005675140144 0.001275731231650744 0.001175789832353616 0.001121932464402807 0.001088375957940496 0.001066170490393195 0.001051251188762824 0.001041471531451309 0.001035587393181296 0.001032835460149601 0.00103273442130799 0.001034982603555632 0.001039402239234204 0.001045908532905717 0.001054493257582283 0.001065217935258602 0.001078214427648976 0.001093692494280195 0.001111955316175659 0.001133425664156491 0.001158687925340713 0.001188555650630065 0.001224182876887505 0.001267255395855652 0.00132033867252682 0.001387560107877436 0.00147608787853531 0.001599814095382391 0.001790638249393644 0.002147636981856609 0.003337507677093107 0.001280248126570337 0.001089958480038986 0.001024082814321946 0.0009898083036516475 0.0009696997690913512 0.0009576478125665227 0.0009508696346826172 0.0009478997814559089 0.0009478974761098387 0.0009503581587540841 0.0009549774409737788 0.0009615814643072226 0.0009700896693383029 0.0009804951062069318 0.0009928553850359896 0.00100729109975938 0.001023990591903659 0.001043221318535521 0.001065349423499883 0.001090870861509511 0.001120460236447868 0.00115504858643965 0.001195951255739577 0.001245087792137374 0.001305383094942371 0.00138155748420302 0.001481849136080329 0.001622336870806365 0.001840326556211768 0.002253729003444962 0.003696843914391921 0.001046099629953008 0.0009276327933597699 0.0008882835071208213 0.0008695808679709703 0.0008603077680302438 0.0008565156749642944 0.0008564107094482368 0.0008590583704600212 0.000863935205985329 0.0008707419823262938 0.0008793159561360144 0.0008895866220958611 0.0009015529590499495 0.0009152726348528209 0.0009308588682157814 0.0009484831717014459 0.0009683836760960401 0.000990879892922305 0.001016396052099577 0.001045497005056582 0.001078943801339247 0.001117781778102077 0.001163485298113191 0.001218207117396956 0.001285234841028571 0.001369894100595003 0.001481529392703779 0.001638514534518701 0.001883940685583579 0.002356484460651487 0.004091222950637305 0.0008522867189154417 0.0007861315133081445 0.0007670467026514627 0.0007604802735461576 0.0007597567015357501 0.0007625391948702884 0.0007677818003106621 0.0007749559266028797 0.0007837829854101525 0.0007941235997729648 0.0008059263384795568 0.000819202781393542 0.0008340158828919152 0.0008504760919020824 0.0008687428957999291 0.0008890310819044361 0.0009116220772008335 0.000936881717733789 0.0009652870661492384 0.0009974668777490993 0.001034263760081402 0.001076832489792207 0.001126801688623568 0.001186553082317491 0.001259734591889695 0.00135228051097336 0.001474662734531257 0.001647630944884986 0.001920388961876755 0.002454253952559755 0.004523726293016881 0.0006919887070588077 0.0006630985666298016 0.0006591151423520469 0.0006617633314382857 0.0006676033382605204 0.0006754709962835211 0.0006848721866389357 0.0006955811031669046 0.0007075035646501813 0.0007206216971007784 0.0007349695058356729 0.0007506222841023248 0.0007676933160803479 0.0007863352585621886 0.0008067453251574235 0.000829174372946708 0.0008539407682552829 0.0008814507936055766 0.0009122286438752477 0.0009469611884101076 0.000986566459856417 0.001032301950758118 0.001085943008613377 0.001150091900383815 0.001228747945029241 0.001328446800578648 0.001460790352053097 0.001648950209675343 0.001948498557751365 0.00254513906241767 0.004997682564731466 0.0005595640306602428 0.0005564180922714779 0.000563315049174968 0.0005727139628769243 0.0005834060091376653 0.0005950527284309962 0.0006075541513357382 0.0006209031692515944 0.0006351401061346009 0.0006503365559592474 0.0006665900745358129 0.0006840239036990494 0.0007027897417870475 0.0007230730174177155 0.000745100835592763 0.0007691532881605948 0.0007955794014823215 0.0008248198210485558 0.0008574396611814044 0.0008941772341687463 0.0009360184995643827 0.0009843148952449871 0.001040977893950878 0.001108817190736887 0.001192167177280228 0.001298145260830007 0.001439463958355226 0.001641719918942726 0.001967014555597698 0.00262696547456728 0.005516685434163638 0.0004503337428614484 0.0004641915602279273 0.0004785524030504419 0.0004926439077999704 0.0005067263562305958 0.0005210167861209802 0.0005356843015288819 0.0005508728147137822 0.000566716461988833 0.0005833498376977661 0.0006009157044869853 0.0006195718152806191 0.000639497914689918 0.0006609037807167649 0.0006840391949385548 0.0007092069529466749 0.0007367804846294524 0.0007672284574546179 0.0008011501220952997 0.0008393276063479271 0.0008828058246701144 0.0009330191734936426 0.0009920013041306594 0.001062751059435382 0.001149913290482131 0.001261153501929622 0.001410249862856299 0.001625175292248851 0.00197459993142598 0.002697253559535151 0.006084611950298889 0.0003604087961206758 0.0003847171683853486 0.0004038092454378427 0.0004208932114678234 0.0004371309125302311 0.0004530879618638601 0.000469104915378078 0.0004854230575356645 0.000502237611559022 0.0005197245682712889 0.0005380566717438513 0.0005574148078578466 0.0005779977716190301 0.0006000321623841102 0.0006237837597491231 0.0006495717741083291 0.0006777877555328147 0.0007089217495857133 0.0007435997404200758 0.0007826390234483614 0.0008271329274130928 0.0008785854517774778 0.0009391348738191481 0.001011945272653189 0.001101938184103505 0.001217277766482754 0.00137273337498003 0.001598543832538813 0.001969836020150442 0.00275318585072904 0.006705642926661271 0.0002865507442569858 0.0003164709781103577 0.0003381399628805093 0.0003568305564339518 0.000374192622658406 0.0003909851559029677 0.0004076454445922347 0.0004244703792650025 0.0004416903757288559 0.0004595054283869673 0.000478105757768845 0.0004976858105713128 0.0005184556414340232 0.0005406519245385671 0.00056455021682396 0.0005904800403005756 0.0006188447118684875 0.0006501486709847547 0.0006850365732765095 0.0007243511621915876 0.0007692219931184076 0.0008212068122804917 0.0008825271294398328 0.0009564822805334939 0.001048226698854897 0.001166356192210093 0.001326523328174624 0.00156105040040343 0.001951223668030029 0.002791571848412459 0.007384286022772168 0.0002260587513836944 0.0002580898897552544 0.0002806678076955896 0.0002998536364683445 0.0003174924328588755 0.0003344232165666082 0.000351124200962403 0.000367916082154177 0.0003850443742622407 0.0004027192934274867 0.0004211383827681842 0.0004405016467988269 0.000461023657849293 0.0004829450947514598 0.0005065454573486648 0.000532158612336791 0.0005601931846855878 0.0005911606552641883 0.0006257156026074134 0.0006647153909943653 0.000709311909120103 0.0007610981863474324 0.0008223535278150464 0.0008964760811754003 0.0009887985663179094 0.001108262124428317 0.001271256923149305 0.001511923059959509 0.001917185645874032 0.002808810408615098 0.008125400995439378 0.0001766777190528488 0.0002083563636797526 0.0002305816184882737 0.0002493894807503344 0.0002666208208525581 0.0002831147622415496 0.0002993500718510692 0.0003156477152019944 0.0003322530814388811 0.0003493758904434138 0.0003672128651703784 0.0003859629149343448 0.0004058392920656876 0.0004270811899427212 0.0004499665392469592 0.0004748276790699121 0.0005020719517917077 0.0005322101417430654 0.0005658973013863169 0.0006039934625574146 0.0006476572123669217 0.0006984957157049612 0.0007588164287587217 0.0008320730522351222 0.0009237104053388722 0.001042907629316124 0.001206605047935381 0.001450399855428873 0.001866070455415649 0.002800849120719066 0.008934227766710299 0.0001365232113826617 0.0001661845381248845 0.0001871325608791148 0.0002048945814853588 0.0002211791395716365 0.0002367718796105613 0.000252124180337892 0.0002675405057046638 0.0002832549367954872 0.0002994685481468008 0.0003163708009515173 0.0003341540057641569 0.0003530250296474459 0.0003732165840096053 0.0003949997854669082 0.0004186996349729375 0.0004447154530477782 0.0004735491986527673 0.0005058462497535386 0.0005424562271493943 0.0005845270293895561 0.0006336560824173652 0.0006921450235461901 0.0007634527462863208 0.000853057727732961 0.0009702471290888989 0.001132277950002658 0.001375736357452698 0.001796157379892702 0.002763140121191573 0.009816419684022897 0.0001040197320697269 0.0001306075476652728 0.0001496308859039994 0.0001658548565467409 0.0001807808156011536 0.0001951077426197648 0.0002092415365430486 0.0002234588442145958 0.0002379745597137038 0.0002529750888988613 0.0002686376113487318 0.0002851433037214772 0.0003026882367400146 0.0003214940610471263 0.0003418200556531756 0.0003639781111589618 0.0003883526321508767 0.00041542823971602 0.0004458298063405362 0.0004803823593669143 0.0005202039868562247 0.0005668557691393674 0.0006225951622409997 0.0006908285731696788 0.0007769768576357967 0.0008902810505336264 0.001048031158059913 0.001287213936514788 0.001705662933485824 0.002690592346173813 0.01077808525658605 7.784980883968931e-05 0.0001007660187365037 0.0001174428094218388 0.000131785548236417 0.0001450524874694504 0.0001578382226852595 0.0001704927393045313 0.0001832578737591204 0.0001963241127603264 0.0002098589034518363 0.000224023296919383 0.0002389836081493446 0.0002549212506287124 0.000272042588514408 0.0002905902252214047 0.0003108571936856509 0.0003332059386288724 0.0003580948676623305 0.000386116868064923 0.0004180571312252528 0.0004549831250336921 0.0004983902814813674 0.0005504491116208992 0.0006144484023256861 0.000695646802074467 0.0008030595369510319 0.0009536717349309761 0.001184148922679127 0.001592749051275102 0.002577520122426637 0.01182584412076751 5.691194869848599e-05 7.589774163352951e-05 8.998762158269447e-05 0.0001022311741422732 0.0001136351967400845 0.0001246836016722624 0.0001356658411102898 0.0001467852998735846 0.0001582049356169321 0.0001700703366356175 0.0001825235331326807 0.0001957129170773926 0.000209801844525113 0.0002249774674644431 0.0002414610358426872 0.0002595209995215381 0.0002794906660877852 0.0003017930254667769 0.0003269769027831594 0.0003557714181206435 0.000389171001042467 0.0004285735174894019 0.0004760154240831516 0.0005345952576235845 0.0006092912339022101 0.0007086863705548032 0.0008490649960913892 0.001065902791356941 0.001455533221070231 0.002417587564942355 0.01296690983517137 4.028600147701166e-05 5.532865520122162e-05 6.673532048875181e-05 7.6765876366011e-05 8.618601013010897e-05 9.537079144783896e-05 0.0001045488024241072 0.0001138838675432642 0.000123509913514328 0.0001335488636789301 0.0001441216009383478 0.0001553560786915412 0.0001673945814628964 0.0001804013823477731 0.0001945718453366379 0.0002101441414025522 0.0002274151587405354 0.0002467629854747121 0.0002686797800808932 0.0002938214545979314 0.0003230854864109075 0.0003577377714058804 0.0003996293813763683 0.0004515885378994307 0.0005181809808738734 0.0006073234498856796 0.0007341419814620094 0.000931893612034718 0.001292100793883233 0.002203748116579967 0.01420922682363809 2.720515926589354e-05 3.846586068604266e-05 4.720576898721311e-05 5.499531904299412e-05 6.23813305613596e-05 6.963740253015741e-05 7.693394625716747e-05 8.439597142789644e-05 9.212809138315251e-05 0.0001002276039856863 0.0001087927265982576 0.0001179289049422748 0.000127754665248383 0.0001384079656759203 0.0001500538937945162 0.0001628946943725658 0.0001771834895135136 0.0001932437646829251 0.0002114979676959932 0.0002325108804239113 0.0002570577654693009 0.0002862358361938362 0.0003216554257981462 0.0003657871117857525 0.0004226382897478705 0.0004991969911966612 0.0006089087240067322 0.0007816096503290226 0.001100520178754463 0.001928178347599707 0.0155617225933715 1.703543454629073e-05 2.479542455075733e-05 3.097287140334735e-05 3.656412781776207e-05 4.19262642187025e-05 4.724231806264979e-05 5.26292940426245e-05 5.817545343032307e-05 6.395671773663051e-05 7.004544989513384e-05 7.651617056904384e-05 8.345012226495075e-05 9.093967497887476e-05 9.909325476524656e-05 0.0001080414353400416 0.0001179449689044802 0.0001290058548170403 0.0001414831370831809 0.0001557161763408514 0.0001721600574556018 0.0001914413976807518 0.0002144499333596672 0.0002424961520425361 0.0002775986778057114 0.0003230470371787526 0.0003846093520063091 0.0004734608540302185 0.0006146281537204647 0.000878863110173536 0.001582204614569738 0.01703482007517624 9.269248056036212e-06 1.389613869886456e-05 1.76875895907193e-05 2.11845903111488e-05 2.458717467268723e-05 2.800095234576127e-05 3.149572125412904e-05 3.512604803940252e-05 3.894050241330671e-05 4.298675099693189e-05 4.731502100151727e-05 5.198101065243926e-05 5.704883009316051e-05 6.259440050123312e-05 6.87097410550991e-05 7.550868806430281e-05 8.313483384860329e-05 9.17729102980708e-05 0.0001016656171114645 0.0001131393024767716 0.0001266445577685272 0.0001428230402532639 0.0001626228684143608 0.0001875098055632626 0.0002198826516195965 0.000263969478302504 0.0003280155621023073 0.0004306499142733811 0.0006252380050533055 0.001156221839452766 0.01864157850868739 3.566046275104731e-06 5.520284191710551e-06 7.183137293961578e-06 8.758992383958404e-06 1.032644942318587e-05 1.192892432891879e-05 1.359669135127011e-05 1.535477364572371e-05 1.722658569326402e-05 1.923603980646615e-05 2.14090777276303e-05 2.377505345370105e-05 2.636821409378649e-05 2.922947753980592e-05 3.240872387692226e-05 3.596788892690421e-05 3.998528667158528e-05 4.456183087314297e-05 4.983025560943052e-05 5.596921401855329e-05 6.322560603325341e-05 7.195140428944871e-05 8.266739246721868e-05 9.61801300940368e-05 0.0001138127961108877 0.0001379053950999562 0.0001730427338090958 0.0002296572230414604 0.0003379780846214326 0.0006397864834607706 2.718281828459045
1 0 0 0 0 0 0 0 0 0 0 0 0 0 0 0 0 0 0 0 0 0 0 0 0 0 0 0 0 0 0 0 0 0 0 0 0 0 0 0 0 0 0 0 0 0 0 0 0 0 0 0 0 0 0 0 0 0 0 0 0 0 0 0 0 0 0 0 0 0 0 0 0 0 0 0 0 0 0 0 0 0 0 0 0 0 0 0 0 0 0 0 0 0 0 0 0 0 0 0 0 0 0 0 0 0 0 0 0 0 0 0 0 0 0 0 0 0 0 0 0 0 0 0 0 0 0 0 0 0 0 0 0 0 0 0 0 0 0 0 0 0 0 0 0 0 0 0 0 0 0 0 0 0 0 0 0 0 0 0 0 0 0 0 0 0 0 0 0 0 0 0 0 0 0 0 0 0 0 0 0 0 0 0 0 0 0 0 0 0 0 0 0 0 0 0 0 0 0 0 0 0 0 0 0 0 0 0 0 0 0 0 0 0 0 0 0 0 0 0 0 0 0 0 0 0 0 0 0 0 0 0 0 0 0 0 0 0 0 0 0 0 0 0 0 0 0 0 0 0 0 0 0 0 0 0 0 0 0 0 0 0 0 0 0 0 0 0 0 0 0 0 0 0 0 0 0 0 0 0 0 0 0 0 0 0 0 0 0 0 0 0 0 0 0 0 0 0 0 0 0 0 0 0 0 0 0 0 0 0 0 0 0 0 0 0 0 0 0 0 0 0 0 0 0 0 0 0 0 0 0 0 0 0 0 0 0 0 0 0 0 0 0 0 0 0 0 0 0 0 0 0 0 0 0 0 0 0 0 0 0 0 0 0 0 0 0 0 0 0 0 0 0 0 0 0 0 0 0 0 0 0 0 0 0 0 0 0 0 0 0 0 0 0 0 0 0 0 0 0 0 0 0 0 0 0 0 0 0 0 0 0 0 0 0 0 0 0 0 0 0 0 0 0 0 0 0 0 0 0 0 0 0 0 0 0 0 0 0 0 0 0 0 0 0 0 0 0 0 0 0 0 0 0 0 0 0 0 0 0 0 0 0 0 0 0 0 0 0 0 0 0 0 0 0 0 0 0 0 0 0 0 0 0 0 0 0 0 0 0 0 0 0 0 0 0 0 0 0 0 0 0 0 0 0 0 0 0 0 0 0 0 0 0 0 0 0 0 0 0 0 0 0 0 0 0 0 0 0 0 0 0 0 0 0 0 0 0 0 0 0 0 0 0 0 0 0 0 0 0 0 0 0 0 0 0 0 0 0 0 0 0 0 0 0 0 0 0 0 0 0 0 0 0 0 0 0 0 0 0 0 0 0 0 0 0 0 0 0 0 0 0 0 0 0 0 0 0 0 0 0 0 0 0 0 0 0 0 0 0 0 0 0 0 0 0 0 0 0 0 0 0 0 0 0 0 0 0 0 0 0 0 0 0 0 0 0 0 0 0 0 0 0 0 0 0 0 0 0 0 0 0 0 0 0 0 0 0 0 0 0 0 0 0 0 0 0 0 0 0 0 0 0 0 0 0 0 0 0 0 0 0 0 0 0 0 0 0 0 0 0 0 0 0 0 0 0 0 0 0 0 0 0 0 0 0 0 0 0 0 0 0 0 0 0 0 0 0 0 0 0 0 0 0 0 0 0 0 0 0 0 0 0 0 0 0 0 0 0 0 0 0 0 0 0 0 0 0 0 0 0 0 0 0 0 0 0 0 0 0 0 0 0 0 0 0 0 0 0 0 0 0 0 0 0 0 0 0 0 0 0 0 0 0 0 0 0 0 0 0 0 0 0 0 0 0 0 0 0 0 0 0 0 0 0 0 0 0 0 0 0 0 0 0 0 0 0 0 0 0 0 0 0 0 0 0 0 0 0 0 0 0 0 0 0 0 0 0 0 0 0 0 0 0 0 0 0 0 0 0 0 0 0 0 0 0 0 0 0 0 0 0 0 0 0 0 0 0 0 0 0 0 0 0 0 0 0 0 0 0 0 0 0 0 0 0 0 0 0 0 0 0 0 0 0 0 0 0 0 0 0 0 0 0 0 0 0 0 0 0 0 0 0 0 0 0 0 0 0 0 0 0 0 0 0 0 0 0 0 0 0 0 0 0 0 0 0 0 0 0 0 0 0 0 0 0 0 0 0 0 0 0 0 0 0 0 0 0 0 0 0 0 0 0 0 0 0 0 0 0 0 0 0 0 0 0 0 0 0 0 0 0 0 0 0 0 0 0 0 0 0 0 0 0 0 0 0 0 0 0 0 0 0 0 0 0 0 0 0 0 0 0 0 0 0 0 0 0 0 0 0 0 0 0 0 0 0 0 0 0 0 0 0 0 0 0 0 0 0 0 0 0 0 0 0 0 0 0 0 0 0 0 0 0 0 0 0 0 0 0 0 0 0 0 0 0 0 0 0 0 0 0 0 0 0 0 0 0 0 0 0 0 0 0 0 0 0 0 0 0 0 0 0 0 0 0 0 0 0 0 0 0 0 0 0 0 0 0 0 0 0 0 0 0 0 0 0 0 0 0 0 0 0 0 0 0 0 0 0 0 0 0 0 0 0 0 0 0 0 0 0 0 0 0 0 0 0 0 0 0 0 0 0 0 0 0 0 0 0 0 0 0 0 0 0 0 0 0 0 0 0 0 0 0 0 0 0 0 0 0 0 0 0 0 0 0 0 0 0 0 0 0 0 0 0 0 0 0 0 0 0 0 0 0 0 0 0 0 0 0 0 0 0 0 0 0 0 0 0 0 0 0 0 0 0 0 0 0 0 0 0 0 0 0 0 0 0 0 0 0 0 0 0 0 0 0 0 0 0 0 0 0 0 0 0 0 0 0 0 0 0 0 0 0 0 0 0 0 0 0 0 0 0 0 0 0 0 0 0 0 0 0 0 0 0 0 0 0 0 0 0 0 0 0 0 0 0 0 0 0 0 0 0 0 0 0 0 0 0 0 0 0 0 0 0 0 0 0 0 0 0 0 0 0 0 0 0 0 0 0 0 0 0 0 0 0 0 0 0 0 0 0 0 0 0 0 0 0 0 0 0 0 0 0 0 0 0 0 0 0 0 0 0 0 0 0 0 0 0 0 0 0 0 0 0 0 0 0 0 0 0 0 0 0 0 0 0 0 0 0 0 0 0 0 1
