# Supplementary material for: The genomic footprint of whaling and isolation in fin whale populations
Source: Nat Commun. 2023 Sep 12;14:5465. doi: 10.1038/s41467-023-40052-z (PMC10497599; doi:10.1038/s41467-023-40052-z)
Supplement: Supplementary file 4 — Source Data [file 41467_2023_40052_MOESM4_ESM.zip › Source_Data/Figure_S10/FigS10.csv]

	chrom	start_snp	end_snp	start_pos	end_pos	number_snp	length	HBDclass	sample	gnPOS	gnstart	gnend	rohcat	pop
1	1	400	586	301331	423921	187	122591	7	ENPAK19	0	301331	423921	0.1_1	ENP
2	1	24787	27291	9650047	10196502	2505	546456	6	ENPAK19	0	9650047	10196502	0.1_1	ENP
3	1	84845	85499	29058219	29440598	655	382380	6	ENPAK19	0	29058219	29440598	0.1_1	ENP
4	1	121720	122634	40548491	40764499	915	216009	7	ENPAK19	0	40548491	40764499	0.1_1	ENP
5	1	125048	125542	41645827	41949268	495	303442	6	ENPAK19	0	41645827	41949268	0.1_1	ENP
6	1	125893	126344	42058182	42255614	452	197433	7	ENPAK19	0	42058182	42255614	0.1_1	ENP
7	1	157138	157442	49875026	49983771	305	108746	7	ENPAK19	0	49875026	49983771	0.1_1	ENP
8	2	790	1012	355509	455832	223	100324	7	ENPAK19	51448160	51803669	51903992	0.1_1	ENP
9	2	1377	1726	603065	767591	350	164527	7	ENPAK19	51448160	52051225	52215751	0.1_1	ENP
10	2	12903	13224	4761480	4977163	322	215684	7	ENPAK19	51448160	56209640	56425323	0.1_1	ENP
11	2	24996	25586	9371742	9488441	591	116700	7	ENPAK19	51448160	60819902	60936601	0.1_1	ENP
12	2	40934	41043	14679387	14796765	110	117379	7	ENPAK19	51448160	66127547	66244925	0.1_1	ENP
13	3	10223	10473	3413284	3516270	251	102987	7	ENPAK19	78881989	82295273	82398259	0.1_1	ENP
14	3	13337	14252	4468527	4782501	916	313975	6	ENPAK19	78881989	83350516	83664490	0.1_1	ENP
15	4	1268	1554	598523	717312	287	118790	7	ENPAK19	86377334	86975857	87094646	0.1_1	ENP
16	5	17848	18077	6841481	7001837	230	160357	7	ENPAK19	93836906	100678387	100838743	0.1_1	ENP
17	6	9929	10491	2970813	3137022	563	166210	7	ENPAK19	102640658	105611471	105777680	0.1_1	ENP
18	6	10548	11069	3151778	3287552	522	135775	7	ENPAK19	102640658	105792436	105928210	0.1_1	ENP
19	6	11308	11731	3380665	3506191	424	125527	7	ENPAK19	102640658	106021323	106146849	0.1_1	ENP
20	8	5296	6068	2035575	2433229	773	397655	6	ENPAK19	116665638	118701213	119098867	0.1_1	ENP
21	8	8174	8826	3392269	3677646	653	285378	6	ENPAK19	116665638	120057907	120343284	0.1_1	ENP
22	8	13007	13284	5330833	5437375	278	106543	7	ENPAK19	116665638	121996471	122103013	0.1_1	ENP
23	10	2210	2734	699951	872834	525	172884	7	ENPAK19	130365882	131065833	131238716	0.1_1	ENP
24	13	17891	18220	5437641	5616734	330	179094	7	ENPAK19	150543277	155980918	156160011	0.1_1	ENP
25	13	18564	18753	5773226	5884798	190	111573	7	ENPAK19	150543277	156316503	156428075	0.1_1	ENP
26	13	37507	38036	12881548	13110809	530	229262	7	ENPAK19	150543277	163424825	163654086	0.1_1	ENP
27	13	51224	51599	18222605	18386211	376	163607	7	ENPAK19	150543277	168765882	168929488	0.1_1	ENP
28	13	63544	63999	23912299	24013220	456	100922	7	ENPAK19	150543277	174455576	174556497	0.1_1	ENP
29	13	75422	75674	27997981	28140795	253	142815	7	ENPAK19	150543277	178541258	178684072	0.1_1	ENP
30	15	7139	7264	2067054	2185264	126	118211	7	ENPAK19	194233307	196300361	196418571	0.1_1	ENP
31	15	8813	9081	3212348	3352606	269	140259	7	ENPAK19	194233307	197445655	197585913	0.1_1	ENP
32	15	24104	24255	7948139	8076476	152	128338	7	ENPAK19	194233307	202181446	202309783	0.1_1	ENP
33	17	21336	21609	5684089	5792791	274	108703	7	ENPAK19	212658862	218342951	218451653	0.1_1	ENP
34	19	14805	15612	4946112	5256369	808	310258	6	ENPAK19	225551659	230497771	230808028	0.1_1	ENP
35	22	14282	14696	4621581	4740167	415	118587	7	ENPAK19	244875292	249496873	249615459	0.1_1	ENP
36	22	36123	36538	10782307	10990525	416	208219	7	ENPAK19	244875292	255657599	255865817	0.1_1	ENP
37	23	9880	10520	3646460	3786037	641	139578	7	ENPAK19	256383671	260030131	260169708	0.1_1	ENP
38	24	43221	43701	13120362	13249919	481	129558	7	ENPAK19	262606872	275727234	275856791	0.1_1	ENP
39	24	48732	49057	14426039	14537336	326	111298	7	ENPAK19	262606872	277032911	277144208	0.1_1	ENP
40	24	83905	84169	25440112	25559701	265	119590	7	ENPAK19	262606872	288046984	288166573	0.1_1	ENP
41	25	320	467	363454	506955	148	143502	7	ENPAK19	289384252	289747706	289891207	0.1_1	ENP
42	30	159	623	55751	165981	465	110231	7	ENPAK19	326632460	326688211	326798441	0.1_1	ENP
43	31	19256	19959	5192985	5345240	704	152256	7	ENPAK19	332680317	337873302	338025557	0.1_1	ENP
44	31	24996	25702	6448528	6638696	707	190169	7	ENPAK19	332680317	339128845	339319013	0.1_1	ENP
45	31	32838	33370	8253238	8364746	533	111509	7	ENPAK19	332680317	340933555	341045063	0.1_1	ENP
46	32	3750	4021	2897724	3129317	272	231594	7	ENPAK19	344020762	346918486	347150079	0.1_1	ENP
47	35	14644	15277	5157646	5562488	634	404843	6	ENPAK19	361496372	366654018	367058860	0.1_1	ENP
48	35	42279	43057	15319937	15592555	779	272619	6	ENPAK19	361496372	376816309	377088927	0.1_1	ENP
49	35	52662	52939	19028030	19149940	278	121911	7	ENPAK19	361496372	380524402	380646312	0.1_1	ENP
50	35	55547	55861	19847000	19956184	315	109185	7	ENPAK19	361496372	381343372	381452556	0.1_1	ENP
51	35	58960	59281	21183654	21315170	322	131517	7	ENPAK19	361496372	382680026	382811542	0.1_1	ENP
52	35	60469	60720	21767194	21904893	252	137700	7	ENPAK19	361496372	383263566	383401265	0.1_1	ENP
53	35	68616	68781	24924074	25069244	166	145171	7	ENPAK19	361496372	386420446	386565616	0.1_1	ENP
54	36	11593	12041	3405481	3571473	449	165993	7	ENPAK19	388119218	391524699	391690691	0.1_1	ENP
55	36	15266	15799	4440434	4596060	534	155627	7	ENPAK19	388119218	392559652	392715278	0.1_1	ENP
56	36	16969	17201	5149405	5293787	233	144383	7	ENPAK19	388119218	393268623	393413005	0.1_1	ENP
57	38	3753	4188	978137	1099000	436	120864	7	ENPAK19	401593816	402571953	402692816	0.1_1	ENP
58	39	16147	16551	4054716	4189718	405	135003	7	ENPAK19	406845007	410899723	411034725	0.1_1	ENP
59	42	6356	6564	2395959	2532096	209	136138	7	ENPAK19	422336817	424732776	424868913	0.1_1	ENP
60	44	6654	7199	3144267	3323534	546	179268	7	ENPAK19	432329647	435473914	435653181	0.1_1	ENP
61	46	6811	7447	3609781	3772337	637	162557	7	ENPAK19	442600731	446210512	446373068	0.1_1	ENP
62	46	22452	23312	7755852	8020150	861	264299	6	ENPAK19	442600731	450356583	450620881	0.1_1	ENP
63	46	43852	44126	14145964	14302725	275	156762	7	ENPAK19	442600731	456746695	456903456	0.1_1	ENP
64	46	51416	51695	17049470	17161530	280	112061	7	ENPAK19	442600731	459650201	459762261	0.1_1	ENP
65	46	52093	52268	17507318	17653738	176	146421	7	ENPAK19	442600731	460108049	460254469	0.1_1	ENP
66	46	56925	57121	19642042	19781539	197	139498	7	ENPAK19	442600731	462242773	462382270	0.1_1	ENP
67	49	1	201	10446	120279	201	109834	7	ENPAK19	482144229	482154675	482264508	0.1_1	ENP
68	50	746	1132	257506	390203	387	132698	7	ENPAK19	487001998	487259504	487392201	0.1_1	ENP
69	51	2413	2876	643605	795056	464	151452	7	ENPAK19	491840903	492484508	492635959	0.1_1	ENP
70	52	47	198	47815	151568	152	103754	7	ENPAK19	496664229	496712044	496815797	0.1_1	ENP
71	53	3040	3318	853725	993669	279	139945	7	ENPAK19	501326283	502180008	502319952	0.1_1	ENP
72	53	8271	8727	3103127	3297310	457	194184	7	ENPAK19	501326283	504429410	504623593	0.1_1	ENP
73	53	17337	17564	6445993	6550580	228	104588	7	ENPAK19	501326283	507772276	507876863	0.1_1	ENP
74	55	18893	19219	4463739	4601005	327	137267	7	ENPAK19	514157665	518621404	518758670	0.1_1	ENP
75	56	12821	14116	3692480	3981384	1296	288905	6	ENPAK19	518767250	522459730	522748634	0.1_1	ENP
76	57	42673	43379	9887891	10068175	707	180285	7	ENPAK19	525290439	535178330	535358614	0.1_1	ENP
77	57	44935	45451	10451476	10566637	517	115162	7	ENPAK19	525290439	535741915	535857076	0.1_1	ENP
78	57	53113	53725	13700631	13950448	613	249818	6	ENPAK19	525290439	538991070	539240887	0.1_1	ENP
79	57	54181	54476	14190914	14305492	296	114579	7	ENPAK19	525290439	539481353	539595931	0.1_1	ENP
80	57	60820	61136	16755860	16862532	317	106673	7	ENPAK19	525290439	542046299	542152971	0.1_1	ENP
81	57	67129	67588	18983500	19105259	460	121760	7	ENPAK19	525290439	544273939	544395698	0.1_1	ENP
82	57	84417	85073	24441961	24636628	657	194668	7	ENPAK19	525290439	549732400	549927067	0.1_1	ENP
83	58	11557	12206	3610807	3873809	650	263003	6	ENPAK19	550684798	554295605	554558607	0.1_1	ENP
84	59	6376	7037	1739655	1897080	662	157426	7	ENPAK19	555268175	557007830	557165255	0.1_1	ENP
85	60	6350	7070	1503967	1643030	721	139064	7	ENPAK19	559789527	561293494	561432557	0.1_1	ENP
86	61	2136	3150	542934	773845	1015	230912	7	ENPAK19	564300879	564843813	565074724	0.1_1	ENP
87	62	4705	5158	2598947	2768909	454	169963	7	ENPAK19	568748068	571347015	571516977	0.1_1	ENP
88	63	1204	1679	816373	1157491	476	341119	6	ENPAK19	573168943	573985316	574326434	0.1_1	ENP
89	65	6109	6829	1852175	2087445	721	235271	7	ENPAK19	581882570	583734745	583970015	0.1_1	ENP
90	65	9236	9762	2816035	3047783	527	231749	7	ENPAK19	581882570	584698605	584930353	0.1_1	ENP
91	67	1905	2563	814196	1061689	659	247494	6	ENPAK19	590289654	591103850	591351343	0.1_1	ENP
92	67	8095	8339	3150659	3297330	245	146672	7	ENPAK19	590289654	593440313	593586984	0.1_1	ENP
93	68	4665	5306	1593708	1718357	642	124650	7	ENPAK19	596134308	597728016	597852665	0.1_1	ENP
94	68	5885	6162	1863325	1964486	278	101162	7	ENPAK19	596134308	597997633	598098794	0.1_1	ENP
95	68	7730	8115	2345003	2485649	386	140647	7	ENPAK19	596134308	598479311	598619957	0.1_1	ENP
96	68	24073	24372	7631293	7762654	300	131362	7	ENPAK19	596134308	603765601	603896962	0.1_1	ENP
97	68	39236	39792	12251961	12373320	557	121360	7	ENPAK19	596134308	608386269	608507628	0.1_1	ENP
98	68	53991	54258	15961681	16089062	268	127382	7	ENPAK19	596134308	612095989	612223370	0.1_1	ENP
99	68	75001	75417	20625516	20730144	417	104629	7	ENPAK19	596134308	616759824	616864452	0.1_1	ENP
100	68	75624	76176	20769467	20883875	553	114409	7	ENPAK19	596134308	616903775	617018183	0.1_1	ENP
101	73	7080	7758	2443748	2736099	679	292352	6	ENPAK19	636528965	638972713	639265064	0.1_1	ENP
102	76	7570	7854	3201245	3324949	285	123705	7	ENPAK19	648189892	651391137	651514841	0.1_1	ENP
103	77	22700	22921	3681794	3790885	222	109092	7	ENPAK19	651930916	655612710	655721801	0.1_1	ENP
104	78	6581	7668	1721226	1958130	1088	236905	6	ENPAK19	655732102	657453328	657690232	0.1_1	ENP
105	79	18530	19438	4309653	4435853	909	126201	7	ENPAK19	659436672	663746325	663872525	0.1_1	ENP
106	79	32218	32821	7718949	7913483	604	194535	7	ENPAK19	659436672	667155621	667350155	0.1_1	ENP
107	79	51300	52723	13527547	14046156	1424	518610	6	ENPAK19	659436672	672964219	673482828	0.1_1	ENP
108	79	71434	73195	19087111	19732262	1762	645152	6	ENPAK19	659436672	678523783	679168934	0.1_1	ENP
109	81	14769	15267	3044796	3160332	499	115537	7	ENPAK19	686316252	689361048	689476584	0.1_1	ENP
110	83	12164	13420	3033945	3389173	1257	355229	6	ENPAK19	693647653	696681598	697036826	0.1_1	ENP
111	84	1639	1928	542966	741342	290	198377	7	ENPAK19	697391630	697934596	698132972	0.1_1	ENP
112	86	4079	4217	1413908	1517181	139	103274	7	ENPAK19	704439471	705853379	705956652	0.1_1	ENP
113	87	3489	4271	1331516	1735759	783	404244	6	ENPAK19	707987503	709319019	709723262	0.1_1	ENP
114	88	236	723	90054	267549	488	177496	7	ENPAK19	711391072	711481126	711658621	0.1_1	ENP
115	88	7742	8501	3031514	3315181	760	283668	6	ENPAK19	711391072	714422586	714706253	0.1_1	ENP
116	90	30627	30873	9390517	9511955	247	121439	7	ENPAK19	718002751	727393268	727514706	0.1_1	ENP
117	90	33970	34109	10788144	10897486	140	109343	7	ENPAK19	718002751	728790895	728900237	0.1_1	ENP
118	91	5387	5676	1815485	1920263	290	104779	7	ENPAK19	741035754	742851239	742956017	0.1_1	ENP
119	92	806	1166	261791	364927	361	103137	7	ENPAK19	747007648	747269439	747372575	0.1_1	ENP
120	92	2676	3141	822690	939738	466	117049	7	ENPAK19	747007648	747830338	747947386	0.1_1	ENP
121	92	4757	5126	1398918	1517989	370	119072	7	ENPAK19	747007648	748406566	748525637	0.1_1	ENP
122	92	5247	5665	1563970	1729815	419	165846	7	ENPAK19	747007648	748571618	748737463	0.1_1	ENP
123	92	7985	8414	2533285	2688119	430	154835	7	ENPAK19	747007648	749540933	749695767	0.1_1	ENP
124	93	4358	5077	1351661	1667887	720	316227	6	ENPAK19	750202445	751554106	751870332	0.1_1	ENP
125	95	2790	3134	1560664	1680161	345	119498	7	ENPAK19	757219012	758779676	758899173	0.1_1	ENP
126	99	8331	8580	3824447	3928165	250	103719	7	ENPAK19	769478199	773302646	773406364	0.1_1	ENP
127	100	1603	1948	605192	774008	346	168817	7	ENPAK19	775497691	776102883	776271699	0.1_1	ENP
128	101	21154	21500	7047105	7153971	347	106867	7	ENPAK19	778508906	785556011	785662877	0.1_1	ENP
129	101	32927	33123	11601498	11703939	197	102442	7	ENPAK19	778508906	790110404	790212845	0.1_1	ENP
130	101	37118	37602	13636862	13757345	485	120484	7	ENPAK19	778508906	792145768	792266251	0.1_1	ENP
131	104	3328	3614	1095906	1208315	287	112410	7	ENPAK19	806093111	807189017	807301426	0.1_1	ENP
132	106	4902	5230	1887251	2006115	329	118865	7	ENPAK19	811994722	813881973	814000837	0.1_1	ENP
133	106	9605	9890	3418350	3531912	286	113563	7	ENPAK19	811994722	815413072	815526634	0.1_1	ENP
134	108	1737	2138	597236	744666	402	147431	7	ENPAK19	818592257	819189493	819336923	0.1_1	ENP
135	108	6961	7279	1985129	2098088	319	112960	7	ENPAK19	818592257	820577386	820690345	0.1_1	ENP
136	110	1	182	100	101199	182	101100	7	ENPAK19	824214849	824214949	824316048	0.1_1	ENP
137	110	207	1584	114387	1310243	1378	1195857	5	ENPAK19	824214849	824329236	825525092	1_5	ENP
138	110	1646	2724	1352106	2274434	1079	922329	6	ENPAK19	824214849	825566955	826489283	0.1_1	ENP
139	112	9737	10354	2532446	2783439	618	250994	6	ENPAK19	829746256	832278702	832529695	0.1_1	ENP
140	112	26398	26516	8742147	8847272	119	105126	7	ENPAK19	829746256	838488403	838593528	0.1_1	ENP
141	112	39646	40014	14123143	14305536	369	182394	7	ENPAK19	829746256	843869399	844051792	0.1_1	ENP
142	112	42517	43019	15334990	15466289	503	131300	7	ENPAK19	829746256	845081246	845212545	0.1_1	ENP
143	112	57958	58496	20344478	20481142	539	136665	7	ENPAK19	829746256	850090734	850227398	0.1_1	ENP
144	112	85287	86013	30539974	30841688	727	301715	6	ENPAK19	829746256	860286230	860587944	0.1_1	ENP
145	113	1	604	113	101395	604	101283	7	ENPAK19	861842390	861842503	861943785	0.1_1	ENP
146	113	44515	44866	14319370	14419797	352	100428	7	ENPAK19	861842390	876161760	876262187	0.1_1	ENP
147	113	55474	55865	17388079	17521358	392	133280	7	ENPAK19	861842390	879230469	879363748	0.1_1	ENP
148	113	60091	63331	18671540	19883368	3241	1211829	5	ENPAK19	861842390	880513930	881725758	1_5	ENP
149	114	2318	2798	1576814	1887353	481	310540	6	ENPAK19	882224697	883801511	884112050	0.1_1	ENP
150	116	87	442	52418	177035	356	124618	7	ENPAK19	887642253	887694671	887819288	0.1_1	ENP
151	119	266	386	145130	257451	121	112322	7	ENPAK19	895866660	896011790	896124111	0.1_1	ENP
152	119	2013	2449	1703112	2161118	437	458007	6	ENPAK19	895866660	897569772	898027778	0.1_1	ENP
153	124	4855	6195	2615838	3030065	1341	414228	6	ENPAK19	908499081	911114919	911529146	0.1_1	ENP
154	124	31103	31659	12284263	12561564	557	277302	6	ENPAK19	908499081	920783344	921060645	0.1_1	ENP
155	124	34444	34926	13586415	13758981	483	172567	7	ENPAK19	908499081	922085496	922258062	0.1_1	ENP
156	125	4925	5170	2043312	2182083	246	138772	7	ENPAK19	928807529	930850841	930989612	0.1_1	ENP
157	126	5181	6110	1470156	1634580	930	164425	7	ENPAK19	931179746	932649902	932814326	0.1_1	ENP
158	130	1608	2028	678090	859739	421	181650	7	ENPAK19	940507704	941185794	941367443	0.1_1	ENP
159	130	3521	3703	1661562	1806302	183	144741	7	ENPAK19	940507704	942169266	942314006	0.1_1	ENP
160	133	155	286	120067	244881	132	124815	7	ENPAK19	947224109	947344176	947468990	0.1_1	ENP
161	135	12939	13691	4529768	4736167	753	206400	7	ENPAK19	951363912	955893680	956100079	0.1_1	ENP
162	135	25394	25794	9386007	9537203	401	151197	7	ENPAK19	951363912	960749919	960901115	0.1_1	ENP
163	135	34270	35164	11845622	12080509	895	234888	7	ENPAK19	951363912	963209534	963444421	0.1_1	ENP
164	136	2256	2556	782723	895290	301	112568	7	ENPAK19	971614505	972397228	972509795	0.1_1	ENP
165	137	1	318	289	124927	318	124639	7	ENPAK19	973610316	973610605	973735243	0.1_1	ENP
166	139	103	282	78999	205147	180	126149	7	ENPAK19	977594554	977673553	977799701	0.1_1	ENP
167	143	2480	3396	936519	1353462	917	416944	6	ENPAK19	986904879	987841398	988258341	0.1_1	ENP
168	143	4510	4767	1895207	2022872	258	127666	7	ENPAK19	986904879	988800086	988927751	0.1_1	ENP
169	146	3356	3667	987296	1088919	312	101624	7	ENPAK19	994232615	995219911	995321534	0.1_1	ENP
170	146	32668	33038	11993842	12108215	371	114374	7	ENPAK19	994232615	1006226457	1006340830	0.1_1	ENP
171	146	53084	54399	19271515	19733390	1316	461876	6	ENPAK19	994232615	1013504130	1013966005	0.1_1	ENP
172	155	1284	1755	369785	475085	472	105301	7	ENPAK19	1032095887	1032465672	1032570972	0.1_1	ENP
173	155	5600	5889	1650634	1762809	290	112176	7	ENPAK19	1032095887	1033746521	1033858696	0.1_1	ENP
174	157	8273	8532	3452751	3553931	260	101181	7	ENPAK19	1035591143	1039043894	1039145074	0.1_1	ENP
175	157	63854	64211	22561188	22760009	358	198822	7	ENPAK19	1035591143	1058152331	1058351152	0.1_1	ENP
176	157	69537	69840	24988496	25092666	304	104171	7	ENPAK19	1035591143	1060579639	1060683809	0.1_1	ENP
177	157	70719	71433	25316561	25576141	715	259581	6	ENPAK19	1035591143	1060907704	1061167284	0.1_1	ENP
178	157	73402	74029	26320133	26531028	628	210896	7	ENPAK19	1035591143	1061911276	1062122171	0.1_1	ENP
179	157	74732	75462	26761745	27067599	731	305855	6	ENPAK19	1035591143	1062352888	1062658742	0.1_1	ENP
180	157	80675	81174	28889481	29086126	500	196646	7	ENPAK19	1035591143	1064480624	1064677269	0.1_1	ENP
181	158	40	880	44553	360873	841	316321	6	ENPAK19	1065962775	1066007328	1066323648	0.1_1	ENP
182	160	30	321	21389	152111	292	130723	7	ENPAK19	1069338599	1069359988	1069490710	0.1_1	ENP
183	162	97	227	48300	181725	131	133426	7	ENPAK19	1072644243	1072692543	1072825968	0.1_1	ENP
184	162	1746	1985	1021882	1236728	240	214847	7	ENPAK19	1072644243	1073666125	1073880971	0.1_1	ENP
185	162	2112	2270	1308860	1429110	159	120251	7	ENPAK19	1072644243	1073953103	1074073353	0.1_1	ENP
186	163	4908	5482	1406562	1600750	575	194189	6	ENPAK19	1074272578	1075679140	1075873328	0.1_1	ENP
187	165	992	1315	382194	488822	324	106629	7	ENPAK19	1077481043	1077863237	1077969865	0.1_1	ENP
188	166	1038	1403	440967	572352	366	131386	7	ENPAK19	1079052287	1079493254	1079624639	0.1_1	ENP
189	168	10956	11469	3975862	4245529	514	269668	6	ENPAK19	1082147649	1086123511	1086393178	0.1_1	ENP
190	168	13167	13501	4830719	4962822	335	132104	7	ENPAK19	1082147649	1086978368	1087110471	0.1_1	ENP
191	168	20555	21042	7492497	7613139	488	120643	7	ENPAK19	1082147649	1089640146	1089760788	0.1_1	ENP
192	168	31430	31909	10680304	10790424	480	110121	7	ENPAK19	1082147649	1092827953	1092938073	0.1_1	ENP
193	168	34691	35108	11672616	11820565	418	147950	7	ENPAK19	1082147649	1093820265	1093968214	0.1_1	ENP
194	168	36316	37099	12149612	12520358	784	370747	6	ENPAK19	1082147649	1094297261	1094668007	0.1_1	ENP
195	171	4895	5314	1207007	1386754	420	179748	7	ENPAK19	1105189266	1106396273	1106576020	0.1_1	ENP
196	172	132	332	181208	297384	201	116177	7	ENPAK19	1106690960	1106872168	1106988344	0.1_1	ENP
197	172	1553	1843	1176067	1335490	291	159424	7	ENPAK19	1106690960	1107867027	1108026450	0.1_1	ENP
198	176	1	296	6899	155017	296	148119	7	ENPAK19	1112236913	1112243812	1112391930	0.1_1	ENP
199	179	14140	14901	5378696	5938063	762	559368	6	ENPAK19	1116182964	1121561660	1122121027	0.1_1	ENP
200	179	15874	16337	6491799	6651218	464	159420	7	ENPAK19	1116182964	1122674763	1122834182	0.1_1	ENP
201	179	36457	36751	13840356	13971445	295	131090	7	ENPAK19	1116182964	1130023320	1130154409	0.1_1	ENP
202	179	40441	40927	15368381	15611850	487	243470	6	ENPAK19	1116182964	1131551345	1131794814	0.1_1	ENP
203	179	45349	45493	16937590	17040606	145	103017	7	ENPAK19	1116182964	1133120554	1133223570	0.1_1	ENP
204	181	360	1259	156796	461046	900	304251	6	ENPAK19	1137336973	1137493769	1137798019	0.1_1	ENP
205	181	2418	2613	943832	1063263	196	119432	7	ENPAK19	1137336973	1138280805	1138400236	0.1_1	ENP
206	183	36	474	15471	131957	439	116487	7	ENPAK19	1139860662	1139876133	1139992619	0.1_1	ENP
207	184	166	451	40051	143199	286	103149	7	ENPAK19	1141110515	1141150566	1141253714	0.1_1	ENP
208	184	530	1567	180690	426472	1038	245783	6	ENPAK19	1141110515	1141291205	1141536987	0.1_1	ENP
209	185	1955	2296	741680	867657	342	125978	7	ENPAK19	1142346280	1143087960	1143213937	0.1_1	ENP
210	186	1	475	711	260207	475	259497	6	ENPAK19	1143580935	1143581646	1143841142	0.1_1	ENP
211	186	493	798	275050	380981	306	105932	7	ENPAK19	1143580935	1143855985	1143961916	0.1_1	ENP
212	186	1803	2314	830941	1107011	512	276071	6	ENPAK19	1143580935	1144411876	1144687946	0.1_1	ENP
213	187	3227	3429	851079	952211	203	101133	7	ENPAK19	1144808188	1145659267	1145760399	0.1_1	ENP
214	188	741	844	802409	908587	104	106179	7	ENPAK19	1146084512	1146886921	1146993099	0.1_1	ENP
215	190	27566	28832	10707164	11429750	1267	722587	6	ENPAK19	1148461997	1159169161	1159891747	0.1_1	ENP
216	190	34185	34748	13437653	13627308	564	189656	7	ENPAK19	1148461997	1161899650	1162089305	0.1_1	ENP
217	191	1	190	676	124628	190	123953	7	ENPAK19	1167180122	1167180798	1167304750	0.1_1	ENP
218	191	628	1094	289994	414841	467	124848	7	ENPAK19	1167180122	1167470116	1167594963	0.1_1	ENP
219	191	2677	3191	1024826	1164236	515	139411	7	ENPAK19	1167180122	1168204948	1168344358	0.1_1	ENP
220	193	162	649	116249	347137	488	230889	7	ENPAK19	1169449731	1169565980	1169796868	0.1_1	ENP
221	193	751	1117	392671	532479	367	139809	7	ENPAK19	1169449731	1169842402	1169982210	0.1_1	ENP
222	193	1213	2145	589008	1081100	933	492093	6	ENPAK19	1169449731	1170038739	1170530831	0.1_1	ENP
223	197	1259	1874	331697	434184	616	102488	7	ENPAK19	1173724419	1174056116	1174158603	0.1_1	ENP
224	201	52270	52809	17071623	17217470	540	145848	7	ENPAK19	1178086271	1195157894	1195303741	0.1_1	ENP
225	204	51120	51287	17638479	17743204	168	104726	7	ENPAK19	1199045494	1216683973	1216788698	0.1_1	ENP
226	206	31118	31408	10992616	11169159	291	176544	7	ENPAK19	1217852835	1228845451	1229021994	0.1_1	ENP
227	206	31505	31942	11248258	11522599	438	274342	6	ENPAK19	1217852835	1229101093	1229375434	0.1_1	ENP
228	206	54755	55016	19023150	19141616	262	118467	7	ENPAK19	1217852835	1236875985	1236994451	0.1_1	ENP
229	206	62333	62782	21447174	21551011	450	103838	7	ENPAK19	1217852835	1239300009	1239403846	0.1_1	ENP
230	206	63218	63840	21751557	22089565	623	338009	6	ENPAK19	1217852835	1239604392	1239942400	0.1_1	ENP
231	206	78592	78946	27401869	27502481	355	100613	7	ENPAK19	1217852835	1245254704	1245355316	0.1_1	ENP
232	206	87088	88162	29890054	30205563	1075	315510	6	ENPAK19	1217852835	1247742889	1248058398	0.1_1	ENP
233	207	52378	52645	15304434	15409479	268	105046	7	ENPAK19	1253922197	1269226631	1269331676	0.1_1	ENP
234	208	287	679	156663	283677	393	127015	7	ENPAK19	1271480226	1271636889	1271763903	0.1_1	ENP
235	210	39747	39882	11624336	11747550	136	123215	7	ENPAK19	1273888262	1285512598	1285635812	0.1_1	ENP
236	211	231	517	224417	417492	287	193076	7	ENPAK19	1290395259	1290619676	1290812751	0.1_1	ENP
237	211	20883	21461	6549878	6687075	579	137198	7	ENPAK19	1290395259	1296945137	1297082334	0.1_1	ENP
238	211	22706	23204	7084892	7241410	499	156519	7	ENPAK19	1290395259	1297480151	1297636669	0.1_1	ENP
239	211	51437	51905	14423318	14525390	469	102073	7	ENPAK19	1290395259	1304818577	1304920649	0.1_1	ENP
240	212	14080	14535	5232482	5370922	456	138441	7	ENPAK19	1310240114	1315472596	1315611036	0.1_1	ENP
241	212	29590	29906	10524854	10638190	317	113337	7	ENPAK19	1310240114	1320764968	1320878304	0.1_1	ENP
242	213	24931	25168	6718030	6822310	238	104281	7	ENPAK19	1325908908	1332626938	1332731218	0.1_1	ENP
243	213	28376	29044	7915807	8176430	669	260624	6	ENPAK19	1325908908	1333824715	1334085338	0.1_1	ENP
244	214	36413	37349	12121464	12443146	937	321683	6	ENPAK19	1341421774	1353543238	1353864920	0.1_1	ENP
245	214	48342	48820	16553948	16682512	479	128565	7	ENPAK19	1341421774	1357975722	1358104286	0.1_1	ENP
246	214	49796	50424	17064641	17250768	629	186128	7	ENPAK19	1341421774	1358486415	1358672542	0.1_1	ENP
247	216	6262	7213	1613825	1778286	952	164462	7	ENPAK19	1374365747	1375979572	1376144033	0.1_1	ENP
248	216	48393	48858	12569363	12687838	466	118476	7	ENPAK19	1374365747	1386935110	1387053585	0.1_1	ENP
249	218	1	1314	12523	417538	1314	405016	6	ENPAK19	1403171039	1403183562	1403588577	0.1_1	ENP
250	218	4861	9084	1685382	3579436	4224	1894055	4	ENPAK19	1403171039	1404856421	1406750475	1_5	ENP
251	218	11753	12340	4685421	4914588	588	229168	7	ENPAK19	1403171039	1407856460	1408085627	0.1_1	ENP
252	218	17251	17765	6636003	6771431	515	135429	7	ENPAK19	1403171039	1409807042	1409942470	0.1_1	ENP
253	219	13185	13315	4479229	4584110	131	104882	7	ENPAK19	1417223911	1421703140	1421808021	0.1_1	ENP
254	219	41978	42327	13966081	14163223	350	197143	7	ENPAK19	1417223911	1431189992	1431387134	0.1_1	ENP
255	219	76045	76393	25935562	26044005	349	108444	7	ENPAK19	1417223911	1443159473	1443267916	0.1_1	ENP
256	219	99180	99398	33286773	33390715	219	103943	7	ENPAK19	1417223911	1450510684	1450614626	0.1_1	ENP
257	219	104861	105221	35954659	36248619	361	293961	6	ENPAK19	1417223911	1453178570	1453472530	0.1_1	ENP
258	219	106853	107605	37080276	37343321	753	263046	6	ENPAK19	1417223911	1454304187	1454567232	0.1_1	ENP
259	219	108770	109242	38008322	38277301	473	268980	6	ENPAK19	1417223911	1455232233	1455501212	0.1_1	ENP
260	220	72	520	39611	250654	449	211044	7	ENPAK19	1456161741	1456201352	1456412395	0.1_1	ENP
261	220	4196	4406	1373986	1492949	211	118964	7	ENPAK19	1456161741	1457535727	1457654690	0.1_1	ENP
262	220	6189	6665	2304980	2550872	477	245893	6	ENPAK19	1456161741	1458466721	1458712613	0.1_1	ENP
263	220	13341	13902	4303963	4548828	562	244866	6	ENPAK19	1456161741	1460465704	1460710569	0.1_1	ENP
264	220	14505	14665	4870828	4973052	161	102225	7	ENPAK19	1456161741	1461032569	1461134793	0.1_1	ENP
265	220	19230	19667	6407494	6573702	438	166209	7	ENPAK19	1456161741	1462569235	1462735443	0.1_1	ENP
266	220	19698	20467	6582236	6861968	770	279733	6	ENPAK19	1456161741	1462743977	1463023709	0.1_1	ENP
267	220	20657	20928	6953332	7062757	272	109426	7	ENPAK19	1456161741	1463115073	1463224498	0.1_1	ENP
268	220	26914	27453	8856060	9043118	540	187059	7	ENPAK19	1456161741	1465017801	1465204859	0.1_1	ENP
269	221	2406	3322	715376	921827	917	206452	7	ENPAK19	1470143112	1470858488	1471064939	0.1_1	ENP
270	221	14020	14506	4057444	4300870	487	243427	6	ENPAK19	1470143112	1474200556	1474443982	0.1_1	ENP
271	221	18345	18473	6101863	6233298	129	131436	7	ENPAK19	1470143112	1476244975	1476376410	0.1_1	ENP
272	221	18514	18672	6271660	6415957	159	144298	7	ENPAK19	1470143112	1476414772	1476559069	0.1_1	ENP
273	221	20244	20436	6983931	7093608	193	109678	7	ENPAK19	1470143112	1477127043	1477236720	0.1_1	ENP
274	221	23673	23827	8141774	8300324	155	158551	7	ENPAK19	1470143112	1478284886	1478443436	0.1_1	ENP
275	221	24839	25368	8660207	8767997	530	107791	7	ENPAK19	1470143112	1478803319	1478911109	0.1_1	ENP
276	222	3227	3577	1639309	1803992	351	164684	7	ENPAK19	1483843013	1485482322	1485647005	0.1_1	ENP
277	222	11097	11779	4005958	4160100	683	154143	7	ENPAK19	1483843013	1487848971	1488003113	0.1_1	ENP
278	222	34345	34712	11130178	11244321	368	114144	7	ENPAK19	1483843013	1494973191	1495087334	0.1_1	ENP
279	223	10517	12480	2679263	3238617	1964	559355	6	ENPAK19	1497355413	1500034676	1500594030	0.1_1	ENP
280	224	10763	11177	3365694	3473916	415	108223	7	ENPAK19	1510944607	1514310301	1514418523	0.1_1	ENP
281	224	20866	21628	6509646	6739765	763	230120	7	ENPAK19	1510944607	1517454253	1517684372	0.1_1	ENP
282	225	16091	16447	4254115	4420348	357	166234	7	ENPAK19	1524172735	1528426850	1528593083	0.1_1	ENP
283	225	33957	34393	10035787	10170869	437	135083	7	ENPAK19	1524172735	1534208522	1534343604	0.1_1	ENP
284	225	41286	41585	12418586	12535496	300	116911	7	ENPAK19	1524172735	1536591321	1536708231	0.1_1	ENP
285	226	5200	5391	1642680	1795622	192	152943	7	ENPAK19	1537335986	1538978666	1539131608	0.1_1	ENP
286	226	16262	16795	5657886	5776182	534	118297	7	ENPAK19	1537335986	1542993872	1543112168	0.1_1	ENP
287	226	46186	46690	13369086	13492053	505	122968	7	ENPAK19	1537335986	1550705072	1550828039	0.1_1	ENP
288	226	47527	48065	13649778	13773798	539	124021	7	ENPAK19	1537335986	1550985764	1551109784	0.1_1	ENP
289	227	21405	21551	7601356	7714884	147	113529	7	ENPAK19	1553515619	1561116975	1561230503	0.1_1	ENP
290	228	17636	17881	6620647	6723783	246	103137	7	ENPAK19	1566359287	1572979934	1573083070	0.1_1	ENP
291	228	27810	28018	10639623	10756578	209	116956	7	ENPAK19	1566359287	1576998910	1577115865	0.1_1	ENP
292	229	31750	32296	11195653	11302803	547	107151	7	ENPAK19	1579129943	1590325596	1590432746	0.1_1	ENP
293	230	7156	7321	2082478	2185397	166	102920	7	ENPAK19	1591641881	1593724359	1593827278	0.1_1	ENP
294	230	11579	11772	4219327	4328920	194	109594	7	ENPAK19	1591641881	1595861208	1595970801	0.1_1	ENP
295	230	21246	21715	7511701	7703377	470	191677	7	ENPAK19	1591641881	1599153582	1599345258	0.1_1	ENP
296	230	30710	31331	11088359	11277945	622	189587	7	ENPAK19	1591641881	1602730240	1602919826	0.1_1	ENP
297	230	46586	46971	15858036	15995859	386	137824	7	ENPAK19	1591641881	1607499917	1607637740	0.1_1	ENP
298	230	48937	49535	16665815	16846281	599	180467	7	ENPAK19	1591641881	1608307696	1608488162	0.1_1	ENP
299	230	56312	56744	19310908	19470374	433	159467	7	ENPAK19	1591641881	1610952789	1611112255	0.1_1	ENP
300	230	75055	75943	24789603	24961432	889	171830	7	ENPAK19	1591641881	1616431484	1616603313	0.1_1	ENP
301	230	85626	85971	27213493	27326067	346	112575	7	ENPAK19	1591641881	1618855374	1618967948	0.1_1	ENP
302	231	11549	12611	1894288	2156319	1063	262032	6	ENPAK19	1622689440	1624583728	1624845759	0.1_1	ENP
303	231	51017	51707	10477312	10649074	691	171763	7	ENPAK19	1622689440	1633166752	1633338514	0.1_1	ENP
304	232	24441	24728	7504720	7612018	288	107299	7	ENPAK19	1635123386	1642628106	1642735404	0.1_1	ENP
305	233	1338	2041	320552	440620	704	120069	7	ENPAK19	1647369630	1647690182	1647810250	0.1_1	ENP
306	233	12683	13040	3332828	3552568	358	219741	7	ENPAK19	1647369630	1650702458	1650922198	0.1_1	ENP
307	233	22384	22614	6766971	6892428	231	125458	7	ENPAK19	1647369630	1654136601	1654262058	0.1_1	ENP
308	233	25639	26129	8277171	8472755	491	195585	7	ENPAK19	1647369630	1655646801	1655842385	0.1_1	ENP
309	234	1888	2251	814824	917890	364	103067	7	ENPAK19	1659556315	1660371139	1660474205	0.1_1	ENP
310	234	6354	6665	2268998	2392340	312	123343	7	ENPAK19	1659556315	1661825313	1661948655	0.1_1	ENP
311	234	10067	10222	3510730	3624963	156	114234	7	ENPAK19	1659556315	1663067045	1663181278	0.1_1	ENP
312	234	34786	35455	10603783	10710412	670	106630	7	ENPAK19	1659556315	1670160098	1670266727	0.1_1	ENP
313	235	20174	20499	8257032	8359710	326	102679	7	ENPAK19	1671541393	1679798425	1679901103	0.1_1	ENP
314	236	14718	15366	4153321	4309558	649	156238	7	ENPAK19	1683358046	1687511367	1687667604	0.1_1	ENP
315	237	5801	6086	1711520	1830397	286	118878	7	ENPAK19	1695173345	1696884865	1697003742	0.1_1	ENP
316	237	7237	8152	2247255	2631375	916	384121	6	ENPAK19	1695173345	1697420600	1697804720	0.1_1	ENP
317	238	27027	27777	9457994	9632539	751	174546	7	ENPAK19	1716552054	1726010048	1726184593	0.1_1	ENP
318	239	610	1001	310334	603407	392	293074	6	ENPAK19	1728189472	1728499806	1728792879	0.1_1	ENP
319	239	4196	4764	2076689	2249890	569	173202	7	ENPAK19	1728189472	1730266161	1730439362	0.1_1	ENP
320	239	22514	22743	8763121	8886944	230	123824	7	ENPAK19	1728189472	1736952593	1737076416	0.1_1	ENP
321	239	28437	28684	11291355	11397237	248	105883	7	ENPAK19	1728189472	1739480827	1739586709	0.1_1	ENP
322	240	19543	20141	7266796	7634389	599	367594	6	ENPAK19	1739589285	1746856081	1747223674	0.1_1	ENP
323	241	1061	1479	343590	493849	419	150260	7	ENPAK19	1750933986	1751277576	1751427835	0.1_1	ENP
324	241	15935	16194	5616888	5720715	260	103828	7	ENPAK19	1750933986	1756550874	1756654701	0.1_1	ENP
325	241	30752	31239	10713991	10834851	488	120861	7	ENPAK19	1750933986	1761647977	1761768837	0.1_1	ENP
326	241	52314	52856	17756342	17920033	543	163692	7	ENPAK19	1750933986	1768690328	1768854019	0.1_1	ENP
327	241	92880	93248	31782069	31895552	369	113484	7	ENPAK19	1750933986	1782716055	1782829538	0.1_1	ENP
328	241	124321	124687	42154855	42339173	367	184319	7	ENPAK19	1750933986	1793088841	1793273159	0.1_1	ENP
329	241	129733	130280	44333429	44444512	548	111084	7	ENPAK19	1750933986	1795267415	1795378498	0.1_1	ENP
330	241	133419	133818	45252090	45360533	400	108444	7	ENPAK19	1750933986	1796186076	1796294519	0.1_1	ENP
331	241	135299	135576	45967943	46082484	278	114542	7	ENPAK19	1750933986	1796901929	1797016470	0.1_1	ENP
332	242	32592	32991	11041329	11151823	400	110495	7	ENPAK19	1799423646	1810464975	1810575469	0.1_1	ENP
333	243	604	1031	210622	323773	428	113152	7	ENPAK19	1810757482	1810968104	1811081255	0.1_1	ENP
334	243	10672	11439	4442409	4677333	768	234925	7	ENPAK19	1810757482	1815199891	1815434815	0.1_1	ENP
335	243	20286	21824	9932408	11291698	1539	1359291	1	ENPAK19	1810757482	1820689890	1822049180	1_5	ENP
336	244	27654	27909	10576237	10729902	256	153666	7	ENPAK19	1822052272	1832628509	1832782174	0.1_1	ENP
337	245	1479	2059	711928	901349	581	189422	7	ENPAK19	1832930865	1833642793	1833832214	0.1_1	ENP
338	245	10278	10715	3816593	3979433	438	162841	7	ENPAK19	1832930865	1836747458	1836910298	0.1_1	ENP
339	245	19333	19696	7409716	7515638	364	105923	7	ENPAK19	1832930865	1840340581	1840446503	0.1_1	ENP
340	246	229	574	143934	361133	346	217200	7	ENPAK19	1843716412	1843860346	1844077545	0.1_1	ENP
341	246	2761	3507	1214627	1604729	747	390103	6	ENPAK19	1843716412	1844931039	1845321141	0.1_1	ENP
342	247	9821	10225	5217530	5386779	405	169250	7	ENPAK19	1856742559	1861960089	1862129338	0.1_1	ENP
343	247	25883	26562	10453470	10647790	680	194321	6	ENPAK19	1856742559	1867196029	1867390349	0.1_1	ENP
344	248	1549	2100	693505	847658	552	154154	7	ENPAK19	1867391136	1868084641	1868238794	0.1_1	ENP
345	248	5774	6266	2311897	2434049	493	122153	7	ENPAK19	1867391136	1869703033	1869825185	0.1_1	ENP
346	248	18540	19418	6030560	6211940	879	181381	7	ENPAK19	1867391136	1873421696	1873603076	0.1_1	ENP
347	249	7907	8502	2262240	2413427	596	151188	7	ENPAK19	1878164135	1880426375	1880577562	0.1_1	ENP
348	250	16514	16952	6338315	6563488	439	225174	7	ENPAK19	1894884578	1901222893	1901448066	0.1_1	ENP
349	250	18214	18558	6930553	7072098	345	141546	7	ENPAK19	1894884578	1901815131	1901956676	0.1_1	ENP
350	251	918	1143	321329	451212	226	129884	7	ENPAK19	1905329685	1905651014	1905780897	0.1_1	ENP
351	251	28533	29027	9863644	10224916	495	361273	6	ENPAK19	1905329685	1915193329	1915554601	0.1_1	ENP
352	252	4651	5039	1961794	2167402	389	205609	7	ENPAK19	1915554778	1917516572	1917722180	0.1_1	ENP
353	252	13523	14018	4692129	4866020	496	173892	7	ENPAK19	1915554778	1920246907	1920420798	0.1_1	ENP
354	252	22469	22865	7582480	7710933	397	128454	7	ENPAK19	1915554778	1923137258	1923265711	0.1_1	ENP
355	252	42807	43136	13914275	14039085	330	124811	7	ENPAK19	1915554778	1929469053	1929593863	0.1_1	ENP
356	252	50156	51017	16334161	16488747	862	154587	7	ENPAK19	1915554778	1931888939	1932043525	0.1_1	ENP
357	252	53329	55328	16953179	17444495	2000	491317	6	ENPAK19	1915554778	1932507957	1932999273	0.1_1	ENP
358	252	96289	96681	29973300	30187294	393	213995	7	ENPAK19	1915554778	1945528078	1945742072	0.1_1	ENP
359	253	30950	31580	7027433	7243223	631	215791	7	ENPAK19	1946099470	1953126903	1953342693	0.1_1	ENP
360	254	694	1433	310322	672073	740	361752	6	ENPAK19	1960864947	1961175269	1961537020	0.1_1	ENP
361	254	12523	12794	4062394	4199705	272	137312	7	ENPAK19	1960864947	1964927341	1965064652	0.1_1	ENP
362	254	27590	28110	9545254	9707707	521	162454	7	ENPAK19	1960864947	1970410201	1970572654	0.1_1	ENP
363	254	35060	35721	11756566	11924261	662	167696	7	ENPAK19	1960864947	1972621513	1972789208	0.1_1	ENP
364	255	6614	7108	2579681	2767087	495	187407	7	ENPAK19	1978677986	1981257667	1981445073	0.1_1	ENP
365	255	9255	9713	3580072	3749356	459	169285	7	ENPAK19	1978677986	1982258058	1982427342	0.1_1	ENP
366	256	2678	3330	1155165	1350599	653	195435	7	ENPAK19	1988847449	1990002614	1990198048	0.1_1	ENP
367	256	38224	38328	13876267	13992984	105	116718	9	ENPAK19	1988847449	2002723716	2002840433	0.1_1	ENP
368	257	11622	11927	3301069	3461802	306	160734	7	ENPAK19	2002896857	2006197926	2006358659	0.1_1	ENP
369	258	5655	6072	2141742	2266705	418	124964	7	ENPAK19	2012793616	2014935358	2015060321	0.1_1	ENP
370	258	13703	13877	5020059	5131514	175	111456	7	ENPAK19	2012793616	2017813675	2017925130	0.1_1	ENP
371	258	24833	25024	9211286	9369994	192	158709	7	ENPAK19	2012793616	2022004902	2022163610	0.1_1	ENP
372	258	25844	25971	9998964	10107356	128	108393	7	ENPAK19	2012793616	2022792580	2022900972	0.1_1	ENP
373	258	28239	28606	10759717	10941082	368	181366	7	ENPAK19	2012793616	2023553333	2023734698	0.1_1	ENP
374	259	2841	3361	1734384	1971452	521	237069	6	ENPAK19	2025943125	2027677509	2027914577	0.1_1	ENP
375	259	7716	8160	3916792	4062012	445	145221	7	ENPAK19	2025943125	2029859917	2030005137	0.1_1	ENP
376	259	25167	25413	9048877	9173464	247	124588	7	ENPAK19	2025943125	2034992002	2035116589	0.1_1	ENP
377	260	22201	22833	6706183	6940017	633	233835	7	ENPAK19	2035581081	2042287264	2042521098	0.1_1	ENP
378	261	4132	4422	2187721	2318472	291	130752	7	ENPAK19	2045101075	2047288796	2047419547	0.1_1	ENP
379	262	1671	2110	508987	729342	440	220356	7	ENPAK19	2054534929	2055043916	2055264271	0.1_1	ENP
380	262	13738	14425	4924582	5231979	688	307398	6	ENPAK19	2054534929	2059459511	2059766908	0.1_1	ENP
381	262	70980	72899	20376624	21633422	1920	1256799	1	ENPAK19	2054534929	2074911553	2076168351	1_5	ENP
382	263	3670	4358	1280625	1527028	689	246404	6	ENPAK19	2076168634	2077449259	2077695662	0.1_1	ENP
383	263	5239	5472	1792526	1926046	234	133521	7	ENPAK19	2076168634	2077961160	2078094680	0.1_1	ENP
384	263	5529	5866	1956364	2105464	338	149101	7	ENPAK19	2076168634	2078124998	2078274098	0.1_1	ENP
385	263	45133	45497	16599540	16797816	365	198277	7	ENPAK19	2076168634	2092768174	2092966450	0.1_1	ENP
386	264	26963	28587	9776389	10314886	1625	538498	6	ENPAK19	2106364864	2116141253	2116679750	0.1_1	ENP
387	265	4013	4347	1355604	1485272	335	129669	7	ENPAK19	2116686011	2118041615	2118171283	0.1_1	ENP
388	265	10274	10579	3050157	3158483	306	108327	7	ENPAK19	2116686011	2119736168	2119844494	0.1_1	ENP
389	266	14979	15553	5320962	5454119	575	133158	7	ENPAK19	2131160965	2136481927	2136615084	0.1_1	ENP
390	266	26302	26520	8763146	8931875	219	168730	7	ENPAK19	2131160965	2139924111	2140092840	0.1_1	ENP
391	266	34525	34713	12255396	12378274	189	122879	7	ENPAK19	2131160965	2143416361	2143539239	0.1_1	ENP
392	268	4496	4717	1738878	1869385	222	130508	7	ENPAK19	2152620700	2154359578	2154490085	0.1_1	ENP
393	268	14900	15263	5931626	6052672	364	121047	7	ENPAK19	2152620700	2158552326	2158673372	0.1_1	ENP
394	268	20006	20262	8134351	8311615	257	177265	7	ENPAK19	2152620700	2160755051	2160932315	0.1_1	ENP
395	269	745	1001	415575	561381	257	145807	7	ENPAK19	2161542122	2161957697	2162103503	0.1_1	ENP
396	269	6488	6847	2599208	2702453	360	103246	7	ENPAK19	2161542122	2164141330	2164244575	0.1_1	ENP
397	269	7773	8106	3023655	3147167	334	123513	7	ENPAK19	2161542122	2164565777	2164689289	0.1_1	ENP
398	269	20519	20945	6776608	6885187	427	108580	7	ENPAK19	2161542122	2168318730	2168427309	0.1_1	ENP
399	269	30328	30925	10103846	10425189	598	321344	6	ENPAK19	2161542122	2171645968	2171967311	0.1_1	ENP
400	270	9896	10197	2930104	3041557	302	111454	7	ENPAK19	2172660378	2175590482	2175701935	0.1_1	ENP
401	270	20408	20527	6933935	7043442	120	109508	7	ENPAK19	2172660378	2179594313	2179703820	0.1_1	ENP
402	271	20888	22063	5191514	5693285	1176	501772	6	ENPAK19	2181456478	2186647992	2187149763	0.1_1	ENP
403	271	25179	25419	7178005	7352992	241	174988	7	ENPAK19	2181456478	2188634483	2188809470	0.1_1	ENP
404	271	25602	25906	7472141	7606188	305	134048	7	ENPAK19	2181456478	2188928619	2189062666	0.1_1	ENP
405	271	26604	26794	7966983	8103685	191	136703	7	ENPAK19	2181456478	2189423461	2189560163	0.1_1	ENP
406	272	22601	23362	5924040	6046673	762	122634	7	ENPAK19	2190130591	2196054631	2196177264	0.1_1	ENP
407	273	10425	11108	2831087	2968982	684	137896	7	ENPAK19	2198836110	2201667197	2201805092	0.1_1	ENP
408	274	100056	100358	25484328	25586333	303	102006	7	ENPAK19	2207441244	2232925572	2233027577	0.1_1	ENP
409	274	113407	114122	29734761	30048610	716	313850	6	ENPAK19	2207441244	2237176005	2237489854	0.1_1	ENP
410	275	185	561	114223	232967	377	118745	7	ENPAK19	2238011205	2238125428	2238244172	0.1_1	ENP
411	275	15740	16076	6644671	6777337	337	132667	7	ENPAK19	2238011205	2244655876	2244788542	0.1_1	ENP
412	276	12332	12889	4330230	4568319	558	238090	6	ENPAK19	2246607435	2250937665	2251175754	0.1_1	ENP
413	278	10372	10703	2523375	2717324	332	193950	7	ENPAK19	2263122814	2265646189	2265840138	0.1_1	ENP
414	279	5707	6175	2017086	2123391	469	106306	7	ENPAK19	2271211732	2273228818	2273335123	0.1_1	ENP
415	279	8326	8896	2982048	3286783	571	304736	6	ENPAK19	2271211732	2274193780	2274498515	0.1_1	ENP
416	279	9166	9832	3429399	3692514	667	263116	6	ENPAK19	2271211732	2274641131	2274904246	0.1_1	ENP
417	279	17994	18715	6667961	7046183	722	378223	6	ENPAK19	2271211732	2277879693	2278257915	0.1_1	ENP
418	280	24025	25486	7037353	7403174	1462	365822	6	ENPAK19	2279031314	2286068667	2286434488	0.1_1	ENP
419	281	2460	2917	770188	882968	458	112781	7	ENPAK19	2286850313	2287620501	2287733281	0.1_1	ENP
420	281	23328	23953	6241838	6652523	626	410686	6	ENPAK19	2286850313	2293092151	2293502836	0.1_1	ENP
421	284	3397	3633	1515171	1636360	237	121190	7	ENPAK19	2309792551	2311307722	2311428911	0.1_1	ENP
422	284	20091	20458	8053721	8341653	368	287933	6	ENPAK19	2309792551	2317846272	2318134204	0.1_1	ENP
423	284	26190	26432	10987839	11106013	243	118175	7	ENPAK19	2309792551	2320780390	2320898564	0.1_1	ENP
424	1	1216	1777	806146	969366	562	163221	7	ENPAK20	0	806146	969366	0.1_1	ENP
425	1	6968	8106	2656495	3133899	1139	477405	6	ENPAK20	0	2656495	3133899	0.1_1	ENP
426	1	12960	14282	4858430	5350418	1323	491989	6	ENPAK20	0	4858430	5350418	0.1_1	ENP
427	1	27329	27909	10201180	10313646	581	112467	7	ENPAK20	0	10201180	10313646	0.1_1	ENP
428	1	28947	29143	10720927	10835840	197	114914	7	ENPAK20	0	10720927	10835840	0.1_1	ENP
429	1	46647	46976	16966368	17085718	330	119351	7	ENPAK20	0	16966368	17085718	0.1_1	ENP
430	1	56276	56864	20515100	20871937	589	356838	6	ENPAK20	0	20515100	20871937	0.1_1	ENP
431	1	57752	58252	21171741	21338926	501	167186	7	ENPAK20	0	21171741	21338926	0.1_1	ENP
432	1	58925	59218	21626459	21781584	294	155126	7	ENPAK20	0	21626459	21781584	0.1_1	ENP
433	1	99108	99968	33441413	33615377	861	173965	7	ENPAK20	0	33441413	33615377	0.1_1	ENP
434	1	100358	100604	33765326	33880601	247	115276	7	ENPAK20	0	33765326	33880601	0.1_1	ENP
435	1	102931	103465	34638247	34767182	535	128936	7	ENPAK20	0	34638247	34767182	0.1_1	ENP
436	1	104726	105131	35119653	35233513	406	113861	7	ENPAK20	0	35119653	35233513	0.1_1	ENP
437	1	121253	121432	40307917	40424217	180	116301	7	ENPAK20	0	40307917	40424217	0.1_1	ENP
438	1	131443	131991	43582121	43738859	549	156739	7	ENPAK20	0	43582121	43738859	0.1_1	ENP
439	1	148579	148947	47875185	47988673	369	113489	7	ENPAK20	0	47875185	47988673	0.1_1	ENP
440	2	2716	2987	1067115	1243573	272	176459	7	ENPAK20	51448160	52515275	52691733	0.1_1	ENP
441	2	3286	3447	1420075	1525261	162	105187	7	ENPAK20	51448160	52868235	52973421	0.1_1	ENP
442	2	16994	17229	6283316	6388453	236	105138	7	ENPAK20	51448160	57731476	57836613	0.1_1	ENP
443	2	30485	31584	10493001	10692988	1100	199988	7	ENPAK20	51448160	61941161	62141148	0.1_1	ENP
444	2	57108	57571	22344521	22520302	464	175782	7	ENPAK20	51448160	73792681	73968462	0.1_1	ENP
445	2	57598	57938	22534018	22693902	341	159885	7	ENPAK20	51448160	73982178	74142062	0.1_1	ENP
446	2	65620	66243	25922413	26163757	624	241345	6	ENPAK20	51448160	77370573	77611917	0.1_1	ENP
447	3	11006	11437	3772660	3949919	432	177260	7	ENPAK20	78881989	82654649	82831908	0.1_1	ENP
448	4	10405	11420	4128316	4598185	1016	469870	6	ENPAK20	86377334	90505650	90975519	0.1_1	ENP
449	5	17003	17860	6365837	6845778	858	479942	6	ENPAK20	93836906	100202743	100682684	0.1_1	ENP
450	5	20542	20928	7942506	8070708	387	128203	7	ENPAK20	93836906	101779412	101907614	0.1_1	ENP
451	6	7514	7819	2059116	2161020	306	101905	7	ENPAK20	102640658	104699774	104801678	0.1_1	ENP
452	8	1758	2357	789553	1014322	600	224770	7	ENPAK20	116665638	117455191	117679960	0.1_1	ENP
453	10	11882	13497	3001334	3447852	1616	446519	6	ENPAK20	130365882	133367216	133813734	0.1_1	ENP
454	13	24717	24858	7902338	8003010	142	100673	7	ENPAK20	150543277	158445615	158546287	0.1_1	ENP
455	13	56524	57377	20664694	21047347	854	382654	6	ENPAK20	150543277	171207971	171590624	0.1_1	ENP
456	13	61869	62396	23230733	23418595	528	187863	7	ENPAK20	150543277	173774010	173961872	0.1_1	ENP
457	13	63591	64260	23932904	24060527	670	127624	7	ENPAK20	150543277	174476181	174603804	0.1_1	ENP
458	13	73633	74404	27177306	27485770	772	308465	6	ENPAK20	150543277	177720583	178029047	0.1_1	ENP
459	14	855	1196	372975	602817	342	229843	7	ENPAK20	187655257	188028232	188258074	0.1_1	ENP
460	14	9299	9770	2723126	2831844	472	108719	7	ENPAK20	187655257	190378383	190487101	0.1_1	ENP
461	14	14533	15335	3735774	3836163	803	100390	7	ENPAK20	187655257	191391031	191491420	0.1_1	ENP
462	14	28050	28475	6442888	6564642	426	121755	7	ENPAK20	187655257	194098145	194219899	0.1_1	ENP
463	15	19552	20187	6432611	6564858	636	132248	7	ENPAK20	194233307	200665918	200798165	0.1_1	ENP
464	15	23917	24140	7811558	7973505	224	161948	7	ENPAK20	194233307	202044865	202206812	0.1_1	ENP
465	16	1109	1843	523062	761483	735	238422	6	ENPAK20	203086658	203609720	203848141	0.1_1	ENP
466	16	26893	27529	6923857	7130356	637	206500	7	ENPAK20	203086658	210010515	210217014	0.1_1	ENP
467	18	7175	7728	2824206	2931906	554	107701	7	ENPAK20	219098477	221922683	222030383	0.1_1	ENP
468	18	19963	20086	5331219	5434135	124	102917	7	ENPAK20	219098477	224429696	224532612	0.1_1	ENP
469	19	18757	19157	6253467	6403856	401	150390	7	ENPAK20	225551659	231805126	231955515	0.1_1	ENP
470	20	4779	5024	1790132	1907290	246	117159	7	ENPAK20	232254528	234044660	234161818	0.1_1	ENP
471	21	16600	17077	6045666	6295625	478	249960	6	ENPAK20	238571788	244617454	244867413	0.1_1	ENP
472	22	20756	21305	6262171	6377263	550	115093	7	ENPAK20	244875292	251137463	251252555	0.1_1	ENP
473	22	23716	24179	6887082	6995864	464	108783	7	ENPAK20	244875292	251762374	251871156	0.1_1	ENP
474	24	48778	50111	14441516	14880033	1334	438518	6	ENPAK20	262606872	277048388	277486905	0.1_1	ENP
475	25	1129	1297	1226098	1389658	169	163561	7	ENPAK20	289384252	290610350	290773910	0.1_1	ENP
476	25	9096	10082	3481657	3766788	987	285132	6	ENPAK20	289384252	292865909	293151040	0.1_1	ENP
477	25	13626	13874	4909278	5047890	249	138613	7	ENPAK20	289384252	294293530	294432142	0.1_1	ENP
478	25	15468	18305	5943530	6917049	2838	973520	5	ENPAK20	289384252	295327782	296301301	0.1_1	ENP
479	25	19040	19287	7217474	7320176	248	102703	7	ENPAK20	289384252	296601726	296704428	0.1_1	ENP
480	26	14561	15259	3606151	3728153	699	122003	7	ENPAK20	298470750	302076901	302198903	0.1_1	ENP
481	27	3271	3558	1394789	1515068	288	120280	7	ENPAK20	304591943	305986732	306107011	0.1_1	ENP
482	28	19200	19542	7594142	7763244	343	169103	7	ENPAK20	310714158	318308300	318477402	0.1_1	ENP
483	31	4444	5137	1185344	1396183	694	210840	7	ENPAK20	332680317	333865661	334076500	0.1_1	ENP
484	31	46611	46908	11068006	11255285	298	187280	7	ENPAK20	332680317	343748323	343935602	0.1_1	ENP
485	32	1180	1546	873065	1002236	367	129172	7	ENPAK20	344020762	344893827	345022998	0.1_1	ENP
486	32	4369	4808	3401410	3724387	440	322978	6	ENPAK20	344020762	347422172	347745149	0.1_1	ENP
487	35	14745	14996	5187531	5360787	252	173257	7	ENPAK20	361496372	366683903	366857159	0.1_1	ENP
488	35	38096	38933	13920433	14117356	838	196924	7	ENPAK20	361496372	375416805	375613728	0.1_1	ENP
489	35	47807	48247	17278331	17438186	441	159856	7	ENPAK20	361496372	378774703	378934558	0.1_1	ENP
490	35	61414	61685	22154792	22265080	272	110289	7	ENPAK20	361496372	383651164	383761452	0.1_1	ENP
491	36	21741	22409	6677217	7057807	669	380591	6	ENPAK20	388119218	394796435	395177025	0.1_1	ENP
492	37	1323	1407	663881	823121	85	159241	7	ENPAK20	396046741	396710622	396869862	0.1_1	ENP
493	37	9791	10267	4019752	4215128	477	195377	7	ENPAK20	396046741	400066493	400261869	0.1_1	ENP
494	42	6757	6912	2607910	2718201	156	110292	7	ENPAK20	422336817	424944727	425055018	0.1_1	ENP
495	44	11098	11373	4535447	4641813	276	106367	7	ENPAK20	432329647	436865094	436971460	0.1_1	ENP
496	44	11900	12290	4811152	4964976	391	153825	7	ENPAK20	432329647	437140799	437294623	0.1_1	ENP
497	46	2240	2402	1171496	1272408	163	100913	7	ENPAK20	442600731	443772227	443873139	0.1_1	ENP
498	46	9401	9879	4444179	4569894	479	125716	7	ENPAK20	442600731	447044910	447170625	0.1_1	ENP
499	46	21873	22230	7542260	7686677	358	144418	7	ENPAK20	442600731	450142991	450287408	0.1_1	ENP
500	46	31898	33127	10598135	11022028	1230	423894	6	ENPAK20	442600731	453198866	453622759	0.1_1	ENP
501	46	44434	44678	14563313	14683145	245	119833	7	ENPAK20	442600731	457164044	457283876	0.1_1	ENP
502	46	51031	51292	16749838	16947718	262	197881	7	ENPAK20	442600731	459350569	459548449	0.1_1	ENP
503	46	82911	83292	25364712	25465847	382	101136	7	ENPAK20	442600731	467965443	468066578	0.1_1	ENP
504	48	14727	15168	4280990	4510460	442	229471	7	ENPAK20	472994528	477275518	477504988	0.1_1	ENP
505	50	2661	2929	889707	1018263	269	128557	7	ENPAK20	487001998	487891705	488020261	0.1_1	ENP
506	51	4018	4492	1157988	1347700	475	189713	7	ENPAK20	491840903	492998891	493188603	0.1_1	ENP
507	52	5421	5864	1750366	2073656	444	323291	6	ENPAK20	496664229	498414595	498737885	0.1_1	ENP
508	52	6715	7069	2498898	2790906	355	292009	6	ENPAK20	496664229	499163127	499455135	0.1_1	ENP
509	52	9908	10542	3809306	4034606	635	225301	7	ENPAK20	496664229	500473535	500698835	0.1_1	ENP
510	54	11195	11481	3400644	3514347	287	113704	7	ENPAK20	509512111	512912755	513026458	0.1_1	ENP
511	56	8161	8845	2505022	2696562	685	191541	7	ENPAK20	518767250	521272272	521463812	0.1_1	ENP
512	56	14998	15124	4370674	4474417	127	103744	7	ENPAK20	518767250	523137924	523241667	0.1_1	ENP
513	57	31015	31603	6516639	6729698	589	213060	7	ENPAK20	525290439	531807078	532020137	0.1_1	ENP
514	57	41266	42520	9468818	9812867	1255	344050	6	ENPAK20	525290439	534759257	535103306	0.1_1	ENP
515	57	54926	55799	14491554	14835034	874	343481	6	ENPAK20	525290439	539781993	540125473	0.1_1	ENP
516	57	81641	82928	23590751	23910156	1288	319406	6	ENPAK20	525290439	548881190	549200595	0.1_1	ENP
517	64	2155	2511	954120	1069087	357	114968	7	ENPAK20	577499974	578454094	578569061	0.1_1	ENP
518	65	1	730	217	208796	730	208580	7	ENPAK20	581882570	581882787	582091366	0.1_1	ENP
519	65	7935	8431	2414647	2549830	497	135184	7	ENPAK20	581882570	584297217	584432400	0.1_1	ENP
520	65	11726	11989	3841950	4007574	264	165625	7	ENPAK20	581882570	585724520	585890144	0.1_1	ENP
521	66	9534	9730	3902720	4020912	197	118193	7	ENPAK20	586106953	590009673	590127865	0.1_1	ENP
522	67	43	554	7017	271600	512	264584	6	ENPAK20	590289654	590296671	590561254	0.1_1	ENP
523	67	1078	1493	506496	679551	416	173056	7	ENPAK20	590289654	590796150	590969205	0.1_1	ENP
524	68	4631	5631	1581722	1773338	1001	191617	7	ENPAK20	596134308	597716030	597907646	0.1_1	ENP
525	68	10220	10554	3249441	3400578	335	151138	7	ENPAK20	596134308	599383749	599534886	0.1_1	ENP
526	68	27002	27551	8610556	8747702	550	137147	7	ENPAK20	596134308	604744864	604882010	0.1_1	ENP
527	68	37808	39345	11686689	12286894	1538	600206	6	ENPAK20	596134308	607820997	608421202	0.1_1	ENP
528	69	4207	4357	1606615	1715034	151	108420	7	ENPAK20	619614972	621221587	621330006	0.1_1	ENP
529	74	2926	3017	1641679	1751066	92	109388	7	ENPAK20	640505518	642147197	642256584	0.1_1	ENP
530	76	601	1161	266458	470342	561	203885	7	ENPAK20	648189892	648456350	648660234	0.1_1	ENP
531	79	15	1529	3996	495211	1515	491216	6	ENPAK20	659436672	659440668	659931883	0.1_1	ENP
532	79	52834	53474	14087181	14318143	641	230963	6	ENPAK20	659436672	673523853	673754815	0.1_1	ENP
533	79	56381	56617	15068754	15175164	237	106411	7	ENPAK20	659436672	674505426	674611836	0.1_1	ENP
534	79	62608	63197	16664727	16841100	590	176374	7	ENPAK20	659436672	676101399	676277772	0.1_1	ENP
535	79	73082	73505	19705643	19814001	424	108359	7	ENPAK20	659436672	679142315	679250673	0.1_1	ENP
536	80	12508	12861	3028963	3163503	354	134541	7	ENPAK20	682644093	685673056	685807596	0.1_1	ENP
537	83	1974	2447	396388	536574	474	140187	7	ENPAK20	693647653	694044041	694184227	0.1_1	ENP
538	83	5766	5963	1401602	1526912	198	125311	7	ENPAK20	693647653	695049255	695174565	0.1_1	ENP
539	83	12974	13420	3225348	3389173	447	163826	7	ENPAK20	693647653	696873001	697036826	0.1_1	ENP
540	86	5133	5607	1967166	2149788	475	182623	7	ENPAK20	704439471	706406637	706589259	0.1_1	ENP
541	86	5826	6274	2224512	2333251	449	108740	7	ENPAK20	704439471	706663983	706772722	0.1_1	ENP
542	88	7742	8501	3031514	3315181	760	283668	6	ENPAK20	711391072	714422586	714706253	0.1_1	ENP
543	89	5600	5844	2296675	2413841	245	117167	7	ENPAK20	714711527	717008202	717125368	0.1_1	ENP
544	90	71197	72077	21536548	21838019	881	301472	6	ENPAK20	718002751	739539299	739840770	0.1_1	ENP
545	92	8529	8854	2747129	2878200	326	131072	7	ENPAK20	747007648	749754777	749885848	0.1_1	ENP
546	94	11019	11741	3476148	3717648	723	241501	6	ENPAK20	753379437	756855585	757097085	0.1_1	ENP
547	98	861	1180	468958	623513	320	154556	7	ENPAK20	766387201	766856159	767010714	0.1_1	ENP
548	98	3289	3532	1217982	1340902	244	122921	7	ENPAK20	766387201	767605183	767728103	0.1_1	ENP
549	99	5043	5735	2873929	3064564	693	190636	7	ENPAK20	769478199	772352128	772542763	0.1_1	ENP
550	101	32480	32727	11238747	11461648	248	222902	7	ENPAK20	778508906	789747653	789970554	0.1_1	ENP
551	101	33698	33939	12062912	12193103	242	130192	7	ENPAK20	778508906	790571818	790702009	0.1_1	ENP
552	101	36533	36750	13391115	13501897	218	110783	7	ENPAK20	778508906	791900021	792010803	0.1_1	ENP
553	105	1	342	235	207713	342	207479	7	ENPAK20	809047953	809048188	809255666	0.1_1	ENP
554	105	4598	5027	1564704	1731727	430	167024	7	ENPAK20	809047953	810612657	810779680	0.1_1	ENP
555	110	355	514	221567	328952	160	107386	7	ENPAK20	824214849	824436416	824543801	0.1_1	ENP
556	110	628	832	399670	541772	205	142103	7	ENPAK20	824214849	824614519	824756621	0.1_1	ENP
557	110	1847	2028	1541795	1670697	182	128903	7	ENPAK20	824214849	825756644	825885546	0.1_1	ENP
558	112	10692	12048	2937556	3631194	1357	693639	6	ENPAK20	829746256	832683812	833377450	0.1_1	ENP
559	112	26415	26773	8765596	9052217	359	286622	6	ENPAK20	829746256	838511852	838798473	0.1_1	ENP
560	112	27533	27820	9335191	9467201	288	132011	7	ENPAK20	829746256	839081447	839213457	0.1_1	ENP
561	112	38656	38946	13616846	13751282	291	134437	7	ENPAK20	829746256	843363102	843497538	0.1_1	ENP
562	112	40475	40858	14492400	14651771	384	159372	7	ENPAK20	829746256	844238656	844398027	0.1_1	ENP
563	112	80365	80792	28270672	28508674	428	238003	6	ENPAK20	829746256	858016928	858254930	0.1_1	ENP
564	112	84817	85245	30190890	30519692	429	328803	6	ENPAK20	829746256	859937146	860265948	0.1_1	ENP
565	112	85682	86340	30708090	30965686	659	257597	6	ENPAK20	829746256	860454346	860711942	0.1_1	ENP
566	113	10130	12200	3023075	3886721	2071	863647	6	ENPAK20	861842390	864865465	865729111	0.1_1	ENP
567	113	62806	63349	19648612	19892385	544	243774	6	ENPAK20	861842390	881491002	881734775	0.1_1	ENP
568	113	63431	63846	19949491	20065621	416	116131	7	ENPAK20	861842390	881791881	881908011	0.1_1	ENP
569	115	1531	2038	477985	635290	508	157306	7	ENPAK20	884971325	885449310	885606615	0.1_1	ENP
570	116	5696	5812	2522441	2658935	117	136495	7	ENPAK20	887642253	890164694	890301188	0.1_1	ENP
571	123	5045	5569	1420405	1685659	525	265255	6	ENPAK20	906118134	907538539	907803793	0.1_1	ENP
572	124	1245	1513	721096	866920	269	145825	7	ENPAK20	908499081	909220177	909366001	0.1_1	ENP
573	124	9530	9705	4218147	4325225	176	107079	7	ENPAK20	908499081	912717228	912824306	0.1_1	ENP
574	124	38397	38830	15098753	15399494	434	300742	6	ENPAK20	908499081	923597834	923898575	0.1_1	ENP
575	124	49295	50186	19488356	19631615	892	143260	7	ENPAK20	908499081	927987437	928130696	0.1_1	ENP
576	125	4545	5082	1821704	2118212	538	296509	6	ENPAK20	928807529	930629233	930925741	0.1_1	ENP
577	127	703	1038	280734	390599	336	109866	7	ENPAK20	933508924	933789658	933899523	0.1_1	ENP
578	127	3280	3560	968588	1070312	281	101725	7	ENPAK20	933508924	934477512	934579236	0.1_1	ENP
579	130	1907	2173	811791	943487	267	131697	7	ENPAK20	940507704	941319495	941451191	0.1_1	ENP
580	130	3547	3703	1684775	1806302	157	121528	7	ENPAK20	940507704	942192479	942314006	0.1_1	ENP
581	133	1	279	433	243012	279	242580	6	ENPAK20	947224109	947224542	947467121	0.1_1	ENP
582	133	326	549	277534	447218	224	169685	7	ENPAK20	947224109	947501643	947671327	0.1_1	ENP
583	134	4385	4610	1121485	1276990	226	155506	7	ENPAK20	949267124	950388609	950544114	0.1_1	ENP
584	135	14857	15210	5211820	5328863	354	117044	7	ENPAK20	951363912	956575732	956692775	0.1_1	ENP
585	137	5064	5678	1025508	1158470	615	132963	7	ENPAK20	973610316	974635824	974768786	0.1_1	ENP
586	137	7733	7881	1673881	1787453	149	113573	7	ENPAK20	973610316	975284197	975397769	0.1_1	ENP
587	142	3238	3659	1111617	1266845	422	155229	7	ENPAK20	984960920	986072537	986227765	0.1_1	ENP
588	143	4257	4788	1729899	2031302	532	301404	6	ENPAK20	986904879	988634778	988936181	0.1_1	ENP
589	145	961	2568	283517	826160	1608	542644	6	ENPAK20	992316158	992599675	993142318	0.1_1	ENP
590	145	2777	3377	884942	1066138	601	181197	7	ENPAK20	992316158	993201100	993382296	0.1_1	ENP
591	146	37412	37631	13686108	13791290	220	105183	7	ENPAK20	994232615	1007918723	1008023905	0.1_1	ENP
592	148	9783	9974	2564950	2690773	192	125824	7	ENPAK20	1016240631	1018805581	1018931404	0.1_1	ENP
593	155	3375	3706	851102	955547	332	104446	7	ENPAK20	1032095887	1032946989	1033051434	0.1_1	ENP
594	156	7175	8019	1176282	1343108	845	166827	7	ENPAK20	1033859374	1035035656	1035202482	0.1_1	ENP
595	157	1	500	577	288752	500	288176	6	ENPAK20	1035591143	1035591720	1035879895	0.1_1	ENP
596	157	10164	10858	4363240	4577704	695	214465	7	ENPAK20	1035591143	1039954383	1040168847	0.1_1	ENP
597	157	15310	15597	6124579	6268242	288	143664	7	ENPAK20	1035591143	1041715722	1041859385	0.1_1	ENP
598	157	45200	45744	15686153	15816519	545	130367	7	ENPAK20	1035591143	1051277296	1051407662	0.1_1	ENP
599	157	49019	49666	17266191	17384263	648	118073	7	ENPAK20	1035591143	1052857334	1052975406	0.1_1	ENP
600	157	68575	68811	24629057	24761467	237	132411	7	ENPAK20	1035591143	1060220200	1060352610	0.1_1	ENP
601	157	76866	77144	27527767	27640419	279	112653	7	ENPAK20	1035591143	1063118910	1063231562	0.1_1	ENP
602	158	1714	2317	580864	766187	604	185324	7	ENPAK20	1065962775	1066543639	1066728962	0.1_1	ENP
603	158	3642	4185	1160836	1339741	544	178906	7	ENPAK20	1065962775	1067123611	1067302516	0.1_1	ENP
604	160	1	240	368	143929	240	143562	7	ENPAK20	1069338599	1069338967	1069482528	0.1_1	ENP
605	160	3533	3778	1209449	1373601	246	164153	7	ENPAK20	1069338599	1070548048	1070712200	0.1_1	ENP
606	163	3106	3666	992050	1138583	561	146534	7	ENPAK20	1074272578	1075264628	1075411161	0.1_1	ENP
607	164	1797	2412	756950	916849	616	159900	7	ENPAK20	1075873936	1076630886	1076790785	0.1_1	ENP
608	164	2467	2908	931948	1083800	442	151853	7	ENPAK20	1075873936	1076805884	1076957736	0.1_1	ENP
609	166	462	807	171214	323702	346	152489	7	ENPAK20	1079052287	1079223501	1079375989	0.1_1	ENP
610	167	547	1076	187023	341697	530	154675	7	ENPAK20	1080616349	1080803372	1080958046	0.1_1	ENP
611	167	2581	2965	785288	894880	385	109593	7	ENPAK20	1080616349	1081401637	1081511229	0.1_1	ENP
612	168	8556	8895	3116904	3272084	340	155181	7	ENPAK20	1082147649	1085264553	1085419733	0.1_1	ENP
613	168	18619	18810	6816042	6925731	192	109690	7	ENPAK20	1082147649	1088963691	1089073380	0.1_1	ENP
614	168	57956	58284	19652521	19757709	329	105189	7	ENPAK20	1082147649	1101800170	1101905358	0.1_1	ENP
615	176	905	1544	356318	548991	640	192674	7	ENPAK20	1112236913	1112593231	1112785904	0.1_1	ENP
616	178	2034	2283	735419	841993	250	106575	7	ENPAK20	1114884238	1115619657	1115726231	0.1_1	ENP
617	179	6782	7391	1904042	2059148	610	155107	7	ENPAK20	1116182964	1118087006	1118242112	0.1_1	ENP
618	179	23408	23635	9254254	9360511	228	106258	7	ENPAK20	1116182964	1125437218	1125543475	0.1_1	ENP
619	179	32027	32400	12584759	12701933	374	117175	7	ENPAK20	1116182964	1128767723	1128884897	0.1_1	ENP
620	179	51663	52053	19026798	19149914	391	123117	7	ENPAK20	1116182964	1135209762	1135332878	0.1_1	ENP
621	182	180	336	228573	351915	157	123343	7	ENPAK20	1138610127	1138838700	1138962042	0.1_1	ENP
622	183	36	610	15471	172244	575	156774	7	ENPAK20	1139860662	1139876133	1140032906	0.1_1	ENP
623	183	2810	3275	615546	722336	466	106791	7	ENPAK20	1139860662	1140476208	1140582998	0.1_1	ENP
624	186	528	1148	285175	500191	621	215017	7	ENPAK20	1143580935	1143866110	1144081126	0.1_1	ENP
625	190	341	787	494078	857789	447	363712	6	ENPAK20	1148461997	1148956075	1149319786	0.1_1	ENP
626	190	1069	1237	995866	1139125	169	143260	7	ENPAK20	1148461997	1149457863	1149601122	0.1_1	ENP
627	190	23555	23790	8833181	8944764	236	111584	7	ENPAK20	1148461997	1157295178	1157406761	0.1_1	ENP
628	190	26064	26496	10082159	10219666	433	137508	7	ENPAK20	1148461997	1158544156	1158681663	0.1_1	ENP
629	190	27265	28982	10545180	11561131	1718	1015952	5	ENPAK20	1148461997	1159007177	1160023128	1_5	ENP
630	190	30718	31190	12285236	12441868	473	156633	7	ENPAK20	1148461997	1160747233	1160903865	0.1_1	ENP
631	193	1	326	3083	200982	326	197900	7	ENPAK20	1169449731	1169452814	1169650713	0.1_1	ENP
632	193	424	2145	270842	1081100	1722	810259	5	ENPAK20	1169449731	1169720573	1170530831	0.1_1	ENP
633	194	1698	2156	713281	819875	459	106595	7	ENPAK20	1170533250	1171246531	1171353125	0.1_1	ENP
634	201	11253	11437	4486345	4595155	185	108811	7	ENPAK20	1178086271	1182572616	1182681426	0.1_1	ENP
635	201	20064	20441	7935430	8154946	378	219517	7	ENPAK20	1178086271	1186021701	1186241217	0.1_1	ENP
636	201	24398	24796	9169814	9352256	399	182443	7	ENPAK20	1178086271	1187256085	1187438527	0.1_1	ENP
637	201	52917	53327	17250540	17386263	411	135724	7	ENPAK20	1178086271	1195336811	1195472534	0.1_1	ENP
638	201	55690	56116	18155524	18308610	427	153087	7	ENPAK20	1178086271	1196241795	1196394881	0.1_1	ENP
639	202	2097	2411	896893	1005393	315	108501	7	ENPAK20	1196558335	1197455228	1197563728	0.1_1	ENP
640	203	1333	1401	1358404	1465653	69	107250	7	ENPAK20	1197565524	1198923928	1199031177	0.1_1	ENP
641	204	1529	3140	608362	1171612	1612	563251	6	ENPAK20	1199045494	1199653856	1200217106	0.1_1	ENP
642	204	35359	35543	11500431	11610853	185	110423	7	ENPAK20	1199045494	1210545925	1210656347	0.1_1	ENP
643	204	39276	39928	13018046	13299834	653	281789	6	ENPAK20	1199045494	1212063540	1212345328	0.1_1	ENP
644	204	47857	48086	16249652	16389002	230	139351	7	ENPAK20	1199045494	1215295146	1215434496	0.1_1	ENP
645	205	1911	2325	638427	766309	415	127883	7	ENPAK20	1216827611	1217466038	1217593920	0.1_1	ENP
646	206	22970	23250	7643267	7759477	281	116211	7	ENPAK20	1217852835	1225496102	1225612312	0.1_1	ENP
647	206	33903	34412	12237974	12376091	510	138118	7	ENPAK20	1217852835	1230090809	1230228926	0.1_1	ENP
648	206	36623	37014	13067757	13201995	392	134239	7	ENPAK20	1217852835	1230920592	1231054830	0.1_1	ENP
649	206	58582	58988	20398077	20621727	407	223651	7	ENPAK20	1217852835	1238250912	1238474562	0.1_1	ENP
650	206	73534	74027	25370924	25603045	494	232122	7	ENPAK20	1217852835	1243223759	1243455880	0.1_1	ENP
651	206	75786	76085	26255543	26398821	300	143279	7	ENPAK20	1217852835	1244108378	1244251656	0.1_1	ENP
652	206	83732	84590	28954811	29152653	859	197843	7	ENPAK20	1217852835	1246807646	1247005488	0.1_1	ENP
653	206	92083	92474	31198238	31436263	392	238026	6	ENPAK20	1217852835	1249051073	1249289098	0.1_1	ENP
654	206	95943	96159	33266623	33400366	217	133744	7	ENPAK20	1217852835	1251119458	1251253201	0.1_1	ENP
655	207	22063	22492	5906414	6034185	430	127772	7	ENPAK20	1253922197	1259828611	1259956382	0.1_1	ENP
656	207	33601	34062	8798023	8949854	462	151832	7	ENPAK20	1253922197	1262720220	1262872051	0.1_1	ENP
657	208	62	719	50288	304998	658	254711	6	ENPAK20	1271480226	1271530514	1271785224	0.1_1	ENP
658	208	1572	1785	648490	760637	214	112148	7	ENPAK20	1271480226	1272128716	1272240863	0.1_1	ENP
659	209	1409	2057	536162	875826	649	339665	6	ENPAK20	1272820799	1273356961	1273696625	0.1_1	ENP
660	210	39964	40536	11807977	12213254	573	405278	6	ENPAK20	1273888262	1285696239	1286101516	0.1_1	ENP
661	210	41210	41426	12449457	12573435	217	123979	7	ENPAK20	1273888262	1286337719	1286461697	0.1_1	ENP
662	211	3004	3376	1624702	1738255	373	113554	7	ENPAK20	1290395259	1292019961	1292133514	0.1_1	ENP
663	211	18579	18935	5969840	6073036	357	103197	7	ENPAK20	1290395259	1296365099	1296468295	0.1_1	ENP
664	211	47449	48021	13410124	13586279	573	176156	7	ENPAK20	1290395259	1303805383	1303981538	0.1_1	ENP
665	211	48629	49006	13742650	13859951	378	117302	7	ENPAK20	1290395259	1304137909	1304255210	0.1_1	ENP
666	211	51425	52285	14418565	14610731	861	192167	7	ENPAK20	1290395259	1304813824	1305005990	0.1_1	ENP
667	212	13360	13703	4994639	5121695	344	127057	7	ENPAK20	1310240114	1315234753	1315361809	0.1_1	ENP
668	212	25759	26326	9041062	9149519	568	108458	7	ENPAK20	1310240114	1319281176	1319389633	0.1_1	ENP
669	212	40876	41368	14478027	14579553	493	101527	7	ENPAK20	1310240114	1324718141	1324819667	0.1_1	ENP
670	213	42409	43096	10695094	10838839	688	143746	7	ENPAK20	1325908908	1336604002	1336747747	0.1_1	ENP
671	214	1381	1622	582890	687680	242	104791	7	ENPAK20	1341421774	1342004664	1342109454	0.1_1	ENP
672	215	21872	22700	4843489	5059538	829	216050	7	ENPAK20	1358922168	1363765657	1363981706	0.1_1	ENP
673	215	31426	31924	7309889	7456025	499	146137	7	ENPAK20	1358922168	1366232057	1366378193	0.1_1	ENP
674	215	38455	41699	9614623	10769876	3245	1155254	5	ENPAK20	1358922168	1368536791	1369692044	1_5	ENP
675	216	47688	47942	12250528	12372623	255	122096	7	ENPAK20	1374365747	1386616275	1386738370	0.1_1	ENP
676	216	48568	48982	12625234	12746161	415	120928	7	ENPAK20	1374365747	1386990981	1387111908	0.1_1	ENP
677	216	53617	53916	14089454	14213178	300	123725	7	ENPAK20	1374365747	1388455201	1388578925	0.1_1	ENP
678	217	4910	5791	1100389	1272924	882	172536	7	ENPAK20	1388955135	1390055524	1390228059	0.1_1	ENP
679	217	28527	28729	5261554	5378008	203	116455	7	ENPAK20	1388955135	1394216689	1394333143	0.1_1	ENP
680	217	37225	38231	7628119	7883182	1007	255064	6	ENPAK20	1388955135	1396583254	1396838317	0.1_1	ENP
681	217	57889	58467	13153996	13305876	579	151881	7	ENPAK20	1388955135	1402109131	1402261011	0.1_1	ENP
682	218	16948	17269	6533874	6644546	322	110673	7	ENPAK20	1403171039	1409704913	1409815585	0.1_1	ENP
683	218	26114	26476	9241349	9344829	363	103481	7	ENPAK20	1403171039	1412412388	1412515868	0.1_1	ENP
684	219	55214	65985	18218993	22893593	10772	4674601	3	ENPAK20	1417223911	1435442904	1440117504	1_5	ENP
685	220	738	1426	332293	543739	689	211447	7	ENPAK20	1456161741	1456494034	1456705480	0.1_1	ENP
686	220	12092	12846	3908225	4126703	755	218479	7	ENPAK20	1456161741	1460069966	1460288444	0.1_1	ENP
687	220	20464	20833	6861582	7030786	370	169205	7	ENPAK20	1456161741	1463023323	1463192527	0.1_1	ENP
688	220	26925	27314	8858299	8988209	390	129911	7	ENPAK20	1456161741	1465020040	1465149950	0.1_1	ENP
689	220	35195	35938	11737410	12023179	744	285770	6	ENPAK20	1456161741	1467899151	1468184920	0.1_1	ENP
690	221	18945	19329	6552171	6792664	385	240494	6	ENPAK20	1470143112	1476695283	1476935776	0.1_1	ENP
691	221	20024	20460	6940601	7103988	437	163388	7	ENPAK20	1470143112	1477083713	1477247100	0.1_1	ENP
692	221	26241	26562	9184032	9341159	322	157128	7	ENPAK20	1470143112	1479327144	1479484271	0.1_1	ENP
693	222	24702	25887	8676967	8920806	1186	243840	6	ENPAK20	1483843013	1492519980	1492763819	0.1_1	ENP
694	223	7699	8054	1849198	2004396	356	155199	7	ENPAK20	1497355413	1499204611	1499359809	0.1_1	ENP
695	223	9323	10623	2345396	2732992	1301	387597	6	ENPAK20	1497355413	1499700809	1500088405	0.1_1	ENP
696	223	34939	35521	8272920	8398227	583	125308	7	ENPAK20	1497355413	1505628333	1505753640	0.1_1	ENP
697	224	39708	40011	12017706	12125297	304	107592	7	ENPAK20	1510944607	1522962313	1523069904	0.1_1	ENP
698	225	24009	24418	6730080	7047193	410	317114	6	ENPAK20	1524172735	1530902815	1531219928	0.1_1	ENP
699	225	24436	25283	7050893	7284887	848	233995	6	ENPAK20	1524172735	1531223628	1531457622	0.1_1	ENP
700	225	28812	29315	8452348	8627971	504	175624	7	ENPAK20	1524172735	1532625083	1532800706	0.1_1	ENP
701	225	40910	41280	12269242	12416943	371	147702	7	ENPAK20	1524172735	1536441977	1536589678	0.1_1	ENP
702	225	41350	41696	12457912	12569787	347	111876	7	ENPAK20	1524172735	1536630647	1536742522	0.1_1	ENP
703	226	5174	5391	1626351	1795622	218	169272	7	ENPAK20	1537335986	1538962337	1539131608	0.1_1	ENP
704	226	5647	5900	1954376	2060908	254	106533	7	ENPAK20	1537335986	1539290362	1539396894	0.1_1	ENP
705	226	6322	6618	2289188	2392933	297	103746	7	ENPAK20	1537335986	1539625174	1539728919	0.1_1	ENP
706	226	46290	46721	13397890	13500086	432	102197	7	ENPAK20	1537335986	1550733876	1550836072	0.1_1	ENP
707	227	3012	3327	958384	1066700	316	108317	7	ENPAK20	1553515619	1554474003	1554582319	0.1_1	ENP
708	227	30440	31255	10568233	10711547	816	143315	7	ENPAK20	1553515619	1564083852	1564227166	0.1_1	ENP
709	228	8713	9018	3183335	3302043	306	118709	7	ENPAK20	1566359287	1569542622	1569661330	0.1_1	ENP
710	229	4691	5047	1598340	1711499	357	113160	7	ENPAK20	1579129943	1580728283	1580841442	0.1_1	ENP
711	229	10665	11254	3738247	4090877	590	352631	6	ENPAK20	1579129943	1582868190	1583220820	0.1_1	ENP
712	229	24556	24914	8677667	8780744	359	103078	7	ENPAK20	1579129943	1587807610	1587910687	0.1_1	ENP
713	230	10780	11010	3690414	3833154	231	142741	7	ENPAK20	1591641881	1595332295	1595475035	0.1_1	ENP
714	230	19172	19792	6925536	7052538	621	127003	7	ENPAK20	1591641881	1598567417	1598694419	0.1_1	ENP
715	230	38923	39325	13317324	13452854	403	135531	7	ENPAK20	1591641881	1604959205	1605094735	0.1_1	ENP
716	230	57426	57645	19797663	19957961	220	160299	7	ENPAK20	1591641881	1611439544	1611599842	0.1_1	ENP
717	230	84400	84929	26933853	27050002	530	116150	7	ENPAK20	1591641881	1618575734	1618691883	0.1_1	ENP
718	231	18734	19137	3569829	3671434	404	101606	7	ENPAK20	1622689440	1626259269	1626360874	0.1_1	ENP
719	231	37362	37768	7284355	7385398	407	101044	7	ENPAK20	1622689440	1629973795	1630074838	0.1_1	ENP
720	231	40760	42115	8098632	8363349	1356	264718	6	ENPAK20	1622689440	1630788072	1631052789	0.1_1	ENP
721	231	44913	45203	9142239	9245846	291	103608	7	ENPAK20	1622689440	1631831679	1631935286	0.1_1	ENP
722	232	8733	8964	3057436	3167269	232	109834	7	ENPAK20	1635123386	1638180822	1638290655	0.1_1	ENP
723	232	10105	10428	3703487	3857356	324	153870	7	ENPAK20	1635123386	1638826873	1638980742	0.1_1	ENP
724	232	13713	14079	5332264	5495459	367	163196	7	ENPAK20	1635123386	1640455650	1640618845	0.1_1	ENP
725	232	24643	25671	7577351	7994875	1029	417525	6	ENPAK20	1635123386	1642700737	1643118261	0.1_1	ENP
726	233	29609	29993	9736639	9863562	385	126924	7	ENPAK20	1647369630	1657106269	1657233192	0.1_1	ENP
727	233	33882	34205	11162115	11281028	324	118914	7	ENPAK20	1647369630	1658531745	1658650658	0.1_1	ENP
728	236	13309	13426	3528359	3647159	118	118801	7	ENPAK20	1683358046	1686886405	1687005205	0.1_1	ENP
729	236	27776	28133	8684143	8792526	358	108384	7	ENPAK20	1683358046	1692042189	1692150572	0.1_1	ENP
730	237	6432	7055	1934368	2155505	624	221138	7	ENPAK20	1695173345	1697107713	1697328850	0.1_1	ENP
731	237	28317	28634	7152967	7261495	318	108529	7	ENPAK20	1695173345	1702326312	1702434840	0.1_1	ENP
732	237	37952	38254	10787173	10917761	303	130589	7	ENPAK20	1695173345	1705960518	1706091106	0.1_1	ENP
733	237	52016	52601	15408111	15622794	586	214684	7	ENPAK20	1695173345	1710581456	1710796139	0.1_1	ENP
734	237	66373	66754	20343904	20495697	382	151794	7	ENPAK20	1695173345	1715517249	1715669042	0.1_1	ENP
735	237	67041	67315	20688421	20807117	275	118697	7	ENPAK20	1695173345	1715861766	1715980462	0.1_1	ENP
736	239	784	981	464224	588762	198	124539	7	ENPAK20	1728189472	1728653696	1728778234	0.1_1	ENP
737	239	6810	7479	2892088	3194355	670	302268	6	ENPAK20	1728189472	1731081560	1731383827	0.1_1	ENP
738	239	25725	25988	10223560	10355327	264	131768	7	ENPAK20	1728189472	1738413032	1738544799	0.1_1	ENP
739	240	2011	2289	666962	778437	279	111476	7	ENPAK20	1739589285	1740256247	1740367722	0.1_1	ENP
740	240	8263	8736	2932305	3037412	474	105108	7	ENPAK20	1739589285	1742521590	1742626697	0.1_1	ENP
741	241	4754	4983	1311712	1421489	230	109778	7	ENPAK20	1750933986	1752245698	1752355475	0.1_1	ENP
742	241	28821	29470	10225930	10371791	650	145862	7	ENPAK20	1750933986	1761159916	1761305777	0.1_1	ENP
743	241	32622	33023	11330953	11464570	402	133618	7	ENPAK20	1750933986	1762264939	1762398556	0.1_1	ENP
744	241	41409	42023	13995749	14180128	615	184380	7	ENPAK20	1750933986	1764929735	1765114114	0.1_1	ENP
745	241	71939	72275	24903637	25011705	337	108069	7	ENPAK20	1750933986	1775837623	1775945691	0.1_1	ENP
746	241	75662	76265	26115302	26298450	604	183149	7	ENPAK20	1750933986	1777049288	1777232436	0.1_1	ENP
747	241	109866	110223	36681751	36814096	358	132346	7	ENPAK20	1750933986	1787615737	1787748082	0.1_1	ENP
748	241	113174	113568	38096968	38208908	395	111941	7	ENPAK20	1750933986	1789030954	1789142894	0.1_1	ENP
749	241	129738	130627	44336974	44523921	890	186948	7	ENPAK20	1750933986	1795270960	1795457907	0.1_1	ENP
750	242	564	801	208836	409511	238	200676	7	ENPAK20	1799423646	1799632482	1799833157	0.1_1	ENP
751	242	3617	4005	1562990	1668279	389	105290	7	ENPAK20	1799423646	1800986636	1801091925	0.1_1	ENP
752	242	5878	6741	2355680	2734429	864	378750	6	ENPAK20	1799423646	1801779326	1802158075	0.1_1	ENP
753	242	6957	7251	2826117	3085067	295	258951	6	ENPAK20	1799423646	1802249763	1802508713	0.1_1	ENP
754	242	9219	9471	3805703	3968847	253	163145	7	ENPAK20	1799423646	1803229349	1803392493	0.1_1	ENP
755	242	18710	19120	6832439	6954378	411	121940	7	ENPAK20	1799423646	1806256085	1806378024	0.1_1	ENP
756	242	21290	23579	7717201	8410949	2290	693749	6	ENPAK20	1799423646	1807140847	1807834595	0.1_1	ENP
757	242	30489	30982	10347928	10476949	494	129022	7	ENPAK20	1799423646	1809771574	1809900595	0.1_1	ENP
758	243	6782	7214	2911945	3141269	433	229325	7	ENPAK20	1810757482	1813669427	1813898751	0.1_1	ENP
759	243	7275	7760	3156029	3364730	486	208702	7	ENPAK20	1810757482	1813913511	1814122212	0.1_1	ENP
760	243	17755	17829	7977785	8085704	75	107920	7	ENPAK20	1810757482	1818735267	1818843186	0.1_1	ENP
761	243	21267	21639	10889040	11139639	373	250600	6	ENPAK20	1810757482	1821646522	1821897121	0.1_1	ENP
762	244	11653	12059	4509067	4622608	407	113542	7	ENPAK20	1822052272	1826561339	1826674880	0.1_1	ENP
763	244	25434	25962	9669944	9947605	529	277662	6	ENPAK20	1822052272	1831722216	1831999877	0.1_1	ENP
764	244	27704	27909	10602179	10729902	206	127724	7	ENPAK20	1822052272	1832654451	1832782174	0.1_1	ENP
765	246	20402	20832	6029683	6157988	431	128306	7	ENPAK20	1843716412	1849746095	1849874400	0.1_1	ENP
766	247	11096	11532	5698154	5890770	437	192617	7	ENPAK20	1856742559	1862440713	1862633329	0.1_1	ENP
767	247	21589	21844	8954086	9087250	256	133165	7	ENPAK20	1856742559	1865696645	1865829809	0.1_1	ENP
768	247	25083	25417	10235001	10339922	335	104922	7	ENPAK20	1856742559	1866977560	1867082481	0.1_1	ENP
769	247	25814	26562	10432682	10647790	749	215109	6	ENPAK20	1856742559	1867175241	1867390349	0.1_1	ENP
770	248	3082	3452	1341821	1531178	371	189358	7	ENPAK20	1867391136	1868732957	1868922314	0.1_1	ENP
771	248	8648	9234	3239283	3434555	587	195273	7	ENPAK20	1867391136	1870630419	1870825691	0.1_1	ENP
772	248	30421	30800	8278416	8423154	380	144739	7	ENPAK20	1867391136	1875669552	1875814290	0.1_1	ENP
773	249	58313	58822	15364693	15570922	510	206230	7	ENPAK20	1878164135	1893528828	1893735057	0.1_1	ENP
774	250	3887	4251	1553918	1656719	365	102802	7	ENPAK20	1894884578	1896438496	1896541297	0.1_1	ENP
775	251	20874	22137	7107256	7649906	1264	542651	6	ENPAK20	1905329685	1912436941	1912979591	0.1_1	ENP
776	251	28518	29027	9861062	10224916	510	363855	6	ENPAK20	1905329685	1915190747	1915554601	0.1_1	ENP
777	252	34072	34453	11427943	11567860	382	139918	7	ENPAK20	1915554778	1926982721	1927122638	0.1_1	ENP
778	252	49824	50251	16255938	16358500	428	102563	7	ENPAK20	1915554778	1931810716	1931913278	0.1_1	ENP
779	252	87236	87444	26469318	26588106	209	118789	7	ENPAK20	1915554778	1942024096	1942142884	0.1_1	ENP
780	253	20246	20828	4591836	4702612	583	110777	7	ENPAK20	1946099470	1950691306	1950802082	0.1_1	ENP
781	254	3232	3901	1278235	1418724	670	140490	7	ENPAK20	1960864947	1962143182	1962283671	0.1_1	ENP
782	254	7041	7404	2379703	2578079	364	198377	7	ENPAK20	1960864947	1963244650	1963443026	0.1_1	ENP
783	254	41072	42105	14277344	14744688	1034	467345	6	ENPAK20	1960864947	1975142291	1975609635	0.1_1	ENP
784	255	1447	2073	638293	789679	627	151387	7	ENPAK20	1978677986	1979316279	1979467665	0.1_1	ENP
785	255	4611	4968	1693394	1867441	358	174048	7	ENPAK20	1978677986	1980371380	1980545427	0.1_1	ENP
786	255	9970	10355	3833251	3997220	386	163970	7	ENPAK20	1978677986	1982511237	1982675206	0.1_1	ENP
787	256	31463	32215	11101679	11213416	753	111738	7	ENPAK20	1988847449	1999949128	2000060865	0.1_1	ENP
788	257	25600	25932	7628191	7738240	333	110050	7	ENPAK20	2002896857	2010525048	2010635097	0.1_1	ENP
789	258	2471	3230	930572	1173532	760	242961	6	ENPAK20	2012793616	2013724188	2013967148	0.1_1	ENP
790	259	561	808	445378	623631	248	178254	7	ENPAK20	2025943125	2026388503	2026566756	0.1_1	ENP
791	259	10001	10321	4785177	4885227	321	100051	7	ENPAK20	2025943125	2030728302	2030828352	0.1_1	ENP
792	260	9652	10273	3143863	3269095	622	125233	7	ENPAK20	2035581081	2038724944	2038850176	0.1_1	ENP
793	261	22270	22629	8490645	8599693	360	109049	7	ENPAK20	2045101075	2053591720	2053700768	0.1_1	ENP
794	262	35265	35644	10953566	11062773	380	109208	7	ENPAK20	2054534929	2065488495	2065597702	0.1_1	ENP
795	262	72215	72326	21153035	21256601	112	103567	7	ENPAK20	2054534929	2075687964	2075791530	0.1_1	ENP
796	263	13027	13409	4593345	4703587	383	110243	7	ENPAK20	2076168634	2080761979	2080872221	0.1_1	ENP
797	263	28489	29081	10365159	10642305	593	277147	6	ENPAK20	2076168634	2086533793	2086810939	0.1_1	ENP
798	263	39930	40161	13995415	14121922	232	126508	7	ENPAK20	2076168634	2090164049	2090290556	0.1_1	ENP
799	263	41486	41981	15184845	15453618	496	268774	6	ENPAK20	2076168634	2091353479	2091622252	0.1_1	ENP
800	263	50412	51018	18286153	18590083	607	303931	6	ENPAK20	2076168634	2094454787	2094758717	0.1_1	ENP
801	263	54244	54742	19492469	19652175	499	159707	7	ENPAK20	2076168634	2095661103	2095820809	0.1_1	ENP
802	263	55513	55746	19894730	20019795	234	125066	7	ENPAK20	2076168634	2096063364	2096188429	0.1_1	ENP
803	263	60785	61082	21581382	21710149	298	128768	7	ENPAK20	2076168634	2097750016	2097878783	0.1_1	ENP
804	263	71253	71681	25250101	25360745	429	110645	7	ENPAK20	2076168634	2101418735	2101529379	0.1_1	ENP
805	264	4974	5283	1473483	1608456	310	134974	7	ENPAK20	2106364864	2107838347	2107973320	0.1_1	ENP
806	264	5597	6177	1770327	2019548	581	249222	6	ENPAK20	2106364864	2108135191	2108384412	0.1_1	ENP
807	264	28138	28587	10173280	10314886	450	141607	7	ENPAK20	2106364864	2116538144	2116679750	0.1_1	ENP
808	265	35520	37951	12686183	13912979	2432	1226797	5	ENPAK20	2116686011	2129372194	2130598990	1_5	ENP
809	268	4314	4740	1675495	1890158	427	214664	7	ENPAK20	2152620700	2154296195	2154510858	0.1_1	ENP
810	268	11164	11444	4597265	4717115	281	119851	7	ENPAK20	2152620700	2157217965	2157337815	0.1_1	ENP
811	269	12434	12899	4422326	4562831	466	140506	7	ENPAK20	2161542122	2165964448	2166104953	0.1_1	ENP
812	270	9843	10221	2909403	3062914	379	153512	7	ENPAK20	2172660378	2175569781	2175723292	0.1_1	ENP
813	271	20897	21313	5193885	5353990	417	160106	7	ENPAK20	2181456478	2186650363	2186810468	0.1_1	ENP
814	271	23879	24512	6348182	6826943	634	478762	6	ENPAK20	2181456478	2187804660	2188283421	0.1_1	ENP
815	274	18966	20224	3690179	3922044	1259	231866	6	ENPAK20	2207441244	2211131423	2211363288	0.1_1	ENP
816	274	37750	38595	7772851	7884156	846	111306	7	ENPAK20	2207441244	2215214095	2215325400	0.1_1	ENP
817	274	77621	78300	18090580	18278443	680	187864	7	ENPAK20	2207441244	2225531824	2225719687	0.1_1	ENP
818	274	82548	83446	19417942	19731142	899	313201	6	ENPAK20	2207441244	2226859186	2227172386	0.1_1	ENP
819	274	104316	104645	26480329	26658122	330	177794	7	ENPAK20	2207441244	2233921573	2234099366	0.1_1	ENP
820	275	3199	3527	1333538	1457116	329	123579	7	ENPAK20	2238011205	2239344743	2239468321	0.1_1	ENP
821	275	4360	4695	1902999	2010030	336	107032	7	ENPAK20	2238011205	2239914204	2240021235	0.1_1	ENP
822	275	5520	5850	2292761	2435216	331	142456	7	ENPAK20	2238011205	2240303966	2240446421	0.1_1	ENP
823	275	12177	12749	5013867	5239293	573	225427	7	ENPAK20	2238011205	2243025072	2243250498	0.1_1	ENP
824	275	15733	15993	6637336	6742968	261	105633	7	ENPAK20	2238011205	2244648541	2244754173	0.1_1	ENP
825	276	19979	20280	7211007	7323354	302	112348	7	ENPAK20	2246607435	2253818442	2253930789	0.1_1	ENP
826	277	26342	26830	7249076	7356245	489	107170	7	ENPAK20	2254946727	2262195803	2262302972	0.1_1	ENP
827	279	9850	10253	3699046	3849556	404	150511	7	ENPAK20	2271211732	2274910778	2275061288	0.1_1	ENP
828	280	8629	8886	2628117	2754520	258	126404	7	ENPAK20	2279031314	2281659431	2281785834	0.1_1	ENP
829	284	1	730	136	221886	730	221751	7	ENPAK20	2309792551	2309792687	2310014437	0.1_1	ENP
830	284	1799	2096	676206	827788	298	151583	7	ENPAK20	2309792551	2310468757	2310620339	0.1_1	ENP
831	284	2835	3129	1232812	1359613	295	126802	7	ENPAK20	2309792551	2311025363	2311152164	0.1_1	ENP
832	284	16400	16757	6002730	6220723	358	217994	7	ENPAK20	2309792551	2315795281	2316013274	0.1_1	ENP
833	284	17237	17422	6481818	6607354	186	125537	7	ENPAK20	2309792551	2316274369	2316399905	0.1_1	ENP
834	284	19805	19979	7877793	8000831	175	123039	7	ENPAK20	2309792551	2317670344	2317793382	0.1_1	ENP
835	284	34176	34429	14243179	14345435	254	102257	7	ENPAK20	2309792551	2324035730	2324137986	0.1_1	ENP
836	1	10527	10667	3819547	3926838	141	107292	7	ENPAK21	0	3819547	3926838	0.1_1	ENP
837	1	22137	22272	8676428	8784454	136	108027	7	ENPAK21	0	8676428	8784454	0.1_1	ENP
838	1	34434	34809	13032648	13138110	376	105463	7	ENPAK21	0	13032648	13138110	0.1_1	ENP
839	1	46647	46950	16966368	17074628	304	108261	7	ENPAK21	0	16966368	17074628	0.1_1	ENP
840	1	57473	58562	21065709	21453411	1090	387703	5	ENPAK21	0	21065709	21453411	0.1_1	ENP
841	1	84013	84545	28751342	28965519	533	214178	7	ENPAK21	0	28751342	28965519	0.1_1	ENP
842	1	99438	99988	33512230	33619854	551	107625	7	ENPAK21	0	33512230	33619854	0.1_1	ENP
843	1	123096	123665	40840522	40996016	570	155495	7	ENPAK21	0	40840522	40996016	0.1_1	ENP
844	2	8102	8437	3284004	3384923	336	100920	7	ENPAK21	51448160	54732164	54833083	0.1_1	ENP
845	2	41775	41916	15349084	15481635	142	132552	7	ENPAK21	51448160	66797244	66929795	0.1_1	ENP
846	2	53694	54080	20122716	20236667	387	113952	7	ENPAK21	51448160	71570876	71684827	0.1_1	ENP
847	2	59657	59915	23445306	23588795	259	143490	7	ENPAK21	51448160	74893466	75036955	0.1_1	ENP
848	2	60764	60973	24025718	24151752	210	126035	7	ENPAK21	51448160	75473878	75599912	0.1_1	ENP
849	3	10223	10473	3413284	3516270	251	102987	7	ENPAK21	78881989	82295273	82398259	0.1_1	ENP
850	4	3968	4237	1701995	1807568	270	105574	7	ENPAK21	86377334	88079329	88184902	0.1_1	ENP
851	4	12044	12349	4834010	4942627	306	108618	7	ENPAK21	86377334	91211344	91319961	0.1_1	ENP
852	5	1782	2326	925623	1198961	545	273339	7	ENPAK21	93836906	94762529	95035867	0.1_1	ENP
853	6	11908	12759	3583358	4048219	852	464862	5	ENPAK21	102640658	106224016	106688877	0.1_1	ENP
854	6	12907	13113	4112201	4223710	207	111510	7	ENPAK21	102640658	106752859	106864368	0.1_1	ENP
855	8	15022	15368	6294788	6409983	347	115196	7	ENPAK21	116665638	122960426	123075621	0.1_1	ENP
856	9	674	1088	352874	453759	415	100886	7	ENPAK21	123525381	123878255	123979140	0.1_1	ENP
857	9	4666	5028	1820551	2080016	363	259466	7	ENPAK21	123525381	125345932	125605397	0.1_1	ENP
858	9	7011	7395	3332973	3466613	385	133641	7	ENPAK21	123525381	126858354	126991994	0.1_1	ENP
859	10	1944	3416	597979	997417	1473	399439	5	ENPAK21	130365882	130963861	131363299	0.1_1	ENP
860	10	4589	5169	1340836	1567358	581	226523	7	ENPAK21	130365882	131706718	131933240	0.1_1	ENP
861	10	5182	5384	1575296	1678968	203	103673	7	ENPAK21	130365882	131941178	132044850	0.1_1	ENP
862	10	21315	21927	4967543	5160931	613	193389	7	ENPAK21	130365882	135333425	135526813	0.1_1	ENP
863	11	5807	6668	1722565	1882409	862	159845	7	ENPAK21	137131688	138854253	139014097	0.1_1	ENP
864	12	15715	16419	4628961	4854590	705	225630	7	ENPAK21	143883844	148512805	148738434	0.1_1	ENP
865	12	21209	21595	6108972	6224796	387	115825	7	ENPAK21	143883844	149992816	150108640	0.1_1	ENP
866	13	35727	36352	12027811	12434493	626	406683	5	ENPAK21	150543277	162571088	162977770	0.1_1	ENP
867	13	41948	42231	14439013	14539720	284	100708	7	ENPAK21	150543277	164982290	165082997	0.1_1	ENP
868	13	45761	45946	15864419	16001081	186	136663	7	ENPAK21	150543277	166407696	166544358	0.1_1	ENP
869	13	90869	91085	32906375	33018328	217	111954	7	ENPAK21	150543277	183449652	183561605	0.1_1	ENP
870	13	94856	95839	34535899	35009588	984	473690	5	ENPAK21	150543277	185079176	185552865	0.1_1	ENP
871	13	101496	101772	36638907	36739153	277	100247	7	ENPAK21	150543277	187182184	187282430	0.1_1	ENP
872	16	24929	25772	6129708	6472252	844	342545	5	ENPAK21	203086658	209216366	209558910	0.1_1	ENP
873	16	26885	32970	6918310	8721754	6086	1803445	4	ENPAK21	203086658	210004968	211808412	1_5	ENP
874	16	34852	35750	9330032	9571839	899	241808	5	ENPAK21	203086658	212416690	212658497	0.1_1	ENP
875	17	21200	21609	5618552	5792791	410	174240	7	ENPAK21	212658862	218277414	218451653	0.1_1	ENP
876	19	4473	4767	1493327	1603568	295	110242	7	ENPAK21	225551659	227044986	227155227	0.1_1	ENP
877	20	10147	10578	3580366	3700696	432	120331	7	ENPAK21	232254528	235834894	235955224	0.1_1	ENP
878	21	354	697	281741	438204	344	156464	7	ENPAK21	238571788	238853529	239009992	0.1_1	ENP
879	21	5428	6113	2229139	2409026	686	179888	7	ENPAK21	238571788	240800927	240980814	0.1_1	ENP
880	22	36607	37220	11024702	11429896	614	405195	5	ENPAK21	244875292	255899994	256305188	0.1_1	ENP
881	24	7019	7322	2088860	2210175	304	121316	7	ENPAK21	262606872	264695732	264817047	0.1_1	ENP
882	24	8113	10346	2498583	3336145	2234	837563	5	ENPAK21	262606872	265105455	265943017	0.1_1	ENP
883	24	13051	13961	4725394	5000070	911	274677	7	ENPAK21	262606872	267332266	267606942	0.1_1	ENP
884	24	24934	25315	8128282	8251636	382	123355	7	ENPAK21	262606872	270735154	270858508	0.1_1	ENP
885	24	27017	27451	8690633	8873533	435	182901	7	ENPAK21	262606872	271297505	271480405	0.1_1	ENP
886	24	28191	29348	9100015	9311815	1158	211801	7	ENPAK21	262606872	271706887	271918687	0.1_1	ENP
887	24	33406	33834	10159511	10276513	429	117003	7	ENPAK21	262606872	272766383	272883385	0.1_1	ENP
888	24	42462	43110	12855473	13045955	649	190483	7	ENPAK21	262606872	275462345	275652827	0.1_1	ENP
889	24	84901	85007	25845403	25972744	107	127342	7	ENPAK21	262606872	288452275	288579616	0.1_1	ENP
890	25	1	401	1181	426991	401	425811	5	ENPAK21	289384252	289385433	289811243	0.1_1	ENP
891	27	11201	12048	3705219	3923400	848	218182	7	ENPAK21	304591943	308297162	308515343	0.1_1	ENP
892	27	12657	13191	4069377	4177632	535	108256	7	ENPAK21	304591943	308661320	308769575	0.1_1	ENP
893	30	11403	11769	3863276	4053220	367	189945	7	ENPAK21	326632460	330495736	330685680	0.1_1	ENP
894	30	15592	16529	5333582	5597717	938	264136	7	ENPAK21	326632460	331966042	332230177	0.1_1	ENP
895	31	30400	30964	7688223	7848224	565	160002	7	ENPAK21	332680317	340368540	340528541	0.1_1	ENP
896	32	4386	4497	3412048	3540668	112	128621	7	ENPAK21	344020762	347432810	347561430	0.1_1	ENP
897	34	1989	2500	493813	604922	512	111110	7	ENPAK21	355677987	356171800	356282909	0.1_1	ENP
898	34	18383	18829	4691932	4794765	447	102834	7	ENPAK21	355677987	360369919	360472752	0.1_1	ENP
899	35	23494	23821	8759274	8931538	328	172265	7	ENPAK21	361496372	370255646	370427910	0.1_1	ENP
900	35	27446	28036	10113003	10326578	591	213576	7	ENPAK21	361496372	371609375	371822950	0.1_1	ENP
901	35	41241	41916	14907556	15195367	676	287812	7	ENPAK21	361496372	376403928	376691739	0.1_1	ENP
902	35	43916	44390	16019091	16192589	475	173499	7	ENPAK21	361496372	377515463	377688961	0.1_1	ENP
903	35	55862	56360	19958442	20114960	499	156519	7	ENPAK21	361496372	381454814	381611332	0.1_1	ENP
904	35	61693	62260	22267683	22492890	568	225208	7	ENPAK21	361496372	383764055	383989262	0.1_1	ENP
905	35	64565	65144	23359046	23623028	580	263983	7	ENPAK21	361496372	384855418	385119400	0.1_1	ENP
906	35	69156	69415	25336473	25500873	260	164401	7	ENPAK21	361496372	386832845	386997245	0.1_1	ENP
907	35	70517	71228	26226283	26617739	712	391457	5	ENPAK21	361496372	387722655	388114111	0.1_1	ENP
908	37	5890	6042	2619713	2736084	153	116372	7	ENPAK21	396046741	398666454	398782825	0.1_1	ENP
909	37	13356	13859	5044147	5165960	504	121814	7	ENPAK21	396046741	401090888	401212701	0.1_1	ENP
910	37	14268	14644	5362487	5484819	377	122333	7	ENPAK21	396046741	401409228	401531560	0.1_1	ENP
911	39	14578	15092	3601846	3740441	515	138596	7	ENPAK21	406845007	410446853	410585448	0.1_1	ENP
912	43	1582	1960	1062079	1261979	379	199901	7	ENPAK21	427365435	428427514	428627414	0.1_1	ENP
913	43	2029	2278	1328378	1448046	250	119669	7	ENPAK21	427365435	428693813	428813481	0.1_1	ENP
914	43	2776	4918	1684803	2860028	2143	1175226	5	ENPAK21	427365435	429050238	430225463	1_5	ENP
915	44	3538	3806	1920026	2078046	269	158021	7	ENPAK21	432329647	434249673	434407693	0.1_1	ENP
916	46	1490	1906	844776	1058967	417	214192	7	ENPAK21	442600731	443445507	443659698	0.1_1	ENP
917	46	4346	4613	2245188	2414052	268	168865	7	ENPAK21	442600731	444845919	445014783	0.1_1	ENP
918	46	27480	27652	9161983	9302049	173	140067	7	ENPAK21	442600731	451762714	451902780	0.1_1	ENP
919	46	51293	52270	16947878	17654406	978	706529	5	ENPAK21	442600731	459548609	460255137	0.1_1	ENP
920	47	946	1310	479325	649910	365	170586	7	ENPAK21	468089395	468568720	468739305	0.1_1	ENP
921	48	1	2090	432	635485	2090	635054	5	ENPAK21	472994528	472994960	473630013	0.1_1	ENP
922	48	24423	25035	7109167	7300207	613	191041	7	ENPAK21	472994528	480103695	480294735	0.1_1	ENP
923	49	1	1105	10446	471541	1105	461096	5	ENPAK21	482144229	482154675	482615770	0.1_1	ENP
924	49	8250	8533	2878614	2980063	284	101450	7	ENPAK21	482144229	485022843	485124292	0.1_1	ENP
925	50	9161	9771	3405180	3507692	611	102513	7	ENPAK21	487001998	490407178	490509690	0.1_1	ENP
926	51	2739	2984	725923	851523	246	125601	7	ENPAK21	491840903	492566826	492692426	0.1_1	ENP
927	51	4018	4420	1157988	1306608	403	148621	7	ENPAK21	491840903	492998891	493147511	0.1_1	ENP
928	52	8343	11680	3414175	4259911	3338	845737	5	ENPAK21	496664229	500078404	500924140	0.1_1	ENP
929	53	9972	10304	3687094	3843219	333	156126	7	ENPAK21	501326283	505013377	505169502	0.1_1	ENP
930	56	15589	15731	4856292	4968497	143	112206	7	ENPAK21	518767250	523623542	523735747	0.1_1	ENP
931	56	16727	17418	5424344	5874610	692	450267	5	ENPAK21	518767250	524191594	524641860	0.1_1	ENP
932	57	27717	28017	5472713	5575857	301	103145	7	ENPAK21	525290439	530763152	530866296	0.1_1	ENP
933	57	30498	30804	6341649	6443646	307	101998	7	ENPAK21	525290439	531632088	531734085	0.1_1	ENP
934	57	46122	46637	10718556	10869910	516	151355	7	ENPAK21	525290439	536008995	536160349	0.1_1	ENP
935	57	64554	64693	18070126	18170525	140	100400	7	ENPAK21	525290439	543360565	543460964	0.1_1	ENP
936	57	79745	80414	22991121	23148281	670	157161	7	ENPAK21	525290439	548281560	548438720	0.1_1	ENP
937	58	1122	1496	347120	452915	375	105796	7	ENPAK21	550684798	551031918	551137713	0.1_1	ENP
938	62	2269	2978	1528417	1926473	710	398057	5	ENPAK21	568748068	570276485	570674541	0.1_1	ENP
939	64	1732	1927	701697	820962	196	119266	7	ENPAK21	577499974	578201671	578320936	0.1_1	ENP
940	65	3579	4066	1233694	1346933	488	113240	7	ENPAK21	581882570	583116264	583229503	0.1_1	ENP
941	66	9455	9760	3870660	4044985	306	174326	7	ENPAK21	586106953	589977613	590151938	0.1_1	ENP
942	67	1	2563	569	1061689	2563	1061121	5	ENPAK21	590289654	590290223	591351343	1_5	ENP
943	68	1	1861	233	578842	1861	578610	5	ENPAK21	596134308	596134541	596713150	0.1_1	ENP
944	68	24252	25292	7727695	8180660	1041	452966	5	ENPAK21	596134308	603862003	604314968	0.1_1	ENP
945	68	37998	38240	11833189	11941344	243	108156	7	ENPAK21	596134308	607967497	608075652	0.1_1	ENP
946	68	41259	41570	12689782	12790634	312	100853	7	ENPAK21	596134308	608824090	608924942	0.1_1	ENP
947	69	4356	4602	1714817	1834803	247	119987	7	ENPAK21	619614972	621329789	621449775	0.1_1	ENP
948	69	10404	10828	3587142	3809037	425	221896	7	ENPAK21	619614972	623202114	623424009	0.1_1	ENP
949	70	5932	6189	2531689	2785275	258	253587	7	ENPAK21	623750597	626282286	626535872	0.1_1	ENP
950	71	10229	10730	3022036	3174226	502	152191	7	ENPAK21	627853721	630875757	631027947	0.1_1	ENP
951	72	4977	5548	1663313	1849197	572	185885	7	ENPAK21	632037348	633700661	633886545	0.1_1	ENP
952	72	6904	9725	2325636	3147697	2822	822062	5	ENPAK21	632037348	634362984	635185045	0.1_1	ENP
953	72	9734	13992	3151054	4491021	4259	1339968	1	ENPAK21	632037348	635188402	636528369	1_5	ENP
954	74	3524	3774	2008315	2192988	251	184674	7	ENPAK21	640505518	642513833	642698506	0.1_1	ENP
955	76	3914	4129	1730228	1858185	216	127958	7	ENPAK21	648189892	649920120	650048077	0.1_1	ENP
956	76	5210	5995	2327020	2561846	786	234827	7	ENPAK21	648189892	650516912	650751738	0.1_1	ENP
957	77	12197	13545	2001649	2197385	1349	195737	7	ENPAK21	651930916	653932565	654128301	0.1_1	ENP
958	77	22332	22765	3622290	3734977	434	112688	7	ENPAK21	651930916	655553206	655665893	0.1_1	ENP
959	79	54380	55283	14584873	14781206	904	196334	7	ENPAK21	659436672	674021545	674217878	0.1_1	ENP
960	81	1	3129	2633	727541	3129	724909	5	ENPAK21	686316252	686318885	687043793	0.1_1	ENP
961	82	3665	3889	1198719	1309460	225	110742	7	ENPAK21	689995824	691194543	691305284	0.1_1	ENP
962	83	1	3524	1127	798400	3524	797274	5	ENPAK21	693647653	693648780	694446053	0.1_1	ENP
963	83	3885	10009	893742	2501069	6125	1607328	4	ENPAK21	693647653	694541395	696148722	1_5	ENP
964	83	10961	14654	2804355	3738670	3694	934316	4	ENPAK21	693647653	696452008	697386323	0.1_1	ENP
965	84	1934	2630	744053	868865	697	124813	7	ENPAK21	697391630	698135683	698260495	0.1_1	ENP
966	86	1	10582	333	3547586	10582	3547254	1	ENPAK21	704439471	704439804	707987057	1_5	ENP
967	87	3123	4577	1172914	1817015	1455	644102	5	ENPAK21	707987503	709160417	709804518	0.1_1	ENP
968	87	5692	5855	2463951	2574542	164	110592	7	ENPAK21	707987503	710451454	710562045	0.1_1	ENP
969	88	2203	3242	773165	1318816	1040	545652	5	ENPAK21	711391072	712164237	712709888	0.1_1	ENP
970	88	4764	5312	1884973	2073397	549	188425	7	ENPAK21	711391072	713276045	713464469	0.1_1	ENP
971	90	7	686	19600	218689	680	199090	7	ENPAK21	718002751	718022351	718221440	0.1_1	ENP
972	90	2696	3891	643281	919572	1196	276292	7	ENPAK21	718002751	718646032	718922323	0.1_1	ENP
973	90	27522	27864	8292540	8487070	343	194531	7	ENPAK21	718002751	726295291	726489821	0.1_1	ENP
974	90	61473	62000	18325903	18489003	528	163101	7	ENPAK21	718002751	736328654	736491754	0.1_1	ENP
975	90	73578	73926	22508584	22642450	349	133867	7	ENPAK21	718002751	740511335	740645201	0.1_1	ENP
976	92	1	9506	1502	3187542	9506	3186041	1	ENPAK21	747007648	747009150	750195190	1_5	ENP
977	95	1278	1602	567585	783109	325	215525	7	ENPAK21	757219012	757786597	758002121	0.1_1	ENP
978	97	1407	1650	694661	795534	244	100874	7	ENPAK21	763351907	764046568	764147441	0.1_1	ENP
979	99	3497	3787	2047163	2280730	291	233568	7	ENPAK21	769478199	771525362	771758929	0.1_1	ENP
980	99	8855	9625	4079552	4453593	771	374042	5	ENPAK21	769478199	773557751	773931792	0.1_1	ENP
981	101	2614	3090	993279	1121224	477	127946	7	ENPAK21	778508906	779502185	779630130	0.1_1	ENP
982	101	21351	21905	7110451	7295508	555	185058	7	ENPAK21	778508906	785619357	785804414	0.1_1	ENP
983	102	8155	8302	2796129	2901738	148	105610	7	ENPAK21	800104623	802900752	803006361	0.1_1	ENP
984	105	6722	7233	2356618	2483442	512	126825	7	ENPAK21	809047953	811404571	811531395	0.1_1	ENP
985	105	7369	7638	2509587	2629309	270	119723	7	ENPAK21	809047953	811557540	811677262	0.1_1	ENP
986	106	7075	10297	2774411	3742766	3223	968356	4	ENPAK21	811994722	814769133	815737488	0.1_1	ENP
987	107	7556	7984	2654867	2853719	429	198853	5	ENPAK21	815738351	818393218	818592070	0.1_1	ENP
988	108	1	9674	1515	2854597	9674	2853083	1	ENPAK21	818592257	818593772	821446854	1_5	ENP
989	110	154	1593	86804	1321712	1440	1234909	5	ENPAK21	824214849	824301653	825536561	1_5	ENP
990	110	1694	1999	1368472	1654632	306	286161	7	ENPAK21	824214849	825583321	825869481	0.1_1	ENP
991	110	2208	2398	1787010	1975668	191	188659	7	ENPAK21	824214849	826001859	826190517	0.1_1	ENP
992	110	2677	2972	2250595	2394658	296	144064	7	ENPAK21	824214849	826465444	826609507	0.1_1	ENP
993	110	3107	3273	2491716	2618143	167	126428	7	ENPAK21	824214849	826706565	826832992	0.1_1	ENP
994	112	5759	6060	1412697	1518074	302	105378	7	ENPAK21	829746256	831158953	831264330	0.1_1	ENP
995	112	23004	23256	7509278	7620549	253	111272	7	ENPAK21	829746256	837255534	837366805	0.1_1	ENP
996	112	37765	37927	13009969	13128730	163	118762	7	ENPAK21	829746256	842756225	842874986	0.1_1	ENP
997	112	86848	86983	31360874	31511927	136	151054	7	ENPAK21	829746256	861107130	861258183	0.1_1	ENP
998	113	31597	32008	9373612	9647581	412	273970	7	ENPAK21	861842390	871216002	871489971	0.1_1	ENP
999	113	43720	44251	14112262	14248034	532	135773	7	ENPAK21	861842390	875954652	876090424	0.1_1	ENP
1000	113	44513	44920	14318869	14428389	408	109521	7	ENPAK21	861842390	876161259	876270779	0.1_1	ENP
1001	113	63286	64827	19869921	20381573	1542	511653	5	ENPAK21	861842390	881712311	882223963	0.1_1	ENP
1002	116	3291	3625	1686938	1793150	335	106213	7	ENPAK21	887642253	889329191	889435403	0.1_1	ENP
1003	116	5183	5812	2281214	2658935	630	377722	5	ENPAK21	887642253	889923467	890301188	0.1_1	ENP
1004	120	2952	3223	1177000	1345057	272	168058	7	ENPAK21	898416152	899593152	899761209	0.1_1	ENP
1005	124	9950	10774	4425475	4594749	825	169275	7	ENPAK21	908499081	912924556	913093830	0.1_1	ENP
1006	124	12905	13197	5240152	5416961	293	176810	7	ENPAK21	908499081	913739233	913916042	0.1_1	ENP
1007	124	27546	28086	10921843	11118688	541	196846	7	ENPAK21	908499081	919420924	919617769	0.1_1	ENP
1008	124	29092	30399	11454665	12056208	1308	601544	5	ENPAK21	908499081	919953746	920555289	0.1_1	ENP
1009	124	31251	31562	12368472	12510833	312	142362	7	ENPAK21	908499081	920867553	921009914	0.1_1	ENP
1010	125	4615	5750	1883614	2369210	1136	485597	5	ENPAK21	928807529	930691143	931176739	0.1_1	ENP
1011	127	1	7306	2615	2313775	7306	2311161	1	ENPAK21	933508924	933511539	935822699	1_5	ENP
1012	130	1	4573	666	2486314	4573	2485649	1	ENPAK21	940507704	940508370	942994018	1_5	ENP
1013	131	863	1235	230277	346176	373	115900	7	ENPAK21	942994623	943224900	943340799	0.1_1	ENP
1014	133	1	309	433	266421	309	265989	7	ENPAK21	947224109	947224542	947490530	0.1_1	ENP
1015	133	3577	3973	1537044	1673770	397	136727	7	ENPAK21	947224109	948761153	948897879	0.1_1	ENP
1016	135	6924	7240	1947920	2082063	317	134144	7	ENPAK21	951363912	953311832	953445975	0.1_1	ENP
1017	137	1	8137	289	1988955	8137	1988667	1	ENPAK21	973610316	973610605	975599271	1_5	ENP
1018	139	1	7220	117	1830160	7220	1830044	4	ENPAK21	977594554	977594671	979424714	1_5	ENP
1019	139	7228	7674	1841468	1971404	447	129937	7	ENPAK21	977594554	979436022	979565958	0.1_1	ENP
1020	141	676	1126	527096	819821	451	292726	5	ENPAK21	981555066	982082162	982374887	0.1_1	ENP
1021	141	2143	2444	1392756	1537853	302	145098	7	ENPAK21	981555066	982947822	983092919	0.1_1	ENP
1022	141	3534	3908	2363175	2668304	375	305130	5	ENPAK21	981555066	983918241	984223370	0.1_1	ENP
1023	143	1	7480	359	3486714	7480	3486356	1	ENPAK21	986904879	986905238	990391593	1_5	ENP
1024	145	3888	4441	1218074	1400733	554	182660	7	ENPAK21	992316158	993534232	993716891	0.1_1	ENP
1025	146	16673	16887	5964007	6096410	215	132404	7	ENPAK21	994232615	1000196622	1000329025	0.1_1	ENP
1026	146	36340	36757	13221127	13400523	418	179397	7	ENPAK21	994232615	1007453742	1007633138	0.1_1	ENP
1027	148	9599	9974	2463517	2690773	376	227257	5	ENPAK21	1016240631	1018704148	1018931404	0.1_1	ENP
1028	150	1934	2432	1034175	1262952	499	228778	7	ENPAK21	1020810834	1021845009	1022073786	0.1_1	ENP
1029	152	1	8241	403	1804565	8241	1804163	1	ENPAK21	1026747685	1026748088	1028552250	1_5	ENP
1030	153	753	957	350466	472832	205	122367	7	ENPAK21	1028553272	1028903738	1029026104	0.1_1	ENP
1031	155	1	5889	706	1762809	5889	1762104	1	ENPAK21	1032095887	1032096593	1033858696	1_5	ENP
1032	156	1458	4485	147282	697304	3028	550023	5	ENPAK21	1033859374	1034006656	1034556678	0.1_1	ENP
1033	156	4812	9317	747439	1731422	4506	983984	4	ENPAK21	1033859374	1034606813	1035590796	0.1_1	ENP
1034	157	1	603	577	339653	603	339077	5	ENPAK21	1035591143	1035591720	1035930796	0.1_1	ENP
1035	157	46158	46562	15946118	16108429	405	162312	7	ENPAK21	1035591143	1051537261	1051699572	0.1_1	ENP
1036	157	48192	48638	16918036	17099429	447	181394	7	ENPAK21	1035591143	1052509179	1052690572	0.1_1	ENP
1037	157	66049	66216	23504477	23631422	168	126946	7	ENPAK21	1035591143	1059095620	1059222565	0.1_1	ENP
1038	157	78596	78877	28093211	28198900	282	105690	7	ENPAK21	1035591143	1063684354	1063790043	0.1_1	ENP
1039	158	1	5079	2508	1703147	5079	1700640	1	ENPAK21	1065962775	1065965283	1067665922	1_5	ENP
1040	160	1	237	368	143534	237	143167	7	ENPAK21	1069338599	1069338967	1069482133	0.1_1	ENP
1041	166	4608	4978	1395475	1558076	371	162602	7	ENPAK21	1079052287	1080447762	1080610363	0.1_1	ENP
1042	167	1	5833	6282	1528360	5833	1522079	1	ENPAK21	1080616349	1080622631	1082144709	1_5	ENP
1043	168	29717	30401	10097874	10354800	685	256927	7	ENPAK21	1082147649	1092245523	1092502449	0.1_1	ENP
1044	168	38276	38859	12816863	12934120	584	117258	7	ENPAK21	1082147649	1094964512	1095081769	0.1_1	ENP
1045	168	44458	44724	14924707	15042726	267	118020	7	ENPAK21	1082147649	1097072356	1097190375	0.1_1	ENP
1046	168	54200	54409	17787282	17904250	210	116969	7	ENPAK21	1082147649	1099934931	1100051899	0.1_1	ENP
1047	168	58466	58848	19793220	19906571	383	113352	7	ENPAK21	1082147649	1101940869	1102054220	0.1_1	ENP
1048	171	1	5496	401	1498846	5496	1498446	1	ENPAK21	1105189266	1105189667	1106688112	1_5	ENP
1049	172	129	332	180430	297384	204	116955	7	ENPAK21	1106690960	1106871390	1106988344	0.1_1	ENP
1050	172	952	1143	864120	965711	192	101592	7	ENPAK21	1106690960	1107555080	1107656671	0.1_1	ENP
1051	176	1	3978	6899	1345076	3978	1338178	1	ENPAK21	1112236913	1112243812	1113581989	1_5	ENP
1052	178	1	3364	6815	1278892	3364	1272078	1	ENPAK21	1114884238	1114891053	1116163130	1_5	ENP
1053	179	50511	50906	18621774	18749067	396	127294	7	ENPAK21	1116182964	1134804738	1134932031	0.1_1	ENP
1054	180	1	3533	10234	1289404	3533	1279171	1	ENPAK21	1136045757	1136055991	1137335161	1_5	ENP
1055	183	36	1790	15471	433175	1755	417705	5	ENPAK21	1139860662	1139876133	1140293837	0.1_1	ENP
1056	183	1913	6206	441306	1249613	4294	808308	4	ENPAK21	1139860662	1140301968	1141110275	0.1_1	ENP
1057	184	1	4035	1181	1032003	4035	1030823	5	ENPAK21	1141110515	1141111696	1142142518	1_5	ENP
1058	186	1	2502	711	1226364	2502	1225654	1	ENPAK21	1143580935	1143581646	1144807299	1_5	ENP
1059	190	1	65	1024	190830	65	189807	7	ENPAK21	1148461997	1148463021	1148652827	0.1_1	ENP
1060	190	1025	1476	974469	1351673	452	377205	5	ENPAK21	1148461997	1149436466	1149813670	0.1_1	ENP
1061	190	22867	23210	8579374	8679437	344	100064	7	ENPAK21	1148461997	1157041371	1157141434	0.1_1	ENP
1062	190	27523	28135	10671617	10964006	613	292390	5	ENPAK21	1148461997	1159133614	1159426003	0.1_1	ENP
1063	190	35747	36001	13934213	14121692	255	187480	7	ENPAK21	1148461997	1162396210	1162583689	0.1_1	ENP
1064	190	48797	49082	18615211	18717791	286	102581	7	ENPAK21	1148461997	1167077208	1167179788	0.1_1	ENP
1065	191	1	3229	676	1181549	3229	1180874	1	ENPAK21	1167180122	1167180798	1168361671	1_5	ENP
1066	193	1	2145	3083	1081100	2145	1078018	1	ENPAK21	1169449731	1169452814	1170530831	1_5	ENP
1067	195	2946	3417	747937	861479	472	113543	7	ENPAK21	1171609945	1172357882	1172471424	0.1_1	ENP
1068	196	1	359	333	119095	359	118763	7	ENPAK21	1172667333	1172667666	1172786428	0.1_1	ENP
1069	198	1007	1115	679865	809101	109	129237	7	ENPAK21	1174766577	1175446442	1175575678	0.1_1	ENP
1070	200	1	2930	896	1003028	2930	1002133	4	ENPAK21	1177079115	1177080011	1178082143	1_5	ENP
1071	201	7175	7602	2554752	2856203	428	301452	5	ENPAK21	1178086271	1180641023	1180942474	0.1_1	ENP
1072	201	26767	27053	9982600	10092648	287	110049	7	ENPAK21	1178086271	1188068871	1188178919	0.1_1	ENP
1073	201	47428	48021	15928539	16063542	594	135004	7	ENPAK21	1178086271	1194014810	1194149813	0.1_1	ENP
1074	202	1	2411	2336	1005393	2411	1003058	4	ENPAK21	1196558335	1196560671	1197563728	1_5	ENP
1075	204	20562	20784	6753975	6888085	223	134111	7	ENPAK21	1199045494	1205799469	1205933579	0.1_1	ENP
1076	204	20859	21094	6946351	7070766	236	124416	7	ENPAK21	1199045494	1205991845	1206116260	0.1_1	ENP
1077	204	26924	27249	8463635	8571182	326	107548	7	ENPAK21	1199045494	1207509129	1207616676	0.1_1	ENP
1078	204	38236	38748	12571953	12783963	513	212011	7	ENPAK21	1199045494	1211617447	1211829457	0.1_1	ENP
1079	204	45858	46808	15559110	15920918	951	361809	5	ENPAK21	1199045494	1214604604	1214966412	0.1_1	ENP
1080	204	49752	50091	17028703	17192997	340	164295	7	ENPAK21	1199045494	1216074197	1216238491	0.1_1	ENP
1081	204	50774	51341	17530047	17781210	568	251164	5	ENPAK21	1199045494	1216575541	1216826704	0.1_1	ENP
1082	205	1	3041	726	1024312	3041	1023587	4	ENPAK21	1216827611	1216828337	1217851923	1_5	ENP
1083	206	45	158	87690	196102	114	108413	7	ENPAK21	1217852835	1217940525	1218048937	0.1_1	ENP
1084	206	5028	5413	1657940	1848372	386	190433	7	ENPAK21	1217852835	1219510775	1219701207	0.1_1	ENP
1085	206	36948	37748	13173165	13361374	801	188210	7	ENPAK21	1217852835	1231026000	1231214209	0.1_1	ENP
1086	206	40242	40434	14348062	14479125	193	131064	7	ENPAK21	1217852835	1232200897	1232331960	0.1_1	ENP
1087	206	55416	55692	19256872	19360922	277	104051	7	ENPAK21	1217852835	1237109707	1237213757	0.1_1	ENP
1088	206	57267	57514	19831353	19937709	248	106357	7	ENPAK21	1217852835	1237684188	1237790544	0.1_1	ENP
1089	206	68405	68963	23792738	23971161	559	178424	7	ENPAK21	1217852835	1241645573	1241823996	0.1_1	ENP
1090	206	72650	72891	24985064	25102127	242	117064	7	ENPAK21	1217852835	1242837899	1242954962	0.1_1	ENP
1091	206	92475	93154	31439467	31777795	680	338329	5	ENPAK21	1217852835	1249292302	1249630630	0.1_1	ENP
1092	206	97253	97700	33861676	34013938	448	152263	7	ENPAK21	1217852835	1251714511	1251866773	0.1_1	ENP
1093	206	101488	101646	35093260	35203696	159	110437	7	ENPAK21	1217852835	1252946095	1253056531	0.1_1	ENP
1094	207	2350	2799	736904	847378	450	110475	7	ENPAK21	1253922197	1254659101	1254769575	0.1_1	ENP
1095	208	1	1730	1316	717928	1730	716613	5	ENPAK21	1271480226	1271481542	1272198154	0.1_1	ENP
1096	208	1748	3881	740131	1329751	2134	589621	5	ENPAK21	1271480226	1272220357	1272809977	0.1_1	ENP
1097	209	1	640	3803	274062	640	270260	7	ENPAK21	1272820799	1272824602	1273094861	0.1_1	ENP
1098	209	732	2564	318170	1058365	1833	740196	4	ENPAK21	1272820799	1273138969	1273879164	0.1_1	ENP
1099	210	34834	35267	9778371	9959053	434	180683	7	ENPAK21	1273888262	1283666633	1283847315	0.1_1	ENP
1100	210	36883	37220	10478913	10584302	338	105390	7	ENPAK21	1273888262	1284367175	1284472564	0.1_1	ENP
1101	210	40161	40427	11922130	12136834	267	214705	7	ENPAK21	1273888262	1285810392	1286025096	0.1_1	ENP
1102	211	4360	4797	2205301	2366987	438	161687	7	ENPAK21	1290395259	1292600560	1292762246	0.1_1	ENP
1103	211	5990	6584	2690450	2875283	595	184834	7	ENPAK21	1290395259	1293085709	1293270542	0.1_1	ENP
1104	212	1900	2173	553781	688351	274	134571	7	ENPAK21	1310240114	1310793895	1310928465	0.1_1	ENP
1105	212	12673	12832	4587661	4692727	160	105067	7	ENPAK21	1310240114	1314827775	1314932841	0.1_1	ENP
1106	213	17151	17616	4404319	4534992	466	130674	7	ENPAK21	1325908908	1330313227	1330443900	0.1_1	ENP
1107	213	27097	27249	7457643	7570129	153	112487	7	ENPAK21	1325908908	1333366551	1333479037	0.1_1	ENP
1108	213	50400	51343	12373359	12628323	944	254965	7	ENPAK21	1325908908	1338282267	1338537231	0.1_1	ENP
1109	214	4900	5521	1897706	2122744	622	225039	7	ENPAK21	1341421774	1343319480	1343544518	0.1_1	ENP
1110	214	35711	36002	11809955	11962632	292	152678	7	ENPAK21	1341421774	1353231729	1353384406	0.1_1	ENP
1111	215	32115	32496	7504517	7611040	382	106524	7	ENPAK21	1358922168	1366426685	1366533208	0.1_1	ENP
1112	219	12167	12348	3784667	3891896	182	107230	7	ENPAK21	1417223911	1421008578	1421115807	0.1_1	ENP
1113	219	20647	21266	7411192	7575645	620	164454	7	ENPAK21	1417223911	1424635103	1424799556	0.1_1	ENP
1114	219	56927	57241	18942357	19099309	315	156953	7	ENPAK21	1417223911	1436166268	1436323220	0.1_1	ENP
1115	219	81311	81766	27503511	27674592	456	171082	7	ENPAK21	1417223911	1444727422	1444898503	0.1_1	ENP
1116	219	92594	92846	30626243	30733354	253	107112	7	ENPAK21	1417223911	1447850154	1447957265	0.1_1	ENP
1117	219	106216	108558	36769137	37854747	2343	1085611	5	ENPAK21	1417223911	1453993048	1455078658	1_5	ENP
1118	220	14505	14731	4870828	5023928	227	153101	7	ENPAK21	1456161741	1461032569	1461185669	0.1_1	ENP
1119	220	33110	33385	10948902	11058478	276	109577	7	ENPAK21	1456161741	1467110643	1467220219	0.1_1	ENP
1120	221	791	1427	328703	432537	637	103835	7	ENPAK21	1470143112	1470471815	1470575649	0.1_1	ENP
1121	221	15198	15394	4556431	4663099	197	106669	7	ENPAK21	1470143112	1474699543	1474806211	0.1_1	ENP
1122	221	21888	22391	7623930	7855166	504	231237	7	ENPAK21	1470143112	1477767042	1477998278	0.1_1	ENP
1123	222	2338	2570	911551	1047889	233	136339	7	ENPAK21	1483843013	1484754564	1484890902	0.1_1	ENP
1124	222	4124	4667	2132945	2424381	544	291437	5	ENPAK21	1483843013	1485975958	1486267394	0.1_1	ENP
1125	222	16107	16435	5366069	5482732	329	116664	7	ENPAK21	1483843013	1489209082	1489325745	0.1_1	ENP
1126	222	35746	36059	11566895	11679167	314	112273	7	ENPAK21	1483843013	1495409908	1495522180	0.1_1	ENP
1127	223	49385	49974	12290401	12409274	590	118874	7	ENPAK21	1497355413	1509645814	1509764687	0.1_1	ENP
1128	224	23575	24107	7342176	7478683	533	136508	7	ENPAK21	1510944607	1518286783	1518423290	0.1_1	ENP
1129	224	31306	31486	9506079	9657527	181	151449	7	ENPAK21	1510944607	1520450686	1520602134	0.1_1	ENP
1130	225	12849	13544	3273977	3466619	696	192643	7	ENPAK21	1524172735	1527446712	1527639354	0.1_1	ENP
1131	226	3926	4304	1148726	1307440	379	158715	7	ENPAK21	1537335986	1538484712	1538643426	0.1_1	ENP
1132	226	4322	4642	1321696	1514929	321	193234	7	ENPAK21	1537335986	1538657682	1538850915	0.1_1	ENP
1133	226	49418	49816	14127736	14228717	399	100982	7	ENPAK21	1537335986	1551463722	1551564703	0.1_1	ENP
1134	227	3081	3437	986328	1095938	357	109611	7	ENPAK21	1553515619	1554501947	1554611557	0.1_1	ENP
1135	227	7392	8620	2448077	2967214	1229	519138	5	ENPAK21	1553515619	1555963696	1556482833	0.1_1	ENP
1136	227	25957	26169	9100060	9208234	213	108175	7	ENPAK21	1553515619	1562615679	1562723853	0.1_1	ENP
1137	227	33772	34396	11185092	11287416	625	102325	7	ENPAK21	1553515619	1564700711	1564803035	0.1_1	ENP
1138	227	39612	40171	12611438	12841138	560	229701	5	ENPAK21	1553515619	1566127057	1566356757	0.1_1	ENP
1139	228	28937	29264	11584821	11887577	328	302757	5	ENPAK21	1566359287	1577944108	1578246864	0.1_1	ENP
1140	229	3020	3221	968453	1071927	202	103475	7	ENPAK21	1579129943	1580098396	1580201870	0.1_1	ENP
1141	229	17421	18671	6305973	6744163	1251	438191	5	ENPAK21	1579129943	1585435916	1585874106	0.1_1	ENP
1142	230	7182	7400	2091270	2233346	219	142077	7	ENPAK21	1591641881	1593733151	1593875227	0.1_1	ENP
1143	230	10645	11587	3625897	4223530	943	597634	5	ENPAK21	1591641881	1595267778	1595865411	0.1_1	ENP
1144	230	12665	12919	4652267	4762141	255	109875	7	ENPAK21	1591641881	1596294148	1596404022	0.1_1	ENP
1145	230	26748	27052	9315744	9501548	305	185805	7	ENPAK21	1591641881	1600957625	1601143429	0.1_1	ENP
1146	230	35584	36463	12345598	12585388	880	239791	7	ENPAK21	1591641881	1603987479	1604227269	0.1_1	ENP
1147	230	44239	44618	15047285	15190289	380	143005	7	ENPAK21	1591641881	1606689166	1606832170	0.1_1	ENP
1148	230	64485	65021	22225606	22389821	537	164216	7	ENPAK21	1591641881	1613867487	1614031702	0.1_1	ENP
1149	230	86425	87023	27470094	27670293	599	200200	7	ENPAK21	1591641881	1619111975	1619312174	0.1_1	ENP
1150	230	96108	96539	30097286	30203517	432	106232	7	ENPAK21	1591641881	1621739167	1621845398	0.1_1	ENP
1151	231	44897	45193	9134962	9244595	297	109634	7	ENPAK21	1622689440	1631824402	1631934035	0.1_1	ENP
1152	234	11289	11483	4283674	4413672	195	129999	7	ENPAK21	1659556315	1663839989	1663969987	0.1_1	ENP
1153	234	11682	11825	4545541	4663631	144	118091	7	ENPAK21	1659556315	1664101856	1664219946	0.1_1	ENP
1154	235	10029	10226	4249343	4397043	198	147701	7	ENPAK21	1671541393	1675790736	1675938436	0.1_1	ENP
1155	235	10640	10759	4673965	4821724	120	147760	7	ENPAK21	1671541393	1676215358	1676363117	0.1_1	ENP
1156	237	5539	5969	1577811	1765975	431	188165	7	ENPAK21	1695173345	1696751156	1696939320	0.1_1	ENP
1157	237	10217	10781	3281705	3384191	565	102487	7	ENPAK21	1695173345	1698455050	1698557536	0.1_1	ENP
1158	237	42646	43478	12503516	12709990	833	206475	7	ENPAK21	1695173345	1707676861	1707883335	0.1_1	ENP
1159	237	45737	46482	13632304	13973008	746	340705	5	ENPAK21	1695173345	1708805649	1709146353	0.1_1	ENP
1160	237	57472	57772	17217677	17390643	301	172967	7	ENPAK21	1695173345	1712391022	1712563988	0.1_1	ENP
1161	237	60325	60701	18148563	18258424	377	109862	7	ENPAK21	1695173345	1713321908	1713431769	0.1_1	ENP
1162	237	60733	61379	18265675	18536960	647	271286	7	ENPAK21	1695173345	1713439020	1713710305	0.1_1	ENP
1163	237	61953	62561	18793074	19032726	609	239653	7	ENPAK21	1695173345	1713966419	1714206071	0.1_1	ENP
1164	238	15802	16077	4628442	4736231	276	107790	7	ENPAK21	1716552054	1721180496	1721288285	0.1_1	ENP
1165	238	24079	24216	8203040	8335314	138	132275	7	ENPAK21	1716552054	1724755094	1724887368	0.1_1	ENP
1166	239	577	769	283596	444993	193	161398	7	ENPAK21	1728189472	1728473068	1728634465	0.1_1	ENP
1167	239	6719	7074	2862108	2993565	356	131458	7	ENPAK21	1728189472	1731051580	1731183037	0.1_1	ENP
1168	241	3297	3860	903543	1032847	564	129305	7	ENPAK21	1750933986	1751837529	1751966833	0.1_1	ENP
1169	241	45882	46256	15473056	15581047	375	107992	7	ENPAK21	1750933986	1766407042	1766515033	0.1_1	ENP
1170	241	59218	59625	20099282	20300889	408	201608	7	ENPAK21	1750933986	1771033268	1771234875	0.1_1	ENP
1171	241	81525	81957	27914466	28060061	433	145596	7	ENPAK21	1750933986	1778848452	1778994047	0.1_1	ENP
1172	241	85844	86062	29568300	29684760	219	116461	7	ENPAK21	1750933986	1780502286	1780618746	0.1_1	ENP
1173	241	116511	117320	39607736	39851270	810	243535	7	ENPAK21	1750933986	1790541722	1790785256	0.1_1	ENP
1174	242	7019	7150	2874788	3000211	132	125424	7	ENPAK21	1799423646	1802298434	1802423857	0.1_1	ENP
1175	242	22616	23069	8046629	8184347	454	137719	7	ENPAK21	1799423646	1807470275	1807607993	0.1_1	ENP
1176	245	4497	4785	1725156	1833076	289	107921	7	ENPAK21	1832930865	1834656021	1834763941	0.1_1	ENP
1177	245	6703	7632	2578774	2867911	930	289138	7	ENPAK21	1832930865	1835509639	1835798776	0.1_1	ENP
1178	246	17100	19949	5410661	5939116	2850	528456	5	ENPAK21	1843716412	1849127073	1849655528	0.1_1	ENP
1179	247	5619	5959	3554617	3705088	341	150472	7	ENPAK21	1856742559	1860297176	1860447647	0.1_1	ENP
1180	247	21967	22293	9145806	9394699	327	248894	7	ENPAK21	1856742559	1865888365	1866137258	0.1_1	ENP
1181	248	6991	7421	2582916	2696067	431	113152	7	ENPAK21	1867391136	1869974052	1870087203	0.1_1	ENP
1182	248	9787	10082	3569589	3700378	296	130790	7	ENPAK21	1867391136	1870960725	1871091514	0.1_1	ENP
1183	248	29710	30069	8053632	8154652	360	101021	7	ENPAK21	1867391136	1875444768	1875545788	0.1_1	ENP
1184	248	36748	39721	9742781	10336005	2974	593225	5	ENPAK21	1867391136	1877133917	1877727141	0.1_1	ENP
1185	249	25840	26313	7477721	7604413	474	126693	7	ENPAK21	1878164135	1885641856	1885768548	0.1_1	ENP
1186	249	32434	33074	9368872	9532820	641	163949	7	ENPAK21	1878164135	1887533007	1887696955	0.1_1	ENP
1187	251	10220	10964	3946369	4448962	745	502594	5	ENPAK21	1905329685	1909276054	1909778647	0.1_1	ENP
1188	251	21197	21761	7231698	7469407	565	237710	7	ENPAK21	1905329685	1912561383	1912799092	0.1_1	ENP
1189	252	24710	25189	8395253	8653815	480	258563	7	ENPAK21	1915554778	1923950031	1924208593	0.1_1	ENP
1190	252	93817	94421	29010182	29165828	605	155647	7	ENPAK21	1915554778	1944564960	1944720606	0.1_1	ENP
1191	253	16932	17351	3785771	3908713	420	122943	7	ENPAK21	1946099470	1949885241	1950008183	0.1_1	ENP
1192	254	1555	1902	764314	894419	348	130106	7	ENPAK21	1960864947	1961629261	1961759366	0.1_1	ENP
1193	254	7342	7691	2538393	2675114	350	136722	7	ENPAK21	1960864947	1963403340	1963540061	0.1_1	ENP
1194	254	12857	13196	4231286	4336131	340	104846	7	ENPAK21	1960864947	1965096233	1965201078	0.1_1	ENP
1195	254	40327	40965	13867314	14227069	639	359756	5	ENPAK21	1960864947	1974732261	1975092016	0.1_1	ENP
1196	254	41079	42710	14282019	14906627	1632	624609	5	ENPAK21	1960864947	1975146966	1975771574	0.1_1	ENP
1197	254	45692	46561	15927759	16147062	870	219304	7	ENPAK21	1960864947	1976792706	1977012009	0.1_1	ENP
1198	256	4109	5742	1624755	2087405	1634	462651	5	ENPAK21	1988847449	1990472204	1990934854	0.1_1	ENP
1199	258	4132	5621	1437138	2123721	1490	686584	5	ENPAK21	2012793616	2014230754	2014917337	0.1_1	ENP
1200	258	9920	10592	3764271	3969635	673	205365	7	ENPAK21	2012793616	2016557887	2016763251	0.1_1	ENP
1201	259	9891	10283	4760271	4869915	393	109645	7	ENPAK21	2025943125	2030703396	2030813040	0.1_1	ENP
1202	261	18588	19337	7536669	7665412	750	128744	7	ENPAK21	2045101075	2052637744	2052766487	0.1_1	ENP
1203	262	10841	11419	3504136	3705362	579	201227	7	ENPAK21	2054534929	2058039065	2058240291	0.1_1	ENP
1204	262	65514	66065	18241439	18364137	552	122699	7	ENPAK21	2054534929	2072776368	2072899066	0.1_1	ENP
1205	263	4525	5220	1590356	1783072	696	192717	7	ENPAK21	2076168634	2077758990	2077951706	0.1_1	ENP
1206	263	6899	7213	2405904	2517915	315	112012	7	ENPAK21	2076168634	2078574538	2078686549	0.1_1	ENP
1207	263	23456	24074	8409302	8641032	619	231731	7	ENPAK21	2076168634	2084577936	2084809666	0.1_1	ENP
1208	263	26823	27251	9506533	9644197	429	137665	7	ENPAK21	2076168634	2085675167	2085812831	0.1_1	ENP
1209	263	37456	37876	13245457	13356950	421	111494	7	ENPAK21	2076168634	2089414091	2089525584	0.1_1	ENP
1210	265	6879	7259	2195705	2352782	381	157078	7	ENPAK21	2116686011	2118881716	2119038793	0.1_1	ENP
1211	265	20480	20776	6507185	6614765	297	107581	7	ENPAK21	2116686011	2123193196	2123300776	0.1_1	ENP
1212	266	3247	3726	1199693	1411934	480	212242	7	ENPAK21	2131160965	2132360658	2132572899	0.1_1	ENP
1213	267	30849	31724	7352968	7513685	876	160718	7	ENPAK21	2143603987	2150956955	2151117672	0.1_1	ENP
1214	268	6725	7077	2590639	2703280	353	112642	7	ENPAK21	2152620700	2155211339	2155323980	0.1_1	ENP
1215	269	6495	7069	2600299	2823863	575	223565	7	ENPAK21	2161542122	2164142421	2164365985	0.1_1	ENP
1216	270	10550	10856	3196863	3324999	307	128137	7	ENPAK21	2172660378	2175857241	2175985377	0.1_1	ENP
1217	270	12840	13933	3958861	4368474	1094	409614	5	ENPAK21	2172660378	2176619239	2177028852	0.1_1	ENP
1218	270	22277	22804	7691193	7839641	528	148449	7	ENPAK21	2172660378	2180351571	2180500019	0.1_1	ENP
1219	271	20655	20866	5024823	5182237	212	157415	7	ENPAK21	2181456478	2186481301	2186638715	0.1_1	ENP
1220	272	1	4953	211	1417471	4953	1417261	4	ENPAK21	2190130591	2190130802	2191548062	1_5	ENP
1221	272	5207	6730	1491905	1804979	1524	313075	5	ENPAK21	2190130591	2191622496	2191935570	0.1_1	ENP
1222	272	13908	14506	3706339	3833862	599	127524	7	ENPAK21	2190130591	2193836930	2193964453	0.1_1	ENP
1223	272	22676	23649	5943817	6101278	974	157462	7	ENPAK21	2190130591	2196074408	2196231869	0.1_1	ENP
1224	274	37736	38562	7769383	7879029	827	109647	7	ENPAK21	2207441244	2215210627	2215320273	0.1_1	ENP
1225	274	45997	47026	9784904	10007422	1030	222519	7	ENPAK21	2207441244	2217226148	2217448666	0.1_1	ENP
1226	274	48220	49066	10346383	10488067	847	141685	7	ENPAK21	2207441244	2217787627	2217929311	0.1_1	ENP
1227	274	81174	81502	19042074	19144375	329	102302	7	ENPAK21	2207441244	2226483318	2226585619	0.1_1	ENP
1228	274	112037	115293	29167172	30568803	3257	1401632	1	ENPAK21	2207441244	2236608416	2238010047	1_5	ENP
1229	275	4247	4685	1824189	2006710	439	182522	7	ENPAK21	2238011205	2239835394	2240017915	0.1_1	ENP
1230	275	5387	5867	2231703	2440855	481	209153	7	ENPAK21	2238011205	2240242908	2240452060	0.1_1	ENP
1231	276	16748	16986	5838869	5948602	239	109734	7	ENPAK21	2246607435	2252446304	2252556037	0.1_1	ENP
1232	277	19265	20306	5400530	5626212	1042	225683	7	ENPAK21	2254946727	2260347257	2260572939	0.1_1	ENP
1233	279	8326	8653	2982048	3134674	328	152627	7	ENPAK21	2271211732	2274193780	2274346406	0.1_1	ENP
1234	279	17667	18116	6589784	6749120	450	159337	7	ENPAK21	2271211732	2277801516	2277960852	0.1_1	ENP
1235	280	1829	2715	701311	1013490	887	312180	5	ENPAK21	2279031314	2279732625	2280044804	0.1_1	ENP
1236	282	8226	9095	2621677	2942941	870	321265	5	ENPAK21	2294587016	2297208693	2297529957	0.1_1	ENP
1237	283	21659	21868	7419086	7549937	210	130852	7	ENPAK21	2302242333	2309661419	2309792270	0.1_1	ENP
1238	284	12350	12852	4954396	5102790	503	148395	7	ENPAK21	2309792551	2314746947	2314895341	0.1_1	ENP
1239	284	20380	20585	8272092	8408854	206	136763	7	ENPAK21	2309792551	2318064643	2318201405	0.1_1	ENP
1240	284	20674	21001	8458605	8625750	328	167146	7	ENPAK21	2309792551	2318251156	2318418301	0.1_1	ENP
1241	284	26364	26627	11065642	11235509	264	169868	7	ENPAK21	2309792551	2320858193	2321028060	0.1_1	ENP
1242	1	10520	10663	3816159	3923882	144	107724	7	ENPAK22	0	3816159	3923882	0.1_1	ENP
1243	1	11076	11325	4104585	4210826	250	106242	7	ENPAK22	0	4104585	4210826	0.1_1	ENP
1244	1	28495	28865	10540384	10674567	371	134184	7	ENPAK22	0	10540384	10674567	0.1_1	ENP
1245	1	31453	31894	11901993	12085814	442	183822	7	ENPAK22	0	11901993	12085814	0.1_1	ENP
1246	1	35616	35929	13384144	13510694	314	126551	7	ENPAK22	0	13384144	13510694	0.1_1	ENP
1247	1	44198	44614	16134046	16270389	417	136344	7	ENPAK22	0	16134046	16270389	0.1_1	ENP
1248	1	52029	52302	18953450	19061617	274	108168	7	ENPAK22	0	18953450	19061617	0.1_1	ENP
1249	1	54954	56244	19994411	20496154	1291	501744	6	ENPAK22	0	19994411	20496154	0.1_1	ENP
1250	1	56272	57157	20511561	20949404	886	437844	6	ENPAK22	0	20511561	20949404	0.1_1	ENP
1251	1	70255	70683	24851883	24980243	429	128361	7	ENPAK22	0	24851883	24980243	0.1_1	ENP
1252	1	93022	94316	31829150	32155609	1295	326460	6	ENPAK22	0	31829150	32155609	0.1_1	ENP
1253	1	102995	103685	34649659	34823021	691	173363	7	ENPAK22	0	34649659	34823021	0.1_1	ENP
1254	1	103700	104494	34832138	35049348	795	217211	7	ENPAK22	0	34832138	35049348	0.1_1	ENP
1255	1	118541	118977	39305901	39477242	437	171342	7	ENPAK22	0	39305901	39477242	0.1_1	ENP
1256	1	159816	160254	50862133	51055229	439	193097	7	ENPAK22	0	50862133	51055229	0.1_1	ENP
1257	2	10811	11178	4021197	4172473	368	151277	7	ENPAK22	51448160	55469357	55620633	0.1_1	ENP
1258	3	7346	7953	2419827	2626707	608	206881	7	ENPAK22	78881989	81301816	81508696	0.1_1	ENP
1259	4	1	253	168	130932	253	130765	7	ENPAK22	86377334	86377502	86508266	0.1_1	ENP
1260	5	7683	7938	3382641	3487205	256	104565	7	ENPAK22	93836906	97219547	97324111	0.1_1	ENP
1261	6	4563	4905	1149301	1319186	343	169886	7	ENPAK22	102640658	103789959	103959844	0.1_1	ENP
1262	6	8931	9222	2436450	2621399	292	184950	7	ENPAK22	102640658	105077108	105262057	0.1_1	ENP
1263	6	11390	11786	3400790	3527818	397	127029	7	ENPAK22	102640658	106041448	106168476	0.1_1	ENP
1264	8	15801	16098	6645967	6795206	298	149240	7	ENPAK22	116665638	123311605	123460844	0.1_1	ENP
1265	9	6700	6905	3171703	3290740	206	119038	7	ENPAK22	123525381	126697084	126816121	0.1_1	ENP
1266	10	24289	24741	5647461	5750393	453	102933	7	ENPAK22	130365882	136013343	136116275	0.1_1	ENP
1267	12	262	585	181014	325114	324	144101	7	ENPAK22	143883844	144064858	144208958	0.1_1	ENP
1268	13	7618	8039	2291724	2399729	422	108006	7	ENPAK22	150543277	152835001	152943006	0.1_1	ENP
1269	13	35156	35312	11637244	11740524	157	103281	7	ENPAK22	150543277	162180521	162283801	0.1_1	ENP
1270	13	57917	58392	21275644	21405120	476	129477	7	ENPAK22	150543277	171818921	171948397	0.1_1	ENP
1271	13	67561	67789	24942345	25045065	229	102721	7	ENPAK22	150543277	175485622	175588342	0.1_1	ENP
1272	13	85352	85749	31187383	31334822	398	147440	7	ENPAK22	150543277	181730660	181878099	0.1_1	ENP
1273	13	88507	88836	32015950	32123494	330	107545	7	ENPAK22	150543277	182559227	182666771	0.1_1	ENP
1274	15	4699	4997	1184151	1300671	299	116521	7	ENPAK22	194233307	195417458	195533978	0.1_1	ENP
1275	15	9124	9388	3374691	3541690	265	167000	7	ENPAK22	194233307	197607998	197774997	0.1_1	ENP
1276	15	23748	23891	7673874	7788074	144	114201	7	ENPAK22	194233307	201907181	202021381	0.1_1	ENP
1277	15	24789	25258	8500831	8851795	470	350965	5	ENPAK22	194233307	202734138	203085102	0.1_1	ENP
1278	16	32968	33367	8721516	8858846	400	137331	7	ENPAK22	203086658	211808174	211945504	0.1_1	ENP
1279	18	3488	3754	1984398	2112935	267	128538	7	ENPAK22	219098477	221082875	221211412	0.1_1	ENP
1280	19	5161	5288	1769630	1894792	128	125163	7	ENPAK22	225551659	227321289	227446451	0.1_1	ENP
1281	19	18872	19163	6294836	6404991	292	110156	7	ENPAK22	225551659	231846495	231956650	0.1_1	ENP
1282	20	14875	15079	5066068	5187185	205	121118	7	ENPAK22	232254528	237320596	237441713	0.1_1	ENP
1283	21	1	145	217	130505	145	130289	7	ENPAK22	238571788	238572005	238702293	0.1_1	ENP
1284	21	15748	16194	5586789	5814852	447	228064	7	ENPAK22	238571788	244158577	244386640	0.1_1	ENP
1285	22	5722	6317	1675491	2015403	596	339913	6	ENPAK22	244875292	246550783	246890695	0.1_1	ENP
1286	22	12819	13898	4186450	4444888	1080	258439	6	ENPAK22	244875292	249061742	249320180	0.1_1	ENP
1287	22	32816	33095	9784241	9884891	280	100651	7	ENPAK22	244875292	254659533	254760183	0.1_1	ENP
1288	23	8121	8565	2986594	3095443	445	108850	7	ENPAK22	256383671	259370265	259479114	0.1_1	ENP
1289	24	22540	22801	7331374	7450680	262	119307	7	ENPAK22	262606872	269938246	270057552	0.1_1	ENP
1290	24	58142	58775	17760690	18022669	634	261980	6	ENPAK22	262606872	280367562	280629541	0.1_1	ENP
1291	25	1	65	1181	122455	65	121275	7	ENPAK22	289384252	289385433	289506707	0.1_1	ENP
1292	25	14441	14894	5355388	5584312	454	228925	7	ENPAK22	289384252	294739640	294968564	0.1_1	ENP
1293	25	16705	17067	6376519	6509065	363	132547	7	ENPAK22	289384252	295760771	295893317	0.1_1	ENP
1294	25	23912	24124	8586803	8691757	213	104955	7	ENPAK22	289384252	297971055	298076009	0.1_1	ENP
1295	28	3209	3470	1352771	1467845	262	115075	7	ENPAK22	310714158	312066929	312182003	0.1_1	ENP
1296	28	14390	14834	5783482	5931568	445	148087	7	ENPAK22	310714158	316497640	316645726	0.1_1	ENP
1297	28	22897	23109	8816684	8920157	213	103474	7	ENPAK22	310714158	319530842	319634315	0.1_1	ENP
1298	29	16899	17298	5675395	5786218	400	110824	7	ENPAK22	320516194	326191589	326302412	0.1_1	ENP
1299	31	18376	18753	4990963	5120048	378	129086	7	ENPAK22	332680317	337671280	337800365	0.1_1	ENP
1300	31	30504	30897	7717332	7839662	394	122331	7	ENPAK22	332680317	340397649	340519979	0.1_1	ENP
1301	31	33142	33944	8314956	8477601	803	162646	7	ENPAK22	332680317	340995273	341157918	0.1_1	ENP
1302	32	1917	2080	1326624	1504377	164	177754	7	ENPAK22	344020762	345347386	345525139	0.1_1	ENP
1303	32	9430	10050	5517887	5678932	621	161046	7	ENPAK22	344020762	349538649	349699694	0.1_1	ENP
1304	35	15391	15619	5622151	5724560	229	102410	7	ENPAK22	361496372	367118523	367220932	0.1_1	ENP
1305	35	19865	20043	7565007	7689566	179	124560	7	ENPAK22	361496372	369061379	369185938	0.1_1	ENP
1306	35	43250	43727	15694264	15956258	478	261995	6	ENPAK22	361496372	377190636	377452630	0.1_1	ENP
1307	35	45896	46791	16580183	16944049	896	363867	6	ENPAK22	361496372	378076555	378440421	0.1_1	ENP
1308	35	63057	63294	22815111	22933960	238	118850	7	ENPAK22	361496372	384311483	384430332	0.1_1	ENP
1309	35	70514	71228	26223054	26617739	715	394686	5	ENPAK22	361496372	387719426	388114111	0.1_1	ENP
1310	36	744	1023	259444	414453	280	155010	7	ENPAK22	388119218	388378662	388533671	0.1_1	ENP
1311	36	6138	6546	1755527	1948925	409	193399	7	ENPAK22	388119218	389874745	390068143	0.1_1	ENP
1312	36	15973	16240	4647820	4785341	268	137522	7	ENPAK22	388119218	392767038	392904559	0.1_1	ENP
1313	36	16430	16956	4875315	5145457	527	270143	6	ENPAK22	388119218	392994533	393264675	0.1_1	ENP
1314	36	22023	22415	6795902	7059781	393	263880	6	ENPAK22	388119218	394915120	395178999	0.1_1	ENP
1315	37	1	52	6589	118291	52	111703	7	ENPAK22	396046741	396053330	396165032	0.1_1	ENP
1316	37	1313	1420	658798	829753	108	170956	7	ENPAK22	396046741	396705539	396876494	0.1_1	ENP
1317	39	2069	2915	496151	704966	847	208816	7	ENPAK22	406845007	407341158	407549973	0.1_1	ENP
1318	39	10200	10535	2656725	2792080	336	135356	7	ENPAK22	406845007	409501732	409637087	0.1_1	ENP
1319	41	14254	14836	4843059	5118691	583	275633	6	ENPAK22	417215922	422058981	422334613	0.1_1	ENP
1320	42	5802	5990	1958788	2102202	189	143415	7	ENPAK22	422336817	424295605	424439019	0.1_1	ENP
1321	43	688	3104	475813	1826375	2417	1350563	4	ENPAK22	427365435	427841248	429191810	1_5	ENP
1322	44	2899	3532	1482585	1915999	634	433415	6	ENPAK22	432329647	433812232	434245646	0.1_1	ENP
1323	45	3300	3556	1899448	2015224	257	115777	7	ENPAK22	437671551	439570999	439686775	0.1_1	ENP
1324	45	12251	12496	3699403	3880341	246	180939	7	ENPAK22	437671551	441370954	441551892	0.1_1	ENP
1325	45	14283	14639	4629618	4928789	357	299172	6	ENPAK22	437671551	442301169	442600340	0.1_1	ENP
1326	46	21976	22289	7601814	7708054	314	106241	7	ENPAK22	442600731	450202545	450308785	0.1_1	ENP
1327	46	26615	27924	8829561	9400271	1310	570711	5	ENPAK22	442600731	451430292	452001002	0.1_1	ENP
1328	46	73178	73926	22983191	23181916	749	198726	7	ENPAK22	442600731	465583922	465782647	0.1_1	ENP
1329	47	747	945	360572	476831	199	116260	7	ENPAK22	468089395	468449967	468566226	0.1_1	ENP
1330	48	1	2108	432	637888	2108	637457	5	ENPAK22	472994528	472994960	473632416	0.1_1	ENP
1331	48	24135	24516	7039480	7140139	382	100660	7	ENPAK22	472994528	480034008	480134667	0.1_1	ENP
1332	49	1	1050	10446	446168	1050	435723	6	ENPAK22	482144229	482154675	482590397	0.1_1	ENP
1333	49	2958	3584	1151595	1311174	627	159580	7	ENPAK22	482144229	483295824	483455403	0.1_1	ENP
1334	50	8612	9644	3314672	3481199	1033	166528	7	ENPAK22	487001998	490316670	490483197	0.1_1	ENP
1335	52	6331	7012	2321253	2765063	682	443811	6	ENPAK22	496664229	498985482	499429292	0.1_1	ENP
1336	52	8008	8324	3225688	3399892	317	174205	7	ENPAK22	496664229	499889917	500064121	0.1_1	ENP
1337	52	8343	11144	3414175	4155942	2802	741768	5	ENPAK22	496664229	500078404	500820171	0.1_1	ENP
1338	52	11169	11748	4161313	4284918	580	123606	7	ENPAK22	496664229	500825542	500949147	0.1_1	ENP
1339	56	15125	15370	4477358	4689279	246	211922	7	ENPAK22	518767250	523244608	523456529	0.1_1	ENP
1340	56	15928	16230	5072699	5191509	303	118811	7	ENPAK22	518767250	523839949	523958759	0.1_1	ENP
1341	56	16372	17821	5259268	6107456	1450	848189	5	ENPAK22	518767250	524026518	524874706	0.1_1	ENP
1342	57	54114	54417	14162892	14284028	304	121137	7	ENPAK22	525290439	539453331	539574467	0.1_1	ENP
1343	57	59782	60343	16221202	16483788	562	262587	6	ENPAK22	525290439	541511641	541774227	0.1_1	ENP
1344	58	12752	12983	4161744	4295026	232	133283	7	ENPAK22	550684798	554846542	554979824	0.1_1	ENP
1345	60	17704	18600	3832814	3983980	897	151167	7	ENPAK22	559789527	563622341	563773507	0.1_1	ENP
1346	65	7843	8570	2379692	2585814	728	206123	7	ENPAK22	581882570	584262262	584468384	0.1_1	ENP
1347	65	9541	9741	2934830	3034867	201	100038	7	ENPAK22	581882570	584817400	584917437	0.1_1	ENP
1348	66	1	397	11047	233316	397	222270	7	ENPAK22	586106953	586118000	586340269	0.1_1	ENP
1349	66	3022	3311	1138771	1264369	290	125599	7	ENPAK22	586106953	587245724	587371322	0.1_1	ENP
1350	66	5397	5771	2123507	2263799	375	140293	7	ENPAK22	586106953	588230460	588370752	0.1_1	ENP
1351	67	1	2563	569	1061689	2563	1061121	5	ENPAK22	590289654	590290223	591351343	1_5	ENP
1352	67	3799	4316	1454696	1810750	518	356055	6	ENPAK22	590289654	591744350	592100404	0.1_1	ENP
1353	68	1	1700	233	538055	1700	537823	5	ENPAK22	596134308	596134541	596672363	0.1_1	ENP
1354	68	9159	9779	2770230	2957762	621	187533	7	ENPAK22	596134308	598904538	599092070	0.1_1	ENP
1355	68	38010	39010	11861393	12177749	1001	316357	6	ENPAK22	596134308	607995701	608312057	0.1_1	ENP
1356	69	7964	8295	2903591	3020043	332	116453	7	ENPAK22	619614972	622518563	622635015	0.1_1	ENP
1357	70	5777	6040	2465458	2631329	264	165872	7	ENPAK22	623750597	626216055	626381926	0.1_1	ENP
1358	72	6965	9725	2347011	3147697	2761	800687	5	ENPAK22	632037348	634384359	635185045	0.1_1	ENP
1359	72	9734	13992	3151054	4491021	4259	1339968	1	ENPAK22	632037348	635188402	636528369	1_5	ENP
1360	73	5662	6758	1915623	2287989	1097	372367	6	ENPAK22	636528965	638444588	638816954	0.1_1	ENP
1361	74	5979	6103	3388958	3506935	125	117978	7	ENPAK22	640505518	643894476	644012453	0.1_1	ENP
1362	79	29250	30406	6857353	7280230	1157	422878	6	ENPAK22	659436672	666294025	666716902	0.1_1	ENP
1363	79	50145	50312	13043362	13148158	168	104797	7	ENPAK22	659436672	672480034	672584830	0.1_1	ENP
1364	81	1	3129	2633	727541	3129	724909	5	ENPAK22	686316252	686318885	687043793	0.1_1	ENP
1365	83	1	3540	1127	803068	3540	801942	5	ENPAK22	693647653	693648780	694450721	0.1_1	ENP
1366	83	3885	10012	893742	2502878	6128	1609137	4	ENPAK22	693647653	694541395	696150531	1_5	ENP
1367	83	10961	14654	2804355	3738670	3694	934316	3	ENPAK22	693647653	696452008	697386323	0.1_1	ENP
1368	84	983	1256	322288	443990	274	121703	7	ENPAK22	697391630	697713918	697835620	0.1_1	ENP
1369	84	6744	7217	2037101	2219788	474	182688	7	ENPAK22	697391630	699428731	699611418	0.1_1	ENP
1370	85	10524	11025	2860731	3009601	502	148871	7	ENPAK22	700946711	703807442	703956312	0.1_1	ENP
1371	86	1	10582	333	3547586	10582	3547254	1	ENPAK22	704439471	704439804	707987057	1_5	ENP
1372	88	2694	3097	1012491	1223215	404	210725	7	ENPAK22	711391072	712403563	712614287	0.1_1	ENP
1373	88	3804	4144	1558994	1682842	341	123849	7	ENPAK22	711391072	712950066	713073914	0.1_1	ENP
1374	90	932	1566	282680	386719	635	104040	7	ENPAK22	718002751	718285431	718389470	0.1_1	ENP
1375	90	20238	20671	5605943	5779777	434	173835	7	ENPAK22	718002751	723608694	723782528	0.1_1	ENP
1376	90	24853	25707	7113545	7516100	855	402556	6	ENPAK22	718002751	725116296	725518851	0.1_1	ENP
1377	91	10649	10873	3704954	3860158	225	155205	7	ENPAK22	741035754	744740708	744895912	0.1_1	ENP
1378	91	17766	17996	5804958	5971222	231	166265	7	ENPAK22	741035754	746840712	747006976	0.1_1	ENP
1379	92	1	9506	1502	3187542	9506	3186041	1	ENPAK22	747007648	747009150	750195190	1_5	ENP
1380	95	2832	3134	1574893	1680161	303	105269	7	ENPAK22	757219012	758793905	758899173	0.1_1	ENP
1381	97	4631	5065	1905031	2112993	435	207963	7	ENPAK22	763351907	765256938	765464900	0.1_1	ENP
1382	99	3801	4171	2291764	2492106	371	200343	7	ENPAK22	769478199	771769963	771970305	0.1_1	ENP
1383	99	8266	8837	3790262	4056165	572	265904	6	ENPAK22	769478199	773268461	773534364	0.1_1	ENP
1384	99	9163	9517	4268551	4411090	355	142540	7	ENPAK22	769478199	773746750	773889289	0.1_1	ENP
1385	101	11027	11378	3617628	3736833	352	119206	7	ENPAK22	778508906	782126534	782245739	0.1_1	ENP
1386	101	11861	12308	3947618	4087304	448	139687	7	ENPAK22	778508906	782456524	782596210	0.1_1	ENP
1387	101	27724	28343	9523579	9778592	620	255014	6	ENPAK22	778508906	788032485	788287498	0.1_1	ENP
1388	101	37672	38133	13768735	13904779	462	136045	7	ENPAK22	778508906	792277641	792413685	0.1_1	ENP
1389	101	54459	54678	19881608	20058154	220	176547	7	ENPAK22	778508906	798390514	798567060	0.1_1	ENP
1390	103	3563	3901	1056018	1187510	339	131493	7	ENPAK22	803093113	804149131	804280623	0.1_1	ENP
1391	103	3911	4290	1191516	1340606	380	149091	7	ENPAK22	803093113	804284629	804433719	0.1_1	ENP
1392	103	7611	8069	2428147	2551008	459	122862	7	ENPAK22	803093113	805521260	805644121	0.1_1	ENP
1393	106	7063	10297	2764426	3742766	3235	978341	2	ENPAK22	811994722	814759148	815737488	0.1_1	ENP
1394	108	1	9674	1515	2854597	9674	2853083	1	ENPAK22	818592257	818593772	821446854	1_5	ENP
1395	109	2233	2636	826486	942412	404	115927	7	ENPAK22	821449710	822276196	822392122	0.1_1	ENP
1396	110	1869	2103	1558577	1712508	235	153932	7	ENPAK22	824214849	825773426	825927357	0.1_1	ENP
1397	112	34344	34643	11513106	11626401	300	113296	7	ENPAK22	829746256	841259362	841372657	0.1_1	ENP
1398	112	35903	36221	12077243	12265208	319	187966	7	ENPAK22	829746256	841823499	842011464	0.1_1	ENP
1399	112	36694	36969	12519182	12620168	276	100987	7	ENPAK22	829746256	842265438	842366424	0.1_1	ENP
1400	112	36985	37306	12631360	12732638	322	101279	7	ENPAK22	829746256	842377616	842478894	0.1_1	ENP
1401	112	37887	38064	13109530	13253777	178	144248	7	ENPAK22	829746256	842855786	843000033	0.1_1	ENP
1402	112	45161	45481	16213943	16354630	321	140688	7	ENPAK22	829746256	845960199	846100886	0.1_1	ENP
1403	112	67448	67614	23440188	23552642	167	112455	7	ENPAK22	829746256	853186444	853298898	0.1_1	ENP
1404	112	77254	77434	27132907	27234632	181	101726	7	ENPAK22	829746256	856879163	856980888	0.1_1	ENP
1405	112	87018	87133	31571842	31734090	116	162249	7	ENPAK22	829746256	861318098	861480346	0.1_1	ENP
1406	112	87253	87494	31832675	32036680	242	204006	7	ENPAK22	829746256	861578931	861782936	0.1_1	ENP
1407	113	29114	30159	8874472	9074687	1046	200216	7	ENPAK22	861842390	870716862	870917077	0.1_1	ENP
1408	113	56371	56840	17681939	17784378	470	102440	7	ENPAK22	861842390	879524329	879626768	0.1_1	ENP
1409	113	59230	59584	18432956	18540022	355	107067	7	ENPAK22	861842390	880275346	880382412	0.1_1	ENP
1410	113	61606	62092	19160868	19317614	487	156747	7	ENPAK22	861842390	881003258	881160004	0.1_1	ENP
1411	113	63336	64827	19887774	20381573	1492	493800	5	ENPAK22	861842390	881730164	882223963	0.1_1	ENP
1412	116	5486	5719	2408128	2538169	234	130042	7	ENPAK22	887642253	890050381	890180422	0.1_1	ENP
1413	117	4172	5054	1184920	1463583	883	278664	6	ENPAK22	890301577	891486497	891765160	0.1_1	ENP
1414	117	5959	6483	1742324	1865557	525	123234	7	ENPAK22	890301577	892043901	892167134	0.1_1	ENP
1415	123	5177	5377	1471418	1579795	201	108378	7	ENPAK22	906118134	907589552	907697929	0.1_1	ENP
1416	123	5425	5608	1606455	1706495	184	100041	7	ENPAK22	906118134	907724589	907824629	0.1_1	ENP
1417	124	5626	6399	2880018	3104128	774	224111	7	ENPAK22	908499081	911379099	911603209	0.1_1	ENP
1418	124	35997	38835	14052947	15402560	2839	1349614	4	ENPAK22	908499081	922552028	923901641	1_5	ENP
1419	125	4579	5750	1854799	2369210	1172	514412	4	ENPAK22	928807529	930662328	931176739	0.1_1	ENP
1420	127	1	7306	2615	2313775	7306	2311161	1	ENPAK22	933508924	933511539	935822699	1_5	ENP
1421	130	1	4573	666	2486314	4573	2485649	1	ENPAK22	940507704	940508370	942994018	1_5	ENP
1422	131	4592	5848	1367537	2142717	1257	775181	5	ENPAK22	942994623	944362160	945137340	0.1_1	ENP
1423	133	1	300	433	257356	300	256924	6	ENPAK22	947224109	947224542	947481465	0.1_1	ENP
1424	133	1460	1731	818252	952646	272	134395	7	ENPAK22	947224109	948042361	948176755	0.1_1	ENP
1425	135	16590	17066	5976878	6122250	477	145373	7	ENPAK22	951363912	957340790	957486162	0.1_1	ENP
1426	135	18824	19253	6667897	6775586	430	107690	7	ENPAK22	951363912	958031809	958139498	0.1_1	ENP
1427	135	25435	26193	9418369	9613954	759	195586	7	ENPAK22	951363912	960782281	960977866	0.1_1	ENP
1428	135	49640	50174	16201026	16367009	535	165984	7	ENPAK22	951363912	967564938	967730921	0.1_1	ENP
1429	137	1	8137	289	1988955	8137	1988667	1	ENPAK22	973610316	973610605	975599271	1_5	ENP
1430	139	1	7674	117	1971404	7674	1971288	1	ENPAK22	977594554	977594671	979565958	1_5	ENP
1431	141	682	1154	533261	830150	473	296890	6	ENPAK22	981555066	982088327	982385216	0.1_1	ENP
1432	143	1	7480	359	3486714	7480	3486356	1	ENPAK22	986904879	986905238	990391593	1_5	ENP
1433	146	3340	3694	970816	1092946	355	122131	7	ENPAK22	994232615	995203431	995325561	0.1_1	ENP
1434	146	15654	16066	5260456	5607701	413	347246	6	ENPAK22	994232615	999493071	999840316	0.1_1	ENP
1435	146	33442	33850	12253302	12361977	409	108676	7	ENPAK22	994232615	1006485917	1006594592	0.1_1	ENP
1436	146	37106	37435	13522797	13702590	330	179794	7	ENPAK22	994232615	1007755412	1007935205	0.1_1	ENP
1437	148	9599	9974	2463517	2690773	376	227257	6	ENPAK22	1016240631	1018704148	1018931404	0.1_1	ENP
1438	150	4525	6404	2077769	2754089	1880	676321	5	ENPAK22	1020810834	1022888603	1023564923	0.1_1	ENP
1439	152	1	8241	403	1804565	8241	1804163	1	ENPAK22	1026747685	1026748088	1028552250	1_5	ENP
1440	155	1	5889	706	1762809	5889	1762104	1	ENPAK22	1032095887	1032096593	1033858696	1_5	ENP
1441	156	1458	4485	147282	697304	3028	550023	5	ENPAK22	1033859374	1034006656	1034556678	0.1_1	ENP
1442	156	4812	9317	747439	1731422	4506	983984	2	ENPAK22	1033859374	1034606813	1035590796	0.1_1	ENP
1443	157	1	487	577	285584	487	285008	6	ENPAK22	1035591143	1035591720	1035876727	0.1_1	ENP
1444	157	1450	1555	547810	717028	106	169219	7	ENPAK22	1035591143	1036138953	1036308171	0.1_1	ENP
1445	157	3070	3319	1431487	1580044	250	148558	7	ENPAK22	1035591143	1037022630	1037171187	0.1_1	ENP
1446	157	25839	26098	9565834	9672757	260	106924	7	ENPAK22	1035591143	1045156977	1045263900	0.1_1	ENP
1447	157	42102	42531	14605202	14773072	430	167871	7	ENPAK22	1035591143	1050196345	1050364215	0.1_1	ENP
1448	157	70853	71324	25363168	25532452	472	169285	7	ENPAK22	1035591143	1060954311	1061123595	0.1_1	ENP
1449	158	1	5079	2508	1703147	5079	1700640	1	ENPAK22	1065962775	1065965283	1067665922	1_5	ENP
1450	160	1	237	368	143534	237	143167	7	ENPAK22	1069338599	1069338967	1069482133	0.1_1	ENP
1451	162	1777	2113	1055480	1308864	337	253385	6	ENPAK22	1072644243	1073699723	1073953107	0.1_1	ENP
1452	163	4541	5193	1325778	1456535	653	130758	7	ENPAK22	1074272578	1075598356	1075729113	0.1_1	ENP
1453	167	1	5833	6282	1528360	5833	1522079	1	ENPAK22	1080616349	1080622631	1082144709	1_5	ENP
1454	168	5044	5451	1959676	2117888	408	158213	7	ENPAK22	1082147649	1084107325	1084265537	0.1_1	ENP
1455	168	27868	28298	9611288	9729176	431	117889	7	ENPAK22	1082147649	1091758937	1091876825	0.1_1	ENP
1456	168	43351	43495	14398467	14516353	145	117887	7	ENPAK22	1082147649	1096546116	1096664002	0.1_1	ENP
1457	168	54788	55029	18104968	18230016	242	125049	7	ENPAK22	1082147649	1100252617	1100377665	0.1_1	ENP
1458	168	56419	56888	19025807	19259492	470	233686	7	ENPAK22	1082147649	1101173456	1101407141	0.1_1	ENP
1459	170	1284	1537	580927	696836	254	115910	7	ENPAK22	1103681741	1104262668	1104378577	0.1_1	ENP
1460	171	1	5496	401	1498846	5496	1498446	1	ENPAK22	1105189266	1105189667	1106688112	1_5	ENP
1461	174	3236	3536	935941	1087674	301	151734	7	ENPAK22	1109502374	1110438315	1110590048	0.1_1	ENP
1462	176	1	3978	6899	1345076	3978	1338178	1	ENPAK22	1112236913	1112243812	1113581989	1_5	ENP
1463	178	1	3364	6815	1278892	3364	1272078	1	ENPAK22	1114884238	1114891053	1116163130	1_5	ENP
1464	179	12299	12547	4074031	4249546	249	175516	7	ENPAK22	1116182964	1120256995	1120432510	0.1_1	ENP
1465	179	21899	22204	8513270	8620884	306	107615	7	ENPAK22	1116182964	1124696234	1124803848	0.1_1	ENP
1466	179	22678	22884	8893765	8994045	207	100281	7	ENPAK22	1116182964	1125076729	1125177009	0.1_1	ENP
1467	180	1	3533	10234	1289404	3533	1279171	1	ENPAK22	1136045757	1136055991	1137335161	1_5	ENP
1468	183	36	1790	15471	433175	1755	417705	6	ENPAK22	1139860662	1139876133	1140293837	0.1_1	ENP
1469	183	1913	6206	441306	1249613	4294	808308	3	ENPAK22	1139860662	1140301968	1141110275	0.1_1	ENP
1470	184	1	4035	1181	1032003	4035	1030823	5	ENPAK22	1141110515	1141111696	1142142518	1_5	ENP
1471	186	1	2502	711	1226364	2502	1225654	1	ENPAK22	1143580935	1143581646	1144807299	1_5	ENP
1472	190	23313	23639	8731186	8870710	327	139525	7	ENPAK22	1148461997	1157193183	1157332707	0.1_1	ENP
1473	190	26053	26862	10076819	10372820	810	296002	6	ENPAK22	1148461997	1158538816	1158834817	0.1_1	ENP
1474	190	27672	28781	10752926	11402934	1110	650009	5	ENPAK22	1148461997	1159214923	1159864931	0.1_1	ENP
1475	190	31516	31774	12557110	12661489	259	104380	7	ENPAK22	1148461997	1161019107	1161123486	0.1_1	ENP
1476	190	48797	49082	18615211	18717791	286	102581	7	ENPAK22	1148461997	1167077208	1167179788	0.1_1	ENP
1477	191	1	3229	676	1181549	3229	1180874	1	ENPAK22	1167180122	1167180798	1168361671	1_5	ENP
1478	193	1	2145	3083	1081100	2145	1078018	1	ENPAK22	1169449731	1169452814	1170530831	1_5	ENP
1479	196	570	964	198223	387622	395	189400	7	ENPAK22	1172667333	1172865556	1173054955	0.1_1	ENP
1480	198	933	1172	599699	891324	240	291626	6	ENPAK22	1174766577	1175366276	1175657901	0.1_1	ENP
1481	200	1	2930	896	1003028	2930	1002133	2	ENPAK22	1177079115	1177080011	1178082143	1_5	ENP
1482	201	24406	24610	9173256	9274338	205	101083	7	ENPAK22	1178086271	1187259527	1187360609	0.1_1	ENP
1483	202	1	2411	2336	1005393	2411	1003058	2	ENPAK22	1196558335	1196560671	1197563728	1_5	ENP
1484	203	1137	1332	1171887	1352337	196	180451	7	ENPAK22	1197565524	1198737411	1198917861	0.1_1	ENP
1485	204	34488	34612	10902583	11003480	125	100898	7	ENPAK22	1199045494	1209948077	1210048974	0.1_1	ENP
1486	204	34665	34901	11050096	11177063	237	126968	7	ENPAK22	1199045494	1210095590	1210222557	0.1_1	ENP
1487	205	1	3041	726	1024312	3041	1023587	2	ENPAK22	1216827611	1216828337	1217851923	1_5	ENP
1488	206	9616	11238	3503654	3889163	1623	385510	6	ENPAK22	1217852835	1221356489	1221741998	0.1_1	ENP
1489	206	31178	31408	11032109	11169159	231	137051	7	ENPAK22	1217852835	1228884944	1229021994	0.1_1	ENP
1490	206	31505	31888	11248258	11481846	384	233589	7	ENPAK22	1217852835	1229101093	1229334681	0.1_1	ENP
1491	206	38941	39203	13771110	13897624	263	126515	7	ENPAK22	1217852835	1231623945	1231750459	0.1_1	ENP
1492	206	50972	51436	17935726	18041954	465	106229	7	ENPAK22	1217852835	1235788561	1235894789	0.1_1	ENP
1493	206	72664	72891	24990116	25102127	228	112012	7	ENPAK22	1217852835	1242842951	1242954962	0.1_1	ENP
1494	206	80329	80915	27865693	28012660	587	146968	7	ENPAK22	1217852835	1245718528	1245865495	0.1_1	ENP
1495	207	9382	10108	2218185	2329687	727	111503	7	ENPAK22	1253922197	1256140382	1256251884	0.1_1	ENP
1496	207	28927	30201	7463147	7753475	1275	290329	6	ENPAK22	1253922197	1261385344	1261675672	0.1_1	ENP
1497	207	30540	31182	7839153	8088340	643	249188	6	ENPAK22	1253922197	1261761350	1262010537	0.1_1	ENP
1498	208	1	3881	1316	1329751	3881	1328436	1	ENPAK22	1271480226	1271481542	1272809977	1_5	ENP
1499	209	1	621	3803	262530	621	258728	6	ENPAK22	1272820799	1272824602	1273083329	0.1_1	ENP
1500	209	732	2564	318170	1058365	1833	740196	4	ENPAK22	1272820799	1273138969	1273879164	0.1_1	ENP
1501	210	52207	52703	16351959	16506613	497	154655	7	ENPAK22	1273888262	1290240221	1290394875	0.1_1	ENP
1502	211	2194	2597	1126551	1354762	404	228212	7	ENPAK22	1290395259	1291521810	1291750021	0.1_1	ENP
1503	211	51507	52025	14446700	14548970	519	102271	7	ENPAK22	1290395259	1304841959	1304944229	0.1_1	ENP
1504	211	53062	53448	14844448	14947192	387	102745	7	ENPAK22	1290395259	1305239707	1305342451	0.1_1	ENP
1505	212	1892	2177	549301	690765	286	141465	7	ENPAK22	1310240114	1310789415	1310930879	0.1_1	ENP
1506	212	13350	13767	4977099	5141710	418	164612	7	ENPAK22	1310240114	1315217213	1315381824	0.1_1	ENP
1507	212	32117	32450	11428245	11650035	334	221791	7	ENPAK22	1310240114	1321668359	1321890149	0.1_1	ENP
1508	213	8078	8681	2268001	2455260	604	187260	7	ENPAK22	1325908908	1328176909	1328364168	0.1_1	ENP
1509	214	6305	6510	2408898	2524794	206	115897	7	ENPAK22	1341421774	1343830672	1343946568	0.1_1	ENP
1510	214	6622	6873	2587135	2835771	252	248637	6	ENPAK22	1341421774	1344008909	1344257545	0.1_1	ENP
1511	214	30427	31081	10041739	10245362	655	203624	7	ENPAK22	1341421774	1351463513	1351667136	0.1_1	ENP
1512	214	31114	31498	10258442	10384134	385	125693	7	ENPAK22	1341421774	1351680216	1351805908	0.1_1	ENP
1513	214	35790	36107	11844801	12017110	318	172310	7	ENPAK22	1341421774	1353266575	1353438884	0.1_1	ENP
1514	214	36513	36834	12144953	12275201	322	130249	7	ENPAK22	1341421774	1353566727	1353696975	0.1_1	ENP
1515	215	15000	15402	3143934	3251793	403	107860	7	ENPAK22	1358922168	1362066102	1362173961	0.1_1	ENP
1516	215	43025	43130	11265443	11375455	106	110013	7	ENPAK22	1358922168	1370187611	1370297623	0.1_1	ENP
1517	217	19940	20399	3622524	3753547	460	131024	7	ENPAK22	1388955135	1392577659	1392708682	0.1_1	ENP
1518	217	33098	33568	6747495	6878852	471	131358	7	ENPAK22	1388955135	1395702630	1395833987	0.1_1	ENP
1519	218	5434	5801	1914285	2095973	368	181689	7	ENPAK22	1403171039	1405085324	1405267012	0.1_1	ENP
1520	218	6087	7472	2224549	2899570	1386	675022	5	ENPAK22	1403171039	1405395588	1406070609	0.1_1	ENP
1521	219	12882	13871	4230061	5055758	990	825698	5	ENPAK22	1417223911	1421453972	1422279669	0.1_1	ENP
1522	219	55228	55512	18224032	18354553	285	130522	7	ENPAK22	1417223911	1435447943	1435578464	0.1_1	ENP
1523	219	59482	63162	20052231	21830152	3681	1777922	4	ENPAK22	1417223911	1437276142	1439054063	1_5	ENP
1524	219	73120	73836	25174697	25336745	717	162049	7	ENPAK22	1417223911	1442398608	1442560656	0.1_1	ENP
1525	219	77208	78149	26254493	26596786	942	342294	6	ENPAK22	1417223911	1443478404	1443820697	0.1_1	ENP
1526	219	107836	108297	37465980	37723142	462	257163	6	ENPAK22	1417223911	1454689891	1454947053	0.1_1	ENP
1527	220	4489	4821	1558280	1687991	333	129712	7	ENPAK22	1456161741	1457720021	1457849732	0.1_1	ENP
1528	220	16320	17345	5486866	5771298	1026	284433	6	ENPAK22	1456161741	1461648607	1461933039	0.1_1	ENP
1529	220	20475	20794	6863354	7019780	320	156427	7	ENPAK22	1456161741	1463025095	1463181521	0.1_1	ENP
1530	220	34666	35045	11525669	11672463	380	146795	7	ENPAK22	1456161741	1467687410	1467834204	0.1_1	ENP
1531	221	12949	13104	3389755	3526978	156	137224	7	ENPAK22	1470143112	1473532867	1473670090	0.1_1	ENP
1532	221	23825	24071	8298182	8403507	247	105326	7	ENPAK22	1470143112	1478441294	1478546619	0.1_1	ENP
1533	222	1123	1317	454208	609366	195	155159	7	ENPAK22	1483843013	1484297221	1484452379	0.1_1	ENP
1534	222	2868	2988	1300859	1411745	121	110887	7	ENPAK22	1483843013	1485143872	1485254758	0.1_1	ENP
1535	222	17013	17192	5641806	5747529	180	105724	7	ENPAK22	1483843013	1489484819	1489590542	0.1_1	ENP
1536	223	8415	8852	2089007	2221941	438	132935	7	ENPAK22	1497355413	1499444420	1499577354	0.1_1	ENP
1537	223	10368	10740	2642841	2770750	373	127910	7	ENPAK22	1497355413	1499998254	1500126163	0.1_1	ENP
1538	223	13887	14351	3637184	3793961	465	156778	7	ENPAK22	1497355413	1500992597	1501149374	0.1_1	ENP
1539	223	41139	41762	9937456	10114194	624	176739	7	ENPAK22	1497355413	1507292869	1507469607	0.1_1	ENP
1540	223	50038	50660	12430729	12663468	623	232740	7	ENPAK22	1497355413	1509786142	1510018881	0.1_1	ENP
1541	224	11574	12235	3606154	3791056	662	184903	7	ENPAK22	1510944607	1514550761	1514735663	0.1_1	ENP
1542	224	15469	15939	4934724	5134287	471	199564	7	ENPAK22	1510944607	1515879331	1516078894	0.1_1	ENP
1543	224	23368	23932	7273249	7435774	565	162526	7	ENPAK22	1510944607	1518217856	1518380381	0.1_1	ENP
1544	225	11032	11408	2482082	2598873	377	116792	7	ENPAK22	1524172735	1526654817	1526771608	0.1_1	ENP
1545	225	21188	22294	5890506	6210773	1107	320268	6	ENPAK22	1524172735	1530063241	1530383508	0.1_1	ENP
1546	225	28435	29176	8312871	8594294	742	281424	6	ENPAK22	1524172735	1532485606	1532767029	0.1_1	ENP
1547	226	9274	10030	3645319	3826673	757	181355	7	ENPAK22	1537335986	1540981305	1541162659	0.1_1	ENP
1548	227	18053	18369	6450627	6555806	317	105180	7	ENPAK22	1553515619	1559966246	1560071425	0.1_1	ENP
1549	227	38210	38691	12146153	12286176	482	140024	7	ENPAK22	1553515619	1565661772	1565801795	0.1_1	ENP
1550	227	39615	40171	12612997	12841138	557	228142	6	ENPAK22	1553515619	1566128616	1566356757	0.1_1	ENP
1551	228	4309	4706	1628824	1756972	398	128149	7	ENPAK22	1566359287	1567988111	1568116259	0.1_1	ENP
1552	228	28937	29064	11584821	11782634	128	197814	7	ENPAK22	1566359287	1577944108	1578141921	0.1_1	ENP
1553	228	29618	29844	12082156	12239538	227	157383	7	ENPAK22	1566359287	1578441443	1578598825	0.1_1	ENP
1554	229	7728	7915	2780631	2880843	188	100213	7	ENPAK22	1579129943	1581910574	1582010786	0.1_1	ENP
1555	229	21210	21881	7519134	7742907	672	223774	7	ENPAK22	1579129943	1586649077	1586872850	0.1_1	ENP
1556	229	25601	25915	8992464	9114626	315	122163	7	ENPAK22	1579129943	1588122407	1588244569	0.1_1	ENP
1557	230	10708	11061	3654239	3863994	354	209756	7	ENPAK22	1591641881	1595296120	1595505875	0.1_1	ENP
1558	230	11104	11568	3906610	4214633	465	308024	6	ENPAK22	1591641881	1595548491	1595856514	0.1_1	ENP
1559	230	16375	16986	5983704	6146552	612	162849	7	ENPAK22	1591641881	1597625585	1597788433	0.1_1	ENP
1560	230	21188	21567	7488108	7630949	380	142842	7	ENPAK22	1591641881	1599129989	1599272830	0.1_1	ENP
1561	230	25194	25726	8770136	8938354	533	168219	7	ENPAK22	1591641881	1600412017	1600580235	0.1_1	ENP
1562	230	41841	42214	14231569	14353940	374	122372	7	ENPAK22	1591641881	1605873450	1605995821	0.1_1	ENP
1563	230	44776	45227	15255035	15407947	452	152913	7	ENPAK22	1591641881	1606896916	1607049828	0.1_1	ENP
1564	230	45529	45879	15511583	15613681	351	102099	7	ENPAK22	1591641881	1607153464	1607255562	0.1_1	ENP
1565	230	55900	56740	19056397	19467937	841	411541	6	ENPAK22	1591641881	1610698278	1611109818	0.1_1	ENP
1566	230	82113	82762	26361030	26515467	650	154438	7	ENPAK22	1591641881	1618002911	1618157348	0.1_1	ENP
1567	230	95526	95845	29881977	30017469	320	135493	7	ENPAK22	1591641881	1621523858	1621659350	0.1_1	ENP
1568	231	14127	14675	2495803	2601699	549	105897	7	ENPAK22	1622689440	1625185243	1625291139	0.1_1	ENP
1569	231	44231	44892	8983328	9130197	662	146870	7	ENPAK22	1622689440	1631672768	1631819637	0.1_1	ENP
1570	232	35240	35672	9853500	9965227	433	111728	7	ENPAK22	1635123386	1644976886	1645088613	0.1_1	ENP
1571	233	28649	29172	9433494	9551410	524	117917	7	ENPAK22	1647369630	1656803124	1656921040	0.1_1	ENP
1572	234	34912	35610	10622458	10739179	699	116722	7	ENPAK22	1659556315	1670178773	1670295494	0.1_1	ENP
1573	235	10681	10802	4724671	4859990	122	135320	7	ENPAK22	1671541393	1676266064	1676401383	0.1_1	ENP
1574	235	23959	24262	9402279	9519338	304	117060	7	ENPAK22	1671541393	1680943672	1681060731	0.1_1	ENP
1575	236	13432	13940	3656741	3862419	509	205679	7	ENPAK22	1683358046	1687014787	1687220465	0.1_1	ENP
1576	236	13945	14603	3867130	4098732	659	231603	7	ENPAK22	1683358046	1687225176	1687456778	0.1_1	ENP
1577	236	31804	32373	10005334	10117409	570	112076	7	ENPAK22	1683358046	1693363380	1693475455	0.1_1	ENP
1578	237	37017	37945	10392207	10771690	929	379484	6	ENPAK22	1695173345	1705565552	1705945035	0.1_1	ENP
1579	237	42969	43456	12585766	12707249	488	121484	7	ENPAK22	1695173345	1707759111	1707880594	0.1_1	ENP
1580	237	67542	68000	20922573	21036123	459	113551	7	ENPAK22	1695173345	1716095918	1716209468	0.1_1	ENP
1581	238	24171	24380	8289887	8451369	210	161483	7	ENPAK22	1716552054	1724841941	1725003423	0.1_1	ENP
1582	239	1024	1485	611103	802932	462	191830	7	ENPAK22	1728189472	1728800575	1728992404	0.1_1	ENP
1583	240	8639	8866	3019218	3119483	228	100266	7	ENPAK22	1739589285	1742608503	1742708768	0.1_1	ENP
1584	240	29579	29789	10133905	10235030	211	101126	7	ENPAK22	1739589285	1749723190	1749824315	0.1_1	ENP
1585	241	6547	7115	1857409	2166244	569	308836	6	ENPAK22	1750933986	1752791395	1753100230	0.1_1	ENP
1586	241	18340	18606	6420775	6525881	267	105107	7	ENPAK22	1750933986	1757354761	1757459867	0.1_1	ENP
1587	241	19608	20042	7068468	7246607	435	178140	7	ENPAK22	1750933986	1758002454	1758180593	0.1_1	ENP
1588	241	28821	29321	10225930	10334303	501	108374	7	ENPAK22	1750933986	1761159916	1761268289	0.1_1	ENP
1589	241	31693	31973	10943716	11054479	281	110764	7	ENPAK22	1750933986	1761877702	1761988465	0.1_1	ENP
1590	241	40283	40814	13701793	13896422	532	194630	7	ENPAK22	1750933986	1764635779	1764830408	0.1_1	ENP
1591	241	83448	83654	28749598	28865203	207	115606	7	ENPAK22	1750933986	1779683584	1779799189	0.1_1	ENP
1592	241	128128	128402	43577585	43692820	275	115236	7	ENPAK22	1750933986	1794511571	1794626806	0.1_1	ENP
1593	242	6763	7010	2742276	2863748	248	121473	7	ENPAK22	1799423646	1802165922	1802287394	0.1_1	ENP
1594	242	23169	23452	8236559	8372542	284	135984	7	ENPAK22	1799423646	1807660205	1807796188	0.1_1	ENP
1595	242	24281	24925	8576719	8722485	645	145767	7	ENPAK22	1799423646	1808000365	1808146131	0.1_1	ENP
1596	243	1949	2371	802040	984879	423	182840	7	ENPAK22	1810757482	1811559522	1811742361	0.1_1	ENP
1597	243	14927	15166	5942997	6136868	240	193872	7	ENPAK22	1810757482	1816700479	1816894350	0.1_1	ENP
1598	245	533	973	207590	442976	441	235387	7	ENPAK22	1832930865	1833138455	1833373841	0.1_1	ENP
1599	245	1199	1461	533480	693892	263	160413	7	ENPAK22	1832930865	1833464345	1833624757	0.1_1	ENP
1600	245	10473	10715	3876069	3979433	243	103365	7	ENPAK22	1832930865	1836806934	1836910298	0.1_1	ENP
1601	245	13933	14411	5489112	5719973	479	230862	7	ENPAK22	1832930865	1838419977	1838650838	0.1_1	ENP
1602	247	3832	4010	2561344	2672624	179	111281	7	ENPAK22	1856742559	1859303903	1859415183	0.1_1	ENP
1603	247	4922	5103	3189067	3302851	182	113785	7	ENPAK22	1856742559	1859931626	1860045410	0.1_1	ENP
1604	247	5784	6310	3618942	3832427	527	213486	7	ENPAK22	1856742559	1860361501	1860574986	0.1_1	ENP
1605	248	4849	5569	1994287	2209985	721	215699	7	ENPAK22	1867391136	1869385423	1869601121	0.1_1	ENP
1606	248	6991	7407	2582916	2693013	417	110098	7	ENPAK22	1867391136	1869974052	1870084149	0.1_1	ENP
1607	249	2350	2876	630096	864783	527	234688	7	ENPAK22	1878164135	1878794231	1879028918	0.1_1	ENP
1608	249	9117	9557	2665040	2823409	441	158370	7	ENPAK22	1878164135	1880829175	1880987544	0.1_1	ENP
1609	250	9699	10035	3890930	4110202	337	219273	7	ENPAK22	1894884578	1898775508	1898994780	0.1_1	ENP
1610	250	24625	25175	9156535	9301725	551	145191	7	ENPAK22	1894884578	1904041113	1904186303	0.1_1	ENP
1611	251	23191	23683	8156777	8291406	493	134630	7	ENPAK22	1905329685	1913486462	1913621091	0.1_1	ENP
1612	252	54712	55172	17243049	17397798	461	154750	7	ENPAK22	1915554778	1932797827	1932952576	0.1_1	ENP
1613	252	62773	63060	19789678	19890588	288	100911	7	ENPAK22	1915554778	1935344456	1935445366	0.1_1	ENP
1614	252	71376	71995	22280877	22419345	620	138469	7	ENPAK22	1915554778	1937835655	1937974123	0.1_1	ENP
1615	252	80199	81920	24672907	25051194	1722	378288	6	ENPAK22	1915554778	1940227685	1940605972	0.1_1	ENP
1616	252	86904	87066	26264558	26364886	163	100329	7	ENPAK22	1915554778	1941819336	1941919664	0.1_1	ENP
1617	253	52777	53604	13470482	13670137	828	199656	7	ENPAK22	1946099470	1959569952	1959769607	0.1_1	ENP
1618	253	55019	55277	14321912	14451086	259	129175	7	ENPAK22	1946099470	1960421382	1960550556	0.1_1	ENP
1619	254	2239	3963	988863	1443837	1725	454975	6	ENPAK22	1960864947	1961853810	1962308784	0.1_1	ENP
1620	254	8021	8599	2823010	3015957	579	192948	7	ENPAK22	1960864947	1963687957	1963880904	0.1_1	ENP
1621	254	24508	25194	8349886	8597181	687	247296	6	ENPAK22	1960864947	1969214833	1969462128	0.1_1	ENP
1622	254	31451	33139	10604838	11251474	1689	646637	5	ENPAK22	1960864947	1971469785	1972116421	0.1_1	ENP
1623	257	11270	11446	3146414	3256785	177	110372	7	ENPAK22	2002896857	2006043271	2006153642	0.1_1	ENP
1624	257	29131	29515	8932793	9044495	385	111703	7	ENPAK22	2002896857	2011829650	2011941352	0.1_1	ENP
1625	257	31762	32015	9708503	9896391	254	187889	6	ENPAK22	2002896857	2012605360	2012793248	0.1_1	ENP
1626	258	1808	2176	707210	827968	369	120759	7	ENPAK22	2012793616	2013500826	2013621584	0.1_1	ENP
1627	258	22456	22734	8268179	8372979	279	104801	7	ENPAK22	2012793616	2021061795	2021166595	0.1_1	ENP
1628	258	31032	31627	12008504	12118321	596	109818	7	ENPAK22	2012793616	2024802120	2024911937	0.1_1	ENP
1629	259	9301	12780	4623766	5366660	3480	742895	5	ENPAK22	2025943125	2030566891	2031309785	0.1_1	ENP
1630	259	24096	24382	8556458	8710241	287	153784	7	ENPAK22	2025943125	2034499583	2034653366	0.1_1	ENP
1631	260	16104	16575	4838043	4971727	472	133685	7	ENPAK22	2035581081	2040419124	2040552808	0.1_1	ENP
1632	262	12623	12918	4345878	4503786	296	157909	7	ENPAK22	2054534929	2058880807	2059038715	0.1_1	ENP
1633	262	56639	57182	15194019	15336136	544	142118	7	ENPAK22	2054534929	2069728948	2069871065	0.1_1	ENP
1634	263	20971	21506	7546993	7733845	536	186853	7	ENPAK22	2076168634	2083715627	2083902479	0.1_1	ENP
1635	263	23630	23949	8496428	8603601	320	107174	7	ENPAK22	2076168634	2084665062	2084772235	0.1_1	ENP
1636	263	29501	29967	10736649	10961202	467	224554	7	ENPAK22	2076168634	2086905283	2087129836	0.1_1	ENP
1637	263	75663	76339	26720326	27187854	677	467529	6	ENPAK22	2076168634	2102888960	2103356488	0.1_1	ENP
1638	263	79062	79233	28386970	28489298	172	102329	7	ENPAK22	2076168634	2104555604	2104657932	0.1_1	ENP
1639	264	15648	16080	4868751	5074324	433	205574	7	ENPAK22	2106364864	2111233615	2111439188	0.1_1	ENP
1640	264	23111	23333	7983218	8105096	223	121879	7	ENPAK22	2106364864	2114348082	2114469960	0.1_1	ENP
1641	265	39198	39427	14292448	14416163	230	123716	7	ENPAK22	2116686011	2130978459	2131102174	0.1_1	ENP
1642	266	8367	8862	2851261	3042687	496	191427	7	ENPAK22	2131160965	2134012226	2134203652	0.1_1	ENP
1643	267	18763	20644	4552527	5021137	1882	468611	6	ENPAK22	2143603987	2148156514	2148625124	0.1_1	ENP
1644	267	22860	23273	5580063	5730497	414	150435	7	ENPAK22	2143603987	2149184050	2149334484	0.1_1	ENP
1645	268	10885	11143	4439746	4586075	259	146330	7	ENPAK22	2152620700	2157060446	2157206775	0.1_1	ENP
1646	269	2964	3156	1428055	1545908	193	117854	7	ENPAK22	2161542122	2162970177	2163088030	0.1_1	ENP
1647	269	25706	27688	8250835	9125021	1983	874187	5	ENPAK22	2161542122	2169792957	2170667143	0.1_1	ENP
1648	269	30334	30877	10110279	10402917	544	292639	6	ENPAK22	2161542122	2171652401	2171945039	0.1_1	ENP
1649	270	9313	9631	2737171	2840940	319	103770	7	ENPAK22	2172660378	2175397549	2175501318	0.1_1	ENP
1650	271	13095	13289	3066355	3183389	195	117035	7	ENPAK22	2181456478	2184522833	2184639867	0.1_1	ENP
1651	271	20842	21863	5167473	5588495	1022	421023	6	ENPAK22	2181456478	2186623951	2187044973	0.1_1	ENP
1652	271	27951	28215	8512416	8639149	265	126734	7	ENPAK22	2181456478	2189968894	2190095627	0.1_1	ENP
1653	272	1	4937	211	1408556	4937	1408346	4	ENPAK22	2190130591	2190130802	2191539147	1_5	ENP
1654	272	5207	6599	1491905	1766355	1393	274451	6	ENPAK22	2190130591	2191622496	2191896946	0.1_1	ENP
1655	272	21287	21759	5548329	5724882	473	176554	7	ENPAK22	2190130591	2195678920	2195855473	0.1_1	ENP
1656	273	19280	19492	5408248	5551142	213	142895	7	ENPAK22	2198836110	2204244358	2204387252	0.1_1	ENP
1657	274	62421	63024	14388438	14564435	604	175998	7	ENPAK22	2207441244	2221829682	2222005679	0.1_1	ENP
1658	274	80898	81360	18973457	19101263	463	127807	7	ENPAK22	2207441244	2226414701	2226542507	0.1_1	ENP
1659	274	82687	83242	19458602	19605237	556	146636	7	ENPAK22	2207441244	2226899846	2227046481	0.1_1	ENP
1660	274	88126	88555	21520248	21622704	430	102457	7	ENPAK22	2207441244	2228961492	2229063948	0.1_1	ENP
1661	274	112019	115293	29161079	30568803	3275	1407725	1	ENPAK22	2207441244	2236602323	2238010047	1_5	ENP
1662	275	1	914	2657	342346	914	339690	6	ENPAK22	2238011205	2238013862	2238353551	0.1_1	ENP
1663	275	9430	9576	3784126	3892287	147	108162	7	ENPAK22	2238011205	2241795331	2241903492	0.1_1	ENP
1664	275	15309	15562	6471377	6573228	254	101852	7	ENPAK22	2238011205	2244482582	2244584433	0.1_1	ENP
1665	275	19395	19626	7718153	7828887	232	110735	7	ENPAK22	2238011205	2245729358	2245840092	0.1_1	ENP
1666	275	19666	20292	7862791	8224290	627	361500	6	ENPAK22	2238011205	2245873996	2246235495	0.1_1	ENP
1667	276	22760	23031	8141423	8256915	272	115493	7	ENPAK22	2246607435	2254748858	2254864350	0.1_1	ENP
1668	278	16281	16683	4522279	4631773	403	109495	7	ENPAK22	2263122814	2267645093	2267754587	0.1_1	ENP
1669	279	10173	10479	3817760	3940423	307	122664	7	ENPAK22	2271211732	2275029492	2275152155	0.1_1	ENP
1670	279	15960	16365	5963847	6112800	406	148954	7	ENPAK22	2271211732	2277175579	2277324532	0.1_1	ENP
1671	279	16458	16939	6166210	6310641	482	144432	7	ENPAK22	2271211732	2277377942	2277522373	0.1_1	ENP
1672	279	18778	19190	7091443	7308742	413	217300	7	ENPAK22	2271211732	2278303175	2278520474	0.1_1	ENP
1673	280	5241	5740	1802178	1919520	500	117343	7	ENPAK22	2279031314	2280833492	2280950834	0.1_1	ENP
1674	280	18575	19084	5544608	5652398	510	107791	7	ENPAK22	2279031314	2284575922	2284683712	0.1_1	ENP
1675	281	526	948	173160	276876	423	103717	7	ENPAK22	2286850313	2287023473	2287127189	0.1_1	ENP
1676	281	6622	7954	1769552	2091122	1333	321571	6	ENPAK22	2286850313	2288619865	2288941435	0.1_1	ENP
1677	281	8025	8600	2120227	2274924	576	154698	7	ENPAK22	2286850313	2288970540	2289125237	0.1_1	ENP
1678	281	13779	14196	3499641	3688175	418	188535	7	ENPAK22	2286850313	2290349954	2290538488	0.1_1	ENP
1679	281	25355	25635	7132983	7319563	281	186581	7	ENPAK22	2286850313	2293983296	2294169876	0.1_1	ENP
1680	282	10987	12390	3606988	4392700	1404	785713	5	ENPAK22	2294587016	2298194004	2298979716	0.1_1	ENP
1681	283	15104	15413	4544963	4725329	310	180367	7	ENPAK22	2302242333	2306787296	2306967662	0.1_1	ENP
1682	284	1608	2096	579257	827788	489	248532	6	ENPAK22	2309792551	2310371808	2310620339	0.1_1	ENP
1683	284	4437	5686	1965738	2428045	1250	462308	6	ENPAK22	2309792551	2311758289	2312220596	0.1_1	ENP
1684	284	8952	9692	3653142	3970971	741	317830	6	ENPAK22	2309792551	2313445693	2313763522	0.1_1	ENP
1685	284	9866	10368	4036898	4235484	503	198587	7	ENPAK22	2309792551	2313829449	2314028035	0.1_1	ENP
1686	284	17715	17839	6767862	6885803	125	117942	7	ENPAK22	2309792551	2316560413	2316678354	0.1_1	ENP
1687	1	3408	3723	1493509	1601755	316	108247	7	ENPAK23	0	1493509	1601755	0.1_1	ENP
1688	1	9176	9747	3455626	3631250	572	175625	7	ENPAK23	0	3455626	3631250	0.1_1	ENP
1689	1	13238	13781	4975182	5110177	544	134996	7	ENPAK23	0	4975182	5110177	0.1_1	ENP
1690	1	18821	19384	7378049	7630327	564	252279	6	ENPAK23	0	7378049	7630327	0.1_1	ENP
1691	1	41740	42243	15290273	15406573	504	116301	7	ENPAK23	0	15290273	15406573	0.1_1	ENP
1692	1	43044	43503	15727675	15919317	460	191643	7	ENPAK23	0	15727675	15919317	0.1_1	ENP
1693	1	52604	53273	19175131	19442635	670	267505	6	ENPAK23	0	19175131	19442635	0.1_1	ENP
1694	1	57755	58651	21172376	21499187	897	326812	6	ENPAK23	0	21172376	21499187	0.1_1	ENP
1695	1	59560	60365	21905756	22060131	806	154376	7	ENPAK23	0	21905756	22060131	0.1_1	ENP
1696	1	85483	85736	29437784	29587786	254	150003	7	ENPAK23	0	29437784	29587786	0.1_1	ENP
1697	1	101085	101412	34159151	34260389	328	101239	7	ENPAK23	0	34159151	34260389	0.1_1	ENP
1698	1	103934	104317	34849589	34978499	384	128911	7	ENPAK23	0	34849589	34978499	0.1_1	ENP
1699	1	105336	107155	35309918	35683308	1820	373391	6	ENPAK23	0	35309918	35683308	0.1_1	ENP
1700	1	109125	109799	36237899	36373893	675	135995	7	ENPAK23	0	36237899	36373893	0.1_1	ENP
1701	2	39093	39664	13789991	13915910	572	125920	7	ENPAK23	51448160	65238151	65364070	0.1_1	ENP
1702	2	46359	47263	18279201	18445419	905	166219	7	ENPAK23	51448160	69727361	69893579	0.1_1	ENP
1703	2	54442	54555	20392599	20515540	114	122942	7	ENPAK23	51448160	71840759	71963700	0.1_1	ENP
1704	2	64239	64458	25336668	25541834	220	205167	7	ENPAK23	51448160	76784828	76989994	0.1_1	ENP
1705	2	65281	66102	25848197	26123234	822	275038	6	ENPAK23	51448160	77296357	77571394	0.1_1	ENP
1706	2	66775	67092	26443956	26575117	318	131162	7	ENPAK23	51448160	77892116	78023277	0.1_1	ENP
1707	3	19672	20083	7211908	7358707	412	146800	7	ENPAK23	78881989	86093897	86240696	0.1_1	ENP
1708	5	1766	2242	915683	1170968	477	255286	6	ENPAK23	93836906	94752589	95007874	0.1_1	ENP
1709	5	12723	13340	5073008	5224930	618	151923	7	ENPAK23	93836906	98909914	99061836	0.1_1	ENP
1710	5	18641	18842	7310102	7455789	202	145688	7	ENPAK23	93836906	101147008	101292695	0.1_1	ENP
1711	6	15998	16610	5224908	5408339	613	183432	7	ENPAK23	102640658	107865566	108048997	0.1_1	ENP
1712	7	8306	8813	2003672	2117444	508	113773	7	ENPAK23	109788177	111791849	111905621	0.1_1	ENP
1713	7	8968	9769	2146127	2309892	802	163766	7	ENPAK23	109788177	111934304	112098069	0.1_1	ENP
1714	7	18370	19403	4459702	4940911	1034	481210	6	ENPAK23	109788177	114247879	114729088	0.1_1	ENP
1715	8	3630	4430	1520644	1710758	801	190115	7	ENPAK23	116665638	118186282	118376396	0.1_1	ENP
1716	8	9756	10892	4100939	4561392	1137	460454	6	ENPAK23	116665638	120766577	121227030	0.1_1	ENP
1717	9	5600	5773	2436825	2561292	174	124468	7	ENPAK23	123525381	125962206	126086673	0.1_1	ENP
1718	12	15708	16267	4628200	4800619	560	172420	7	ENPAK23	143883844	148512044	148684463	0.1_1	ENP
1719	13	2182	2611	647864	752351	430	104488	7	ENPAK23	150543277	151191141	151295628	0.1_1	ENP
1720	13	33534	34462	10997086	11260036	929	262951	6	ENPAK23	150543277	161540363	161803313	0.1_1	ENP
1721	13	39180	39377	13563639	13668285	198	104647	7	ENPAK23	150543277	164106916	164211562	0.1_1	ENP
1722	13	42433	42830	14580801	14699891	398	119091	7	ENPAK23	150543277	165124078	165243168	0.1_1	ENP
1723	13	52664	52937	18852690	18958236	274	105547	7	ENPAK23	150543277	169395967	169501513	0.1_1	ENP
1724	13	75687	76173	28145430	28467140	487	321711	6	ENPAK23	150543277	178688707	179010417	0.1_1	ENP
1725	14	2333	2583	1029723	1150370	251	120648	7	ENPAK23	187655257	188684980	188805627	0.1_1	ENP
1726	14	13542	14214	3559452	3659853	673	100402	7	ENPAK23	187655257	191214709	191315110	0.1_1	ENP
1727	16	12147	12617	3096999	3223757	471	126759	7	ENPAK23	203086658	206183657	206310415	0.1_1	ENP
1728	16	35042	35645	9384697	9536911	604	152215	7	ENPAK23	203086658	212471355	212623569	0.1_1	ENP
1729	17	12999	13478	3401641	3583977	480	182337	7	ENPAK23	212658862	216060503	216242839	0.1_1	ENP
1730	18	95	240	158013	269480	146	111468	7	ENPAK23	219098477	219256490	219367957	0.1_1	ENP
1731	18	20715	21071	5847808	6058521	357	210714	7	ENPAK23	219098477	224946285	225156998	0.1_1	ENP
1732	21	1784	1951	829958	973644	168	143687	7	ENPAK23	238571788	239401746	239545432	0.1_1	ENP
1733	21	13037	13448	4709250	4905294	412	196045	7	ENPAK23	238571788	243281038	243477082	0.1_1	ENP
1734	22	31865	32151	9298156	9465282	287	167127	7	ENPAK23	244875292	254173448	254340574	0.1_1	ENP
1735	24	535	831	176955	282638	297	105684	7	ENPAK23	262606872	262783827	262889510	0.1_1	ENP
1736	24	5291	6421	1498993	1902882	1131	403890	6	ENPAK23	262606872	264105865	264509754	0.1_1	ENP
1737	24	22101	23252	7100421	7560777	1152	460357	6	ENPAK23	262606872	269707293	270167649	0.1_1	ENP
1738	24	62065	62480	19069130	19172056	416	102927	7	ENPAK23	262606872	281676002	281778928	0.1_1	ENP
1739	24	68223	69190	21302641	21544510	968	241870	6	ENPAK23	262606872	283909513	284151382	0.1_1	ENP
1740	25	391	532	420749	553329	142	132581	7	ENPAK23	289384252	289805001	289937581	0.1_1	ENP
1741	25	1341	2005	1410692	1794995	665	384304	6	ENPAK23	289384252	290794944	291179247	0.1_1	ENP
1742	25	16705	17086	6376519	6511492	382	134974	7	ENPAK23	289384252	295760771	295895744	0.1_1	ENP
1743	26	20161	20477	5259293	5445896	317	186604	7	ENPAK23	298470750	303730043	303916646	0.1_1	ENP
1744	27	357	891	79214	259787	535	180574	7	ENPAK23	304591943	304671157	304851730	0.1_1	ENP
1745	28	20100	20395	7930796	8036011	296	105216	7	ENPAK23	310714158	318644954	318750169	0.1_1	ENP
1746	29	19	432	102396	236418	414	134023	7	ENPAK23	320516194	320618590	320752612	0.1_1	ENP
1747	29	1597	1959	641655	748706	363	107052	7	ENPAK23	320516194	321157849	321264900	0.1_1	ENP
1748	30	3784	3983	1145444	1252219	200	106776	7	ENPAK23	326632460	327777904	327884679	0.1_1	ENP
1749	30	11540	11738	3921732	4027944	199	106213	7	ENPAK23	326632460	330554192	330660404	0.1_1	ENP
1750	31	15824	16060	4176341	4286277	237	109937	7	ENPAK23	332680317	336856658	336966594	0.1_1	ENP
1751	31	45920	46257	10727810	10888299	338	160490	7	ENPAK23	332680317	343408127	343568616	0.1_1	ENP
1752	32	3232	3613	2525729	2705351	382	179623	7	ENPAK23	344020762	346546491	346726113	0.1_1	ENP
1753	32	3729	4361	2883664	3383920	633	500257	6	ENPAK23	344020762	346904426	347404682	0.1_1	ENP
1754	32	4847	5017	3806378	3920150	171	113773	7	ENPAK23	344020762	347827140	347940912	0.1_1	ENP
1755	34	3892	6012	936379	1544489	2121	608111	6	ENPAK23	355677987	356614366	357222476	0.1_1	ENP
1756	34	18822	19310	4793979	4921004	489	127026	7	ENPAK23	355677987	360471966	360598991	0.1_1	ENP
1757	35	3870	4306	1438230	1579642	437	141413	7	ENPAK23	361496372	362934602	363076014	0.1_1	ENP
1758	35	15808	15908	5921935	6029304	101	107370	7	ENPAK23	361496372	367418307	367525676	0.1_1	ENP
1759	35	23478	23804	8753780	8923714	327	169935	7	ENPAK23	361496372	370250152	370420086	0.1_1	ENP
1760	35	43337	43742	15737198	15962007	406	224810	7	ENPAK23	361496372	377233570	377458379	0.1_1	ENP
1761	35	44035	44330	16077339	16180566	296	103228	7	ENPAK23	361496372	377573711	377676938	0.1_1	ENP
1762	35	68501	68750	24842114	25047051	250	204938	7	ENPAK23	361496372	386338486	386543423	0.1_1	ENP
1763	35	69344	69533	25480594	25596695	190	116102	7	ENPAK23	361496372	386976966	387093067	0.1_1	ENP
1764	35	70826	71092	26374302	26538281	267	163980	7	ENPAK23	361496372	387870674	388034653	0.1_1	ENP
1765	37	89	475	158200	407843	387	249644	6	ENPAK23	396046741	396204941	396454584	0.1_1	ENP
1766	37	7101	7279	3131463	3270081	179	138619	7	ENPAK23	396046741	399178204	399316822	0.1_1	ENP
1767	40	7168	7836	1998120	2124221	669	126102	7	ENPAK23	412046053	414044173	414170274	0.1_1	ENP
1768	42	2919	3292	1123901	1231418	374	107518	7	ENPAK23	422336817	423460718	423568235	0.1_1	ENP
1769	43	6173	6424	3587619	3745674	252	158056	7	ENPAK23	427365435	430953054	431111109	0.1_1	ENP
1770	44	968	1594	474933	862753	627	387821	6	ENPAK23	432329647	432804580	433192400	0.1_1	ENP
1771	45	2649	2998	1562346	1731015	350	168670	7	ENPAK23	437671551	439233897	439402566	0.1_1	ENP
1772	46	1502	1780	850220	1007559	279	157340	7	ENPAK23	442600731	443450951	443608290	0.1_1	ENP
1773	46	3007	3412	1512498	1793874	406	281377	6	ENPAK23	442600731	444113229	444394605	0.1_1	ENP
1774	46	26169	26602	8706987	8825705	434	118719	7	ENPAK23	442600731	451307718	451426436	0.1_1	ENP
1775	46	26835	27398	8888441	9106762	564	218322	7	ENPAK23	442600731	451489172	451707493	0.1_1	ENP
1776	46	27414	29960	9117802	9959138	2547	841337	6	ENPAK23	442600731	451718533	452559869	0.1_1	ENP
1777	46	55946	56374	19197705	19448908	429	251204	6	ENPAK23	442600731	461798436	462049639	0.1_1	ENP
1778	47	147	433	104280	209024	287	104745	7	ENPAK23	468089395	468193675	468298419	0.1_1	ENP
1779	48	1410	1963	434735	593219	554	158485	7	ENPAK23	472994528	473429263	473587747	0.1_1	ENP
1780	48	5672	5998	1987270	2138561	327	151292	7	ENPAK23	472994528	474981798	475133089	0.1_1	ENP
1781	48	6202	6445	2202175	2303452	244	101278	7	ENPAK23	472994528	475196703	475297980	0.1_1	ENP
1782	48	11300	11528	3357013	3486329	229	129317	7	ENPAK23	472994528	476351541	476480857	0.1_1	ENP
1783	48	14908	15174	4386770	4512912	267	126143	7	ENPAK23	472994528	477381298	477507440	0.1_1	ENP
1784	48	22774	23298	6576315	6729378	525	153064	7	ENPAK23	472994528	479570843	479723906	0.1_1	ENP
1785	49	506	783	268476	368497	278	100022	7	ENPAK23	482144229	482412705	482512726	0.1_1	ENP
1786	49	2201	2389	890438	1001110	189	110673	7	ENPAK23	482144229	483034667	483145339	0.1_1	ENP
1787	51	661	1547	142372	333249	887	190878	7	ENPAK23	491840903	491983275	492174152	0.1_1	ENP
1788	52	10013	10357	3838913	3992756	345	153844	7	ENPAK23	496664229	500503142	500656985	0.1_1	ENP
1789	53	4766	5119	1735749	1893537	354	157789	7	ENPAK23	501326283	503062032	503219820	0.1_1	ENP
1790	53	7991	8187	2878550	3053534	197	174985	7	ENPAK23	501326283	504204833	504379817	0.1_1	ENP
1791	53	11786	12125	4330049	4450532	340	120484	7	ENPAK23	501326283	505656332	505776815	0.1_1	ENP
1792	53	15728	16403	5536445	5811444	676	275000	6	ENPAK23	501326283	506862728	507137727	0.1_1	ENP
1793	53	16653	17234	5957952	6398939	582	440988	6	ENPAK23	501326283	507284235	507725222	0.1_1	ENP
1794	55	16055	16568	3758866	3904335	514	145470	7	ENPAK23	514157665	517916531	518062000	0.1_1	ENP
1795	56	86	686	60643	199242	601	138600	7	ENPAK23	518767250	518827893	518966492	0.1_1	ENP
1796	56	16234	16643	5195394	5381172	410	185779	7	ENPAK23	518767250	523962644	524148422	0.1_1	ENP
1797	57	34457	35050	7575951	7710123	594	134173	7	ENPAK23	525290439	532866390	533000562	0.1_1	ENP
1798	57	53859	54113	14021130	14157416	255	136287	7	ENPAK23	525290439	539311569	539447855	0.1_1	ENP
1799	57	60129	60759	16372190	16730689	631	358500	6	ENPAK23	525290439	541662629	542021128	0.1_1	ENP
1800	57	65841	66103	18550040	18651545	263	101506	7	ENPAK23	525290439	543840479	543941984	0.1_1	ENP
1801	58	5677	5794	1853887	1966050	118	112164	7	ENPAK23	550684798	552538685	552650848	0.1_1	ENP
1802	58	10194	10845	3166230	3348440	652	182211	7	ENPAK23	550684798	553851028	554033238	0.1_1	ENP
1803	60	9557	10026	2146805	2248502	470	101698	7	ENPAK23	559789527	561936332	562038029	0.1_1	ENP
1804	62	15	2978	6913	1926473	2964	1919561	4	ENPAK23	568748068	568754981	570674541	1_5	ENP
1805	63	592	703	358036	476800	112	118765	7	ENPAK23	573168943	573526979	573645743	0.1_1	ENP
1806	63	7365	7890	2944139	3133767	526	189629	7	ENPAK23	573168943	576113082	576302710	0.1_1	ENP
1807	64	5109	5387	1954046	2085469	279	131424	7	ENPAK23	577499974	579454020	579585443	0.1_1	ENP
1808	65	2148	3625	865315	1252578	1478	387264	6	ENPAK23	581882570	582747885	583135148	0.1_1	ENP
1809	66	6465	6815	2551012	2673803	351	122792	7	ENPAK23	586106953	588657965	588780756	0.1_1	ENP
1810	67	13705	14239	5464910	5672998	535	208089	7	ENPAK23	590289654	595754564	595962652	0.1_1	ENP
1811	68	2628	2973	812298	957895	346	145598	7	ENPAK23	596134308	596946606	597092203	0.1_1	ENP
1812	68	7441	7872	2290246	2401721	432	111476	7	ENPAK23	596134308	598424554	598536029	0.1_1	ENP
1813	68	29946	30162	9370262	9481877	217	111616	7	ENPAK23	596134308	605504570	605616185	0.1_1	ENP
1814	68	53664	53942	15803326	15934055	279	130730	7	ENPAK23	596134308	611937634	612068363	0.1_1	ENP
1815	68	55884	56436	16647470	16841722	553	194253	7	ENPAK23	596134308	612781778	612976030	0.1_1	ENP
1816	69	11082	11265	3929428	4072020	184	142593	7	ENPAK23	619614972	623544400	623686992	0.1_1	ENP
1817	70	5619	5753	2314498	2431480	135	116983	7	ENPAK23	623750597	626065095	626182077	0.1_1	ENP
1818	72	5517	5802	1831420	1956572	286	125153	7	ENPAK23	632037348	633868768	633993920	0.1_1	ENP
1819	72	12812	13255	3884187	4193535	444	309349	6	ENPAK23	632037348	635921535	636230883	0.1_1	ENP
1820	73	3100	3355	995560	1101535	256	105976	7	ENPAK23	636528965	637524525	637630500	0.1_1	ENP
1821	74	2793	2889	1507208	1612305	97	105098	7	ENPAK23	640505518	642012726	642117823	0.1_1	ENP
1822	76	1	265	1996	163725	265	161730	7	ENPAK23	648189892	648191888	648353617	0.1_1	ENP
1823	79	42587	42941	10611318	10780996	355	169679	7	ENPAK23	659436672	670047990	670217668	0.1_1	ENP
1824	79	50345	50728	13154919	13294254	384	139336	7	ENPAK23	659436672	672591591	672730926	0.1_1	ENP
1825	79	63450	64058	16914508	17085484	609	170977	7	ENPAK23	659436672	676351180	676522156	0.1_1	ENP
1826	86	4124	4714	1446299	1807129	591	360831	6	ENPAK23	704439471	705885770	706246600	0.1_1	ENP
1827	88	307	621	117331	231255	315	113925	7	ENPAK23	711391072	711508403	711622327	0.1_1	ENP
1828	88	2917	3109	1116269	1232623	193	116355	7	ENPAK23	711391072	712507341	712623695	0.1_1	ENP
1829	88	7732	8501	3029360	3315181	770	285822	6	ENPAK23	711391072	714420432	714706253	0.1_1	ENP
1830	89	1834	2069	972920	1145970	236	173051	7	ENPAK23	714711527	715684447	715857497	0.1_1	ENP
1831	90	735	1243	228363	340370	509	112008	7	ENPAK23	718002751	718231114	718343121	0.1_1	ENP
1832	90	10097	11588	2790219	3430340	1492	640122	6	ENPAK23	718002751	720792970	721433091	0.1_1	ENP
1833	90	21844	22507	6083918	6324726	664	240809	6	ENPAK23	718002751	724086669	724327477	0.1_1	ENP
1834	90	29311	29629	8895280	9070697	319	175418	7	ENPAK23	718002751	726898031	727073448	0.1_1	ENP
1835	90	66840	67007	19919218	20023854	168	104637	7	ENPAK23	718002751	737921969	738026605	0.1_1	ENP
1836	92	9036	9309	2929017	3052299	274	123283	7	ENPAK23	747007648	749936665	750059947	0.1_1	ENP
1837	94	7695	8112	2279431	2433742	418	154312	7	ENPAK23	753379437	755658868	755813179	0.1_1	ENP
1838	96	3922	4164	1578008	1698387	243	120380	7	ENPAK23	760312467	761890475	762010854	0.1_1	ENP
1839	97	2256	2981	1109939	1379781	726	269843	6	ENPAK23	763351907	764461846	764731688	0.1_1	ENP
1840	99	3524	3663	2066279	2224144	140	157866	7	ENPAK23	769478199	771544478	771702343	0.1_1	ENP
1841	101	4448	4989	1568572	1679011	542	110440	7	ENPAK23	778508906	780077478	780187917	0.1_1	ENP
1842	101	18620	19066	6133067	6280443	447	147377	7	ENPAK23	778508906	784641973	784789349	0.1_1	ENP
1843	101	38459	39553	14041479	14439325	1095	397847	6	ENPAK23	778508906	792550385	792948231	0.1_1	ENP
1844	101	53717	54409	19556594	19867241	693	310648	6	ENPAK23	778508906	798065500	798376147	0.1_1	ENP
1845	101	57009	57138	21472282	21594342	130	122061	7	ENPAK23	778508906	799981188	800103248	0.1_1	ENP
1846	106	2230	2522	837951	1021202	293	183252	7	ENPAK23	811994722	812832673	813015924	0.1_1	ENP
1847	107	3871	4130	1406915	1525866	260	118952	7	ENPAK23	815738351	817145266	817264217	0.1_1	ENP
1848	108	7736	7974	2277120	2382499	239	105380	7	ENPAK23	818592257	820869377	820974756	0.1_1	ENP
1849	110	1765	2392	1473269	1966933	628	493665	6	ENPAK23	824214849	825688118	826181782	0.1_1	ENP
1850	110	2620	2775	2192026	2292166	156	100141	7	ENPAK23	824214849	826406875	826507015	0.1_1	ENP
1851	111	1845	2082	826781	958476	238	131696	7	ENPAK23	826979555	827806336	827938031	0.1_1	ENP
1852	111	2153	2514	984976	1170798	362	185823	7	ENPAK23	826979555	827964531	828150353	0.1_1	ENP
1853	111	3218	3502	1646492	1811073	285	164582	7	ENPAK23	826979555	828626047	828790628	0.1_1	ENP
1854	111	4110	4630	2254434	2612766	521	358333	6	ENPAK23	826979555	829233989	829592321	0.1_1	ENP
1855	112	12373	12830	3801398	3958667	458	157270	7	ENPAK23	829746256	833547654	833704923	0.1_1	ENP
1856	112	13716	14089	4388093	4496323	374	108231	7	ENPAK23	829746256	834134349	834242579	0.1_1	ENP
1857	112	41995	42288	15027063	15189101	294	162039	7	ENPAK23	829746256	844773319	844935357	0.1_1	ENP
1858	112	44788	45011	15992185	16102012	224	109828	7	ENPAK23	829746256	845738441	845848268	0.1_1	ENP
1859	112	46605	47065	16747005	16887457	461	140453	7	ENPAK23	829746256	846493261	846633713	0.1_1	ENP
1860	112	86039	86340	30857906	30965686	302	107781	7	ENPAK23	829746256	860604162	860711942	0.1_1	ENP
1861	113	24574	24959	7964361	8076862	386	112502	7	ENPAK23	861842390	869806751	869919252	0.1_1	ENP
1862	113	48763	49403	15457079	15620051	641	162973	7	ENPAK23	861842390	877299469	877462441	0.1_1	ENP
1863	113	63336	64170	19887774	20162453	835	274680	6	ENPAK23	861842390	881730164	882004843	0.1_1	ENP
1864	117	6196	6552	1789890	1894061	357	104172	7	ENPAK23	890301577	892091467	892195638	0.1_1	ENP
1865	119	496	739	319513	459946	244	140434	7	ENPAK23	895866660	896186173	896326606	0.1_1	ENP
1866	119	928	1074	679858	814143	147	134286	7	ENPAK23	895866660	896546518	896680803	0.1_1	ENP
1867	122	4292	4743	1182515	1319346	452	136832	7	ENPAK23	903731646	904914161	905050992	0.1_1	ENP
1868	123	1514	1934	377165	483667	421	106503	7	ENPAK23	906118134	906495299	906601801	0.1_1	ENP
1869	124	27829	28774	11043020	11373071	946	330052	6	ENPAK23	908499081	919542101	919872152	0.1_1	ENP
1870	124	49841	50504	19584840	19734406	664	149567	7	ENPAK23	908499081	928083921	928233487	0.1_1	ENP
1871	125	4621	4950	1884728	2054998	330	170271	7	ENPAK23	928807529	930692257	930862527	0.1_1	ENP
1872	129	3170	3473	1402738	1592949	304	190212	7	ENPAK23	938259480	939662218	939852429	0.1_1	ENP
1873	130	1315	2215	563612	953810	901	390199	6	ENPAK23	940507704	941071316	941461514	0.1_1	ENP
1874	135	16072	16323	5748220	5876224	252	128005	7	ENPAK23	951363912	957112132	957240136	0.1_1	ENP
1875	135	16742	17357	6016587	6223755	616	207169	7	ENPAK23	951363912	957380499	957587667	0.1_1	ENP
1876	135	23711	24215	8577176	8867178	505	290003	6	ENPAK23	951363912	959941088	960231090	0.1_1	ENP
1877	135	49473	49990	16138110	16313790	518	175681	7	ENPAK23	951363912	967502022	967677702	0.1_1	ENP
1878	137	4795	5778	967763	1184579	984	216817	7	ENPAK23	973610316	974578079	974794895	0.1_1	ENP
1879	141	731	934	572522	726720	204	154199	7	ENPAK23	981555066	982127588	982281786	0.1_1	ENP
1880	141	1775	2442	1221384	1536404	668	315021	6	ENPAK23	981555066	982776450	983091470	0.1_1	ENP
1881	141	2454	2851	1547362	1830652	398	283291	6	ENPAK23	981555066	983102428	983385718	0.1_1	ENP
1882	143	4892	5172	2115672	2309018	281	193347	7	ENPAK23	986904879	989020551	989213897	0.1_1	ENP
1883	145	4384	5192	1383724	1887181	809	503458	6	ENPAK23	992316158	993699882	994203339	0.1_1	ENP
1884	147	4728	4848	1781558	1889831	121	108274	7	ENPAK23	1014344961	1016126519	1016234792	0.1_1	ENP
1885	148	9585	9941	2460630	2662455	357	201826	7	ENPAK23	1016240631	1018701261	1018903086	0.1_1	ENP
1886	150	2923	4115	1495257	1941716	1193	446460	6	ENPAK23	1020810834	1022306091	1022752550	0.1_1	ENP
1887	152	7923	8241	1686956	1804565	319	117610	7	ENPAK23	1026747685	1028434641	1028552250	0.1_1	ENP
1888	153	359	646	113898	297863	288	183966	7	ENPAK23	1028553272	1028667170	1028851135	0.1_1	ENP
1889	157	7516	7823	3086071	3255049	308	168979	7	ENPAK23	1035591143	1038677214	1038846192	0.1_1	ENP
1890	157	10221	10543	4381983	4492147	323	110165	7	ENPAK23	1035591143	1039973126	1040083290	0.1_1	ENP
1891	157	43439	43814	15127921	15263394	376	135474	7	ENPAK23	1035591143	1050719064	1050854537	0.1_1	ENP
1892	157	46648	47103	16168051	16390613	456	222563	7	ENPAK23	1035591143	1051759194	1051981756	0.1_1	ENP
1893	157	48080	48279	16843449	16966108	200	122660	7	ENPAK23	1035591143	1052434592	1052557251	0.1_1	ENP
1894	157	63056	63397	22178491	22321529	342	143039	7	ENPAK23	1035591143	1057769634	1057912672	0.1_1	ENP
1895	158	673	1355	300349	491228	683	190880	7	ENPAK23	1065962775	1066263124	1066454003	0.1_1	ENP
1896	158	1832	2153	611653	718380	322	106728	7	ENPAK23	1065962775	1066574428	1066681155	0.1_1	ENP
1897	158	4427	4927	1425320	1635745	501	210426	7	ENPAK23	1065962775	1067388095	1067598520	0.1_1	ENP
1898	160	1	321	368	152111	321	151744	7	ENPAK23	1069338599	1069338967	1069490710	0.1_1	ENP
1899	160	3077	3778	997569	1373601	702	376033	6	ENPAK23	1069338599	1070336168	1070712200	0.1_1	ENP
1900	161	3687	4028	1013529	1121953	342	108425	7	ENPAK23	1071013591	1072027120	1072135544	0.1_1	ENP
1901	161	4283	4576	1252344	1367789	294	115446	7	ENPAK23	1071013591	1072265935	1072381380	0.1_1	ENP
1902	163	4218	4828	1240528	1376597	611	136070	7	ENPAK23	1074272578	1075513106	1075649175	0.1_1	ENP
1903	164	17	256	75780	207297	240	131518	7	ENPAK23	1075873936	1075949716	1076081233	0.1_1	ENP
1904	164	3028	3478	1133636	1235049	451	101414	7	ENPAK23	1075873936	1077007572	1077108985	0.1_1	ENP
1905	164	3546	3955	1253612	1369765	410	116154	7	ENPAK23	1075873936	1077127548	1077243701	0.1_1	ENP
1906	166	4755	4978	1447728	1558076	224	110349	7	ENPAK23	1079052287	1080500015	1080610363	0.1_1	ENP
1907	167	591	1076	205926	341697	486	135772	7	ENPAK23	1080616349	1080822275	1080958046	0.1_1	ENP
1908	168	18013	18462	6627981	6758325	450	130345	7	ENPAK23	1082147649	1088775630	1088905974	0.1_1	ENP
1909	168	29502	29867	10038431	10142986	366	104556	7	ENPAK23	1082147649	1092186080	1092290635	0.1_1	ENP
1910	168	35176	36882	11852933	12442750	1707	589818	6	ENPAK23	1082147649	1094000582	1094590399	0.1_1	ENP
1911	168	43689	44095	14594033	14735784	407	141752	7	ENPAK23	1082147649	1096741682	1096883433	0.1_1	ENP
1912	171	3876	4534	923893	1095252	659	171360	7	ENPAK23	1105189266	1106113159	1106284518	0.1_1	ENP
1913	171	5100	5307	1259194	1383001	208	123808	7	ENPAK23	1105189266	1106448460	1106572267	0.1_1	ENP
1914	172	971	1427	876248	1110924	457	234677	7	ENPAK23	1106690960	1107567208	1107801884	0.1_1	ENP
1915	173	2400	2844	1141024	1372045	445	231022	6	ENPAK23	1108112656	1109253680	1109484701	0.1_1	ENP
1916	178	1311	1811	454979	643543	501	188565	7	ENPAK23	1114884238	1115339217	1115527781	0.1_1	ENP
1917	178	2528	2822	923810	1041689	295	117880	7	ENPAK23	1114884238	1115808048	1115925927	0.1_1	ENP
1918	179	15833	16205	6467400	6609499	373	142100	7	ENPAK23	1116182964	1122650364	1122792463	0.1_1	ENP
1919	179	23445	23636	9260232	9360724	192	100493	7	ENPAK23	1116182964	1125443196	1125543688	0.1_1	ENP
1920	179	35030	35581	13419406	13570665	552	151260	7	ENPAK23	1116182964	1129602370	1129753629	0.1_1	ENP
1921	179	39333	39832	14772544	15068656	500	296113	6	ENPAK23	1116182964	1130955508	1131251620	0.1_1	ENP
1922	181	544	1440	223621	552705	897	329085	6	ENPAK23	1137336973	1137560594	1137889678	0.1_1	ENP
1923	183	56	546	23147	156997	491	133851	7	ENPAK23	1139860662	1139883809	1140017659	0.1_1	ENP
1924	186	155	475	91592	260207	321	168616	7	ENPAK23	1143580935	1143672527	1143841142	0.1_1	ENP
1925	186	1498	2502	663372	1226364	1005	562993	6	ENPAK23	1143580935	1144244307	1144807299	0.1_1	ENP
1926	188	206	895	134853	979455	690	844603	6	ENPAK23	1146084512	1146219365	1147063967	0.1_1	ENP
1927	190	997	1295	965126	1220637	299	255512	6	ENPAK23	1148461997	1149427123	1149682634	0.1_1	ENP
1928	190	22786	23656	8540810	8875826	871	335017	6	ENPAK23	1148461997	1157002807	1157337823	0.1_1	ENP
1929	190	27300	27577	10561980	10716172	278	154193	7	ENPAK23	1148461997	1159023977	1159178169	0.1_1	ENP
1930	190	27672	28152	10752926	10972709	481	219784	7	ENPAK23	1148461997	1159214923	1159434706	0.1_1	ENP
1931	191	1289	1621	488368	641935	333	153568	7	ENPAK23	1167180122	1167668490	1167822057	0.1_1	ENP
1932	193	1	716	3083	379170	716	376088	6	ENPAK23	1169449731	1169452814	1169828901	0.1_1	ENP
1933	193	1445	2145	730025	1081100	701	351076	6	ENPAK23	1169449731	1170179756	1170530831	0.1_1	ENP
1934	201	10333	10586	4169951	4285600	254	115650	7	ENPAK23	1178086271	1182256222	1182371871	0.1_1	ENP
1935	201	19083	19227	7147404	7318637	145	171234	7	ENPAK23	1178086271	1185233675	1185404908	0.1_1	ENP
1936	201	48018	48643	16062624	16183210	626	120587	7	ENPAK23	1178086271	1194148895	1194269481	0.1_1	ENP
1937	204	1476	2218	593699	779020	743	185322	7	ENPAK23	1199045494	1199639193	1199824514	0.1_1	ENP
1938	204	18056	18370	5757502	5899216	315	141715	7	ENPAK23	1199045494	1204802996	1204944710	0.1_1	ENP
1939	204	34649	35091	11040573	11331385	443	290813	6	ENPAK23	1199045494	1210086067	1210376879	0.1_1	ENP
1940	204	35281	35543	11454258	11610853	263	156596	7	ENPAK23	1199045494	1210499752	1210656347	0.1_1	ENP
1941	204	36394	36635	11916312	12017678	242	101367	7	ENPAK23	1199045494	1210961806	1211063172	0.1_1	ENP
1942	204	50781	51341	17543444	17781210	561	237767	6	ENPAK23	1199045494	1216588938	1216826704	0.1_1	ENP
1943	205	483	714	178660	280087	232	101428	7	ENPAK23	1216827611	1217006271	1217107698	0.1_1	ENP
1944	206	11559	11757	3986102	4090962	199	104861	7	ENPAK23	1217852835	1221838937	1221943797	0.1_1	ENP
1945	206	19050	19379	6261622	6410772	330	149151	7	ENPAK23	1217852835	1224114457	1224263607	0.1_1	ENP
1946	206	23525	23827	7929519	8078592	303	149074	7	ENPAK23	1217852835	1225782354	1225931427	0.1_1	ENP
1947	206	54768	55026	19028388	19144481	259	116094	7	ENPAK23	1217852835	1236881223	1236997316	0.1_1	ENP
1948	206	88516	88934	30327124	30445350	419	118227	7	ENPAK23	1217852835	1248179959	1248298185	0.1_1	ENP
1949	207	28927	29424	7463147	7580132	498	116986	7	ENPAK23	1253922197	1261385344	1261502329	0.1_1	ENP
1950	207	39149	39373	10831783	10936168	225	104386	7	ENPAK23	1253922197	1264753980	1264858365	0.1_1	ENP
1951	207	41263	42892	11841060	12482035	1630	640976	6	ENPAK23	1253922197	1265763257	1266404232	0.1_1	ENP
1952	208	720	1123	308815	422732	404	113918	7	ENPAK23	1271480226	1271789041	1271902958	0.1_1	ENP
1953	210	22428	22781	6721240	6857693	354	136454	7	ENPAK23	1273888262	1280609502	1280745955	0.1_1	ENP
1954	210	43194	43933	13330325	13492721	740	162397	7	ENPAK23	1273888262	1287218587	1287380983	0.1_1	ENP
1955	211	3417	3695	1744047	1923732	279	179686	7	ENPAK23	1290395259	1292139306	1292318991	0.1_1	ENP
1956	211	53060	54929	14843943	15335400	1870	491458	6	ENPAK23	1290395259	1305239202	1305730659	0.1_1	ENP
1957	211	55416	56125	15569885	15690868	710	120984	7	ENPAK23	1290395259	1305965144	1306086127	0.1_1	ENP
1958	212	5738	6462	1672693	1920944	725	248252	6	ENPAK23	1310240114	1311912807	1312161058	0.1_1	ENP
1959	212	23955	24572	8525093	8762662	618	237570	7	ENPAK23	1310240114	1318765207	1319002776	0.1_1	ENP
1960	212	33531	33752	12173374	12302253	222	128880	7	ENPAK23	1310240114	1322413488	1322542367	0.1_1	ENP
1961	213	2558	2809	792501	917979	252	125479	7	ENPAK23	1325908908	1326701409	1326826887	0.1_1	ENP
1962	213	26054	26710	7175569	7368596	657	193028	7	ENPAK23	1325908908	1333084477	1333277504	0.1_1	ENP
1963	213	62542	62917	14844715	14969812	376	125098	7	ENPAK23	1325908908	1340753623	1340878720	0.1_1	ENP
1964	214	33778	34466	11117873	11334917	689	217045	7	ENPAK23	1341421774	1352539647	1352756691	0.1_1	ENP
1965	214	34684	35256	11402212	11599905	573	197694	7	ENPAK23	1341421774	1352823986	1353021679	0.1_1	ENP
1966	215	31426	32106	7309889	7502265	681	192377	7	ENPAK23	1358922168	1366232057	1366424433	0.1_1	ENP
1967	215	46676	47870	13074578	13287290	1195	212713	7	ENPAK23	1358922168	1371996746	1372209458	0.1_1	ENP
1968	216	38018	38299	9351105	9455861	282	104757	7	ENPAK23	1374365747	1383716852	1383821608	0.1_1	ENP
1969	217	31501	32266	6313430	6506692	766	193263	7	ENPAK23	1388955135	1395268565	1395461827	0.1_1	ENP
1970	217	34519	35281	7056499	7183413	763	126915	7	ENPAK23	1388955135	1396011634	1396138548	0.1_1	ENP
1971	218	33525	33947	11474557	11598061	423	123505	7	ENPAK23	1403171039	1414645596	1414769100	0.1_1	ENP
1972	219	12133	12345	3754750	3888268	213	133519	7	ENPAK23	1417223911	1420978661	1421112179	0.1_1	ENP
1973	219	13384	13602	4629614	4838289	219	208676	7	ENPAK23	1417223911	1421853525	1422062200	0.1_1	ENP
1974	219	31678	32026	10863837	10975402	349	111566	7	ENPAK23	1417223911	1428087748	1428199313	0.1_1	ENP
1975	219	64704	65099	22431570	22626948	396	195379	7	ENPAK23	1417223911	1439655481	1439850859	0.1_1	ENP
1976	219	70552	71067	24310626	24488066	516	177441	7	ENPAK23	1417223911	1441534537	1441711977	0.1_1	ENP
1977	220	6564	6919	2487469	2627866	356	140398	7	ENPAK23	1456161741	1458649210	1458789607	0.1_1	ENP
1978	220	7556	9148	2753802	3040268	1593	286467	6	ENPAK23	1456161741	1458915543	1459202009	0.1_1	ENP
1979	220	13421	13767	4352169	4463669	347	111501	7	ENPAK23	1456161741	1460513910	1460625410	0.1_1	ENP
1980	220	14365	14504	4759874	4865342	140	105469	7	ENPAK23	1456161741	1460921615	1461027083	0.1_1	ENP
1981	220	28566	29005	9432565	9558269	440	125705	7	ENPAK23	1456161741	1465594306	1465720010	0.1_1	ENP
1982	220	33386	33966	11060110	11207130	581	147021	7	ENPAK23	1456161741	1467221851	1467368871	0.1_1	ENP
1983	221	27959	28230	9787114	9901953	272	114840	7	ENPAK23	1470143112	1479930226	1480045065	0.1_1	ENP
1984	221	33005	33368	11751946	11941023	364	189078	7	ENPAK23	1470143112	1481895058	1482084135	0.1_1	ENP
1985	222	2187	2599	828784	1072546	413	243763	6	ENPAK23	1483843013	1484671797	1484915559	0.1_1	ENP
1986	222	4148	4603	2147305	2388093	456	240789	6	ENPAK23	1483843013	1485990318	1486231106	0.1_1	ENP
1987	222	38731	39172	12623087	12811544	442	188458	7	ENPAK23	1483843013	1496466100	1496654557	0.1_1	ENP
1988	223	777	1560	123062	286784	784	163723	7	ENPAK23	1497355413	1497478475	1497642197	0.1_1	ENP
1989	223	11357	11819	2927607	3069431	463	141825	7	ENPAK23	1497355413	1500283020	1500424844	0.1_1	ENP
1990	223	17033	17444	4504135	4667308	412	163174	7	ENPAK23	1497355413	1501859548	1502022721	0.1_1	ENP
1991	223	28332	28661	6676493	6783776	330	107284	7	ENPAK23	1497355413	1504031906	1504139189	0.1_1	ENP
1992	224	1307	1682	527841	692782	376	164942	7	ENPAK23	1510944607	1511472448	1511637389	0.1_1	ENP
1993	224	13080	13809	4050667	4200886	730	150220	7	ENPAK23	1510944607	1514995274	1515145493	0.1_1	ENP
1994	224	16237	16554	5240425	5341865	318	101441	7	ENPAK23	1510944607	1516185032	1516286472	0.1_1	ENP
1995	225	36489	36807	10888054	11032361	319	144308	7	ENPAK23	1524172735	1535060789	1535205096	0.1_1	ENP
1996	226	6295	6622	2281291	2393657	328	112367	7	ENPAK23	1537335986	1539617277	1539729643	0.1_1	ENP
1997	226	12619	13060	4704087	4828617	442	124531	7	ENPAK23	1537335986	1542040073	1542164603	0.1_1	ENP
1998	226	38290	38720	11411758	11565469	431	153712	7	ENPAK23	1537335986	1548747744	1548901455	0.1_1	ENP
1999	228	2179	2533	1038740	1144151	355	105412	7	ENPAK23	1566359287	1567398027	1567503438	0.1_1	ENP
[truncated: 39,852 more rows]
