# Supplementary material for: The genomic footprint of whaling and isolation in fin whale populations
Source: Nat Commun. 2023 Sep 12;14:5465. doi: 10.1038/s41467-023-40052-z (PMC10497599; doi:10.1038/s41467-023-40052-z)
Supplement: Supplementary file 4 — Source Data [file 41467_2023_40052_MOESM4_ESM.zip › Source_Data/Figure_S19/FigS19a_FigS19b_pval.csv]

	SnpEff Mutation Type	Comparisons	P_adj	Groups
1	HIGH	Number of derived alleles	0.11	ENP-GOC
2	MODERATE	Number of derived alleles	0.0018	ENP-GOC
3	LOW	Number of derived alleles	0.12	ENP-GOC
4	HIGH	Number of heterozygous genotypes	2.9e-12	ENP-GOC
5	MODERATE	Number of heterozygous genotypes	2.9e-12	ENP-GOC
6	LOW	Number of heterozygous genotypes	2.9e-12	ENP-GOC
7	HIGH	Number of derived homozygous genotypes	2.9e-12	ENP-GOC
8	MODERATE	Number of derived homozygous genotypes	2.9e-12	ENP-GOC
9	LOW	Number of derived homozygous genotypes	2.9e-12	ENP-GOC
