# Supplementary material for: The genomic footprint of whaling and isolation in fin whale populations
Source: Nat Commun. 2023 Sep 12;14:5465. doi: 10.1038/s41467-023-40052-z (PMC10497599; doi:10.1038/s41467-023-40052-z)
Supplement: Supplementary file 4 — Source Data [file 41467_2023_40052_MOESM4_ESM.zip › Source_Data/Figure_S19/FigS19a.csv]

	SampleId	PopId	SubPopId	MutType	variable	value
1	ENPAK19	ENP	AK	HIGH	Homozygous Derived	140.354405541906
2	ENPAK20	ENP	AK	HIGH	Homozygous Derived	162.574967846747
3	ENPAK21	ENP	AK	HIGH	Homozygous Derived	158.744794403573
4	ENPAK22	ENP	AK	HIGH	Homozygous Derived	154.616311137693
5	ENPAK23	ENP	AK	HIGH	Homozygous Derived	153.759282970551
6	ENPAK24	ENP	AK	HIGH	Homozygous Derived	160.05994531784
7	ENPAK25	ENP	AK	HIGH	Homozygous Derived	161.363072329131
8	ENPAK26	ENP	AK	HIGH	Homozygous Derived	157.57196689321
9	ENPAK27	ENP	AK	HIGH	Homozygous Derived	161.150436996766
10	ENPAK28	ENP	AK	HIGH	Homozygous Derived	154.231516640608
11	ENPAK29	ENP	AK	HIGH	Homozygous Derived	146.102115473747
12	ENPAK30	ENP	AK	HIGH	Homozygous Derived	156.361979166667
13	ENPBC16	ENP	BC	HIGH	Homozygous Derived	145.926891749869
14	ENPBC17	ENP	BC	HIGH	Homozygous Derived	160.309941327708
15	ENPBC18	ENP	BC	HIGH	Homozygous Derived	168.348561815543
16	ENPCA02	ENP	CA	HIGH	Homozygous Derived	152.068381764863
17	ENPCA03	ENP	CA	HIGH	Homozygous Derived	149.100332193132
18	ENPCA04	ENP	CA	HIGH	Homozygous Derived	163.51139725659
19	ENPCA05	ENP	CA	HIGH	Homozygous Derived	170.070542217426
20	ENPCA06	ENP	CA	HIGH	Homozygous Derived	157.872871885887
21	ENPCA07	ENP	CA	HIGH	Homozygous Derived	158.028818777726
22	ENPCA08	ENP	CA	HIGH	Homozygous Derived	158.063355563356
23	ENPOR10	ENP	OR	HIGH	Homozygous Derived	155.899460987313
24	ENPOR11	ENP	OR	HIGH	Homozygous Derived	151.73321299639
25	ENPOR13	ENP	OR	HIGH	Homozygous Derived	141.880406957663
26	ENPWA14	ENP	WA	HIGH	Homozygous Derived	149.192452955208
27	ENPWA15	ENP	WA	HIGH	Homozygous Derived	149.667302052786
28	GOC002	GOC	GOC	HIGH	Homozygous Derived	201.287911654506
29	GOC006	GOC	GOC	HIGH	Homozygous Derived	204.395819628996
30	GOC025	GOC	GOC	HIGH	Homozygous Derived	203.365747103868
31	GOC038	GOC	GOC	HIGH	Homozygous Derived	207.658596837945
32	GOC050	GOC	GOC	HIGH	Homozygous Derived	198.596509038512
33	GOC053	GOC	GOC	HIGH	Homozygous Derived	210.242849662936
34	GOC063	GOC	GOC	HIGH	Homozygous Derived	196.771973520351
35	GOC068	GOC	GOC	HIGH	Homozygous Derived	198.652606902973
36	GOC071	GOC	GOC	HIGH	Homozygous Derived	215.570853650391
37	GOC077	GOC	GOC	HIGH	Homozygous Derived	204.100449947451
38	GOC082	GOC	GOC	HIGH	Homozygous Derived	200.826142216871
39	GOC086	GOC	GOC	HIGH	Homozygous Derived	200.474148760331
40	GOC091	GOC	GOC	HIGH	Homozygous Derived	208.428019386953
41	GOC100	GOC	GOC	HIGH	Homozygous Derived	206.546957451072
42	GOC112	GOC	GOC	HIGH	Homozygous Derived	199.552067946824
43	GOC116	GOC	GOC	HIGH	Homozygous Derived	208.413719008264
44	GOC125	GOC	GOC	HIGH	Homozygous Derived	201.173978345547
45	ENPAK19	ENP	AK	MODERATE	Homozygous Derived	5494.94396761161
46	ENPAK20	ENP	AK	MODERATE	Homozygous Derived	5479.39749740444
47	ENPAK21	ENP	AK	MODERATE	Homozygous Derived	5437.3919175015
48	ENPAK22	ENP	AK	MODERATE	Homozygous Derived	5544.29944999252
49	ENPAK23	ENP	AK	MODERATE	Homozygous Derived	5456.69906860084
50	ENPAK24	ENP	AK	MODERATE	Homozygous Derived	5363.32801661276
51	ENPAK25	ENP	AK	MODERATE	Homozygous Derived	5506.81452526212
52	ENPAK26	ENP	AK	MODERATE	Homozygous Derived	5427.22102929597
53	ENPAK27	ENP	AK	MODERATE	Homozygous Derived	5480.70025707117
54	ENPAK28	ENP	AK	MODERATE	Homozygous Derived	5344.77400954986
55	ENPAK29	ENP	AK	MODERATE	Homozygous Derived	5409.87167938565
56	ENPAK30	ENP	AK	MODERATE	Homozygous Derived	5423.43987203137
57	ENPBC16	ENP	BC	MODERATE	Homozygous Derived	5412.49552516599
58	ENPBC17	ENP	BC	MODERATE	Homozygous Derived	5433.74291891499
59	ENPBC18	ENP	BC	MODERATE	Homozygous Derived	5355.78345183481
60	ENPCA02	ENP	CA	MODERATE	Homozygous Derived	5429.16513995974
61	ENPCA03	ENP	CA	MODERATE	Homozygous Derived	5479.93703146447
62	ENPCA04	ENP	CA	MODERATE	Homozygous Derived	5388.21098981745
63	ENPCA05	ENP	CA	MODERATE	Homozygous Derived	5605.04044880446
64	ENPCA06	ENP	CA	MODERATE	Homozygous Derived	5405.1535082301
65	ENPCA07	ENP	CA	MODERATE	Homozygous Derived	5450.87086108043
66	ENPCA08	ENP	CA	MODERATE	Homozygous Derived	5541.56875979701
67	ENPOR10	ENP	OR	MODERATE	Homozygous Derived	5329.45595866043
68	ENPOR11	ENP	OR	MODERATE	Homozygous Derived	5471.58415196546
69	ENPOR13	ENP	OR	MODERATE	Homozygous Derived	5349.88275831341
70	ENPWA14	ENP	WA	MODERATE	Homozygous Derived	5412.32390798347
71	ENPWA15	ENP	WA	MODERATE	Homozygous Derived	5458.22191766
72	GOC002	GOC	GOC	MODERATE	Homozygous Derived	7403.54069752162
73	GOC006	GOC	GOC	MODERATE	Homozygous Derived	6955.60731285194
74	GOC025	GOC	GOC	MODERATE	Homozygous Derived	7233.21897555354
75	GOC038	GOC	GOC	MODERATE	Homozygous Derived	7081.23117439437
76	GOC050	GOC	GOC	MODERATE	Homozygous Derived	7002.38913473339
77	GOC053	GOC	GOC	MODERATE	Homozygous Derived	7171.78791870129
78	GOC063	GOC	GOC	MODERATE	Homozygous Derived	6989.99645375503
79	GOC068	GOC	GOC	MODERATE	Homozygous Derived	7081.65175017273
80	GOC071	GOC	GOC	MODERATE	Homozygous Derived	7145.92233776228
81	GOC077	GOC	GOC	MODERATE	Homozygous Derived	7040.62115545227
82	GOC082	GOC	GOC	MODERATE	Homozygous Derived	7013.98829745878
83	GOC086	GOC	GOC	MODERATE	Homozygous Derived	7261.61265887769
84	GOC091	GOC	GOC	MODERATE	Homozygous Derived	7042.2300296955
85	GOC100	GOC	GOC	MODERATE	Homozygous Derived	7109.11681548115
86	GOC112	GOC	GOC	MODERATE	Homozygous Derived	7223.96266891779
87	GOC116	GOC	GOC	MODERATE	Homozygous Derived	7397.38704968338
88	GOC125	GOC	GOC	MODERATE	Homozygous Derived	6777.67121072127
89	ENPAK19	ENP	AK	LOW	Homozygous Derived	7483.2471457034
90	ENPAK20	ENP	AK	LOW	Homozygous Derived	7500.65527340325
91	ENPAK21	ENP	AK	LOW	Homozygous Derived	7303.08524873114
92	ENPAK22	ENP	AK	LOW	Homozygous Derived	7491.59349537594
93	ENPAK23	ENP	AK	LOW	Homozygous Derived	7598.30225495672
94	ENPAK24	ENP	AK	LOW	Homozygous Derived	7459.59912027842
95	ENPAK25	ENP	AK	LOW	Homozygous Derived	7506.98075568006
96	ENPAK26	ENP	AK	LOW	Homozygous Derived	7580.78293750655
97	ENPAK27	ENP	AK	LOW	Homozygous Derived	7546.86035324399
98	ENPAK28	ENP	AK	LOW	Homozygous Derived	7545.90622241836
99	ENPAK29	ENP	AK	LOW	Homozygous Derived	7507.6961170705
100	ENPAK30	ENP	AK	LOW	Homozygous Derived	7627.14797902632
101	ENPBC16	ENP	BC	LOW	Homozygous Derived	7462.46906516017
102	ENPBC17	ENP	BC	LOW	Homozygous Derived	7439.67054439348
103	ENPBC18	ENP	BC	LOW	Homozygous Derived	7485.7902847042
104	ENPCA02	ENP	CA	LOW	Homozygous Derived	7473.96025654324
105	ENPCA03	ENP	CA	LOW	Homozygous Derived	7468.92835602863
106	ENPCA04	ENP	CA	LOW	Homozygous Derived	7651.22909215232
107	ENPCA05	ENP	CA	LOW	Homozygous Derived	7707.596571493
108	ENPCA06	ENP	CA	LOW	Homozygous Derived	7544.47468251939
109	ENPCA07	ENP	CA	LOW	Homozygous Derived	7517.41429988202
110	ENPCA08	ENP	CA	LOW	Homozygous Derived	7622.294892612
111	ENPOR10	ENP	OR	LOW	Homozygous Derived	7465.45423809849
112	ENPOR11	ENP	OR	LOW	Homozygous Derived	7443.08367793308
113	ENPOR13	ENP	OR	LOW	Homozygous Derived	7330.7332431325
114	ENPWA14	ENP	WA	LOW	Homozygous Derived	7336.3206239391
115	ENPWA15	ENP	WA	LOW	Homozygous Derived	7491.47434875517
116	GOC002	GOC	GOC	LOW	Homozygous Derived	9880.27870734071
117	GOC006	GOC	GOC	LOW	Homozygous Derived	9264.55927460697
118	GOC025	GOC	GOC	LOW	Homozygous Derived	9552.47677625772
119	GOC038	GOC	GOC	LOW	Homozygous Derived	9436.20531740754
120	GOC050	GOC	GOC	LOW	Homozygous Derived	9384.19690506599
121	GOC053	GOC	GOC	LOW	Homozygous Derived	9443.12846886298
122	GOC063	GOC	GOC	LOW	Homozygous Derived	9290.41355716107
123	GOC068	GOC	GOC	LOW	Homozygous Derived	9543.64530039594
124	GOC071	GOC	GOC	LOW	Homozygous Derived	9470.81145448901
125	GOC077	GOC	GOC	LOW	Homozygous Derived	9429.55905871309
126	GOC082	GOC	GOC	LOW	Homozygous Derived	9451.37585127843
127	GOC086	GOC	GOC	LOW	Homozygous Derived	9669.47098822562
128	GOC091	GOC	GOC	LOW	Homozygous Derived	9575.87486573119
129	GOC100	GOC	GOC	LOW	Homozygous Derived	9645.39283991039
130	GOC112	GOC	GOC	LOW	Homozygous Derived	9603.87014097467
131	GOC116	GOC	GOC	LOW	Homozygous Derived	9778.10535439137
132	GOC125	GOC	GOC	LOW	Homozygous Derived	9245.84264974169
133	ENPAK19	ENP	AK	HIGH	Heterozygous	236.655968468468
134	ENPAK20	ENP	AK	HIGH	Heterozygous	218.460113044067
135	ENPAK21	ENP	AK	HIGH	Heterozygous	234.666217813978
136	ENPAK22	ENP	AK	HIGH	Heterozygous	226.438081472621
137	ENPAK23	ENP	AK	HIGH	Heterozygous	222.546330615271
138	ENPAK24	ENP	AK	HIGH	Heterozygous	210.33518455229
139	ENPAK25	ENP	AK	HIGH	Heterozygous	216.146831453218
140	ENPAK26	ENP	AK	HIGH	Heterozygous	235.347873628962
141	ENPAK27	ENP	AK	HIGH	Heterozygous	232.428514899181
142	ENPAK28	ENP	AK	HIGH	Heterozygous	252.58204899114
143	ENPAK29	ENP	AK	HIGH	Heterozygous	231.576822485599
144	ENPAK30	ENP	AK	HIGH	Heterozygous	222.358918425325
145	ENPBC16	ENP	BC	HIGH	Heterozygous	247.484120467683
146	ENPBC17	ENP	BC	HIGH	Heterozygous	232.548371679082
147	ENPBC18	ENP	BC	HIGH	Heterozygous	204.989131151867
148	ENPCA02	ENP	CA	HIGH	Heterozygous	242.108870967742
149	ENPCA03	ENP	CA	HIGH	Heterozygous	223.15678858045
150	ENPCA04	ENP	CA	HIGH	Heterozygous	224.071174018289
151	ENPCA05	ENP	CA	HIGH	Heterozygous	200.44028189911
152	ENPCA06	ENP	CA	HIGH	Heterozygous	226.942253335963
153	ENPCA07	ENP	CA	HIGH	Heterozygous	208.717307819638
154	ENPCA08	ENP	CA	HIGH	Heterozygous	220.234942084942
155	ENPOR10	ENP	OR	HIGH	Heterozygous	199.314500755932
156	ENPOR11	ENP	OR	HIGH	Heterozygous	210.85004922875
157	ENPOR13	ENP	OR	HIGH	Heterozygous	231.540941910075
158	ENPWA14	ENP	WA	HIGH	Heterozygous	226.772528491916
159	ENPWA15	ENP	WA	HIGH	Heterozygous	235.75045617465
160	GOC002	GOC	GOC	HIGH	Heterozygous	125.311592059423
161	GOC006	GOC	GOC	HIGH	Heterozygous	138.238718589659
162	GOC025	GOC	GOC	HIGH	Heterozygous	134.594721513188
163	GOC038	GOC	GOC	HIGH	Heterozygous	120.639756258235
164	GOC050	GOC	GOC	HIGH	Heterozygous	147.472655226618
165	GOC053	GOC	GOC	HIGH	Heterozygous	115.928300281432
166	GOC063	GOC	GOC	HIGH	Heterozygous	145.61126040506
167	GOC068	GOC	GOC	HIGH	Heterozygous	142.750365764448
168	GOC071	GOC	GOC	HIGH	Heterozygous	118.3133057244
169	GOC077	GOC	GOC	HIGH	Heterozygous	141.982921702575
170	GOC082	GOC	GOC	HIGH	Heterozygous	145.598953107231
171	GOC086	GOC	GOC	HIGH	Heterozygous	133.980247933884
172	GOC091	GOC	GOC	HIGH	Heterozygous	137.641144878177
173	GOC100	GOC	GOC	HIGH	Heterozygous	146.387649455614
174	GOC112	GOC	GOC	HIGH	Heterozygous	136.058228145562
175	GOC116	GOC	GOC	HIGH	Heterozygous	116.116214876033
176	GOC125	GOC	GOC	HIGH	Heterozygous	153.60574701261
177	ENPAK19	ENP	AK	MODERATE	Heterozygous	8597.6273485535
178	ENPAK20	ENP	AK	MODERATE	Heterozygous	8397.54016163727
179	ENPAK21	ENP	AK	MODERATE	Heterozygous	8569.3930949176
180	ENPAK22	ENP	AK	MODERATE	Heterozygous	8410.56383243881
181	ENPAK23	ENP	AK	MODERATE	Heterozygous	8498.78599129657
182	ENPAK24	ENP	AK	MODERATE	Heterozygous	8616.12504653554
183	ENPAK25	ENP	AK	MODERATE	Heterozygous	8488.63565623723
184	ENPAK26	ENP	AK	MODERATE	Heterozygous	8612.25744227149
185	ENPAK27	ENP	AK	MODERATE	Heterozygous	8622.96840445865
186	ENPAK28	ENP	AK	MODERATE	Heterozygous	8314.46337397432
187	ENPAK29	ENP	AK	MODERATE	Heterozygous	8562.07255698694
188	ENPAK30	ENP	AK	MODERATE	Heterozygous	8481.73280673279
189	ENPBC16	ENP	BC	MODERATE	Heterozygous	8650.30118008897
190	ENPBC17	ENP	BC	MODERATE	Heterozygous	8642.11617455418
191	ENPBC18	ENP	BC	MODERATE	Heterozygous	8660.47894954924
192	ENPCA02	ENP	CA	MODERATE	Heterozygous	8504.22344774586
193	ENPCA03	ENP	CA	MODERATE	Heterozygous	8572.90762591068
194	ENPCA04	ENP	CA	MODERATE	Heterozygous	8628.06121083013
195	ENPCA05	ENP	CA	MODERATE	Heterozygous	8156.53615481202
196	ENPCA06	ENP	CA	MODERATE	Heterozygous	8442.89914198791
197	ENPCA07	ENP	CA	MODERATE	Heterozygous	8572.16575517303
198	ENPCA08	ENP	CA	MODERATE	Heterozygous	8395.47130862996
199	ENPOR10	ENP	OR	MODERATE	Heterozygous	8725.42566718671
200	ENPOR11	ENP	OR	MODERATE	Heterozygous	8541.85542579067
201	ENPOR13	ENP	OR	MODERATE	Heterozygous	8565.35120854023
202	ENPWA14	ENP	WA	MODERATE	Heterozygous	8730.06753360433
203	ENPWA15	ENP	WA	MODERATE	Heterozygous	8618.19341850511
204	GOC002	GOC	GOC	MODERATE	Heterozygous	4718.7726812794
205	GOC006	GOC	GOC	MODERATE	Heterozygous	5679.98413491918
206	GOC025	GOC	GOC	MODERATE	Heterozygous	5005.87485471955
207	GOC038	GOC	GOC	MODERATE	Heterozygous	5320.81336846951
208	GOC050	GOC	GOC	MODERATE	Heterozygous	5325.24693279288
209	GOC053	GOC	GOC	MODERATE	Heterozygous	5239.97664245071
210	GOC063	GOC	GOC	MODERATE	Heterozygous	5641.63726745227
211	GOC068	GOC	GOC	MODERATE	Heterozygous	5398.30012236642
212	GOC071	GOC	GOC	MODERATE	Heterozygous	5295.05058389091
213	GOC077	GOC	GOC	MODERATE	Heterozygous	5513.19119001482
214	GOC082	GOC	GOC	MODERATE	Heterozygous	5397.99099368156
215	GOC086	GOC	GOC	MODERATE	Heterozygous	5024.36895560947
216	GOC091	GOC	GOC	MODERATE	Heterozygous	5403.65224298234
217	GOC100	GOC	GOC	MODERATE	Heterozygous	5453.48694011189
218	GOC112	GOC	GOC	MODERATE	Heterozygous	5065.60806383535
219	GOC116	GOC	GOC	MODERATE	Heterozygous	4736.82756634546
220	GOC125	GOC	GOC	MODERATE	Heterozygous	5880.36519112534
221	ENPAK19	ENP	AK	LOW	Heterozygous	10627.9580084893
222	ENPAK20	ENP	AK	LOW	Heterozygous	10615.7648144576
223	ENPAK21	ENP	AK	LOW	Heterozygous	10650.5802501837
224	ENPAK22	ENP	AK	LOW	Heterozygous	10501.1817865369
225	ENPAK23	ENP	AK	LOW	Heterozygous	10320.2180387811
226	ENPAK24	ENP	AK	LOW	Heterozygous	10542.0444211063
227	ENPAK25	ENP	AK	LOW	Heterozygous	10432.2829288832
228	ENPAK26	ENP	AK	LOW	Heterozygous	10393.3192391038
229	ENPAK27	ENP	AK	LOW	Heterozygous	10497.295943907
230	ENPAK28	ENP	AK	LOW	Heterozygous	10360.3313106796
231	ENPAK29	ENP	AK	LOW	Heterozygous	10580.2902686864
232	ENPAK30	ENP	AK	LOW	Heterozygous	10604.5531069866
233	ENPBC16	ENP	BC	LOW	Heterozygous	10456.1742974599
234	ENPBC17	ENP	BC	LOW	Heterozygous	10623.4250367949
235	ENPBC18	ENP	BC	LOW	Heterozygous	10637.2852293688
236	ENPCA02	ENP	CA	LOW	Heterozygous	10496.6061136466
237	ENPCA03	ENP	CA	LOW	Heterozygous	10657.3082190025
238	ENPCA04	ENP	CA	LOW	Heterozygous	10351.0054132478
239	ENPCA05	ENP	CA	LOW	Heterozygous	10102.2092013738
240	ENPCA06	ENP	CA	LOW	Heterozygous	10609.8805931987
241	ENPCA07	ENP	CA	LOW	Heterozygous	10462.5441837799
242	ENPCA08	ENP	CA	LOW	Heterozygous	10524.4986438114
243	ENPOR10	ENP	OR	LOW	Heterozygous	10590.5741325729
244	ENPOR11	ENP	OR	LOW	Heterozygous	10759.5934221318
245	ENPOR13	ENP	OR	LOW	Heterozygous	10810.5805661312
246	ENPWA14	ENP	WA	LOW	Heterozygous	10854.9324794678
247	ENPWA15	ENP	WA	LOW	Heterozygous	10682.8699418289
248	GOC002	GOC	GOC	LOW	Heterozygous	5904.910234828
249	GOC006	GOC	GOC	LOW	Heterozygous	7023.43713260424
250	GOC025	GOC	GOC	LOW	Heterozygous	6325.03611073393
251	GOC038	GOC	GOC	LOW	Heterozygous	6642.59840230532
252	GOC050	GOC	GOC	LOW	Heterozygous	6755.16119625372
253	GOC053	GOC	GOC	LOW	Heterozygous	6531.49719096356
254	GOC063	GOC	GOC	LOW	Heterozygous	6988.00671908202
255	GOC068	GOC	GOC	LOW	Heterozygous	6632.46434842486
256	GOC071	GOC	GOC	LOW	Heterozygous	6667.34732090505
257	GOC077	GOC	GOC	LOW	Heterozygous	6857.7712109575
258	GOC082	GOC	GOC	LOW	Heterozygous	6667.62142463061
259	GOC086	GOC	GOC	LOW	Heterozygous	6209.91603681423
260	GOC091	GOC	GOC	LOW	Heterozygous	6595.70371775417
261	GOC100	GOC	GOC	LOW	Heterozygous	6496.50863777357
262	GOC112	GOC	GOC	LOW	Heterozygous	6419.34955467977
263	GOC116	GOC	GOC	LOW	Heterozygous	6046.45094161959
264	GOC125	GOC	GOC	LOW	Heterozygous	7218.21957426131
