# Supplementary material for: The genomic footprint of whaling and isolation in fin whale populations
Source: Nat Commun. 2023 Sep 12;14:5465. doi: 10.1038/s41467-023-40052-z (PMC10497599; doi:10.1038/s41467-023-40052-z)
Supplement: Supplementary file 4 — Source Data [file 41467_2023_40052_MOESM4_ESM.zip › Source_Data/Figure_S19/FigS19b.csv]

	SampleId	PopId	SubPopId	MutType	variable	value
1	ENPAK19	ENP	AK	HIGH	Derived Alleles	517.36477955228
2	ENPAK20	ENP	AK	HIGH	Derived Alleles	543.610048737562
3	ENPAK21	ENP	AK	HIGH	Derived Alleles	552.155806621124
4	ENPAK22	ENP	AK	HIGH	Derived Alleles	535.670703748006
5	ENPAK23	ENP	AK	HIGH	Derived Alleles	530.064896556372
6	ENPAK24	ENP	AK	HIGH	Derived Alleles	530.45507518797
7	ENPAK25	ENP	AK	HIGH	Derived Alleles	538.87297611148
8	ENPAK26	ENP	AK	HIGH	Derived Alleles	550.491807415382
9	ENPAK27	ENP	AK	HIGH	Derived Alleles	554.729388892712
10	ENPAK28	ENP	AK	HIGH	Derived Alleles	561.045082272355
11	ENPAK29	ENP	AK	HIGH	Derived Alleles	523.781053433093
12	ENPAK30	ENP	AK	HIGH	Derived Alleles	535.082876758658
13	ENPBC16	ENP	BC	HIGH	Derived Alleles	539.33790396742
14	ENPBC17	ENP	BC	HIGH	Derived Alleles	553.168254334498
15	ENPBC18	ENP	BC	HIGH	Derived Alleles	541.686254782953
16	ENPCA02	ENP	CA	HIGH	Derived Alleles	546.245634497467
17	ENPCA03	ENP	CA	HIGH	Derived Alleles	521.357452966715
18	ENPCA04	ENP	CA	HIGH	Derived Alleles	551.093968531468
19	ENPCA05	ENP	CA	HIGH	Derived Alleles	540.581366333963
20	ENPCA06	ENP	CA	HIGH	Derived Alleles	542.687997107737
21	ENPCA07	ENP	CA	HIGH	Derived Alleles	524.774945375091
22	ENPCA08	ENP	CA	HIGH	Derived Alleles	536.361653211653
23	ENPOR10	ENP	OR	HIGH	Derived Alleles	511.113422730559
24	ENPOR11	ENP	OR	HIGH	Derived Alleles	514.316475221529
25	ENPOR13	ENP	OR	HIGH	Derived Alleles	515.301755825402
26	ENPWA14	ENP	WA	HIGH	Derived Alleles	525.157434402332
27	ENPWA15	ENP	WA	HIGH	Derived Alleles	535.085060280222
28	GOC002	GOC	GOC	HIGH	Derived Alleles	527.887415368435
29	GOC006	GOC	GOC	HIGH	Derived Alleles	547.030357847652
30	GOC025	GOC	GOC	HIGH	Derived Alleles	541.326215720924
31	GOC038	GOC	GOC	HIGH	Derived Alleles	535.956949934124
32	GOC050	GOC	GOC	HIGH	Derived Alleles	544.665673303642
33	GOC053	GOC	GOC	HIGH	Derived Alleles	536.413999607304
34	GOC063	GOC	GOC	HIGH	Derived Alleles	539.155207445763
35	GOC068	GOC	GOC	HIGH	Derived Alleles	540.055579570393
36	GOC071	GOC	GOC	HIGH	Derived Alleles	549.455013025182
37	GOC077	GOC	GOC	HIGH	Derived Alleles	550.183821597478
38	GOC082	GOC	GOC	HIGH	Derived Alleles	547.251237540973
39	GOC086	GOC	GOC	HIGH	Derived Alleles	534.928545454545
40	GOC091	GOC	GOC	HIGH	Derived Alleles	554.497183652083
41	GOC100	GOC	GOC	HIGH	Derived Alleles	559.481564357758
42	GOC112	GOC	GOC	HIGH	Derived Alleles	535.16236403921
43	GOC116	GOC	GOC	HIGH	Derived Alleles	532.943652892562
44	GOC125	GOC	GOC	HIGH	Derived Alleles	555.953703703704
45	ENPAK19	ENP	AK	MODERATE	Derived Alleles	19587.5152837767
46	ENPAK20	ENP	AK	MODERATE	Derived Alleles	19356.3351564462
47	ENPAK21	ENP	AK	MODERATE	Derived Alleles	19444.1769299206
48	ENPAK22	ENP	AK	MODERATE	Derived Alleles	19499.1627324239
49	ENPAK23	ENP	AK	MODERATE	Derived Alleles	19412.1841284982
50	ENPAK24	ENP	AK	MODERATE	Derived Alleles	19342.7810797611
51	ENPAK25	ENP	AK	MODERATE	Derived Alleles	19502.2647067615
52	ENPAK26	ENP	AK	MODERATE	Derived Alleles	19466.6995008634
53	ENPAK27	ENP	AK	MODERATE	Derived Alleles	19584.368918601
54	ENPAK28	ENP	AK	MODERATE	Derived Alleles	19004.011393074
55	ENPAK29	ENP	AK	MODERATE	Derived Alleles	19381.8159157582
56	ENPAK30	ENP	AK	MODERATE	Derived Alleles	19328.6125507955
57	ENPBC16	ENP	BC	MODERATE	Derived Alleles	19475.2922304209
58	ENPBC17	ENP	BC	MODERATE	Derived Alleles	19509.6020123842
59	ENPBC18	ENP	BC	MODERATE	Derived Alleles	19372.0458532189
60	ENPCA02	ENP	CA	MODERATE	Derived Alleles	19362.5537276653
61	ENPCA03	ENP	CA	MODERATE	Derived Alleles	19532.7816888396
62	ENPCA04	ENP	CA	MODERATE	Derived Alleles	19404.483190465
63	ENPCA05	ENP	CA	MODERATE	Derived Alleles	19366.617052421
64	ENPCA06	ENP	CA	MODERATE	Derived Alleles	19253.2061584481
65	ENPCA07	ENP	CA	MODERATE	Derived Alleles	19473.9074773339
66	ENPCA08	ENP	CA	MODERATE	Derived Alleles	19478.608828224
67	ENPOR10	ENP	OR	MODERATE	Derived Alleles	19384.3375845076
68	ENPOR11	ENP	OR	MODERATE	Derived Alleles	19485.0237297216
69	ENPOR13	ENP	OR	MODERATE	Derived Alleles	19265.116725167
70	ENPWA14	ENP	WA	MODERATE	Derived Alleles	19554.7153495713
71	ENPWA15	ENP	WA	MODERATE	Derived Alleles	19534.6372538251
72	GOC002	GOC	GOC	MODERATE	Derived Alleles	19525.8540763226
73	GOC006	GOC	GOC	MODERATE	Derived Alleles	19591.1987606231
74	GOC025	GOC	GOC	MODERATE	Derived Alleles	19472.3128058266
75	GOC038	GOC	GOC	MODERATE	Derived Alleles	19483.2757172583
76	GOC050	GOC	GOC	MODERATE	Derived Alleles	19330.0252022596
77	GOC053	GOC	GOC	MODERATE	Derived Alleles	19583.5524798533
78	GOC063	GOC	GOC	MODERATE	Derived Alleles	19621.6301749623
79	GOC068	GOC	GOC	MODERATE	Derived Alleles	19561.6036227119
80	GOC071	GOC	GOC	MODERATE	Derived Alleles	19586.8952594155
81	GOC077	GOC	GOC	MODERATE	Derived Alleles	19594.4335009194
82	GOC082	GOC	GOC	MODERATE	Derived Alleles	19425.9675885991
83	GOC086	GOC	GOC	MODERATE	Derived Alleles	19547.5942733649
84	GOC091	GOC	GOC	MODERATE	Derived Alleles	19488.1123023733
85	GOC100	GOC	GOC	MODERATE	Derived Alleles	19671.7205710742
86	GOC112	GOC	GOC	MODERATE	Derived Alleles	19513.5334016709
87	GOC116	GOC	GOC	MODERATE	Derived Alleles	19531.6016657122
88	GOC125	GOC	GOC	MODERATE	Derived Alleles	19435.7076125679
89	ENPAK19	ENP	AK	LOW	Derived Alleles	25594.452299896
90	ENPAK20	ENP	AK	LOW	Derived Alleles	25617.0753612641
91	ENPAK21	ENP	AK	LOW	Derived Alleles	25256.750747646
92	ENPAK22	ENP	AK	LOW	Derived Alleles	25484.3687772888
93	ENPAK23	ENP	AK	LOW	Derived Alleles	25516.8225486945
94	ENPAK24	ENP	AK	LOW	Derived Alleles	25461.2426616631
95	ENPAK25	ENP	AK	LOW	Derived Alleles	25446.2444402434
96	ENPAK26	ENP	AK	LOW	Derived Alleles	25554.885114117
97	ENPAK27	ENP	AK	LOW	Derived Alleles	25591.016650395
98	ENPAK28	ENP	AK	LOW	Derived Alleles	25452.1437555163
99	ENPAK29	ENP	AK	LOW	Derived Alleles	25595.6825028274
100	ENPAK30	ENP	AK	LOW	Derived Alleles	25858.8490650392
101	ENPBC16	ENP	BC	LOW	Derived Alleles	25381.1124277802
102	ENPBC17	ENP	BC	LOW	Derived Alleles	25502.7661255819
103	ENPBC18	ENP	BC	LOW	Derived Alleles	25608.8657987772
104	ENPCA02	ENP	CA	LOW	Derived Alleles	25444.526626733
105	ENPCA03	ENP	CA	LOW	Derived Alleles	25595.1649310598
106	ENPCA04	ENP	CA	LOW	Derived Alleles	25653.4635975524
107	ENPCA05	ENP	CA	LOW	Derived Alleles	25517.4023443598
108	ENPCA06	ENP	CA	LOW	Derived Alleles	25698.8299582374
109	ENPCA07	ENP	CA	LOW	Derived Alleles	25497.3727835439
110	ENPCA08	ENP	CA	LOW	Derived Alleles	25769.0884290354
111	ENPOR10	ENP	OR	LOW	Derived Alleles	25521.4826087699
112	ENPOR11	ENP	OR	LOW	Derived Alleles	25645.760777998
113	ENPOR13	ENP	OR	LOW	Derived Alleles	25472.0470523962
114	ENPWA14	ENP	WA	LOW	Derived Alleles	25527.573727346
115	ENPWA15	ENP	WA	LOW	Derived Alleles	25665.8186393393
116	GOC002	GOC	GOC	LOW	Derived Alleles	25665.4676495094
117	GOC006	GOC	GOC	LOW	Derived Alleles	25552.5556818182
118	GOC025	GOC	GOC	LOW	Derived Alleles	25429.9896632494
119	GOC038	GOC	GOC	LOW	Derived Alleles	25515.0090371204
120	GOC050	GOC	GOC	LOW	Derived Alleles	25523.5550063857
121	GOC053	GOC	GOC	LOW	Derived Alleles	25417.7541286895
122	GOC063	GOC	GOC	LOW	Derived Alleles	25568.8338334042
123	GOC068	GOC	GOC	LOW	Derived Alleles	25719.7549492167
124	GOC071	GOC	GOC	LOW	Derived Alleles	25608.9702298831
125	GOC077	GOC	GOC	LOW	Derived Alleles	25716.8893283837
126	GOC082	GOC	GOC	LOW	Derived Alleles	25570.3731271875
127	GOC086	GOC	GOC	LOW	Derived Alleles	25548.8580132655
128	GOC091	GOC	GOC	LOW	Derived Alleles	25747.4534492166
129	GOC100	GOC	GOC	LOW	Derived Alleles	25787.2943175943
130	GOC112	GOC	GOC	LOW	Derived Alleles	25627.0898366291
131	GOC116	GOC	GOC	LOW	Derived Alleles	25602.6616504023
132	GOC125	GOC	GOC	LOW	Derived Alleles	25709.9048737447
