# Supplementary material for: The genomic footprint of whaling and isolation in fin whale populations
Source: Nat Commun. 2023 Sep 12;14:5465. doi: 10.1038/s41467-023-40052-z (PMC10497599; doi:10.1038/s41467-023-40052-z)
Supplement: Supplementary file 4 — Source Data [file 41467_2023_40052_MOESM4_ESM.zip › Source_Data/Figure_S19/FigS19c.csv]

	Rxy	se_Rxy	low2sig_Rxy	up2sig_Rxy	MutType	z_score	z_pvalue	variable	z_plab
1	1.02592091670085	0.0602882753703271	0.905345605347645	1.14649870682895	HIGH	0.429949547264875	0.667232342280889	Rxy	ns
2	1.01014980400124	0.0100906231738446	0.989968590825922	1.0303310835213	MODERATE	1.00586493285698	0.31448054688279	Rxy	ns
3	1.0035903607316	0.00880408797659756	0.985982214219454	1.02119856612584	LOW	0.407806094298317	0.683416039045471	Rxy	ns
4	2.01308251324758	0.101926491006443	1.80923372133695	2.21693968536272	HIGH	9.93934455355225	2.80667756496907e-23	R2xy	****
5	1.87373469128684	0.0256076969197958	1.8225195672955	1.92495035497468	MODERATE	34.120002826627	3.72612928633458e-255	R2xy	****
6	1.88146626260886	0.0219407896028046	1.83758488369337	1.92534804210458	LOW	40.1747739514436	0	R2xy	****
