# Supplementary material for: The genomic footprint of whaling and isolation in fin whale populations
Source: Nat Commun. 2023 Sep 12;14:5465. doi: 10.1038/s41467-023-40052-z (PMC10497599; doi:10.1038/s41467-023-40052-z)
Supplement: Supplementary file 4 — Source Data [file 41467_2023_40052_MOESM4_ESM.zip › Source_Data/Figure_1/Fig1a.csv]

	sampleid	location	longitude	latitude	pop
1	ENPAK19	AK	Available upon request	Available upon request	ENP
2	ENPAK20	AK	Available upon request	Available upon request	ENP
3	ENPAK21	AK	Available upon request	Available upon request	ENP
4	ENPAK22	AK	Available upon request	Available upon request	ENP
5	ENPAK23	AK	Available upon request	Available upon request	ENP
6	ENPAK24	AK	Available upon request	Available upon request	ENP
7	ENPAK25	AK	Available upon request	Available upon request	ENP
8	ENPAK26	AK	Available upon request	Available upon request	ENP
9	ENPAK27	AK	Available upon request	Available upon request	ENP
10	ENPAK28	AK	Available upon request	Available upon request	ENP
11	ENPAK29	AK	Available upon request	Available upon request	ENP
12	ENPAK30	AK	Available upon request	Available upon request	ENP
13	ENPBC16	BC	Available upon request	Available upon request	ENP
14	ENPBC17	BC	Available upon request	Available upon request	ENP
15	ENPBC18	BC	Available upon request	Available upon request	ENP
16	ENPCA01	CA	Available upon request	Available upon request	ENP
17	ENPCA02	CA	Available upon request	Available upon request	ENP
18	ENPCA03	CA	Available upon request	Available upon request	ENP
19	ENPCA04	CA	Available upon request	Available upon request	ENP
20	ENPCA05	CA	Available upon request	Available upon request	ENP
21	ENPCA06	CA	Available upon request	Available upon request	ENP
22	ENPCA07	CA	Available upon request	Available upon request	ENP
23	ENPCA08	CA	Available upon request	Available upon request	ENP
24	ENPCA09	CA	Available upon request	Available upon request	ENP
25	ENPOR10	OR	Available upon request	Available upon request	ENP
26	ENPOR11	OR	Available upon request	Available upon request	ENP
27	ENPOR12	OR	Available upon request	Available upon request	ENP
28	ENPOR13	OR	Available upon request	Available upon request	ENP
29	ENPWA14	WA	Available upon request	Available upon request	ENP
30	ENPWA15	WA	Available upon request	Available upon request	ENP
31	GOC002	Bahía de La Paz	Available upon request	Available upon request	GOC
32	GOC006	Bahía de La Paz	Available upon request	Available upon request	GOC
33	GOC010	Bahía de La Paz	Available upon request	Available upon request	GOC
34	GOC025	Bahía de los Angeles	Available upon request	Available upon request	GOC
35	GOC038	pto. Refugio	Available upon request	Available upon request	GOC
36	GOC050	Bahía de Loreto	Available upon request	Available upon request	GOC
37	GOC053	Bahía de Loreto	Available upon request	Available upon request	GOC
38	GOC063	Bahía de Loreto	Available upon request	Available upon request	GOC
39	GOC068	Bahía de Loreto	Available upon request	Available upon request	GOC
40	GOC071	Bahía de Loreto	Available upon request	Available upon request	GOC
41	GOC077	Bahía de Loreto	Available upon request	Available upon request	GOC
42	GOC080	Bahía de los Angeles	Available upon request	Available upon request	GOC
43	GOC082	Bahía de los Angeles	Available upon request	Available upon request	GOC
44	GOC086	Bahía de los Angeles	Available upon request	Available upon request	GOC
45	GOC091	Bahía de los Angeles	Available upon request	Available upon request	GOC
46	GOC100	Bahía Kino	Available upon request	Available upon request	GOC
47	GOC111	Bahía Kino	Available upon request	Available upon request	GOC
48	GOC112	Bahía Kino	Available upon request	Available upon request	GOC
49	GOC116	Bahía Los Frailes	Available upon request	Available upon request	GOC
50	GOC125	Norte de Isla Tiburon	Available upon request	Available upon request	GOC
