# Supplementary material for: The genomic footprint of whaling and isolation in fin whale populations
Source: Nat Commun. 2023 Sep 12;14:5465. doi: 10.1038/s41467-023-40052-z (PMC10497599; doi:10.1038/s41467-023-40052-z)
Supplement: Supplementary file 4 — Source Data [file 41467_2023_40052_MOESM4_ESM.zip › Source_Data/Figure_1/Fig1c.csv]

	Cluster1	Cluster2
ENPAK19	1e-05	0.99999
ENPAK20	1e-05	0.99999
ENPAK21	0.006161	0.993839
ENPAK22	0.009775	0.990225
ENPAK23	1e-05	0.99999
ENPAK24	0.002632	0.997368
ENPAK25	1e-05	0.99999
ENPAK26	1e-05	0.99999
ENPAK27	1e-05	0.99999
ENPAK28	0.009157	0.990843
ENPAK29	0.000383	0.999617
ENPAK30	1e-05	0.99999
ENPBC16	0.008157	0.991843
ENPBC17	0.010772	0.989228
ENPBC18	1e-05	0.99999
ENPCA01	0.259243	0.740757
ENPCA02	0.010463	0.989537
ENPCA03	1e-05	0.99999
ENPCA04	0.060492	0.939508
ENPCA05	0.067723	0.932277
ENPCA06	1e-05	0.99999
ENPCA07	0.004308	0.995692
ENPCA08	0.014697	0.985303
ENPCA09	0.478681	0.521319
ENPOR10	0.004822	0.995178
ENPOR11	0.011833	0.988167
ENPOR12	1e-05	0.99999
ENPOR13	1e-05	0.99999
ENPWA14	1e-05	0.99999
ENPWA15	0.008708	0.991292
GOC002	0.99999	1e-05
GOC006	0.99999	1e-05
GOC010	0.468758	0.531242
GOC025	0.99999	1e-05
GOC038	0.99999	1e-05
GOC050	0.99999	1e-05
GOC053	0.99999	1e-05
GOC063	0.99999	1e-05
GOC068	0.99999	1e-05
GOC071	0.99999	1e-05
GOC077	0.99999	1e-05
GOC080	0.99999	1e-05
GOC082	0.99999	1e-05
GOC086	0.99999	1e-05
GOC091	0.99999	1e-05
GOC100	0.99999	1e-05
GOC111	0.99999	1e-05
GOC112	0.99999	1e-05
GOC116	0.99999	1e-05
GOC125	0.99999	1e-05
