# Supplementary material for: The genomic footprint of whaling and isolation in fin whale populations
Source: Nat Commun. 2023 Sep 12;14:5465. doi: 10.1038/s41467-023-40052-z (PMC10497599; doi:10.1038/s41467-023-40052-z)
Supplement: Supplementary file 4 — Source Data [file 41467_2023_40052_MOESM4_ESM.zip › Source_Data/Figure_1/Fig1b.csv]

	sample.id	loc	pop	PC1	PC2	PC3
1	ENPAK19	AK	ENP	-0.124198785831443	-0.0189101307841285	-0.106317647547841
2	ENPAK20	AK	ENP	-0.126727833217691	-0.0223616817869274	-0.113675624161553
3	ENPAK21	AK	ENP	-0.123188817983389	0.00301715370828563	-0.136407825717085
4	ENPAK22	AK	ENP	-0.121698390726474	-0.0113485148106162	-0.0980737201652386
5	ENPAK23	AK	ENP	-0.120993214232785	-0.0476971365441979	-0.0712316089484635
6	ENPAK24	AK	ENP	-0.116235587574555	-0.0312989724328284	-0.096719037028714
7	ENPAK25	AK	ENP	-0.125123945661964	-0.0168941895532896	-0.139297339251347
8	ENPAK26	AK	ENP	-0.122498267409489	-0.0966349882068354	-0.120024651732542
9	ENPAK27	AK	ENP	-0.12374554767118	-0.00185333361594726	-0.142224453513954
10	ENPAK28	AK	ENP	-0.105011841232774	0.00266993303940486	-0.0833211523291758
11	ENPAK29	AK	ENP	-0.124780684363521	-0.0666645171569488	-0.132277526648187
12	ENPAK30	AK	ENP	-0.126841033007005	-0.0560023567768086	-0.115998466784242
13	ENPBC16	BC	ENP	-0.127062359915861	-0.0650679989791624	-0.051156646508289
14	ENPBC17	BC	ENP	-0.122945583970647	0.200261386424244	0.0948071575449152
15	ENPBC18	BC	ENP	-0.129344073462043	-0.0186281583147108	-0.0792022378717174
16	ENPCA01	CA	ENP	-0.0416664767504713	-0.0352309161829172	0.00990670435973407
17	ENPCA02	CA	ENP	-0.122820235273222	-0.388571445849335	0.441238466704458
18	ENPCA03	CA	ENP	-0.126857755044569	-0.490214740804715	0.476161701855231
19	ENPCA04	CA	ENP	-0.102862458894359	0.00460012338701649	-0.0665656856452132
20	ENPCA05	CA	ENP	-0.101374930064703	-0.146907755498836	0.168845490725844
21	ENPCA06	CA	ENP	-0.12820056987823	0.0494276095089176	0.0330793714231115
22	ENPCA07	CA	ENP	-0.123263008327528	-0.0243492339766286	-0.238817686420433
23	ENPCA08	CA	ENP	-0.105001896181854	0.0955119139883975	0.0571802532118935
24	ENPCA09	CA	ENP	0.0284229051779562	-0.0184266294654707	0.00700115668664138
25	ENPOR10	OR	ENP	-0.12468243227311	0.207757049819521	0.044108701982847
26	ENPOR11	OR	ENP	-0.126066271013141	-0.0286286710790481	-0.242711211154217
27	ENPOR12	OR	ENP	-0.0639603513213755	0.00145041836877862	-0.000926552225645499
28	ENPOR13	OR	ENP	-0.129978211921445	0.495724178000966	0.367261124110226
29	ENPWA14	WA	ENP	-0.128067333506688	0.465025158362391	0.332768381067479
30	ENPWA15	WA	ENP	-0.133444957756124	0.0220264183564908	0.00617344538885103
31	GOC002	GOC	GOC	0.180582508266382	0.00447249346094123	-0.00543139050987877
32	GOC006	GOC	GOC	0.180167868308431	-0.00247556526468871	-0.00171188430544751
33	GOC010	GOC	GOC	0.0254641355367277	0.00133914645210044	-0.0116668496912496
34	GOC025	GOC	GOC	0.180385647877787	-0.00137833041253408	-0.00428764922744493
35	GOC038	GOC	GOC	0.175353171021704	0.00399429437350276	-0.00696305163901292
36	GOC050	GOC	GOC	0.174918977371834	0.00112690789576685	0.00379215442770416
37	GOC053	GOC	GOC	0.175432251667708	0.00386969353702305	0.003568337535998
38	GOC063	GOC	GOC	0.169956551227988	0.00251329896736229	0.00474885670968617
39	GOC068	GOC	GOC	0.170609339355642	0.0072716634447474	0.00718727215698635
40	GOC071	GOC	GOC	0.172842632178631	-0.00880030675066329	0.0107569057531201
41	GOC077	GOC	GOC	0.172175457751496	0.00389621548334775	0.00471470901902779
42	GOC080	GOC	GOC	0.180358551581505	-0.00304862131952211	-0.00530583503192866
43	GOC082	GOC	GOC	0.175279246654092	0.0108764994347619	-0.00687281098424211
44	GOC086	GOC	GOC	0.175904780425947	-0.00897097673455936	0.0170865521168505
45	GOC091	GOC	GOC	0.174364489496646	-0.000242889300658363	-0.00488767587831461
46	GOC100	GOC	GOC	0.175653203669079	0.0162736980911957	-0.00179241880586446
47	GOC111	GOC	GOC	0.1832981381022	-0.0037824649305032	-0.00485839108394229
48	GOC112	GOC	GOC	0.179244668844765	0.00202042690018299	-0.00114805611947256
49	GOC116	GOC	GOC	0.183045633542154	0.00497312244751374	-3.35890278826585e-05
50	GOC125	GOC	GOC	0.165182696408954	0.00429172307962127	-0.000478066822067299
