# Supplementary material for: The genomic footprint of whaling and isolation in fin whale populations
Source: Nat Commun. 2023 Sep 12;14:5465. doi: 10.1038/s41467-023-40052-z (PMC10497599; doi:10.1038/s41467-023-40052-z)
Supplement: Supplementary file 4 — Source Data [file 41467_2023_40052_MOESM4_ESM.zip › Source_Data/Figure_S8/FigS8a.csv]

	chrom	window_start	window_end	sites_total	calls	hets	hetpkb	winlen	merge_start	sample	subpop
1	NW_006724458.1	1	1000000	374678	269439	256	0.950122291130831	1e+06	1	BalAcu02	BalAcu
2	NW_006724458.1	1000001	2000000	430147	352996	244	0.691225962900429	1e+06	1000001	BalAcu02	BalAcu
3	NW_006724458.1	2000001	3000000	409867	320803	163	0.508099986596135	1e+06	2000001	BalAcu02	BalAcu
4	NW_006724458.1	3000001	4000000	372057	300254	236	0.786001185662806	1e+06	3000001	BalAcu02	BalAcu
5	NW_006724458.1	4000001	5000000	313593	204321	142	0.694984852266776	1e+06	4000001	BalAcu02	BalAcu
6	NW_006724458.1	5000001	6000000	327324	221984	65	0.292813896497045	1e+06	5000001	BalAcu02	BalAcu
7	NW_006724458.1	6000001	7000000	322758	205311	128	0.623444433079572	1e+06	6000001	BalAcu02	BalAcu
8	NW_006724458.1	7000001	8000000	397263	281100	81	0.288153681963714	1e+06	7000001	BalAcu02	BalAcu
9	NW_006724458.1	8000001	9000000	372956	263671	69	0.261689757311195	1e+06	8000001	BalAcu02	BalAcu
10	NW_006724458.1	9000001	10000000	365445	241418	152	0.629613367685922	1e+06	9000001	BalAcu02	BalAcu
11	NW_006724458.1	10000001	11000000	359901	158522	134	0.84530853761623	1e+06	10000001	BalAcu02	BalAcu
12	NW_006724458.1	11000001	12000000	290453	121734	104	0.854321717843823	1e+06	11000001	BalAcu02	BalAcu
13	NW_006724458.1	12000001	13000000	344995	195523	73	0.373357610102136	1e+06	12000001	BalAcu02	BalAcu
14	NW_006724458.1	13000001	14000000	401158	208833	117	0.560256281334847	1e+06	13000001	BalAcu02	BalAcu
15	NW_006724458.1	14000001	15000000	365294	189913	76	0.400183241800193	1e+06	14000001	BalAcu02	BalAcu
16	NW_006724458.1	15000001	16000000	372469	212731	223	1.04827223112757	1e+06	15000001	BalAcu02	BalAcu
17	NW_006724458.1	16000001	17000000	374584	175387	84	0.478940856505898	1e+06	16000001	BalAcu02	BalAcu
18	NW_006724458.1	17000001	18000000	435811	189548	97	0.511743727182561	1e+06	17000001	BalAcu02	BalAcu
19	NW_006724458.1	18000001	19000000	303789	135162	21	0.155369112620411	1e+06	18000001	BalAcu02	BalAcu
20	NW_006724458.1	19000001	20000000	306985	126090	36	0.285510349750178	1e+06	19000001	BalAcu02	BalAcu
21	NW_006724458.1	20000001	21000000	349448	182558	138	0.755924144655397	1e+06	20000001	BalAcu02	BalAcu
22	NW_006724458.1	21000001	22000000	355359	195380	124	0.634660661275463	1e+06	21000001	BalAcu02	BalAcu
23	NW_006724458.1	22000001	23000000	376342	179934	223	1.23934331477097	1e+06	22000001	BalAcu02	BalAcu
24	NW_006724458.1	23000001	24000000	443486	240808	206	0.855453307199096	1e+06	23000001	BalAcu02	BalAcu
25	NW_006724458.1	24000001	25000000	415705	243624	121	0.496666995041539	1e+06	24000001	BalAcu02	BalAcu
26	NW_006724458.1	25000001	26000000	466050	250512	204	0.814332247557003	1e+06	25000001	BalAcu02	BalAcu
27	NW_006724458.1	26000001	27000000	399774	230867	111	0.480796302633118	1e+06	26000001	BalAcu02	BalAcu
28	NW_006724458.1	27000001	28000000	410599	265655	139	0.523235022868005	1e+06	27000001	BalAcu02	BalAcu
29	NW_006724458.1	28000001	29000000	399438	206050	92	0.446493569521961	1e+06	28000001	BalAcu02	BalAcu
30	NW_006724458.1	29000001	30000000	302857	190155	73	0.383897346901212	1e+06	29000001	BalAcu02	BalAcu
31	NW_006724458.1	30000001	31000000	375653	203737	63	0.309222183501279	1e+06	30000001	BalAcu02	BalAcu
32	NW_006724458.1	31000001	32000000	327246	147862	36	0.243470262812623	1e+06	31000001	BalAcu02	BalAcu
33	NW_006724458.1	32000001	33000000	370989	177471	101	0.569107065379696	1e+06	32000001	BalAcu02	BalAcu
34	NW_006724458.1	33000001	34000000	338707	152394	132	0.86617583369424	1e+06	33000001	BalAcu02	BalAcu
35	NW_006724458.1	34000001	35000000	311195	133635	143	1.07007894638381	1e+06	34000001	BalAcu02	BalAcu
36	NW_006724458.1	35000001	36000000	302868	143094	152	1.06223880805624	1e+06	35000001	BalAcu02	BalAcu
37	NW_006724458.1	36000001	37000000	358181	189516	273	1.44051161907174	1e+06	36000001	BalAcu02	BalAcu
38	NW_006724458.1	37000001	38000000	386880	265713	119	0.447851629389605	1e+06	37000001	BalAcu02	BalAcu
39	NW_006724458.1	38000001	39000000	306377	169220	135	0.797778040420754	1e+06	38000001	BalAcu02	BalAcu
40	NW_006724458.1	39000001	40000000	287246	119351	97	0.812728841819507	1e+06	39000001	BalAcu02	BalAcu
41	NW_006724458.1	40000001	41000000	330421	166507	79	0.474454527437285	1e+06	40000001	BalAcu02	BalAcu
42	NW_006724458.1	41000001	42000000	303201	153804	130	0.845231593456607	1e+06	41000001	BalAcu02	BalAcu
43	NW_006724458.1	42000001	43000000	405761	292005	168	0.575332614167566	1e+06	42000001	BalAcu02	BalAcu
44	NW_006724458.1	43000001	44000000	408196	307287	233	0.758248803236063	1e+06	43000001	BalAcu02	BalAcu
45	NW_006724458.1	44000001	45000000	426855	317682	178	0.560308736409365	1e+06	44000001	BalAcu02	BalAcu
46	NW_006724458.1	45000001	46000000	388014	277188	171	0.616909822936058	1e+06	45000001	BalAcu02	BalAcu
47	NW_006724458.1	46000001	47000000	441119	331557	221	0.666552055905923	1e+06	46000001	BalAcu02	BalAcu
48	NW_006724458.1	47000001	48000000	428916	313808	247	0.7871054912558	1e+06	47000001	BalAcu02	BalAcu
49	NW_006724458.1	48000001	49000000	444300	325134	265	0.81504856459183	1e+06	48000001	BalAcu02	BalAcu
50	NW_006724458.1	49000001	50000000	455859	331139	212	0.640214532265906	1e+06	49000001	BalAcu02	BalAcu
51	NW_006724458.1	50000001	51000000	370235	226790	199	0.877463732968826	1e+06	50000001	BalAcu02	BalAcu
52	NW_006724459.1	1	1000000	370476	252960	145	0.573213156230234	1e+06	51000001	BalAcu02	BalAcu
53	NW_006724459.1	1000001	2000000	356059	258950	120	0.463409924695887	1e+06	52000001	BalAcu02	BalAcu
54	NW_006724459.1	2000001	3000000	360285	268835	147	0.546803801588335	1e+06	53000001	BalAcu02	BalAcu
55	NW_006724459.1	3000001	4000000	393020	304351	218	0.716278244526878	1e+06	54000001	BalAcu02	BalAcu
56	NW_006724459.1	4000001	5000000	346894	210419	144	0.684348846824669	1e+06	55000001	BalAcu02	BalAcu
57	NW_006724459.1	5000001	6000000	372690	267973	192	0.716490094151276	1e+06	56000001	BalAcu02	BalAcu
58	NW_006724459.1	6000001	7000000	413215	306902	117	0.381229187167239	1e+06	57000001	BalAcu02	BalAcu
59	NW_006724459.1	7000001	8000000	333501	260244	155	0.595594903244647	1e+06	58000001	BalAcu02	BalAcu
60	NW_006724459.1	8000001	9000000	346617	274253	180	0.656328280820994	1e+06	59000001	BalAcu02	BalAcu
61	NW_006724459.1	9000001	10000000	361886	301200	269	0.893094289508632	1e+06	60000001	BalAcu02	BalAcu
62	NW_006724459.1	10000001	11000000	407916	332858	255	0.766092447830606	1e+06	61000001	BalAcu02	BalAcu
63	NW_006724459.1	11000001	12000000	327069	270202	203	0.751289775797366	1e+06	62000001	BalAcu02	BalAcu
64	NW_006724459.1	12000001	13000000	383058	293343	248	0.845426684802433	1e+06	63000001	BalAcu02	BalAcu
65	NW_006724459.1	13000001	14000000	410655	312903	164	0.524124089574085	1e+06	64000001	BalAcu02	BalAcu
66	NW_006724459.1	14000001	15000000	279921	197814	133	0.672348772078821	1e+06	65000001	BalAcu02	BalAcu
67	NW_006724459.1	15000001	16000000	306942	203635	79	0.387949026444374	1e+06	66000001	BalAcu02	BalAcu
68	NW_006724459.1	16000001	17000000	278850	184492	43	0.233072436745225	1e+06	67000001	BalAcu02	BalAcu
69	NW_006724459.1	17000001	18000000	278209	201206	71	0.352872180750077	1e+06	68000001	BalAcu02	BalAcu
70	NW_006724459.1	18000001	19000000	334445	259541	181	0.697384998901908	1e+06	69000001	BalAcu02	BalAcu
71	NW_006724459.1	19000001	20000000	416281	325293	252	0.774686205974306	1e+06	70000001	BalAcu02	BalAcu
72	NW_006724459.1	20000001	21000000	383531	290275	179	0.616656618723624	1e+06	71000001	BalAcu02	BalAcu
73	NW_006724459.1	21000001	22000000	293492	224251	159	0.709026938564376	1e+06	72000001	BalAcu02	BalAcu
74	NW_006724459.1	22000001	23000000	399626	317402	109	0.343413084983711	1e+06	73000001	BalAcu02	BalAcu
75	NW_006724459.1	23000001	24000000	366871	287248	122	0.424720102489835	1e+06	74000001	BalAcu02	BalAcu
76	NW_006724459.1	24000001	25000000	337588	263878	108	0.409280046081901	1e+06	75000001	BalAcu02	BalAcu
77	NW_006724459.1	25000001	26000000	388027	295031	171	0.579600109818968	1e+06	76000001	BalAcu02	BalAcu
78	NW_006724459.1	26000001	27000000	360926	275192	199	0.723131486380418	1e+06	77000001	BalAcu02	BalAcu
79	NW_006724460.1	1	1000000	370133	248120	162	0.652909882315009	1e+06	78000001	BalAcu02	BalAcu
80	NW_006724460.1	1000001	2000000	364733	256077	317	1.2379089102106	1e+06	79000001	BalAcu02	BalAcu
81	NW_006724460.1	2000001	3000000	330470	209519	131	0.625241624864571	1e+06	80000001	BalAcu02	BalAcu
82	NW_006724460.1	3000001	4000000	346206	221070	162	0.732799565748405	1e+06	81000001	BalAcu02	BalAcu
83	NW_006724460.1	4000001	5000000	374086	269401	144	0.534519174019399	1e+06	82000001	BalAcu02	BalAcu
84	NW_006724460.1	5000001	6000000	366836	265919	176	0.661855677856791	1e+06	83000001	BalAcu02	BalAcu
85	NW_006724460.1	6000001	7000000	381480	262465	179	0.68199569466405	1e+06	84000001	BalAcu02	BalAcu
86	NW_006724571.1	1	1000000	336578	213155	74	0.347165208416411	1e+06	85000001	BalAcu02	BalAcu
87	NW_006724571.1	1000001	2000000	409563	245640	123	0.500732779677577	1e+06	86000001	BalAcu02	BalAcu
88	NW_006724571.1	2000001	3000000	358356	229800	148	0.644038294168843	1e+06	87000001	BalAcu02	BalAcu
89	NW_006724571.1	3000001	4000000	376566	230776	153	0.662980552570458	1e+06	88000001	BalAcu02	BalAcu
90	NW_006724571.1	4000001	5000000	381925	211590	173	0.817618980103029	1e+06	89000001	BalAcu02	BalAcu
91	NW_006724571.1	5000001	6000000	411536	223754	124	0.554180037004925	1e+06	90000001	BalAcu02	BalAcu
92	NW_006724571.1	6000001	7000000	382953	229912	152	0.661122516441073	1e+06	91000001	BalAcu02	BalAcu
93	NW_006724682.1	1	1000000	327365	205962	107	0.519513308280168	1e+06	92000001	BalAcu02	BalAcu
94	NW_006724682.1	1000001	2000000	365694	258255	156	0.604054132543416	1e+06	93000001	BalAcu02	BalAcu
95	NW_006724682.1	2000001	3000000	342660	225597	70	0.310287814111003	1e+06	94000001	BalAcu02	BalAcu
96	NW_006724682.1	3000001	4000000	356777	267498	147	0.549536818966871	1e+06	95000001	BalAcu02	BalAcu
97	NW_006724682.1	4000001	5000000	376065	290796	164	0.563969243043233	1e+06	96000001	BalAcu02	BalAcu
98	NW_006724682.1	5000001	6000000	352099	274397	166	0.604962882247255	1e+06	97000001	BalAcu02	BalAcu
99	NW_006724682.1	6000001	7000000	356272	228613	61	0.266826470935599	1e+06	98000001	BalAcu02	BalAcu
100	NW_006724682.1	7000001	8000000	383464	227325	138	0.607060376113494	1e+06	99000001	BalAcu02	BalAcu
101	NW_006724793.1	1	1000000	361989	292815	248	0.846951146628417	1e+06	100000001	BalAcu02	BalAcu
102	NW_006724793.1	1000001	2000000	397662	310954	234	0.752522881197862	1e+06	101000001	BalAcu02	BalAcu
103	NW_006724793.1	2000001	3000000	387452	299813	226	0.753803203997158	1e+06	102000001	BalAcu02	BalAcu
104	NW_006724793.1	3000001	4000000	402041	296682	204	0.687604910308007	1e+06	103000001	BalAcu02	BalAcu
105	NW_006724793.1	4000001	5000000	460755	321794	251	0.780002113153135	1e+06	104000001	BalAcu02	BalAcu
106	NW_006724793.1	5000001	6000000	403178	287561	185	0.643341760530809	1e+06	105000001	BalAcu02	BalAcu
107	NW_006724793.1	6000001	7000000	363175	231723	124	0.535121675448704	1e+06	106000001	BalAcu02	BalAcu
108	NW_006724904.1	1	1000000	386198	315153	174	0.552112783314771	1e+06	107000001	BalAcu02	BalAcu
109	NW_006724904.1	1000001	2000000	529452	406003	283	0.697039184439524	1e+06	108000001	BalAcu02	BalAcu
110	NW_006724904.1	2000001	3000000	485774	384166	264	0.687202927900959	1e+06	109000001	BalAcu02	BalAcu
111	NW_006724904.1	3000001	4000000	384318	271521	96	0.353563812743766	1e+06	110000001	BalAcu02	BalAcu
112	NW_006724904.1	4000001	5000000	396547	288192	277	0.961164779036198	1e+06	111000001	BalAcu02	BalAcu
113	NW_006724904.1	5000001	6000000	386372	279253	219	0.784235084314224	1e+06	112000001	BalAcu02	BalAcu
114	NW_006724904.1	6000001	6877461	243089	167813	35	0.20856548658328	877461	113000001	BalAcu02	BalAcu
115	NW_006725015.1	1	1000000	402928	272859	127	0.465441858249132	1e+06	113877462	BalAcu02	BalAcu
116	NW_006725015.1	1000001	2000000	413243	311931	218	0.698872507060856	1e+06	114877462	BalAcu02	BalAcu
117	NW_006725015.1	2000001	3000000	414342	314185	256	0.814806563012238	1e+06	115877462	BalAcu02	BalAcu
118	NW_006725015.1	3000001	4000000	398305	308103	213	0.691327250951792	1e+06	116877462	BalAcu02	BalAcu
119	NW_006725015.1	4000001	5000000	392317	310181	179	0.577082413171664	1e+06	117877462	BalAcu02	BalAcu
120	NW_006725015.1	5000001	6000000	381193	276191	146	0.528619687100593	1e+06	118877462	BalAcu02	BalAcu
121	NW_006725015.1	6000001	6859743	299713	203438	86	0.422733216016673	859743	119877462	BalAcu02	BalAcu
122	NW_006725126.1	1	1000000	312736	217059	130	0.598915502236719	1e+06	120737205	BalAcu02	BalAcu
123	NW_006725126.1	1000001	2000000	368396	253772	112	0.441341046293523	1e+06	121737205	BalAcu02	BalAcu
124	NW_006725126.1	2000001	3000000	313882	219144	86	0.392436023801701	1e+06	122737205	BalAcu02	BalAcu
125	NW_006725126.1	3000001	4000000	352435	219397	124	0.565185485672092	1e+06	123737205	BalAcu02	BalAcu
126	NW_006725126.1	4000001	5000000	405583	312754	175	0.559545201660091	1e+06	124737205	BalAcu02	BalAcu
127	NW_006725126.1	5000001	6000000	418371	344718	234	0.678815727638243	1e+06	125737205	BalAcu02	BalAcu
128	NW_006725126.1	6000001	6840501	255300	211452	192	0.908007491061801	840501	126737205	BalAcu02	BalAcu
129	NW_006725237.1	1	1000000	385404	255207	135	0.528982355499653	1e+06	127577706	BalAcu02	BalAcu
130	NW_006725237.1	1000001	2000000	353961	239003	147	0.615055041150111	1e+06	128577706	BalAcu02	BalAcu
131	NW_006725237.1	2000001	3000000	437784	351150	213	0.606578385305425	1e+06	129577706	BalAcu02	BalAcu
132	NW_006725237.1	3000001	4000000	445354	336489	164	0.487385917518849	1e+06	130577706	BalAcu02	BalAcu
133	NW_006725237.1	4000001	5000000	459085	334532	230	0.687527650568555	1e+06	131577706	BalAcu02	BalAcu
134	NW_006725237.1	5000001	6000000	401848	271307	247	0.910407766847151	1e+06	132577706	BalAcu02	BalAcu
135	NW_006725237.1	6000001	6765806	330619	238693	239	1.00128617093924	765806	133577706	BalAcu02	BalAcu
136	NW_006725332.1	1	1000000	271965	220096	275	1.24945478336726	1e+06	134343512	BalAcu02	BalAcu
137	NW_006725332.1	1000001	2000000	369581	310054	202	0.651499416230721	1e+06	135343512	BalAcu02	BalAcu
138	NW_006725332.1	2000001	3000000	363938	289443	116	0.400769754321231	1e+06	136343512	BalAcu02	BalAcu
139	NW_006725332.1	3000001	4000000	325685	262118	111	0.423473397477472	1e+06	137343512	BalAcu02	BalAcu
140	NW_006725332.1	4000001	5000000	355021	278197	152	0.54637541023088	1e+06	138343512	BalAcu02	BalAcu
141	NW_006725332.1	5000001	6000000	389170	302518	204	0.674340039270391	1e+06	139343512	BalAcu02	BalAcu
142	NW_006725332.1	6000001	6752156	371492	298307	131	0.439144907762808	752156	140343512	BalAcu02	BalAcu
143	NW_006725343.1	1	1000000	299312	198758	82	0.412562010082613	1e+06	141095668	BalAcu02	BalAcu
144	NW_006725343.1	1000001	2000000	380554	299182	246	0.82224197979825	1e+06	142095668	BalAcu02	BalAcu
145	NW_006725343.1	2000001	3000000	381374	277818	233	0.838678559344607	1e+06	143095668	BalAcu02	BalAcu
146	NW_006725343.1	3000001	4000000	373969	237527	224	0.943050684764258	1e+06	144095668	BalAcu02	BalAcu
147	NW_006725343.1	4000001	5000000	373455	218422	92	0.421202992372563	1e+06	145095668	BalAcu02	BalAcu
148	NW_006725343.1	5000001	6000000	416164	318342	185	0.58113601095677	1e+06	146095668	BalAcu02	BalAcu
149	NW_006725343.1	6000001	6659433	223115	166635	83	0.498094637981216	659433	147095668	BalAcu02	BalAcu
150	NW_006725354.1	1	1000000	419927	290450	279	0.960578412807712	1e+06	147755101	BalAcu02	BalAcu
151	NW_006725354.1	1000001	2000000	415798	311713	299	0.95921568879065	1e+06	148755101	BalAcu02	BalAcu
152	NW_006725354.1	2000001	3000000	345116	271885	252	0.926862460231348	1e+06	149755101	BalAcu02	BalAcu
153	NW_006725354.1	3000001	4000000	350637	297925	330	1.10766132415876	1e+06	150755101	BalAcu02	BalAcu
154	NW_006725354.1	4000001	5000000	417737	344353	176	0.511103431652984	1e+06	151755101	BalAcu02	BalAcu
155	NW_006725354.1	5000001	6000000	315922	232486	138	0.593584129797063	1e+06	152755101	BalAcu02	BalAcu
156	NW_006725354.1	6000001	7000000	395495	319086	179	0.560977291388528	1e+06	153755101	BalAcu02	BalAcu
157	NW_006725354.1	7000001	8000000	362248	261274	201	0.769307317222533	1e+06	154755101	BalAcu02	BalAcu
158	NW_006725354.1	8000001	9000000	386544	301448	151	0.500915580796688	1e+06	155755101	BalAcu02	BalAcu
159	NW_006725354.1	9000001	10000000	373730	274484	188	0.684921525480538	1e+06	156755101	BalAcu02	BalAcu
160	NW_006725354.1	10000001	11000000	347628	247161	134	0.542156731846853	1e+06	157755101	BalAcu02	BalAcu
161	NW_006725354.1	11000001	12000000	312831	187370	111	0.592410738111757	1e+06	158755101	BalAcu02	BalAcu
162	NW_006725354.1	12000001	13000000	338898	233794	124	0.530381446914805	1e+06	159755101	BalAcu02	BalAcu
163	NW_006725354.1	13000001	14000000	392421	292794	75	0.256152790016189	1e+06	160755101	BalAcu02	BalAcu
164	NW_006725354.1	14000001	15000000	366754	256418	178	0.694179035793119	1e+06	161755101	BalAcu02	BalAcu
165	NW_006725354.1	15000001	16000000	412350	267701	148	0.552855611297679	1e+06	162755101	BalAcu02	BalAcu
166	NW_006725354.1	16000001	17000000	359489	278960	166	0.595067393174649	1e+06	163755101	BalAcu02	BalAcu
167	NW_006725354.1	17000001	18000000	362407	258745	212	0.819339504145008	1e+06	164755101	BalAcu02	BalAcu
168	NW_006725354.1	18000001	19000000	376396	285227	196	0.687171971797901	1e+06	165755101	BalAcu02	BalAcu
169	NW_006725354.1	19000001	20000000	370550	211525	42	0.198558090060277	1e+06	166755101	BalAcu02	BalAcu
170	NW_006725354.1	20000001	21000000	355926	225812	55	0.243565443820523	1e+06	167755101	BalAcu02	BalAcu
171	NW_006725354.1	21000001	22000000	375763	266473	129	0.484101578771583	1e+06	168755101	BalAcu02	BalAcu
172	NW_006725354.1	22000001	23000000	312809	169018	53	0.313576068821072	1e+06	169755101	BalAcu02	BalAcu
173	NW_006725354.1	23000001	24000000	324153	150377	75	0.498746483837289	1e+06	170755101	BalAcu02	BalAcu
174	NW_006725354.1	24000001	25000000	379287	184304	86	0.466620366351246	1e+06	171755101	BalAcu02	BalAcu
175	NW_006725354.1	25000001	26000000	353635	158618	143	0.901537026062616	1e+06	172755101	BalAcu02	BalAcu
176	NW_006725354.1	26000001	27000000	338805	219224	209	0.95336277049958	1e+06	173755101	BalAcu02	BalAcu
177	NW_006725354.1	27000001	28000000	384725	307138	244	0.794431167748699	1e+06	174755101	BalAcu02	BalAcu
178	NW_006725354.1	28000001	29000000	361003	236278	100	0.423230262656701	1e+06	175755101	BalAcu02	BalAcu
179	NW_006725354.1	29000001	30000000	428741	325922	182	0.558415817281435	1e+06	176755101	BalAcu02	BalAcu
180	NW_006725354.1	30000001	31000000	489618	401106	244	0.608318000727987	1e+06	177755101	BalAcu02	BalAcu
181	NW_006725354.1	31000001	32000000	459496	337878	254	0.751750631884882	1e+06	178755101	BalAcu02	BalAcu
182	NW_006725354.1	32000001	33000000	397655	286698	187	0.652254288484747	1e+06	179755101	BalAcu02	BalAcu
183	NW_006725354.1	33000001	34000000	397136	302600	150	0.495703899537343	1e+06	180755101	BalAcu02	BalAcu
184	NW_006725354.1	34000001	35000000	374285	259522	116	0.446975593591295	1e+06	181755101	BalAcu02	BalAcu
185	NW_006725354.1	35000001	36000000	417894	327110	271	0.828467488000978	1e+06	182755101	BalAcu02	BalAcu
186	NW_006725354.1	36000001	37000000	394068	285889	133	0.465215520709086	1e+06	183755101	BalAcu02	BalAcu
187	NW_006725355.1	1	1000000	447702	354073	264	0.74560895634516	1e+06	184755101	BalAcu02	BalAcu
188	NW_006725355.1	1000001	2000000	449354	334998	225	0.671645800870453	1e+06	185755101	BalAcu02	BalAcu
189	NW_006725355.1	2000001	3000000	444150	323043	275	0.851279860575837	1e+06	186755101	BalAcu02	BalAcu
190	NW_006725355.1	3000001	4000000	449598	370658	392	1.0575786843937	1e+06	187755101	BalAcu02	BalAcu
191	NW_006725355.1	4000001	5000000	511905	306755	307	1.00079868298805	1e+06	188755101	BalAcu02	BalAcu
192	NW_006725355.1	5000001	6000000	392984	197408	104	0.526827686821203	1e+06	189755101	BalAcu02	BalAcu
193	NW_006725355.1	6000001	6578050	267108	129695	74	0.570569412853233	578050	190755101	BalAcu02	BalAcu
194	NW_006725366.1	1	1000000	414748	305199	230	0.753606663193523	1e+06	191333151	BalAcu02	BalAcu
195	NW_006725366.1	1000001	2000000	410192	286953	128	0.446066080507958	1e+06	192333151	BalAcu02	BalAcu
196	NW_006725366.1	2000001	3000000	306089	208760	405	1.94002682506227	1e+06	193333151	BalAcu02	BalAcu
197	NW_006725366.1	3000001	4000000	412234	310116	243	0.783577758000232	1e+06	194333151	BalAcu02	BalAcu
198	NW_006725366.1	4000001	5000000	449096	369682	255	0.689782028878874	1e+06	195333151	BalAcu02	BalAcu
199	NW_006725366.1	5000001	6000000	472240	391094	141	0.360527136698594	1e+06	196333151	BalAcu02	BalAcu
200	NW_006725366.1	6000001	7000000	474479	386748	125	0.323207876963811	1e+06	197333151	BalAcu02	BalAcu
201	NW_006725366.1	7000001	8000000	379715	263866	187	0.708693048744439	1e+06	198333151	BalAcu02	BalAcu
202	NW_006725366.1	8000001	8853351	355196	240006	91	0.379157187736973	853351	199333151	BalAcu02	BalAcu
203	NW_006725377.1	1	1000000	275618	179869	99	0.550400569303215	1e+06	200186502	BalAcu02	BalAcu
204	NW_006725377.1	1000001	2000000	343549	243344	259	1.06433690577947	1e+06	201186502	BalAcu02	BalAcu
205	NW_006725377.1	2000001	3000000	431929	295815	261	0.88230819938137	1e+06	202186502	BalAcu02	BalAcu
206	NW_006725377.1	3000001	4000000	385108	273176	306	1.12015696840132	1e+06	203186502	BalAcu02	BalAcu
207	NW_006725377.1	4000001	5000000	382995	256869	110	0.428233846824646	1e+06	204186502	BalAcu02	BalAcu
208	NW_006725377.1	5000001	6000000	384808	257677	255	0.989611024654897	1e+06	205186502	BalAcu02	BalAcu
209	NW_006725377.1	6000001	7000000	302862	170752	202	1.18300224887556	1e+06	206186502	BalAcu02	BalAcu
210	NW_006725377.1	7000001	8000000	304242	139486	60	0.43015069612721	1e+06	207186502	BalAcu02	BalAcu
211	NW_006725377.1	8000001	9000000	283570	144293	158	1.09499421316349	1e+06	208186502	BalAcu02	BalAcu
212	NW_006725388.1	1	1000000	435007	315282	194	0.615322156038086	1e+06	209186502	BalAcu02	BalAcu
213	NW_006725388.1	1000001	2000000	368356	257467	299	1.16131387711823	1e+06	210186502	BalAcu02	BalAcu
214	NW_006725388.1	2000001	3000000	442636	312197	165	0.528512445667319	1e+06	211186502	BalAcu02	BalAcu
215	NW_006725388.1	3000001	4000000	438014	287161	161	0.560661092557833	1e+06	212186502	BalAcu02	BalAcu
216	NW_006725388.1	4000001	5000000	424780	295086	198	0.670990829791993	1e+06	213186502	BalAcu02	BalAcu
217	NW_006725388.1	5000001	6000000	364147	267715	196	0.73212184599294	1e+06	214186502	BalAcu02	BalAcu
218	NW_006725399.1	1	1000000	230933	154181	92	0.59670127966481	1e+06	215186502	BalAcu02	BalAcu
219	NW_006725399.1	1000001	2000000	399994	223442	115	0.51467494920382	1e+06	216186502	BalAcu02	BalAcu
220	NW_006725399.1	2000001	3000000	422852	222905	186	0.834436194791503	1e+06	217186502	BalAcu02	BalAcu
221	NW_006725399.1	3000001	4000000	462445	294302	191	0.64899321105531	1e+06	218186502	BalAcu02	BalAcu
222	NW_006725399.1	4000001	5000000	421706	301162	293	0.972898307223355	1e+06	219186502	BalAcu02	BalAcu
223	NW_006725399.1	5000001	6000000	315767	200455	199	0.992741513057794	1e+06	220186502	BalAcu02	BalAcu
224	NW_006725410.1	1	1000000	369996	241984	135	0.5578881248347	1e+06	221186502	BalAcu02	BalAcu
225	NW_006725410.1	1000001	2000000	340994	199099	152	0.763439294019558	1e+06	222186502	BalAcu02	BalAcu
226	NW_006725410.1	2000001	3000000	325304	240535	153	0.636082067058848	1e+06	223186502	BalAcu02	BalAcu
227	NW_006725410.1	3000001	4000000	375318	276917	206	0.743905213475518	1e+06	224186502	BalAcu02	BalAcu
228	NW_006725410.1	4000001	5000000	423544	306338	178	0.581057524694945	1e+06	225186502	BalAcu02	BalAcu
229	NW_006725410.1	5000001	6000000	412229	278445	181	0.650038607265349	1e+06	226186502	BalAcu02	BalAcu
230	NW_006725410.1	6000001	6702869	254905	187270	110	0.58738719495915	702869	227186502	BalAcu02	BalAcu
231	NW_006725421.1	1	1000000	359296	200567	98	0.488614777106902	1e+06	227889371	BalAcu02	BalAcu
232	NW_006725421.1	1000001	2000000	386900	251706	146	0.580041794792337	1e+06	228889371	BalAcu02	BalAcu
233	NW_006725421.1	2000001	3000000	376548	248075	183	0.737680137055326	1e+06	229889371	BalAcu02	BalAcu
234	NW_006725421.1	3000001	4000000	321472	203459	157	0.771654239920574	1e+06	230889371	BalAcu02	BalAcu
235	NW_006725421.1	4000001	5000000	394305	283014	251	0.886881921035709	1e+06	231889371	BalAcu02	BalAcu
236	NW_006725421.1	5000001	6000000	347701	258982	124	0.478797754284082	1e+06	232889371	BalAcu02	BalAcu
237	NW_006725432.1	1	1000000	376127	270816	136	0.502185986056954	1e+06	233889371	BalAcu02	BalAcu
238	NW_006725432.1	1000001	2000000	386137	278543	150	0.538516494760235	1e+06	234889371	BalAcu02	BalAcu
239	NW_006725432.1	2000001	3000000	324761	201706	135	0.669290948211754	1e+06	235889371	BalAcu02	BalAcu
240	NW_006725432.1	3000001	4000000	430016	335801	206	0.613458566234169	1e+06	236889371	BalAcu02	BalAcu
241	NW_006725432.1	4000001	5000000	368324	240009	71	0.295822239999333	1e+06	237889371	BalAcu02	BalAcu
242	NW_006725432.1	5000001	6000000	401821	294284	111	0.377186663223281	1e+06	238889371	BalAcu02	BalAcu
243	NW_006725443.1	1	1000000	414785	329407	260	0.789297130904929	1e+06	239889371	BalAcu02	BalAcu
244	NW_006725443.1	1000001	2000000	353699	222646	99	0.444652048543428	1e+06	240889371	BalAcu02	BalAcu
245	NW_006725443.1	2000001	3000000	368478	255768	173	0.676394232272997	1e+06	241889371	BalAcu02	BalAcu
246	NW_006725443.1	3000001	4000000	370918	249414	175	0.701644655071488	1e+06	242889371	BalAcu02	BalAcu
247	NW_006725443.1	4000001	5000000	334875	251636	99	0.393425424025179	1e+06	243889371	BalAcu02	BalAcu
248	NW_006725443.1	5000001	6000000	349478	187362	293	1.56381763644709	1e+06	244889371	BalAcu02	BalAcu
249	NW_006725443.1	6000001	7000000	426963	302553	292	0.965120160765221	1e+06	245889371	BalAcu02	BalAcu
250	NW_006725443.1	7000001	8000000	372373	244257	165	0.67551799948415	1e+06	246889371	BalAcu02	BalAcu
251	NW_006725443.1	8000001	9000000	394481	245243	217	0.884836672198595	1e+06	247889371	BalAcu02	BalAcu
252	NW_006725443.1	9000001	10000000	330085	201979	129	0.63868025883879	1e+06	248889371	BalAcu02	BalAcu
253	NW_006725443.1	10000001	11000000	311369	150109	216	1.43895435983186	1e+06	249889371	BalAcu02	BalAcu
254	NW_006725454.1	1	1000000	368430	289875	210	0.724450194049159	1e+06	250889371	BalAcu02	BalAcu
255	NW_006725454.1	1000001	2000000	330051	231222	188	0.813071420539568	1e+06	251889371	BalAcu02	BalAcu
256	NW_006725454.1	2000001	3000000	335461	245580	186	0.757390666992426	1e+06	252889371	BalAcu02	BalAcu
257	NW_006725454.1	3000001	4000000	339194	262407	322	1.22710141116662	1e+06	253889371	BalAcu02	BalAcu
258	NW_006725454.1	4000001	5000000	353979	258775	139	0.537146169452227	1e+06	254889371	BalAcu02	BalAcu
259	NW_006725454.1	5000001	6000000	398320	307957	168	0.545530707209123	1e+06	255889371	BalAcu02	BalAcu
260	NW_006725465.1	1	1000000	399747	249161	166	0.666235887638916	1e+06	256889371	BalAcu02	BalAcu
261	NW_006725465.1	1000001	2000000	432433	324127	198	0.610871664501877	1e+06	257889371	BalAcu02	BalAcu
262	NW_006725465.1	2000001	3000000	490602	372436	259	0.695421495236766	1e+06	258889371	BalAcu02	BalAcu
263	NW_006725465.1	3000001	4000000	344154	233868	78	0.333521473651804	1e+06	259889371	BalAcu02	BalAcu
264	NW_006725465.1	4000001	5000000	433028	267644	186	0.694952997265024	1e+06	260889371	BalAcu02	BalAcu
265	NW_006725465.1	5000001	6000000	464781	342373	149	0.435197868990837	1e+06	261889371	BalAcu02	BalAcu
266	NW_006725465.1	6000001	7000000	442820	345506	192	0.555706702633239	1e+06	262889371	BalAcu02	BalAcu
267	NW_006725465.1	7000001	8000000	418246	302310	289	0.955972346267077	1e+06	263889371	BalAcu02	BalAcu
268	NW_006725465.1	8000001	9000000	506450	371651	223	0.600025292545964	1e+06	264889371	BalAcu02	BalAcu
269	NW_006725465.1	9000001	10000000	466289	343342	546	1.59025111987464	1e+06	265889371	BalAcu02	BalAcu
270	NW_006725465.1	10000001	11000000	507639	364510	212	0.581602699514417	1e+06	266889371	BalAcu02	BalAcu
271	NW_006725465.1	11000001	12000000	432758	312169	201	0.643881999814203	1e+06	267889371	BalAcu02	BalAcu
272	NW_006725465.1	12000001	13000000	343527	245122	221	0.901591860379729	1e+06	268889371	BalAcu02	BalAcu
273	NW_006725465.1	13000001	14000000	401894	279308	264	0.945193120139774	1e+06	269889371	BalAcu02	BalAcu
274	NW_006725465.1	14000001	15000000	384638	271812	67	0.246493900195724	1e+06	270889371	BalAcu02	BalAcu
275	NW_006725465.1	15000001	16000000	344047	238347	92	0.385991852215467	1e+06	271889371	BalAcu02	BalAcu
276	NW_006725465.1	16000001	17000000	442220	323717	202	0.624001828757835	1e+06	272889371	BalAcu02	BalAcu
277	NW_006725465.1	17000001	18000000	418595	325367	256	0.786803824604216	1e+06	273889371	BalAcu02	BalAcu
278	NW_006725465.1	18000001	19000000	412001	324000	134	0.41358024691358	1e+06	274889371	BalAcu02	BalAcu
279	NW_006725465.1	19000001	20000000	465042	361908	121	0.334339113807929	1e+06	275889371	BalAcu02	BalAcu
280	NW_006725465.1	20000001	21000000	382064	264202	171	0.647232042149567	1e+06	276889371	BalAcu02	BalAcu
281	NW_006725465.1	21000001	22000000	428714	343178	312	0.909149187885004	1e+06	277889371	BalAcu02	BalAcu
282	NW_006725465.1	22000001	23000000	425601	317216	277	0.873222031675578	1e+06	278889371	BalAcu02	BalAcu
283	NW_006725465.1	23000001	24000000	430836	341792	193	0.564670910963393	1e+06	279889371	BalAcu02	BalAcu
284	NW_006725465.1	24000001	25000000	367696	293901	202	0.687306269798333	1e+06	280889371	BalAcu02	BalAcu
285	NW_006725465.1	25000001	26000000	295888	184925	51	0.275787481411383	1e+06	281889371	BalAcu02	BalAcu
286	NW_006725465.1	26000001	26777380	246174	200218	221	1.10379686142105	777380	282889371	BalAcu02	BalAcu
287	NW_006725466.1	1000001	2000000	297713	179474	122	0.679764199828387	1e+06	283666751	BalAcu02	BalAcu
288	NW_006725466.1	2000001	3000000	470507	364828	193	0.529016413213898	1e+06	284666751	BalAcu02	BalAcu
289	NW_006725466.1	3000001	4000000	409277	323747	311	0.960626662177565	1e+06	285666751	BalAcu02	BalAcu
290	NW_006725466.1	4000001	5000000	424026	321020	186	0.579403152451561	1e+06	286666751	BalAcu02	BalAcu
291	NW_006725466.1	5000001	6000000	362789	212379	104	0.489690600294756	1e+06	287666751	BalAcu02	BalAcu
292	NW_006725466.1	6000001	7000000	317518	191314	111	0.580197999100954	1e+06	288666751	BalAcu02	BalAcu
293	NW_006725466.1	7000001	8000000	345568	204780	158	0.771559722629163	1e+06	289666751	BalAcu02	BalAcu
294	NW_006725466.1	8000001	9000000	335659	177572	166	0.934832068118848	1e+06	290666751	BalAcu02	BalAcu
295	NW_006725477.1	1	1000000	392914	305293	201	0.658383913158834	1e+06	291666751	BalAcu02	BalAcu
296	NW_006725477.1	1000001	2000000	391125	299480	380	1.26886603445973	1e+06	292666751	BalAcu02	BalAcu
297	NW_006725477.1	2000001	3000000	451723	311175	164	0.527034626817707	1e+06	293666751	BalAcu02	BalAcu
298	NW_006725477.1	3000001	4000000	373139	314612	347	1.10294585076221	1e+06	294666751	BalAcu02	BalAcu
299	NW_006725477.1	4000001	5000000	383666	301212	226	0.750302112797631	1e+06	295666751	BalAcu02	BalAcu
300	NW_006725477.1	5000001	6000000	326956	227557	198	0.870111664330256	1e+06	296666751	BalAcu02	BalAcu
301	NW_006725488.1	1	1000000	339559	239148	126	0.526870389884089	1e+06	297666751	BalAcu02	BalAcu
302	NW_006725488.1	1000001	2000000	337716	208906	153	0.732386815122591	1e+06	298666751	BalAcu02	BalAcu
303	NW_006725488.1	2000001	3000000	368704	250783	175	0.697814445157766	1e+06	299666751	BalAcu02	BalAcu
304	NW_006725488.1	3000001	4000000	332753	197440	151	0.764789303079417	1e+06	300666751	BalAcu02	BalAcu
305	NW_006725488.1	4000001	5000000	340833	218245	215	0.985131389035259	1e+06	301666751	BalAcu02	BalAcu
306	NW_006725488.1	5000001	6000000	398905	259182	193	0.744650477270798	1e+06	302666751	BalAcu02	BalAcu
307	NW_006725499.1	1	1000000	389934	262035	118	0.450321521934093	1e+06	303666751	BalAcu02	BalAcu
308	NW_006725499.1	1000001	2000000	299413	216577	149	0.687977024337764	1e+06	304666751	BalAcu02	BalAcu
309	NW_006725499.1	2000001	3000000	364498	224263	102	0.454823131769396	1e+06	305666751	BalAcu02	BalAcu
310	NW_006725499.1	3000001	4000000	365004	254636	174	0.68332835891233	1e+06	306666751	BalAcu02	BalAcu
311	NW_006725499.1	4000001	5000000	355311	231542	124	0.535539988425426	1e+06	307666751	BalAcu02	BalAcu
312	NW_006725499.1	5000001	6000000	369139	219762	133	0.605200171094184	1e+06	308666751	BalAcu02	BalAcu
313	NW_006725499.1	6000001	7000000	397501	232867	148	0.635555918185058	1e+06	309666751	BalAcu02	BalAcu
314	NW_006725499.1	7000001	8000000	344340	228178	172	0.753797473901954	1e+06	310666751	BalAcu02	BalAcu
315	NW_006725499.1	8000001	9000000	361952	243213	236	0.9703428681855	1e+06	311666751	BalAcu02	BalAcu
316	NW_006725499.1	9000001	9802036	276159	174028	165	0.948123290504976	802036	312666751	BalAcu02	BalAcu
317	NW_006725510.1	1	1000000	343394	258637	198	0.765551719204909	1e+06	313468787	BalAcu02	BalAcu
318	NW_006725510.1	1000001	2000000	394945	285097	141	0.494568515277257	1e+06	314468787	BalAcu02	BalAcu
319	NW_006725510.1	2000001	3000000	386956	286564	162	0.56531874206111	1e+06	315468787	BalAcu02	BalAcu
320	NW_006725510.1	3000001	4000000	380921	285073	50	0.175393671094772	1e+06	316468787	BalAcu02	BalAcu
321	NW_006725510.1	4000001	5000000	360396	245298	95	0.387284038190283	1e+06	317468787	BalAcu02	BalAcu
322	NW_006725510.1	5000001	6000000	354677	203220	87	0.428107469737231	1e+06	318468787	BalAcu02	BalAcu
323	NW_006725521.1	1	1000000	338510	219929	226	1.02760436322631	1e+06	319468787	BalAcu02	BalAcu
324	NW_006725521.1	1000001	2000000	341743	262858	191	0.726628065343265	1e+06	320468787	BalAcu02	BalAcu
325	NW_006725521.1	2000001	3000000	365038	259642	168	0.647044777039154	1e+06	321468787	BalAcu02	BalAcu
326	NW_006725521.1	3000001	4000000	341923	225707	184	0.815216187357946	1e+06	322468787	BalAcu02	BalAcu
327	NW_006725521.1	4000001	5000000	379104	267804	118	0.440620752490627	1e+06	323468787	BalAcu02	BalAcu
328	NW_006725521.1	5000001	6000000	365877	268315	162	0.603767959301567	1e+06	324468787	BalAcu02	BalAcu
329	NW_006725532.1	1	1000000	454863	308188	167	0.541877036094851	1e+06	325468787	BalAcu02	BalAcu
330	NW_006725532.1	1000001	2000000	419510	294534	172	0.583973327357792	1e+06	326468787	BalAcu02	BalAcu
331	NW_006725532.1	2000001	3000000	403029	293752	275	0.936163838884501	1e+06	327468787	BalAcu02	BalAcu
332	NW_006725532.1	3000001	4000000	436833	296439	149	0.502632919420184	1e+06	328468787	BalAcu02	BalAcu
333	NW_006725532.1	4000001	5000000	436804	297447	190	0.638769259733667	1e+06	329468787	BalAcu02	BalAcu
334	NW_006725532.1	5000001	6000000	424130	312843	334	1.06762817131916	1e+06	330468787	BalAcu02	BalAcu
335	NW_006725532.1	6000001	7000000	448241	330557	289	0.874281893894245	1e+06	331468787	BalAcu02	BalAcu
336	NW_006725532.1	7000001	8000000	410932	295360	295	0.998781148429036	1e+06	332468787	BalAcu02	BalAcu
337	NW_006725532.1	8000001	9000000	429191	303944	188	0.618534993288237	1e+06	333468787	BalAcu02	BalAcu
338	NW_006725532.1	9000001	10000000	418139	277061	234	0.844579352561349	1e+06	334468787	BalAcu02	BalAcu
339	NW_006725532.1	10000001	11000000	401533	276384	206	0.745339817066111	1e+06	335468787	BalAcu02	BalAcu
340	NW_006725543.1	1	1000000	458924	354193	0	0	1e+06	336468787	BalAcu02	BalAcu
341	NW_006725543.1	1000001	2000000	533376	409218	0	0	1e+06	337468787	BalAcu02	BalAcu
342	NW_006725543.1	2000001	3000000	445347	339236	111	0.327205839002936	1e+06	338468787	BalAcu02	BalAcu
343	NW_006725543.1	3000001	4000000	385415	282969	151	0.533627358473896	1e+06	339468787	BalAcu02	BalAcu
344	NW_006725543.1	4000001	5000000	427866	334664	207	0.618530824946812	1e+06	340468787	BalAcu02	BalAcu
345	NW_006725543.1	5000001	5827705	339716	271700	273	1.00478468899522	827705	341468787	BalAcu02	BalAcu
346	NW_006725554.1	1	1000000	350111	230085	108	0.469391746528457	1e+06	342296492	BalAcu02	BalAcu
347	NW_006725554.1	1000001	2000000	353862	248640	125	0.502734877734878	1e+06	343296492	BalAcu02	BalAcu
348	NW_006725554.1	2000001	3000000	392054	252655	194	0.767845480991866	1e+06	344296492	BalAcu02	BalAcu
349	NW_006725554.1	3000001	4000000	346511	228525	170	0.743901104911935	1e+06	345296492	BalAcu02	BalAcu
350	NW_006725554.1	4000001	5000000	357394	232465	189	0.813025616759512	1e+06	346296492	BalAcu02	BalAcu
351	NW_006725554.1	5000001	5829520	305928	193614	109	0.562975817864411	829520	347296492	BalAcu02	BalAcu
352	NW_006725565.1	1	1000000	384153	298995	224	0.749176407632235	1e+06	348126012	BalAcu02	BalAcu
353	NW_006725565.1	1000001	2000000	312374	211251	165	0.781061391425366	1e+06	349126012	BalAcu02	BalAcu
354	NW_006725565.1	2000001	3000000	329188	252878	277	1.09538987179589	1e+06	350126012	BalAcu02	BalAcu
355	NW_006725565.1	3000001	4000000	375742	275753	259	0.939246354527421	1e+06	351126012	BalAcu02	BalAcu
356	NW_006725565.1	4000001	5000000	372929	306114	314	1.02576164435472	1e+06	352126012	BalAcu02	BalAcu
357	NW_006725565.1	5000001	5818385	309873	240948	190	0.788551886714146	818385	353126012	BalAcu02	BalAcu
358	NW_006725576.1	1	1000000	355677	280713	230	0.81934217510411	1e+06	353944397	BalAcu02	BalAcu
359	NW_006725576.1	1000001	2000000	370370	290600	219	0.753613214039917	1e+06	354944397	BalAcu02	BalAcu
360	NW_006725576.1	2000001	3000000	341734	249377	157	0.629568885663072	1e+06	355944397	BalAcu02	BalAcu
361	NW_006725576.1	3000001	4000000	402722	321453	252	0.78394042052804	1e+06	356944397	BalAcu02	BalAcu
362	NW_006725576.1	4000001	5000000	385760	313451	189	0.602965056739331	1e+06	357944397	BalAcu02	BalAcu
363	NW_006725576.1	5000001	6000000	289424	186154	75	0.402892229014687	1e+06	358944397	BalAcu02	BalAcu
364	NW_006725576.1	6000001	7000000	369831	259103	100	0.385946901425302	1e+06	359944397	BalAcu02	BalAcu
365	NW_006725576.1	7000001	8000000	340877	247625	134	0.541140837960626	1e+06	360944397	BalAcu02	BalAcu
366	NW_006725576.1	8000001	9000000	386710	311404	268	0.860618360714699	1e+06	361944397	BalAcu02	BalAcu
367	NW_006725576.1	9000001	10000000	382501	293949	206	0.700801839774927	1e+06	362944397	BalAcu02	BalAcu
368	NW_006725576.1	10000001	11000000	492961	381301	159	0.416993398915817	1e+06	363944397	BalAcu02	BalAcu
369	NW_006725576.1	11000001	12000000	334455	209453	172	0.821186614658181	1e+06	364944397	BalAcu02	BalAcu
370	NW_006725576.1	12000001	13000000	414111	289592	95	0.328047736125307	1e+06	365944397	BalAcu02	BalAcu
371	NW_006725576.1	13000001	14000000	304439	165400	91	0.550181378476421	1e+06	366944397	BalAcu02	BalAcu
372	NW_006725576.1	14000001	15000000	287712	125748	101	0.803193688965232	1e+06	367944397	BalAcu02	BalAcu
373	NW_006725576.1	15000001	16000000	286545	139799	103	0.736772079914735	1e+06	368944397	BalAcu02	BalAcu
374	NW_006725576.1	16000001	17000000	347271	147578	145	0.982531271598748	1e+06	369944397	BalAcu02	BalAcu
375	NW_006725576.1	17000001	18000000	356361	226765	128	0.564461005887152	1e+06	370944397	BalAcu02	BalAcu
376	NW_006725576.1	18000001	19000000	346324	210867	256	1.21403538723461	1e+06	371944397	BalAcu02	BalAcu
377	NW_006725576.1	19000001	20000000	369859	244122	148	0.606254249924218	1e+06	372944397	BalAcu02	BalAcu
378	NW_006725576.1	20000001	21000000	377048	206069	116	0.56291824583028	1e+06	373944397	BalAcu02	BalAcu
379	NW_006725576.1	21000001	22000000	414111	250036	121	0.483930314034779	1e+06	374944397	BalAcu02	BalAcu
380	NW_006725576.1	22000001	23000000	386634	277256	157	0.566263669677121	1e+06	375944397	BalAcu02	BalAcu
381	NW_006725576.1	23000001	24000000	388067	285025	189	0.663099728094027	1e+06	376944397	BalAcu02	BalAcu
382	NW_006725576.1	24000001	25000000	409256	294158	206	0.700303918302409	1e+06	377944397	BalAcu02	BalAcu
383	NW_006725576.1	25000001	26000000	274220	146546	99	0.675555798179411	1e+06	378944397	BalAcu02	BalAcu
384	NW_006725577.1	1	1000000	316910	137671	52	0.377712081702029	1e+06	379944397	BalAcu02	BalAcu
385	NW_006725577.1	1000001	2000000	394760	215102	125	0.581119654861415	1e+06	380944397	BalAcu02	BalAcu
386	NW_006725577.1	2000001	3000000	409631	249068	200	0.802993559991649	1e+06	381944397	BalAcu02	BalAcu
387	NW_006725577.1	3000001	4000000	385981	253042	122	0.482133400779317	1e+06	382944397	BalAcu02	BalAcu
388	NW_006725577.1	4000001	5000000	427495	268384	104	0.387504471205437	1e+06	383944397	BalAcu02	BalAcu
389	NW_006725577.1	5000001	6000000	361351	224815	153	0.680559571202989	1e+06	384944397	BalAcu02	BalAcu
390	NW_006725577.1	6000001	7000000	347389	225704	77	0.341154786800411	1e+06	385944397	BalAcu02	BalAcu
391	NW_006725577.1	7000001	7927523	320640	244278	117	0.478962493552428	927523	386944397	BalAcu02	BalAcu
392	NW_006725588.1	1	1000000	320991	242332	97	0.400277305514748	1e+06	387871920	BalAcu02	BalAcu
393	NW_006725588.1	1000001	2000000	384342	294785	186	0.630968332852757	1e+06	388871920	BalAcu02	BalAcu
394	NW_006725588.1	2000001	3000000	309414	231238	116	0.501647653067402	1e+06	389871920	BalAcu02	BalAcu
395	NW_006725588.1	3000001	4000000	359852	274737	195	0.709769707028904	1e+06	390871920	BalAcu02	BalAcu
396	NW_006725588.1	4000001	5000000	379621	291995	216	0.739738694155722	1e+06	391871920	BalAcu02	BalAcu
397	NW_006725599.1	1	1000000	413880	325340	194	0.596299256162784	1e+06	392871920	BalAcu02	BalAcu
398	NW_006725599.1	1000001	2000000	461824	328705	200	0.608448304710911	1e+06	393871920	BalAcu02	BalAcu
399	NW_006725599.1	2000001	3000000	423734	293717	220	0.749020315473738	1e+06	394871920	BalAcu02	BalAcu
400	NW_006725599.1	3000001	4000000	437354	309633	180	0.581333385007412	1e+06	395871920	BalAcu02	BalAcu
401	NW_006725599.1	4000001	5000000	429291	317772	338	1.06365570283096	1e+06	396871920	BalAcu02	BalAcu
402	NW_006725610.1	1	1000000	484971	355518	156	0.438796347864243	1e+06	397871920	BalAcu02	BalAcu
403	NW_006725610.1	1000001	2000000	376915	290209	254	0.875231298822573	1e+06	398871920	BalAcu02	BalAcu
404	NW_006725610.1	2000001	3000000	388483	284003	134	0.471826001838009	1e+06	399871920	BalAcu02	BalAcu
405	NW_006725610.1	3000001	4000000	393829	309509	224	0.723726935242594	1e+06	400871920	BalAcu02	BalAcu
406	NW_006725610.1	4000001	5000000	458762	364972	310	0.849380226428329	1e+06	401871920	BalAcu02	BalAcu
407	NW_006725621.1	1	1000000	395365	276849	146	0.527363291902806	1e+06	402871920	BalAcu02	BalAcu
408	NW_006725621.1	1000001	2000000	441494	338785	261	0.770400106262084	1e+06	403871920	BalAcu02	BalAcu
409	NW_006725621.1	2000001	3000000	427222	339078	204	0.601631483021606	1e+06	404871920	BalAcu02	BalAcu
410	NW_006725621.1	3000001	4000000	448274	326275	259	0.793808903532296	1e+06	405871920	BalAcu02	BalAcu
411	NW_006725621.1	4000001	5000000	422237	279963	128	0.457203273289685	1e+06	406871920	BalAcu02	BalAcu
412	NW_006725632.1	1	1000000	424742	226515	202	0.89177317175463	1e+06	407871920	BalAcu02	BalAcu
413	NW_006725632.1	1000001	2000000	459701	229149	92	0.401485496336445	1e+06	408871920	BalAcu02	BalAcu
414	NW_006725632.1	2000001	3000000	381654	201448	106	0.526190381636949	1e+06	409871920	BalAcu02	BalAcu
415	NW_006725632.1	3000001	4000000	353659	242791	178	0.733140849537256	1e+06	410871920	BalAcu02	BalAcu
416	NW_006725632.1	4000001	5000000	291745	176887	85	0.480532769508217	1e+06	411871920	BalAcu02	BalAcu
417	NW_006725643.1	1	1000000	323481	222591	147	0.660404059463321	1e+06	412871920	BalAcu02	BalAcu
418	NW_006725643.1	1000001	2000000	331384	253635	88	0.346955270368837	1e+06	413871920	BalAcu02	BalAcu
419	NW_006725643.1	2000001	3000000	244871	149987	105	0.7000606719249	1e+06	414871920	BalAcu02	BalAcu
420	NW_006725643.1	3000001	4000000	427044	351057	325	0.9257755863008	1e+06	415871920	BalAcu02	BalAcu
421	NW_006725643.1	4000001	5000000	403209	300870	302	1.0037557749194	1e+06	416871920	BalAcu02	BalAcu
422	NW_006725654.1	1	1000000	227571	100753	5	0.0496263138566594	1e+06	417871920	BalAcu02	BalAcu
423	NW_006725654.1	1000001	2000000	259880	113282	17	0.150067971963772	1e+06	418871920	BalAcu02	BalAcu
424	NW_006725654.1	2000001	3000000	291780	177549	72	0.405521855938361	1e+06	419871920	BalAcu02	BalAcu
425	NW_006725654.1	3000001	4000000	355791	228422	145	0.63478999395855	1e+06	420871920	BalAcu02	BalAcu
426	NW_006725654.1	4000001	4964212	322420	186025	145	0.779465125655154	964212	421871920	BalAcu02	BalAcu
427	NW_006725665.1	1	1000000	354522	246137	218	0.885685614109216	1e+06	422836132	BalAcu02	BalAcu
428	NW_006725665.1	1000001	2000000	329833	231090	119	0.514950884936605	1e+06	423836132	BalAcu02	BalAcu
429	NW_006725665.1	2000001	3000000	400421	288182	173	0.600315078665566	1e+06	424836132	BalAcu02	BalAcu
430	NW_006725665.1	3000001	4000000	431860	338058	212	0.627111324092316	1e+06	425836132	BalAcu02	BalAcu
431	NW_006725665.1	4000001	5000000	316375	215694	171	0.7927897855295	1e+06	426836132	BalAcu02	BalAcu
432	NW_006725676.1	1	1000000	413153	310042	147	0.474129311512634	1e+06	427836132	BalAcu02	BalAcu
433	NW_006725676.1	1000001	2000000	341701	240502	95	0.395007110127982	1e+06	428836132	BalAcu02	BalAcu
434	NW_006725676.1	2000001	3000000	368439	287675	224	0.778656469974798	1e+06	429836132	BalAcu02	BalAcu
435	NW_006725676.1	3000001	4000000	378530	289899	335	1.15557487262805	1e+06	430836132	BalAcu02	BalAcu
436	NW_006725676.1	4000001	4929180	352835	267744	82	0.306262698697263	929180	431836132	BalAcu02	BalAcu
437	NW_006725687.1	1	1000000	431238	336557	132	0.392206966427678	1e+06	432765312	BalAcu02	BalAcu
438	NW_006725687.1	1000001	2000000	452942	325690	117	0.359237311553932	1e+06	433765312	BalAcu02	BalAcu
439	NW_006725687.1	2000001	3000000	400161	290467	179	0.616249005911171	1e+06	434765312	BalAcu02	BalAcu
440	NW_006725687.1	3000001	4000000	449502	337990	122	0.360957424775881	1e+06	435765312	BalAcu02	BalAcu
441	NW_006725687.1	4000001	5000000	418310	315271	156	0.494812399491231	1e+06	436765312	BalAcu02	BalAcu
442	NW_006725687.1	5000001	6000000	398183	281170	224	0.796671053099548	1e+06	437765312	BalAcu02	BalAcu
443	NW_006725687.1	6000001	7000000	383461	267708	157	0.586459874191283	1e+06	438765312	BalAcu02	BalAcu
444	NW_006725687.1	7000001	8000000	355146	226991	132	0.581520853249688	1e+06	439765312	BalAcu02	BalAcu
445	NW_006725687.1	8000001	9000000	388965	275075	170	0.618013269108425	1e+06	440765312	BalAcu02	BalAcu
446	NW_006725687.1	9000001	10000000	316243	224360	206	0.918167231235514	1e+06	441765312	BalAcu02	BalAcu
447	NW_006725687.1	10000001	11000000	366355	267354	160	0.598457475855981	1e+06	442765312	BalAcu02	BalAcu
448	NW_006725687.1	11000001	12000000	401382	299899	225	0.750252585036962	1e+06	443765312	BalAcu02	BalAcu
449	NW_006725687.1	12000001	13000000	406655	303095	303	0.999686566917963	1e+06	444765312	BalAcu02	BalAcu
450	NW_006725687.1	13000001	14000000	389089	266015	117	0.439824821908539	1e+06	445765312	BalAcu02	BalAcu
451	NW_006725687.1	14000001	15000000	382111	278659	114	0.409102164293994	1e+06	446765312	BalAcu02	BalAcu
452	NW_006725687.1	15000001	16000000	414415	294027	226	0.768636893890697	1e+06	447765312	BalAcu02	BalAcu
453	NW_006725687.1	16000001	17000000	375839	289017	135	0.46710055117865	1e+06	448765312	BalAcu02	BalAcu
454	NW_006725687.1	17000001	18000000	375973	272596	79	0.289806160031695	1e+06	449765312	BalAcu02	BalAcu
455	NW_006725687.1	18000001	19000000	411808	277251	107	0.385931881219545	1e+06	450765312	BalAcu02	BalAcu
456	NW_006725687.1	19000001	20000000	430301	297735	214	0.718759971115253	1e+06	451765312	BalAcu02	BalAcu
457	NW_006725687.1	20000001	21000000	406979	278751	104	0.373092831953966	1e+06	452765312	BalAcu02	BalAcu
458	NW_006725687.1	21000001	22000000	448530	316341	314	0.992599757856237	1e+06	453765312	BalAcu02	BalAcu
459	NW_006725687.1	22000001	23000000	438901	300292	219	0.729290157579956	1e+06	454765312	BalAcu02	BalAcu
460	NW_006725687.1	23000001	24000000	429237	210676	177	0.840152651464809	1e+06	455765312	BalAcu02	BalAcu
461	NW_006725687.1	24000001	25000000	416121	189872	137	0.721538720822449	1e+06	456765312	BalAcu02	BalAcu
462	NW_006725688.1	1	1000000	312153	143081	115	0.803740538576051	1e+06	457765312	BalAcu02	BalAcu
463	NW_006725688.1	1000001	2000000	451049	313344	232	0.740400326797386	1e+06	458765312	BalAcu02	BalAcu
464	NW_006725688.1	2000001	3000000	414853	276492	181	0.654630152047799	1e+06	459765312	BalAcu02	BalAcu
465	NW_006725688.1	3000001	4000000	418895	271504	98	0.360952324827627	1e+06	460765312	BalAcu02	BalAcu
466	NW_006725688.1	4000001	4905133	326944	204825	53	0.258757475894056	905133	461765312	BalAcu02	BalAcu
467	NW_006725699.1	1	1000000	241080	199688	56	0.280437482472657	1e+06	462670445	BalAcu02	BalAcu
468	NW_006725699.1	1000001	2000000	397500	298993	291	0.973266932670665	1e+06	463670445	BalAcu02	BalAcu
469	NW_006725699.1	2000001	3000000	416597	323615	227	0.701450798016161	1e+06	464670445	BalAcu02	BalAcu
470	NW_006725699.1	3000001	4000000	416474	350667	186	0.530417746751191	1e+06	465670445	BalAcu02	BalAcu
471	NW_006725699.1	4000001	5000000	416043	336836	199	0.590791958104241	1e+06	466670445	BalAcu02	BalAcu
472	NW_006725699.1	5000001	6000000	493137	374124	276	0.737723321679443	1e+06	467670445	BalAcu02	BalAcu
473	NW_006725699.1	6000001	7000000	383903	252049	125	0.495935314165103	1e+06	468670445	BalAcu02	BalAcu
474	NW_006725699.1	7000001	8000000	364542	195728	69	0.352530041690509	1e+06	469670445	BalAcu02	BalAcu
475	NW_006725699.1	8000001	9000000	362207	213016	136	0.638449693919706	1e+06	470670445	BalAcu02	BalAcu
476	NW_006725710.1	1	1000000	232505	171480	76	0.443200373221367	1e+06	471670445	BalAcu02	BalAcu
477	NW_006725710.1	1000001	2000000	336201	212270	156	0.734913082395063	1e+06	472670445	BalAcu02	BalAcu
478	NW_006725710.1	2000001	3000000	353681	233994	134	0.572664256348453	1e+06	473670445	BalAcu02	BalAcu
479	NW_006725710.1	3000001	4000000	360876	292013	217	0.743117600928726	1e+06	474670445	BalAcu02	BalAcu
480	NW_006725710.1	4000001	4857769	279181	213739	109	0.509967764422964	857769	475670445	BalAcu02	BalAcu
481	NW_006725721.1	1	1000000	342872	162971	166	1.01858612882046	1e+06	476528214	BalAcu02	BalAcu
482	NW_006725721.1	1000001	2000000	329093	128228	108	0.842249742645912	1e+06	477528214	BalAcu02	BalAcu
483	NW_006725721.1	2000001	3000000	410227	235561	68	0.288672573133923	1e+06	478528214	BalAcu02	BalAcu
484	NW_006725721.1	3000001	4000000	422959	294255	129	0.438395269409186	1e+06	479528214	BalAcu02	BalAcu
485	NW_006725721.1	4000001	4838905	297548	185761	89	0.479110254574426	838905	480528214	BalAcu02	BalAcu
486	NW_006725732.1	1	1000000	370252	240601	151	0.627595064027165	1e+06	481367119	BalAcu02	BalAcu
487	NW_006725732.1	1000001	2000000	309360	216042	149	0.68968071023227	1e+06	482367119	BalAcu02	BalAcu
488	NW_006725732.1	2000001	3000000	399226	310713	298	0.959084428395336	1e+06	483367119	BalAcu02	BalAcu
489	NW_006725732.1	3000001	4000000	446318	338287	229	0.676939994738196	1e+06	484367119	BalAcu02	BalAcu
490	NW_006725732.1	4000001	4823326	370019	246909	107	0.43335803879162	823326	485367119	BalAcu02	BalAcu
491	NW_006725743.1	1	1000000	386289	309591	231	0.746145721290348	1e+06	486190445	BalAcu02	BalAcu
492	NW_006725743.1	1000001	2000000	380528	256880	176	0.685144814699471	1e+06	487190445	BalAcu02	BalAcu
493	NW_006725743.1	2000001	3000000	344394	226008	132	0.584050122119571	1e+06	488190445	BalAcu02	BalAcu
494	NW_006725743.1	3000001	4000000	260875	189561	116	0.611940219770944	1e+06	489190445	BalAcu02	BalAcu
495	NW_006725754.1	1	1000000	372150	283010	196	0.692555033391046	1e+06	490190445	BalAcu02	BalAcu
496	NW_006725754.1	1000001	2000000	353208	284056	203	0.714647815923621	1e+06	491190445	BalAcu02	BalAcu
497	NW_006725754.1	2000001	3000000	411314	322246	235	0.729256530724974	1e+06	492190445	BalAcu02	BalAcu
498	NW_006725754.1	3000001	4000000	345913	260255	199	0.76463468521258	1e+06	493190445	BalAcu02	BalAcu
499	NW_006725754.1	4000001	5000000	371069	292645	502	1.71538895248509	1e+06	494190445	BalAcu02	BalAcu
500	NW_006725754.1	5000001	6000000	506445	376411	113	0.300203766627436	1e+06	495190445	BalAcu02	BalAcu
501	NW_006725754.1	6000001	7000000	373795	261984	153	0.58400513008428	1e+06	496190445	BalAcu02	BalAcu
502	NW_006725754.1	7000001	8000000	437651	335122	321	0.957860122582224	1e+06	497190445	BalAcu02	BalAcu
503	NW_006725765.1	1	1000000	380278	274926	178	0.647446949360919	1e+06	498190445	BalAcu02	BalAcu
504	NW_006725765.1	1000001	2000000	373883	296787	147	0.495304713481386	1e+06	499190445	BalAcu02	BalAcu
505	NW_006725765.1	2000001	3000000	363939	268559	167	0.621837287151054	1e+06	500190445	BalAcu02	BalAcu
506	NW_006725765.1	3000001	4000000	395529	280238	177	0.631605992049615	1e+06	501190445	BalAcu02	BalAcu
507	NW_006725765.1	4000001	4645554	238303	175975	51	0.289813894019037	645554	502190445	BalAcu02	BalAcu
508	NW_006725776.1	1	1000000	415982	344134	344	0.999610616794621	1e+06	502835999	BalAcu02	BalAcu
509	NW_006725776.1	1000001	2000000	413841	302224	265	0.876833077452486	1e+06	503835999	BalAcu02	BalAcu
510	NW_006725776.1	2000001	3000000	467417	336557	276	0.820069111621508	1e+06	504835999	BalAcu02	BalAcu
511	NW_006725776.1	3000001	4000000	417118	279496	151	0.540258179007929	1e+06	505835999	BalAcu02	BalAcu
512	NW_006725776.1	4000001	4609585	253861	191743	130	0.677990852338808	609585	506835999	BalAcu02	BalAcu
513	NW_006725787.1	1	1000000	440426	360957	276	0.764634014577914	1e+06	507445584	BalAcu02	BalAcu
514	NW_006725787.1	1000001	2000000	428757	309553	167	0.539487583709413	1e+06	508445584	BalAcu02	BalAcu
515	NW_006725787.1	2000001	3000000	459201	371937	325	0.873803896896517	1e+06	509445584	BalAcu02	BalAcu
516	NW_006725787.1	3000001	4000000	379600	315314	236	0.748460265005677	1e+06	510445584	BalAcu02	BalAcu
517	NW_006725787.1	4000001	5000000	380291	288577	82	0.284152929720664	1e+06	511445584	BalAcu02	BalAcu
518	NW_006725787.1	5000001	6000000	421663	328358	118	0.359363865049732	1e+06	512445584	BalAcu02	BalAcu
519	NW_006725787.1	6000001	6523189	242066	176779	68	0.384661073996346	523189	513445584	BalAcu02	BalAcu
520	NW_006725798.1	1	1000000	391032	258165	114	0.441578060542676	1e+06	513968773	BalAcu02	BalAcu
521	NW_006725798.1	1000001	2000000	417198	261486	194	0.741913525007075	1e+06	514968773	BalAcu02	BalAcu
522	NW_006725798.1	2000001	3000000	460410	324914	267	0.821755910794856	1e+06	515968773	BalAcu02	BalAcu
523	NW_006725798.1	3000001	4000000	355690	255266	84	0.329068501092978	1e+06	516968773	BalAcu02	BalAcu
524	NW_006725798.1	4000001	5000000	376025	259303	226	0.871567239869959	1e+06	517968773	BalAcu02	BalAcu
525	NW_006725798.1	5000001	6000000	360682	195306	73	0.373772439146775	1e+06	518968773	BalAcu02	BalAcu
526	NW_006725798.1	6000001	7000000	340625	158054	94	0.594733445531274	1e+06	519968773	BalAcu02	BalAcu
527	NW_006725798.1	7000001	8000000	334600	140712	109	0.774631872192848	1e+06	520968773	BalAcu02	BalAcu
528	NW_006725798.1	8000001	9000000	375705	158449	162	1.02241099659827	1e+06	521968773	BalAcu02	BalAcu
529	NW_006725798.1	9000001	10000000	354380	144061	117	0.812155961710664	1e+06	522968773	BalAcu02	BalAcu
530	NW_006725798.1	10000001	11000000	350062	152243	76	0.499201933750649	1e+06	523968773	BalAcu02	BalAcu
531	NW_006725798.1	11000001	12000000	375425	240894	225	0.934020772621983	1e+06	524968773	BalAcu02	BalAcu
532	NW_006725798.1	12000001	13000000	314518	216621	96	0.443170329746423	1e+06	525968773	BalAcu02	BalAcu
533	NW_006725798.1	13000001	14000000	325613	185294	80	0.43174630587067	1e+06	526968773	BalAcu02	BalAcu
534	NW_006725798.1	14000001	15000000	341687	176693	129	0.730079856021461	1e+06	527968773	BalAcu02	BalAcu
535	NW_006725798.1	15000001	16000000	385134	194910	132	0.677235647221795	1e+06	528968773	BalAcu02	BalAcu
536	NW_006725798.1	16000001	17000000	387607	232949	75	0.321958883704158	1e+06	529968773	BalAcu02	BalAcu
537	NW_006725798.1	17000001	18000000	387508	251099	148	0.589408958219666	1e+06	530968773	BalAcu02	BalAcu
538	NW_006725798.1	18000001	19000000	367723	226253	74	0.32706748639797	1e+06	531968773	BalAcu02	BalAcu
539	NW_006725798.1	19000001	20000000	364353	235286	191	0.811778006341219	1e+06	532968773	BalAcu02	BalAcu
540	NW_006725798.1	20000001	21000000	352876	213637	239	1.11872007189766	1e+06	533968773	BalAcu02	BalAcu
541	NW_006725798.1	21000001	22000000	388237	242714	185	0.762213963759816	1e+06	534968773	BalAcu02	BalAcu
542	NW_006725798.1	22000001	23000000	299102	147292	80	0.543138799120115	1e+06	535968773	BalAcu02	BalAcu
543	NW_006725798.1	23000001	24000000	297877	129715	151	1.16409050610955	1e+06	536968773	BalAcu02	BalAcu
544	NW_006725798.1	24000001	25000000	372325	179200	90	0.502232142857143	1e+06	537968773	BalAcu02	BalAcu
545	NW_006725799.1	1	1000000	347281	275121	197	0.71604857499064	1e+06	538968773	BalAcu02	BalAcu
546	NW_006725799.1	1000001	2000000	377731	264396	175	0.661885958940377	1e+06	539968773	BalAcu02	BalAcu
547	NW_006725799.1	2000001	3000000	357611	275244	152	0.552237287642964	1e+06	540968773	BalAcu02	BalAcu
548	NW_006725799.1	3000001	4000000	375188	248086	133	0.536104415404336	1e+06	541968773	BalAcu02	BalAcu
549	NW_006725799.1	4000001	4583377	236960	164242	107	0.651477697543868	583377	542968773	BalAcu02	BalAcu
550	NW_006725810.1	1	1000000	449928	266189	152	0.571022844670516	1e+06	543552150	BalAcu02	BalAcu
551	NW_006725810.1	1000001	2000000	417539	256999	147	0.571986661426698	1e+06	544552150	BalAcu02	BalAcu
552	NW_006725810.1	2000001	3000000	485810	376727	274	0.727317128849273	1e+06	545552150	BalAcu02	BalAcu
553	NW_006725810.1	3000001	4000000	440866	296044	255	0.86135844671738	1e+06	546552150	BalAcu02	BalAcu
554	NW_006725810.1	4000001	4521352	211869	154265	104	0.674164586912132	521352	547552150	BalAcu02	BalAcu
555	NW_006725821.1	1	1000000	358931	228825	190	0.830328853927674	1e+06	548073502	BalAcu02	BalAcu
556	NW_006725821.1	1000001	2000000	437736	253390	217	0.856387387031848	1e+06	549073502	BalAcu02	BalAcu
557	NW_006725821.1	2000001	3000000	395622	264963	259	0.97749497099595	1e+06	550073502	BalAcu02	BalAcu
558	NW_006725821.1	3000001	4000000	465059	341670	196	0.573652939971317	1e+06	551073502	BalAcu02	BalAcu
559	NW_006725821.1	4000001	4511352	213353	167921	174	1.0362015471561	511352	552073502	BalAcu02	BalAcu
560	NW_006725832.1	1	1000000	529864	366880	293	0.798626253815962	1e+06	552584854	BalAcu02	BalAcu
561	NW_006725832.1	1000001	2000000	499291	375507	297	0.79093066174532	1e+06	553584854	BalAcu02	BalAcu
562	NW_006725832.1	2000001	3000000	517891	380524	378	0.993367041237872	1e+06	554584854	BalAcu02	BalAcu
563	NW_006725832.1	3000001	4000000	427970	297695	268	0.900250256134634	1e+06	555584854	BalAcu02	BalAcu
564	NW_006725843.1	1	1000000	244236	157333	46	0.292373500791315	1e+06	556584854	BalAcu02	BalAcu
565	NW_006725843.1	1000001	2000000	268368	189856	52	0.27389179167369	1e+06	557584854	BalAcu02	BalAcu
566	NW_006725843.1	2000001	3000000	369140	257876	137	0.531263087685554	1e+06	558584854	BalAcu02	BalAcu
567	NW_006725843.1	3000001	4000000	358956	228049	250	1.09625562927266	1e+06	559584854	BalAcu02	BalAcu
568	NW_006725854.1	1	1000000	324999	208299	98	0.470477534697718	1e+06	560584854	BalAcu02	BalAcu
569	NW_006725854.1	1000001	2000000	397462	303652	132	0.43470815275381	1e+06	561584854	BalAcu02	BalAcu
570	NW_006725854.1	2000001	3000000	391777	313865	251	0.799706880346646	1e+06	562584854	BalAcu02	BalAcu
571	NW_006725854.1	3000001	4000000	397353	311762	147	0.471513526343814	1e+06	563584854	BalAcu02	BalAcu
572	NW_006725865.1	1	1000000	384277	263968	215	0.81449266577767	1e+06	564584854	BalAcu02	BalAcu
573	NW_006725865.1	1000001	2000000	390127	248929	182	0.731132170217211	1e+06	565584854	BalAcu02	BalAcu
574	NW_006725865.1	2000001	3000000	361442	236699	115	0.485849116388324	1e+06	566584854	BalAcu02	BalAcu
575	NW_006725865.1	3000001	4000000	442056	341084	223	0.653797891428504	1e+06	567584854	BalAcu02	BalAcu
576	NW_006725876.1	1	1000000	296214	144674	129	0.891659869776186	1e+06	568584854	BalAcu02	BalAcu
577	NW_006725876.1	1000001	2000000	365794	149227	170	1.13920403144203	1e+06	569584854	BalAcu02	BalAcu
578	NW_006725876.1	2000001	3000000	348879	144422	100	0.692415282990126	1e+06	570584854	BalAcu02	BalAcu
579	NW_006725876.1	3000001	4000000	353650	185469	117	0.630833185060576	1e+06	571584854	BalAcu02	BalAcu
580	NW_006725887.1	1	1000000	383746	278225	179	0.6433641836643	1e+06	572584854	BalAcu02	BalAcu
581	NW_006725887.1	1000001	2000000	315596	230438	133	0.577161752835904	1e+06	573584854	BalAcu02	BalAcu
582	NW_006725887.1	2000001	3000000	306948	222667	85	0.381735955485097	1e+06	574584854	BalAcu02	BalAcu
583	NW_006725887.1	3000001	4000000	313226	209541	139	0.663354665674021	1e+06	575584854	BalAcu02	BalAcu
584	NW_006725898.1	1000001	2000000	340590	237687	100	0.420721368859046	1e+06	576584854	BalAcu02	BalAcu
585	NW_006725898.1	2000001	3000000	391553	270339	142	0.525266424748187	1e+06	577584854	BalAcu02	BalAcu
586	NW_006725898.1	3000001	4000000	344238	210107	172	0.818630507312941	1e+06	578584854	BalAcu02	BalAcu
587	NW_006725898.1	4000001	5000000	410176	280257	147	0.524518566886822	1e+06	579584854	BalAcu02	BalAcu
588	NW_006725898.1	5000001	5844654	360892	264988	161	0.607574682627138	844654	580584854	BalAcu02	BalAcu
589	NW_006725909.1	1	1000000	246227	198554	106	0.533859806400274	1e+06	581429508	BalAcu02	BalAcu
590	NW_006725909.1	1000001	2000000	353403	259393	105	0.404791185575555	1e+06	582429508	BalAcu02	BalAcu
591	NW_006725909.1	2000001	3000000	362612	273711	148	0.540716302961883	1e+06	583429508	BalAcu02	BalAcu
592	NW_006725909.1	3000001	4000000	422933	297881	189	0.634481554714802	1e+06	584429508	BalAcu02	BalAcu
593	NW_006725909.1	4000001	5000000	374531	309568	179	0.578225139549307	1e+06	585429508	BalAcu02	BalAcu
594	NW_006725909.1	5000001	6000000	500647	376916	68	0.180411550584215	1e+06	586429508	BalAcu02	BalAcu
595	NW_006725909.1	6000001	7000000	461978	350659	245	0.698684476941986	1e+06	587429508	BalAcu02	BalAcu
596	NW_006725909.1	7000001	8000000	401039	275098	148	0.537990098074141	1e+06	588429508	BalAcu02	BalAcu
597	NW_006725909.1	8000001	9000000	409958	280846	112	0.398795069183823	1e+06	589429508	BalAcu02	BalAcu
598	NW_006725909.1	9000001	10000000	455868	343998	184	0.534886830737388	1e+06	590429508	BalAcu02	BalAcu
599	NW_006725909.1	10000001	11000000	454228	338618	161	0.475462025054781	1e+06	591429508	BalAcu02	BalAcu
600	NW_006725909.1	11000001	12000000	404953	292831	184	0.628348774549143	1e+06	592429508	BalAcu02	BalAcu
601	NW_006725909.1	12000001	13000000	445962	355145	296	0.833462388601839	1e+06	593429508	BalAcu02	BalAcu
602	NW_006725909.1	13000001	14000000	472101	357580	283	0.791431288103361	1e+06	594429508	BalAcu02	BalAcu
603	NW_006725909.1	14000001	15000000	465207	360480	267	0.740679094540613	1e+06	595429508	BalAcu02	BalAcu
604	NW_006725909.1	15000001	16000000	456261	334251	281	0.840685592563672	1e+06	596429508	BalAcu02	BalAcu
605	NW_006725909.1	16000001	17000000	419809	319512	288	0.901374596259295	1e+06	597429508	BalAcu02	BalAcu
606	NW_006725909.1	17000001	18000000	426746	343520	292	0.850023288309269	1e+06	598429508	BalAcu02	BalAcu
607	NW_006725909.1	18000001	19000000	511751	394022	258	0.654785773383212	1e+06	599429508	BalAcu02	BalAcu
608	NW_006725909.1	19000001	20000000	538236	415445	268	0.64509140800828	1e+06	600429508	BalAcu02	BalAcu
609	NW_006725909.1	20000001	21000000	461610	338212	225	0.665263207692217	1e+06	601429508	BalAcu02	BalAcu
610	NW_006725909.1	21000001	22000000	487303	380290	354	0.930868547687291	1e+06	602429508	BalAcu02	BalAcu
611	NW_006725909.1	22000001	23000000	383486	224259	228	1.01668160475165	1e+06	603429508	BalAcu02	BalAcu
612	NW_006725910.1	1	1000000	333317	176932	109	0.61605588587706	1e+06	604429508	BalAcu02	BalAcu
613	NW_006725910.1	1000001	2000000	373523	265481	194	0.730749093155442	1e+06	605429508	BalAcu02	BalAcu
614	NW_006725910.1	2000001	3000000	413152	319144	167	0.523274759982954	1e+06	606429508	BalAcu02	BalAcu
615	NW_006725910.1	3000001	4000000	331822	235471	164	0.696476423848372	1e+06	607429508	BalAcu02	BalAcu
616	NW_006725921.1	1	1000000	302434	201243	60	0.298147016293734	1e+06	608429508	BalAcu02	BalAcu
617	NW_006725921.1	1000001	2000000	373780	278699	120	0.430572050850559	1e+06	609429508	BalAcu02	BalAcu
618	NW_006725921.1	2000001	3000000	345725	272589	138	0.506256672132771	1e+06	610429508	BalAcu02	BalAcu
619	NW_006725921.1	3000001	4000000	283824	223078	119	0.533445700606963	1e+06	611429508	BalAcu02	BalAcu
620	NW_006725932.1	1	1000000	300822	223322	209	0.935868387351	1e+06	612429508	BalAcu02	BalAcu
621	NW_006725932.1	1000001	2000000	416430	271626	139	0.51173304470117	1e+06	613429508	BalAcu02	BalAcu
622	NW_006725932.1	2000001	3000000	415298	314558	327	1.03955391374564	1e+06	614429508	BalAcu02	BalAcu
623	NW_006725932.1	3000001	4000000	341696	264366	284	1.07426824932102	1e+06	615429508	BalAcu02	BalAcu
624	NW_006725943.1	1	1000000	367453	268197	135	0.503361335137977	1e+06	616429508	BalAcu02	BalAcu
625	NW_006725943.1	1000001	2000000	363391	237506	208	0.875767349035393	1e+06	617429508	BalAcu02	BalAcu
626	NW_006725943.1	2000001	3000000	204640	146919	70	0.476453011523356	1e+06	618429508	BalAcu02	BalAcu
627	NW_006725943.1	3000001	4000000	246718	213842	81	0.378784336098615	1e+06	619429508	BalAcu02	BalAcu
628	NW_006725954.1	1	1000000	361409	194316	80	0.41170052903518	1e+06	620429508	BalAcu02	BalAcu
629	NW_006725954.1	1000001	2000000	359556	210676	197	0.935085154455182	1e+06	621429508	BalAcu02	BalAcu
630	NW_006725954.1	2000001	3000000	371604	222118	110	0.495232263931784	1e+06	622429508	BalAcu02	BalAcu
631	NW_006725954.1	3000001	3976553	388861	267806	71	0.265117286393882	976553	623429508	BalAcu02	BalAcu
632	NW_006725965.1	1	1000000	384253	300233	1	0.00333074645358771	1e+06	624406061	BalAcu02	BalAcu
633	NW_006725965.1	1000001	2000000	383046	281497	0	0	1e+06	625406061	BalAcu02	BalAcu
634	NW_006725965.1	2000001	3000000	323046	234785	95	0.404625508443895	1e+06	626406061	BalAcu02	BalAcu
635	NW_006725965.1	3000001	3848527	303150	233904	161	0.688316574321089	848527	627406061	BalAcu02	BalAcu
636	NW_006725976.1	1	1000000	406554	310874	340	1.09369069140552	1e+06	628254588	BalAcu02	BalAcu
637	NW_006725976.1	1000001	2000000	444025	347987	346	0.994290016581079	1e+06	629254588	BalAcu02	BalAcu
638	NW_006725976.1	2000001	3000000	383263	288823	97	0.335845829452641	1e+06	630254588	BalAcu02	BalAcu
639	NW_006725976.1	3000001	3835847	344473	257065	314	1.22148094839826	835847	631254588	BalAcu02	BalAcu
640	NW_006725987.1	1	1000000	364029	202718	169	0.833670419005712	1e+06	632090435	BalAcu02	BalAcu
641	NW_006725987.1	1000001	2000000	316717	204020	138	0.676404274090775	1e+06	633090435	BalAcu02	BalAcu
642	NW_006725987.1	2000001	3000000	386805	269337	218	0.80939492160379	1e+06	634090435	BalAcu02	BalAcu
643	NW_006725987.1	3000001	3741024	278538	168522	114	0.676469541068822	741024	635090435	BalAcu02	BalAcu
644	NW_006725998.1	1	1000000	325051	241871	284	1.17417962467596	1e+06	635831459	BalAcu02	BalAcu
645	NW_006725998.1	1000001	2000000	422863	334444	349	1.04352298142589	1e+06	636831459	BalAcu02	BalAcu
646	NW_006725998.1	2000001	3000000	363809	262665	233	0.887061466126054	1e+06	637831459	BalAcu02	BalAcu
647	NW_006725998.1	3000001	3801186	323290	248915	243	0.976236868007151	801186	638831459	BalAcu02	BalAcu
648	NW_006726009.1	1	1000000	381207	288920	298	1.03142738474318	1e+06	639632645	BalAcu02	BalAcu
649	NW_006726009.1	1000001	2000000	362239	262887	165	0.627646098894202	1e+06	640632645	BalAcu02	BalAcu
650	NW_006726009.1	2000001	3000000	365011	251510	201	0.799172995109538	1e+06	641632645	BalAcu02	BalAcu
651	NW_006726009.1	3000001	3704570	254279	178153	130	0.729709856134895	704570	642632645	BalAcu02	BalAcu
652	NW_006726020.1	1	1000000	473837	332184	225	0.677335452640705	1e+06	643337215	BalAcu02	BalAcu
653	NW_006726020.1	1000001	2000000	494673	348477	218	0.625579306525251	1e+06	644337215	BalAcu02	BalAcu
654	NW_006726020.1	2000001	3000000	396161	286542	150	0.523483468392068	1e+06	645337215	BalAcu02	BalAcu
655	NW_006726020.1	3000001	4000000	406525	312903	250	0.798969648740984	1e+06	646337215	BalAcu02	BalAcu
656	NW_006726020.1	4000001	5000000	450010	342528	283	0.826209828101644	1e+06	647337215	BalAcu02	BalAcu
657	NW_006726020.1	5000001	6000000	438692	323824	189	0.583650377983102	1e+06	648337215	BalAcu02	BalAcu
658	NW_006726020.1	6000001	7000000	424772	282742	173	0.61186523402961	1e+06	649337215	BalAcu02	BalAcu
659	NW_006726020.1	7000001	8000000	441428	307649	141	0.458314507766968	1e+06	650337215	BalAcu02	BalAcu
660	NW_006726020.1	8000001	9000000	425016	330494	171	0.517407275169897	1e+06	651337215	BalAcu02	BalAcu
661	NW_006726020.1	9000001	10000000	427458	309090	136	0.440001294121453	1e+06	652337215	BalAcu02	BalAcu
662	NW_006726020.1	10000001	11000000	422793	328406	232	0.706442635031029	1e+06	653337215	BalAcu02	BalAcu
663	NW_006726020.1	11000001	12000000	465972	377087	158	0.41900145059363	1e+06	654337215	BalAcu02	BalAcu
664	NW_006726020.1	12000001	13000000	464389	341747	259	0.75787058847627	1e+06	655337215	BalAcu02	BalAcu
665	NW_006726020.1	13000001	14000000	394131	242328	84	0.346637615133208	1e+06	656337215	BalAcu02	BalAcu
666	NW_006726020.1	14000001	15000000	372338	217312	72	0.331320865851863	1e+06	657337215	BalAcu02	BalAcu
667	NW_006726020.1	15000001	16000000	409830	280935	110	0.391549646715432	1e+06	658337215	BalAcu02	BalAcu
668	NW_006726020.1	16000001	17000000	381398	223667	144	0.643814241707538	1e+06	659337215	BalAcu02	BalAcu
669	NW_006726020.1	17000001	18000000	350039	211509	89	0.420785876723922	1e+06	660337215	BalAcu02	BalAcu
670	NW_006726020.1	18000001	19000000	402592	202537	129	0.636920661410014	1e+06	661337215	BalAcu02	BalAcu
671	NW_006726020.1	19000001	20000000	418206	282866	172	0.608061767762828	1e+06	662337215	BalAcu02	BalAcu
672	NW_006726020.1	20000001	21000000	427460	335810	269	0.801048211786427	1e+06	663337215	BalAcu02	BalAcu
673	NW_006726020.1	21000001	22000000	440345	323988	250	0.771633517290764	1e+06	664337215	BalAcu02	BalAcu
674	NW_006726020.1	22000001	23000000	365327	243808	182	0.746489040556503	1e+06	665337215	BalAcu02	BalAcu
675	NW_006726021.1	1	1000000	416264	320539	399	1.24477832650629	1e+06	666337215	BalAcu02	BalAcu
676	NW_006726021.1	1000001	2000000	347331	227321	110	0.483897220230423	1e+06	667337215	BalAcu02	BalAcu
677	NW_006726021.1	2000001	3000000	438584	235839	139	0.589385131382002	1e+06	668337215	BalAcu02	BalAcu
678	NW_006726021.1	3000001	3672159	263020	178457	110	0.616394985906969	672159	669337215	BalAcu02	BalAcu
679	NW_006726032.1	1000001	2000000	305815	233278	185	0.793045207863579	1e+06	670009374	BalAcu02	BalAcu
680	NW_006726032.1	2000001	3000000	467646	379593	508	1.33827546872571	1e+06	671009374	BalAcu02	BalAcu
681	NW_006726032.1	3000001	3679572	269173	208376	169	0.811033900257227	679572	672009374	BalAcu02	BalAcu
682	NW_006726043.1	1	1000000	474485	304266	135	0.44369071799018	1e+06	672688946	BalAcu02	BalAcu
683	NW_006726043.1	1000001	2000000	376866	271594	173	0.636980198384353	1e+06	673688946	BalAcu02	BalAcu
684	NW_006726043.1	2000001	3000000	456092	318709	255	0.800102915198504	1e+06	674688946	BalAcu02	BalAcu
685	NW_006726043.1	3000001	3651829	244054	178774	203	1.13551187532863	651829	675688946	BalAcu02	BalAcu
686	NW_006726054.1	1	1000000	215536	181075	38	0.209857793731879	1e+06	676340775	BalAcu02	BalAcu
687	NW_006726054.1	2000001	3000000	295899	258034	107	0.414674035204663	1e+06	677340775	BalAcu02	BalAcu
688	NW_006726065.1	1	1000000	407480	293773	63	0.21445129402634	1e+06	678340775	BalAcu02	BalAcu
689	NW_006726065.1	1000001	2000000	373507	305537	249	0.814958581121108	1e+06	679340775	BalAcu02	BalAcu
690	NW_006726065.1	2000001	3000000	350161	265298	187	0.704867733642922	1e+06	680340775	BalAcu02	BalAcu
691	NW_006726076.1	1	1000000	390833	217767	78	0.358180991610299	1e+06	681340775	BalAcu02	BalAcu
692	NW_006726076.1	1000001	2000000	367989	220591	106	0.480527310724372	1e+06	682340775	BalAcu02	BalAcu
693	NW_006726076.1	2000001	3000000	361463	257305	266	1.03379258078934	1e+06	683340775	BalAcu02	BalAcu
694	NW_006726087.1	2000001	3000000	256772	216041	61	0.282353812470781	1e+06	684340775	BalAcu02	BalAcu
695	NW_006726098.1	1	1000000	286824	128955	84	0.65139001977434	1e+06	685340775	BalAcu02	BalAcu
696	NW_006726098.1	1000001	2000000	318942	168585	168	0.996529940386155	1e+06	686340775	BalAcu02	BalAcu
697	NW_006726098.1	2000001	3000000	226817	141576	140	0.988868169746285	1e+06	687340775	BalAcu02	BalAcu
698	NW_006726109.1	1	1000000	367069	232577	165	0.709442464216152	1e+06	688340775	BalAcu02	BalAcu
699	NW_006726109.1	1000001	2000000	438355	250964	107	0.42635597137438	1e+06	689340775	BalAcu02	BalAcu
700	NW_006726109.1	2000001	3000000	391056	216392	27	0.124773559096455	1e+06	690340775	BalAcu02	BalAcu
701	NW_006726120.1	1	1000000	512737	382498	0	0	1e+06	691340775	BalAcu02	BalAcu
702	NW_006726120.1	1000001	2000000	426134	327131	0	0	1e+06	692340775	BalAcu02	BalAcu
703	NW_006726120.1	2000001	3000000	490370	400096	0	0	1e+06	693340775	BalAcu02	BalAcu
704	NW_006726131.1	1	1000000	330703	192353	165	0.857797902814097	1e+06	694340775	BalAcu02	BalAcu
705	NW_006726131.1	1000001	2000000	363412	199536	142	0.711651030390506	1e+06	695340775	BalAcu02	BalAcu
706	NW_006726131.1	2000001	3000000	373173	220588	133	0.602933976462908	1e+06	696340775	BalAcu02	BalAcu
707	NW_006726131.1	3000001	4000000	319335	243798	241	0.988523285670924	1e+06	697340775	BalAcu02	BalAcu
708	NW_006726131.1	4000001	5000000	397938	308281	176	0.570907710822269	1e+06	698340775	BalAcu02	BalAcu
709	NW_006726131.1	5000001	6000000	427266	352618	286	0.81107600859854	1e+06	699340775	BalAcu02	BalAcu
710	NW_006726131.1	6000001	7000000	411708	309674	162	0.523130776235654	1e+06	700340775	BalAcu02	BalAcu
711	NW_006726131.1	7000001	8000000	385105	262549	209	0.796041881705891	1e+06	701340775	BalAcu02	BalAcu
712	NW_006726131.1	8000001	9000000	429040	313136	154	0.491799090491033	1e+06	702340775	BalAcu02	BalAcu
713	NW_006726131.1	9000001	10000000	318778	238999	123	0.514646504797091	1e+06	703340775	BalAcu02	BalAcu
714	NW_006726131.1	10000001	11000000	340935	250663	158	0.630328369164974	1e+06	704340775	BalAcu02	BalAcu
715	NW_006726131.1	11000001	12000000	398364	318304	231	0.725721323011963	1e+06	705340775	BalAcu02	BalAcu
716	NW_006726131.1	12000001	13000000	434374	344359	243	0.705658919906261	1e+06	706340775	BalAcu02	BalAcu
717	NW_006726131.1	13000001	14000000	374836	301560	168	0.557103064066852	1e+06	707340775	BalAcu02	BalAcu
718	NW_006726131.1	14000001	15000000	404177	332133	167	0.502810621046388	1e+06	708340775	BalAcu02	BalAcu
719	NW_006726131.1	15000001	16000000	429222	318041	216	0.679157718658915	1e+06	709340775	BalAcu02	BalAcu
720	NW_006726131.1	16000001	17000000	443258	325917	181	0.555356118275512	1e+06	710340775	BalAcu02	BalAcu
721	NW_006726131.1	17000001	18000000	434749	341634	329	0.963018903270752	1e+06	711340775	BalAcu02	BalAcu
722	NW_006726131.1	18000001	19000000	440214	341469	290	0.849271822625187	1e+06	712340775	BalAcu02	BalAcu
723	NW_006726131.1	19000001	20000000	372163	280699	228	0.812257970281333	1e+06	713340775	BalAcu02	BalAcu
724	NW_006726131.1	20000001	21000000	399631	279074	132	0.472992826275468	1e+06	714340775	BalAcu02	BalAcu
725	NW_006726131.1	21000001	22000000	398958	306297	152	0.496250371371577	1e+06	715340775	BalAcu02	BalAcu
726	NW_006726131.1	22000001	23000000	384931	289009	278	0.961907760657973	1e+06	716340775	BalAcu02	BalAcu
727	NW_006726132.1	1	1000000	335205	271581	250	0.920535678121813	1e+06	717340775	BalAcu02	BalAcu
728	NW_006726132.1	1000001	2000000	406388	300506	216	0.718787644839038	1e+06	718340775	BalAcu02	BalAcu
729	NW_006726132.1	2000001	3000000	353140	272489	129	0.473413605686835	1e+06	719340775	BalAcu02	BalAcu
730	NW_006726132.1	3000001	4000000	411737	284268	178	0.626169670873964	1e+06	720340775	BalAcu02	BalAcu
731	NW_006726132.1	4000001	5000000	384322	294293	190	0.645615084286748	1e+06	721340775	BalAcu02	BalAcu
732	NW_006726132.1	5000001	5971894	420263	320248	171	0.533961180085434	971894	722340775	BalAcu02	BalAcu
733	NW_006726154.1	1	1000000	377541	303059	221	0.729230941829809	1e+06	723312669	BalAcu02	BalAcu
734	NW_006726154.1	1000001	2000000	426974	332764	219	0.658124075921674	1e+06	724312669	BalAcu02	BalAcu
735	NW_006726154.1	2000001	3000000	403250	305242	170	0.556935153091645	1e+06	725312669	BalAcu02	BalAcu
736	NW_006726165.1	1	1000000	321935	243415	116	0.476552389951318	1e+06	726312669	BalAcu02	BalAcu
737	NW_006726165.1	1000001	2000000	398394	308985	216	0.699063061313656	1e+06	727312669	BalAcu02	BalAcu
738	NW_006726165.1	2000001	3000000	368290	269198	227	0.843245492165618	1e+06	728312669	BalAcu02	BalAcu
739	NW_006726165.1	3000001	3839575	270249	192737	69	0.358000799016276	839575	729312669	BalAcu02	BalAcu
740	NW_006726176.1	1	1000000	343814	266564	180	0.67525997509041	1e+06	730152244	BalAcu02	BalAcu
741	NW_006726176.1	1000001	2000000	331868	263676	144	0.546124789514404	1e+06	731152244	BalAcu02	BalAcu
742	NW_006726176.1	2000001	3000000	303159	220757	153	0.693069755432444	1e+06	732152244	BalAcu02	BalAcu
743	NW_006726187.1	1	1000000	310490	208230	34	0.163280987369735	1e+06	733152244	BalAcu02	BalAcu
744	NW_006726187.1	1000001	2000000	383044	278178	226	0.812429451646068	1e+06	734152244	BalAcu02	BalAcu
745	NW_006726187.1	2000001	3000000	376156	285222	223	0.781847122592226	1e+06	735152244	BalAcu02	BalAcu
746	NW_006726198.1	1	1000000	332623	213024	84	0.394321766561514	1e+06	736152244	BalAcu02	BalAcu
747	NW_006726198.1	1000001	2000000	434586	334431	196	0.586070071255356	1e+06	737152244	BalAcu02	BalAcu
748	NW_006726198.1	2000001	3000000	389698	293392	219	0.746441620766756	1e+06	738152244	BalAcu02	BalAcu
749	NW_006726209.1	1	1000000	349738	252522	167	0.661328517911311	1e+06	739152244	BalAcu02	BalAcu
750	NW_006726209.1	1000001	2000000	428195	326647	155	0.474518363860681	1e+06	740152244	BalAcu02	BalAcu
751	NW_006726209.1	2000001	3000000	448953	359326	250	0.695747037509114	1e+06	741152244	BalAcu02	BalAcu
752	NW_006726220.1	1	1000000	219280	139845	82	0.586363473846044	1e+06	742152244	BalAcu02	BalAcu
753	NW_006726220.1	1000001	2000000	337094	209176	117	0.559337591310667	1e+06	743152244	BalAcu02	BalAcu
754	NW_006726220.1	2000001	3000000	307575	197031	181	0.918637168770397	1e+06	744152244	BalAcu02	BalAcu
755	NW_006726220.1	3000001	4000000	342799	233759	173	0.740078456872249	1e+06	745152244	BalAcu02	BalAcu
756	NW_006726220.1	4000001	5000000	324084	215713	58	0.268875774756273	1e+06	746152244	BalAcu02	BalAcu
757	NW_006726220.1	5000001	6000000	374543	256506	188	0.732926325310129	1e+06	747152244	BalAcu02	BalAcu
758	NW_006726231.1	1	1000000	476046	348601	159	0.456108846503596	1e+06	748152244	BalAcu02	BalAcu
759	NW_006726231.1	1000001	2000000	357200	238266	195	0.818413034171892	1e+06	749152244	BalAcu02	BalAcu
760	NW_006726231.1	2000001	3000000	435552	306153	85	0.277638958298628	1e+06	750152244	BalAcu02	BalAcu
761	NW_006726242.1	1	1000000	389000	268912	129	0.479710834771226	1e+06	751152244	BalAcu02	BalAcu
762	NW_006726242.1	1000001	2000000	403389	256660	173	0.674043481648874	1e+06	752152244	BalAcu02	BalAcu
763	NW_006726242.1	2000001	3000000	342140	250828	168	0.669781683065686	1e+06	753152244	BalAcu02	BalAcu
764	NW_006726242.1	3000001	4000000	378008	274949	225	0.818333581864273	1e+06	754152244	BalAcu02	BalAcu
765	NW_006726242.1	4000001	5000000	383805	271089	233	0.859496327774273	1e+06	755152244	BalAcu02	BalAcu
766	NW_006726242.1	5000001	6000000	448904	341600	227	0.664519906323185	1e+06	756152244	BalAcu02	BalAcu
767	NW_006726242.1	6000001	7000000	417691	295152	79	0.267658697891256	1e+06	757152244	BalAcu02	BalAcu
768	NW_006726242.1	7000001	8000000	353679	242187	157	0.648259402858122	1e+06	758152244	BalAcu02	BalAcu
769	NW_006726242.1	8000001	9000000	402014	307561	234	0.760824681933015	1e+06	759152244	BalAcu02	BalAcu
770	NW_006726242.1	9000001	10000000	405356	311074	154	0.495059053472807	1e+06	760152244	BalAcu02	BalAcu
771	NW_006726242.1	10000001	11000000	406718	294926	229	0.776465960952917	1e+06	761152244	BalAcu02	BalAcu
772	NW_006726242.1	11000001	12000000	369401	210293	89	0.42321903249276	1e+06	762152244	BalAcu02	BalAcu
773	NW_006726242.1	12000001	13000000	296907	191760	178	0.928243637880684	1e+06	763152244	BalAcu02	BalAcu
774	NW_006726242.1	13000001	14000000	297614	197056	220	1.1164339071127	1e+06	764152244	BalAcu02	BalAcu
775	NW_006726242.1	14000001	15000000	394449	275990	231	0.836986847349542	1e+06	765152244	BalAcu02	BalAcu
776	NW_006726242.1	15000001	16000000	357130	244494	102	0.417188151856487	1e+06	766152244	BalAcu02	BalAcu
777	NW_006726242.1	16000001	17000000	381839	271255	96	0.353910526994894	1e+06	767152244	BalAcu02	BalAcu
778	NW_006726242.1	17000001	18000000	432416	313556	221	0.70481827807473	1e+06	768152244	BalAcu02	BalAcu
779	NW_006726242.1	18000001	19000000	422933	320742	210	0.654731840544737	1e+06	769152244	BalAcu02	BalAcu
780	NW_006726242.1	19000001	20000000	349162	239821	173	0.721371356136452	1e+06	770152244	BalAcu02	BalAcu
781	NW_006726242.1	20000001	21000000	288125	156128	110	0.704550112728018	1e+06	771152244	BalAcu02	BalAcu
782	NW_006726243.1	1	1000000	483366	366621	294	0.801918057067108	1e+06	772152244	BalAcu02	BalAcu
783	NW_006726243.1	1000001	2000000	390239	301321	149	0.494489265600473	1e+06	773152244	BalAcu02	BalAcu
784	NW_006726243.1	2000001	2988490	328599	266952	249	0.932751955407714	988490	774152244	BalAcu02	BalAcu
785	NW_006726254.1	1	1000000	350039	165286	87	0.526360369299275	1e+06	775140734	BalAcu02	BalAcu
786	NW_006726254.1	1000001	2000000	347031	133128	77	0.578390721711436	1e+06	776140734	BalAcu02	BalAcu
787	NW_006726254.1	2000001	2999998	328817	146550	112	0.764244285226885	999998	777140734	BalAcu02	BalAcu
788	NW_006726265.1	1	1000000	374905	246535	124	0.502971180562598	1e+06	778140732	BalAcu02	BalAcu
789	NW_006726265.1	1000001	2000000	393440	227997	86	0.377197945587003	1e+06	779140732	BalAcu02	BalAcu
790	NW_006726265.1	2000001	2954842	342079	159850	93	0.581795433218642	954842	780140732	BalAcu02	BalAcu
791	NW_006726276.1	1	1000000	402117	301810	92	0.304827540505616	1e+06	781095574	BalAcu02	BalAcu
792	NW_006726276.1	1000001	2000000	377170	291420	73	0.250497563653833	1e+06	782095574	BalAcu02	BalAcu
793	NW_006726276.1	2000001	2946769	297377	182686	123	0.673286403993738	946769	783095574	BalAcu02	BalAcu
794	NW_006726287.1	1	1000000	375565	253527	206	0.812536731787936	1e+06	784042343	BalAcu02	BalAcu
795	NW_006726287.1	1000001	2000000	378367	288278	114	0.395451612679428	1e+06	785042343	BalAcu02	BalAcu
796	NW_006726287.1	2000001	3000000	338858	253530	183	0.721808070050882	1e+06	786042343	BalAcu02	BalAcu
797	NW_006726298.1	1	1000000	448739	323440	184	0.568884491714074	1e+06	787042343	BalAcu02	BalAcu
798	NW_006726298.1	1000001	2000000	463301	337775	260	0.769743172230035	1e+06	788042343	BalAcu02	BalAcu
799	NW_006726298.1	2000001	2853906	372127	255881	133	0.519772863166863	853906	789042343	BalAcu02	BalAcu
800	NW_006726320.1	1	1000000	376636	200210	179	0.894061235702512	1e+06	789896249	BalAcu02	BalAcu
801	NW_006726320.1	1000001	2000000	361309	195762	97	0.495499637314698	1e+06	790896249	BalAcu02	BalAcu
802	NW_006726320.1	2000001	2765139	310486	152241	79	0.518914090159681	765139	791896249	BalAcu02	BalAcu
803	NW_006726331.1	1	1000000	310591	206081	72	0.349377186640205	1e+06	792661388	BalAcu02	BalAcu
804	NW_006726331.1	1000001	2000000	285478	161665	78	0.482479200816503	1e+06	793661388	BalAcu02	BalAcu
805	NW_006726331.1	2000001	2764706	234821	152381	51	0.334687395410189	764706	794661388	BalAcu02	BalAcu
806	NW_006726342.1	1	1000000	300407	128375	39	0.30379746835443	1e+06	795426094	BalAcu02	BalAcu
807	NW_006726342.1	1000001	2000000	242591	99368	25	0.251590049110378	1e+06	796426094	BalAcu02	BalAcu
808	NW_006726353.1	1	1000000	452426	322549	113	0.350334367801481	1e+06	797426094	BalAcu02	BalAcu
809	NW_006726353.1	1000001	2000000	429906	249660	99	0.396539293439077	1e+06	798426094	BalAcu02	BalAcu
810	NW_006726353.1	2000001	3000000	402967	217398	103	0.473785407409452	1e+06	799426094	BalAcu02	BalAcu
811	NW_006726353.1	3000001	4000000	282968	135692	53	0.390590454853639	1e+06	800426094	BalAcu02	BalAcu
812	NW_006726353.1	4000001	5000000	330427	200539	66	0.32911304035624	1e+06	801426094	BalAcu02	BalAcu
813	NW_006726353.1	5000001	6000000	431238	309511	133	0.429710091079154	1e+06	802426094	BalAcu02	BalAcu
814	NW_006726353.1	6000001	7000000	446752	310305	200	0.644527158763152	1e+06	803426094	BalAcu02	BalAcu
815	NW_006726353.1	7000001	8000000	362331	244241	101	0.413525984580803	1e+06	804426094	BalAcu02	BalAcu
816	NW_006726353.1	8000001	9000000	434064	307674	100	0.32501933865065	1e+06	805426094	BalAcu02	BalAcu
817	NW_006726353.1	9000001	10000000	379758	282463	127	0.449616409936877	1e+06	806426094	BalAcu02	BalAcu
818	NW_006726353.1	10000001	11000000	369696	269079	203	0.754425280308014	1e+06	807426094	BalAcu02	BalAcu
819	NW_006726353.1	11000001	12000000	428637	330632	91	0.275230467710324	1e+06	808426094	BalAcu02	BalAcu
820	NW_006726353.1	12000001	13000000	384188	254830	93	0.364949181807479	1e+06	809426094	BalAcu02	BalAcu
821	NW_006726353.1	13000001	14000000	344621	237496	54	0.227372250480008	1e+06	810426094	BalAcu02	BalAcu
822	NW_006726353.1	14000001	15000000	402111	275119	115	0.418000937776017	1e+06	811426094	BalAcu02	BalAcu
823	NW_006726353.1	15000001	16000000	363968	227227	141	0.620524849599739	1e+06	812426094	BalAcu02	BalAcu
824	NW_006726353.1	16000001	17000000	369270	236607	10	0.0422641764613896	1e+06	813426094	BalAcu02	BalAcu
825	NW_006726353.1	17000001	18000000	400611	282498	295	1.04425518056765	1e+06	814426094	BalAcu02	BalAcu
826	NW_006726353.1	18000001	19000000	406078	295032	232	0.786355378399631	1e+06	815426094	BalAcu02	BalAcu
827	NW_006726353.1	19000001	20000000	355433	221961	121	0.545140813025712	1e+06	816426094	BalAcu02	BalAcu
828	NW_006726353.1	20000001	21000000	303765	158674	22	0.138649054035318	1e+06	817426094	BalAcu02	BalAcu
829	NW_006726353.1	21000001	22000000	341186	181949	81	0.445179693210735	1e+06	818426094	BalAcu02	BalAcu
830	NW_006726353.1	22000001	23000000	336134	246151	189	0.767821377934682	1e+06	819426094	BalAcu02	BalAcu
831	NW_006726353.1	23000001	24000000	377371	279197	209	0.748575378675272	1e+06	820426094	BalAcu02	BalAcu
832	NW_006726353.1	24000001	25000000	388461	305284	202	0.661678961229544	1e+06	821426094	BalAcu02	BalAcu
833	NW_006726353.1	25000001	26000000	344629	241988	69	0.285138106021786	1e+06	822426094	BalAcu02	BalAcu
834	NW_006726353.1	26000001	27000000	404362	312098	114	0.36526988317772	1e+06	823426094	BalAcu02	BalAcu
835	NW_006726353.1	27000001	28000000	346934	245544	72	0.293226468575897	1e+06	824426094	BalAcu02	BalAcu
836	NW_006726353.1	28000001	29000000	380085	294456	300	1.01882794033744	1e+06	825426094	BalAcu02	BalAcu
837	NW_006726353.1	29000001	30000000	404392	306106	99	0.323417378293794	1e+06	826426094	BalAcu02	BalAcu
838	NW_006726353.1	30000001	31000000	319770	234312	69	0.294479155997132	1e+06	827426094	BalAcu02	BalAcu
839	NW_006726353.1	31000001	32000000	230471	160017	120	0.749920320965897	1e+06	828426094	BalAcu02	BalAcu
840	NW_006726354.1	1	1000000	403434	325853	222	0.681288802005812	1e+06	829426094	BalAcu02	BalAcu
841	NW_006726354.1	1000001	2000000	370859	267400	255	0.953627524308153	1e+06	830426094	BalAcu02	BalAcu
842	NW_006726354.1	2000001	3000000	405457	295431	241	0.815757317275438	1e+06	831426094	BalAcu02	BalAcu
843	NW_006726354.1	3000001	4000000	361153	264852	192	0.72493317022337	1e+06	832426094	BalAcu02	BalAcu
844	NW_006726354.1	4000001	5000000	404896	291764	119	0.407863889993282	1e+06	833426094	BalAcu02	BalAcu
845	NW_006726354.1	5000001	6000000	418862	300719	193	0.641795164256332	1e+06	834426094	BalAcu02	BalAcu
846	NW_006726354.1	6000001	7000000	395096	300072	280	0.933109387080434	1e+06	835426094	BalAcu02	BalAcu
847	NW_006726354.1	7000001	8000000	390082	283718	74	0.260822365870336	1e+06	836426094	BalAcu02	BalAcu
848	NW_006726354.1	8000001	9000000	516344	413987	256	0.618376905555005	1e+06	837426094	BalAcu02	BalAcu
849	NW_006726354.1	9000001	10000000	400901	294874	165	0.559561032847928	1e+06	838426094	BalAcu02	BalAcu
850	NW_006726354.1	10000001	11000000	385511	272776	129	0.47291550576297	1e+06	839426094	BalAcu02	BalAcu
851	NW_006726354.1	11000001	12000000	426997	310868	204	0.656227080304181	1e+06	840426094	BalAcu02	BalAcu
852	NW_006726354.1	12000001	13000000	477206	373504	297	0.79517220699109	1e+06	841426094	BalAcu02	BalAcu
853	NW_006726354.1	13000001	14000000	366572	230648	78	0.338177655995283	1e+06	842426094	BalAcu02	BalAcu
854	NW_006726354.1	14000001	15000000	380362	212717	133	0.625243868614168	1e+06	843426094	BalAcu02	BalAcu
855	NW_006726354.1	15000001	16000000	405332	262513	235	0.895193761832747	1e+06	844426094	BalAcu02	BalAcu
856	NW_006726354.1	16000001	17000000	392433	264531	141	0.533018814430067	1e+06	845426094	BalAcu02	BalAcu
857	NW_006726354.1	17000001	18000000	438139	277072	207	0.747098227175608	1e+06	846426094	BalAcu02	BalAcu
858	NW_006726354.1	18000001	19000000	395007	230816	168	0.727852488562318	1e+06	847426094	BalAcu02	BalAcu
859	NW_006726354.1	19000001	20000000	297674	145464	45	0.309354891932024	1e+06	848426094	BalAcu02	BalAcu
860	NW_006726355.1	1	1000000	241746	136194	13	0.0954520757155234	1e+06	849426094	BalAcu02	BalAcu
861	NW_006726355.1	1000001	2000000	290763	183771	154	0.837999466727612	1e+06	850426094	BalAcu02	BalAcu
862	NW_006726355.1	2000001	2746628	286884	206235	85	0.412151186752976	746628	851426094	BalAcu02	BalAcu
863	NW_006726366.1	1	1000000	417437	304039	173	0.569005949894586	1e+06	852172722	BalAcu02	BalAcu
864	NW_006726366.1	1000001	2000000	371813	268332	157	0.585096075011553	1e+06	853172722	BalAcu02	BalAcu
865	NW_006726366.1	2000001	2670928	278271	181652	56	0.308281769537357	670928	854172722	BalAcu02	BalAcu
866	NW_006726377.1	1	1000000	339100	213046	125	0.586727748936849	1e+06	854843650	BalAcu02	BalAcu
867	NW_006726377.1	1000001	2000000	403807	250220	257	1.02709615538326	1e+06	855843650	BalAcu02	BalAcu
868	NW_006726388.1	1	1000000	431734	329430	217	0.658713535500713	1e+06	856843650	BalAcu02	BalAcu
869	NW_006726388.1	1000001	2000000	330679	204365	99	0.484427372593154	1e+06	857843650	BalAcu02	BalAcu
870	NW_006726388.1	2000001	2598771	251199	201270	258	1.28186018780742	598771	858843650	BalAcu02	BalAcu
871	NW_006726399.1	1	1000000	427334	324527	129	0.39750159462849	1e+06	859442421	BalAcu02	BalAcu
872	NW_006726399.1	1000001	2000000	442236	323285	58	0.179408262059792	1e+06	860442421	BalAcu02	BalAcu
873	NW_006726399.1	2000001	2966312	392072	285742	133	0.465454850879465	966312	861442421	BalAcu02	BalAcu
874	NW_006726410.1	1	1000000	298881	197888	171	0.864125161707633	1e+06	862408733	BalAcu02	BalAcu
875	NW_006726410.1	1000001	2000000	266695	169465	147	0.867435753695453	1e+06	863408733	BalAcu02	BalAcu
876	NW_006726421.1	1	1000000	441287	295998	172	0.581085007331131	1e+06	864408733	BalAcu02	BalAcu
877	NW_006726421.1	1000001	2000000	465922	316033	161	0.509440469824354	1e+06	865408733	BalAcu02	BalAcu
878	NW_006726421.1	2000001	2859116	363238	257936	240	0.930463370758638	859116	866408733	BalAcu02	BalAcu
879	NW_006726443.1	1	1000000	434023	319455	196	0.613544943732294	1e+06	867267849	BalAcu02	BalAcu
880	NW_006726443.1	1000001	2000000	417653	293074	217	0.740427332346097	1e+06	868267849	BalAcu02	BalAcu
881	NW_006726443.1	2000001	2386488	208162	141555	65	0.459185475610187	386488	869267849	BalAcu02	BalAcu
882	NW_006726454.1	1	1000000	381311	278293	235	0.844433744291089	1e+06	869654337	BalAcu02	BalAcu
883	NW_006726454.1	1000001	2000000	353031	226657	121	0.533846296386169	1e+06	870654337	BalAcu02	BalAcu
884	NW_006726465.1	1	1000000	349425	243597	14	0.0574719721507244	1e+06	871654337	BalAcu02	BalAcu
885	NW_006726465.1	1000001	2000000	396350	294216	89	0.302498844386437	1e+06	872654337	BalAcu02	BalAcu
886	NW_006726465.1	2000001	3000000	351699	272193	176	0.646600022777955	1e+06	873654337	BalAcu02	BalAcu
887	NW_006726465.1	3000001	4000000	412765	296627	158	0.532655489891345	1e+06	874654337	BalAcu02	BalAcu
888	NW_006726465.1	4000001	5000000	404753	319166	123	0.385379395048345	1e+06	875654337	BalAcu02	BalAcu
889	NW_006726465.1	5000001	6000000	361281	296816	197	0.663710851167053	1e+06	876654337	BalAcu02	BalAcu
890	NW_006726465.1	6000001	7000000	372406	290557	198	0.68144976717133	1e+06	877654337	BalAcu02	BalAcu
891	NW_006726465.1	7000001	8000000	365174	304890	189	0.619895700088557	1e+06	878654337	BalAcu02	BalAcu
892	NW_006726465.1	8000001	9000000	388337	324755	206	0.634324336807747	1e+06	879654337	BalAcu02	BalAcu
893	NW_006726465.1	9000001	10000000	392600	329991	297	0.900024546123985	1e+06	880654337	BalAcu02	BalAcu
894	NW_006726465.1	10000001	11000000	415756	317801	140	0.440527248183612	1e+06	881654337	BalAcu02	BalAcu
895	NW_006726465.1	11000001	12000000	338169	237944	133	0.558955048246646	1e+06	882654337	BalAcu02	BalAcu
896	NW_006726465.1	12000001	13000000	373939	256852	169	0.657966455390653	1e+06	883654337	BalAcu02	BalAcu
897	NW_006726465.1	13000001	14000000	418729	310732	230	0.740187685851473	1e+06	884654337	BalAcu02	BalAcu
898	NW_006726465.1	14000001	15000000	386902	299546	201	0.671015470078051	1e+06	885654337	BalAcu02	BalAcu
899	NW_006726465.1	15000001	16000000	396834	322766	208	0.644429710688239	1e+06	886654337	BalAcu02	BalAcu
900	NW_006726465.1	16000001	17000000	399827	313568	194	0.618685580161241	1e+06	887654337	BalAcu02	BalAcu
901	NW_006726465.1	17000001	18000000	322229	240582	199	0.82716080172249	1e+06	888654337	BalAcu02	BalAcu
902	NW_006726465.1	18000001	19000000	367301	258978	116	0.447914494667501	1e+06	889654337	BalAcu02	BalAcu
903	NW_006726465.1	19000001	20000000	326841	191578	102	0.532420215264801	1e+06	890654337	BalAcu02	BalAcu
904	NW_006726466.1	1	1000000	322221	203139	159	0.782715283623529	1e+06	891654337	BalAcu02	BalAcu
905	NW_006726466.1	1000001	2000000	276329	165512	49	0.296051041616318	1e+06	892654337	BalAcu02	BalAcu
906	NW_006726477.1	1	1000000	394765	293372	206	0.702180167159783	1e+06	893654337	BalAcu02	BalAcu
907	NW_006726477.1	1000001	2000000	340289	249789	338	1.3531420518918	1e+06	894654337	BalAcu02	BalAcu
908	NW_006726499.1	1	1000000	394584	276682	181	0.654180611676943	1e+06	895654337	BalAcu02	BalAcu
909	NW_006726499.1	1000001	2000000	302850	198417	171	0.861821315713875	1e+06	896654337	BalAcu02	BalAcu
910	NW_006726510.1	1	1000000	390305	289370	175	0.604762069323012	1e+06	897654337	BalAcu02	BalAcu
911	NW_006726510.1	1000001	2000000	446951	342927	132	0.384921572229658	1e+06	898654337	BalAcu02	BalAcu
912	NW_006726532.1	1	1000000	428601	317092	231	0.728495200131192	1e+06	899654337	BalAcu02	BalAcu
913	NW_006726532.1	1000001	2000000	389237	246938	174	0.704630312062137	1e+06	900654337	BalAcu02	BalAcu
914	NW_006726543.1	1	1000000	422125	294241	275	0.93460802539415	1e+06	901654337	BalAcu02	BalAcu
915	NW_006726543.1	1000001	2000000	439582	309917	294	0.948641087775114	1e+06	902654337	BalAcu02	BalAcu
916	NW_006726554.1	1	1000000	321686	249822	144	0.576410404207796	1e+06	903654337	BalAcu02	BalAcu
917	NW_006726554.1	1000001	2000000	397410	297492	157	0.527745283906794	1e+06	904654337	BalAcu02	BalAcu
918	NW_006726565.1	1	1000000	481307	395141	366	0.926251641818996	1e+06	905654337	BalAcu02	BalAcu
919	NW_006726565.1	1000001	2000000	410859	325991	270	0.828243724520002	1e+06	906654337	BalAcu02	BalAcu
920	NW_006726576.1	1	1000000	386812	259516	161	0.620385640962407	1e+06	907654337	BalAcu02	BalAcu
921	NW_006726576.1	1000001	2000000	428330	325362	228	0.700757925018902	1e+06	908654337	BalAcu02	BalAcu
922	NW_006726576.1	2000001	3000000	353894	223363	112	0.501425929988405	1e+06	909654337	BalAcu02	BalAcu
923	NW_006726576.1	3000001	4000000	367857	251000	149	0.593625498007968	1e+06	910654337	BalAcu02	BalAcu
924	NW_006726576.1	4000001	5000000	399715	304002	156	0.513154518720272	1e+06	911654337	BalAcu02	BalAcu
925	NW_006726576.1	5000001	6000000	335598	214329	156	0.727852973699313	1e+06	912654337	BalAcu02	BalAcu
926	NW_006726576.1	6000001	7000000	345870	180139	2	0.0111025374849422	1e+06	913654337	BalAcu02	BalAcu
927	NW_006726576.1	7000001	8000000	308375	144387	23	0.159294119276666	1e+06	914654337	BalAcu02	BalAcu
928	NW_006726576.1	8000001	9000000	321028	164101	96	0.585005575834395	1e+06	915654337	BalAcu02	BalAcu
929	NW_006726576.1	9000001	10000000	342885	149434	33	0.220833277567354	1e+06	916654337	BalAcu02	BalAcu
930	NW_006726576.1	10000001	11000000	431301	227561	183	0.804179978115758	1e+06	917654337	BalAcu02	BalAcu
931	NW_006726576.1	11000001	12000000	337927	156781	148	0.943991937798585	1e+06	918654337	BalAcu02	BalAcu
932	NW_006726576.1	12000001	13000000	345727	187468	124	0.661446220154906	1e+06	919654337	BalAcu02	BalAcu
933	NW_006726576.1	13000001	14000000	400890	260753	203	0.778514532910455	1e+06	920654337	BalAcu02	BalAcu
934	NW_006726576.1	14000001	15000000	431629	293438	143	0.487326113182342	1e+06	921654337	BalAcu02	BalAcu
935	NW_006726576.1	15000001	16000000	461823	341916	280	0.818914587208554	1e+06	922654337	BalAcu02	BalAcu
936	NW_006726576.1	16000001	17000000	455386	366236	295	0.80549154097358	1e+06	923654337	BalAcu02	BalAcu
937	NW_006726576.1	17000001	18000000	419607	335778	233	0.693910857769121	1e+06	924654337	BalAcu02	BalAcu
938	NW_006726576.1	18000001	19000000	386592	282798	242	0.855734481856307	1e+06	925654337	BalAcu02	BalAcu
939	NW_006726576.1	19000001	20000000	420440	327302	279	0.852423755430764	1e+06	926654337	BalAcu02	BalAcu
940	NW_006726577.1	1	1000000	404435	217496	126	0.579320999006878	1e+06	927654337	BalAcu02	BalAcu
941	NW_006726577.1	1000001	1995811	369367	175532	102	0.581090627349999	995811	928654337	BalAcu02	BalAcu
942	NW_006726588.1	1	1000000	277425	234313	70	0.298745694861147	1e+06	929650148	BalAcu02	BalAcu
943	NW_006726599.1	1	1000000	292784	209249	217	1.03704199303222	1e+06	930650148	BalAcu02	BalAcu
944	NW_006726599.1	1000001	1989929	362416	266441	139	0.521691481416148	989929	931650148	BalAcu02	BalAcu
945	NW_006726610.1	1000001	1981291	256003	225382	100	0.443691155460507	981291	932640077	BalAcu02	BalAcu
946	NW_006726621.1	1	1000000	400290	290741	136	0.467770283516945	1e+06	933621368	BalAcu02	BalAcu
947	NW_006726621.1	1000001	1979221	338537	259996	184	0.707703195433776	979221	934621368	BalAcu02	BalAcu
948	NW_006726632.1	1	1000000	344523	249530	83	0.332625335630986	1e+06	935600589	BalAcu02	BalAcu
949	NW_006726632.1	1000001	2000000	312994	244459	280	1.14538634290413	1e+06	936600589	BalAcu02	BalAcu
950	NW_006726632.1	2000001	3000000	288893	219005	193	0.881258418757563	1e+06	937600589	BalAcu02	BalAcu
951	NW_006726643.1	1	1000000	377424	272969	162	0.593473984225315	1e+06	938600589	BalAcu02	BalAcu
952	NW_006726643.1	1000001	1943959	372630	245709	143	0.581989263722534	943959	939600589	BalAcu02	BalAcu
953	NW_006726665.1	1	1000000	379612	255089	233	0.913406693350164	1e+06	940544548	BalAcu02	BalAcu
954	NW_006726665.1	1000001	1920389	373070	243262	170	0.698835000945483	920389	941544548	BalAcu02	BalAcu
955	NW_006726676.1	1	1000000	331569	170397	174	1.02114473846371	1e+06	942464937	BalAcu02	BalAcu
956	NW_006726676.1	1000001	1916457	290650	193923	180	0.928203462198914	916457	943464937	BalAcu02	BalAcu
957	NW_006726687.1	1	1000000	331332	225581	135	0.598454657085482	1e+06	944381394	BalAcu02	BalAcu
958	NW_006726687.1	1000001	2000000	342736	231752	102	0.440125651558563	1e+06	945381394	BalAcu02	BalAcu
959	NW_006726687.1	2000001	3000000	362544	256913	154	0.599424707975073	1e+06	946381394	BalAcu02	BalAcu
960	NW_006726687.1	3000001	4000000	380386	279670	184	0.65791826080738	1e+06	947381394	BalAcu02	BalAcu
961	NW_006726687.1	4000001	5000000	420635	311973	125	0.400675699499636	1e+06	948381394	BalAcu02	BalAcu
962	NW_006726687.1	5000001	6000000	338081	233916	113	0.483079396022504	1e+06	949381394	BalAcu02	BalAcu
963	NW_006726687.1	6000001	7000000	445118	337469	157	0.465227917230916	1e+06	950381394	BalAcu02	BalAcu
964	NW_006726687.1	7000001	8000000	486130	361962	154	0.425459026085611	1e+06	951381394	BalAcu02	BalAcu
965	NW_006726687.1	8000001	9000000	522078	386595	109	0.281948809477619	1e+06	952381394	BalAcu02	BalAcu
966	NW_006726687.1	9000001	10000000	470455	355439	146	0.41075965214847	1e+06	953381394	BalAcu02	BalAcu
967	NW_006726687.1	10000001	11000000	460859	336160	91	0.270704426463589	1e+06	954381394	BalAcu02	BalAcu
968	NW_006726687.1	11000001	12000000	366081	272290	103	0.37827316464064	1e+06	955381394	BalAcu02	BalAcu
969	NW_006726687.1	12000001	13000000	361730	212763	78	0.366605095810832	1e+06	956381394	BalAcu02	BalAcu
970	NW_006726687.1	13000001	14000000	304546	154427	145	0.938954975490037	1e+06	957381394	BalAcu02	BalAcu
971	NW_006726687.1	14000001	15000000	319848	202322	118	0.583228714623224	1e+06	958381394	BalAcu02	BalAcu
972	NW_006726687.1	15000001	16000000	328074	217426	117	0.538114116986929	1e+06	959381394	BalAcu02	BalAcu
973	NW_006726687.1	16000001	17000000	359599	246989	212	0.858337820712663	1e+06	960381394	BalAcu02	BalAcu
974	NW_006726687.1	17000001	18000000	374228	266142	129	0.484703654440111	1e+06	961381394	BalAcu02	BalAcu
975	NW_006726687.1	18000001	19000000	406801	301138	79	0.262338197105646	1e+06	962381394	BalAcu02	BalAcu
976	NW_006726687.1	19000001	20000000	356163	245032	121	0.493813052988997	1e+06	963381394	BalAcu02	BalAcu
977	NW_006726688.1	1	1000000	359245	267952	101	0.376933182062459	1e+06	964381394	BalAcu02	BalAcu
978	NW_006726688.1	1000001	1895670	307964	192756	107	0.555105937039573	895670	965381394	BalAcu02	BalAcu
979	NW_006726699.1	1	1000000	301585	211923	212	1.00036333951482	1e+06	966277064	BalAcu02	BalAcu
980	NW_006726699.1	1000001	2000000	325996	230049	131	0.569443901081943	1e+06	967277064	BalAcu02	BalAcu
981	NW_006726710.1	1	1000000	321486	229550	136	0.592463515573949	1e+06	968277064	BalAcu02	BalAcu
982	NW_006726710.1	1000001	1877528	330357	234390	114	0.486368872392167	877528	969277064	BalAcu02	BalAcu
983	NW_006726721.1	1	1000000	287964	180940	152	0.84005747761689	1e+06	970154592	BalAcu02	BalAcu
984	NW_006726721.1	1000001	2000000	282368	147520	178	1.20661605206074	1e+06	971154592	BalAcu02	BalAcu
985	NW_006726721.1	2000001	3000000	317161	168768	178	1.05470231323474	1e+06	972154592	BalAcu02	BalAcu
986	NW_006726721.1	3000001	4000000	385506	319205	258	0.808258016008521	1e+06	973154592	BalAcu02	BalAcu
987	NW_006726732.1	1	1000000	360455	284722	208	0.730537155541195	1e+06	974154592	BalAcu02	BalAcu
988	NW_006726732.1	1000001	1851816	372406	282277	293	1.0379875087237	851816	975154592	BalAcu02	BalAcu
989	NW_006726743.1	1	1000000	267004	229466	113	0.492447682881124	1e+06	976006408	BalAcu02	BalAcu
990	NW_006726754.1	1	1000000	319805	194283	233	1.19928146054982	1e+06	977006408	BalAcu02	BalAcu
991	NW_006726754.1	1000001	1773451	266936	138700	69	0.49747656813266	773451	978006408	BalAcu02	BalAcu
992	NW_006726765.1	1	1000000	447264	314197	150	0.47740748638593	1e+06	978779859	BalAcu02	BalAcu
993	NW_006726765.1	1000001	1769164	329436	236634	161	0.680375601139312	769164	979779859	BalAcu02	BalAcu
994	NW_006726776.1	1	1000000	218330	185535	85	0.458134583771256	1e+06	980549023	BalAcu02	BalAcu
995	NW_006726787.1	1	1000000	236536	200388	94	0.469089965466994	1e+06	981549023	BalAcu02	BalAcu
996	NW_006726798.1	1	1000000	340831	250638	85	0.339134528682801	1e+06	982549023	BalAcu02	BalAcu
997	NW_006726798.1	1000001	2000000	438629	322353	141	0.437408679304986	1e+06	983549023	BalAcu02	BalAcu
998	NW_006726798.1	2000001	3000000	410045	314755	320	1.01666375434862	1e+06	984549023	BalAcu02	BalAcu
999	NW_006726798.1	3000001	4000000	357875	270063	205	0.759082140093237	1e+06	985549023	BalAcu02	BalAcu
1000	NW_006726798.1	4000001	5000000	400167	276032	224	0.811500115928588	1e+06	986549023	BalAcu02	BalAcu
1001	NW_006726798.1	5000001	6000000	435728	291452	165	0.566130958099447	1e+06	987549023	BalAcu02	BalAcu
1002	NW_006726798.1	6000001	7000000	400674	258314	157	0.607787421510255	1e+06	988549023	BalAcu02	BalAcu
1003	NW_006726798.1	7000001	8000000	422459	320689	117	0.364839455048349	1e+06	989549023	BalAcu02	BalAcu
1004	NW_006726798.1	8000001	9000000	402213	329233	272	0.826162626468185	1e+06	990549023	BalAcu02	BalAcu
1005	NW_006726798.1	9000001	10000000	380229	270644	185	0.683554780449594	1e+06	991549023	BalAcu02	BalAcu
1006	NW_006726798.1	10000001	11000000	402471	309646	207	0.668505325436143	1e+06	992549023	BalAcu02	BalAcu
1007	NW_006726798.1	11000001	12000000	472349	356766	197	0.552182663146152	1e+06	993549023	BalAcu02	BalAcu
1008	NW_006726798.1	12000001	13000000	416534	320932	206	0.64188052297683	1e+06	994549023	BalAcu02	BalAcu
1009	NW_006726798.1	13000001	14000000	391643	306141	226	0.738221930417683	1e+06	995549023	BalAcu02	BalAcu
1010	NW_006726798.1	14000001	15000000	388729	221733	145	0.65393964813537	1e+06	996549023	BalAcu02	BalAcu
1011	NW_006726798.1	15000001	16000000	330368	172357	134	0.777456094037376	1e+06	997549023	BalAcu02	BalAcu
1012	NW_006726798.1	16000001	17000000	348518	190757	38	0.199206320082618	1e+06	998549023	BalAcu02	BalAcu
1013	NW_006726798.1	17000001	18000000	413883	265633	123	0.463044877707213	1e+06	999549023	BalAcu02	BalAcu
1014	NW_006726798.1	18000001	19000000	329428	193300	87	0.450077599586136	1e+06	1000549023	BalAcu02	BalAcu
1015	NW_006726798.1	19000001	20000000	335566	227399	49	0.2154802791569	1e+06	1001549023	BalAcu02	BalAcu
1016	NW_006726798.1	20000001	21000000	474251	326320	166	0.508703113508213	1e+06	1002549023	BalAcu02	BalAcu
1017	NW_006726798.1	21000001	22000000	427293	337687	153	0.453082292181813	1e+06	1003549023	BalAcu02	BalAcu
1018	NW_006726798.1	22000001	23000000	343207	213195	78	0.365862238795469	1e+06	1004549023	BalAcu02	BalAcu
1019	NW_006726798.1	23000001	24000000	354955	220681	103	0.46673705484387	1e+06	1005549023	BalAcu02	BalAcu
1020	NW_006726798.1	24000001	25000000	401107	253113	169	0.667685974248656	1e+06	1006549023	BalAcu02	BalAcu
1021	NW_006726798.1	25000001	26000000	295519	171576	143	0.833449899752879	1e+06	1007549023	BalAcu02	BalAcu
1022	NW_006726798.1	26000001	27000000	367541	205977	46	0.223325905319526	1e+06	1008549023	BalAcu02	BalAcu
1023	NW_006726798.1	27000001	28000000	374229	257913	155	0.600977849119664	1e+06	1009549023	BalAcu02	BalAcu
1024	NW_006726798.1	28000001	29000000	350254	222558	57	0.256113013236999	1e+06	1010549023	BalAcu02	BalAcu
1025	NW_006726798.1	29000001	30000000	397957	305963	136	0.44449819095773	1e+06	1011549023	BalAcu02	BalAcu
1026	NW_006726810.1	1	1000000	350203	245187	117	0.477186800278971	1e+06	1012549023	BalAcu02	BalAcu
1027	NW_006726810.1	1000001	1671847	296500	217583	80	0.367675783494115	671847	1013549023	BalAcu02	BalAcu
1028	NW_006726821.1	1	1000000	317025	236867	156	0.658597440757894	1e+06	1014220870	BalAcu02	BalAcu
1029	NW_006726821.1	1000001	1674992	233151	140043	62	0.442721164213849	674992	1015220870	BalAcu02	BalAcu
1030	NW_006726832.1	1	1000000	425574	322663	237	0.73451247896412	1e+06	1015895862	BalAcu02	BalAcu
1031	NW_006726843.1	1	1000000	327833	257084	74	0.287843661993745	1e+06	1016895862	BalAcu02	BalAcu
1032	NW_006726843.1	1000001	1628335	205166	124057	3	0.0241824322690376	628335	1017895862	BalAcu02	BalAcu
1033	NW_006726854.1	1	1000000	308614	228597	256	1.11987471401637	1e+06	1018524197	BalAcu02	BalAcu
1034	NW_006726865.1	1	1000000	348453	264928	241	0.909681120908322	1e+06	1019524197	BalAcu02	BalAcu
1035	NW_006726865.1	1000001	1607107	248728	203050	129	0.635311499630633	607107	1020524197	BalAcu02	BalAcu
1036	NW_006726876.1	1	1000000	318054	148645	45	0.302734703488177	1e+06	1021131304	BalAcu02	BalAcu
1037	NW_006726887.1	1	1000000	342435	226592	151	0.666395989267053	1e+06	1022131304	BalAcu02	BalAcu
1038	NW_006726898.1	1	1000000	248507	204498	48	0.234721121966963	1e+06	1023131304	BalAcu02	BalAcu
1039	NW_006726909.1	1	1000000	362229	248124	232	0.935016362786349	1e+06	1024131304	BalAcu02	BalAcu
1040	NW_006726909.1	1000001	2000000	400983	272673	217	0.795825035848801	1e+06	1025131304	BalAcu02	BalAcu
1041	NW_006726909.1	2000001	3000000	349981	252346	190	0.752934462999215	1e+06	1026131304	BalAcu02	BalAcu
1042	NW_006726909.1	3000001	4000000	403516	298199	115	0.385648509887692	1e+06	1027131304	BalAcu02	BalAcu
1043	NW_006726909.1	4000001	5000000	381382	217184	153	0.704471784293502	1e+06	1028131304	BalAcu02	BalAcu
1044	NW_006726909.1	5000001	6000000	383189	279556	169	0.604530040492781	1e+06	1029131304	BalAcu02	BalAcu
1045	NW_006726909.1	6000001	7000000	377443	256531	193	0.752345720400263	1e+06	1030131304	BalAcu02	BalAcu
1046	NW_006726909.1	7000001	8000000	418592	317464	238	0.749691303580878	1e+06	1031131304	BalAcu02	BalAcu
1047	NW_006726909.1	8000001	9000000	448014	369790	267	0.722031423240217	1e+06	1032131304	BalAcu02	BalAcu
1048	NW_006726909.1	9000001	10000000	390815	307691	204	0.663002817761975	1e+06	1033131304	BalAcu02	BalAcu
1049	NW_006726909.1	10000001	11000000	331711	197734	105	0.531016415993203	1e+06	1034131304	BalAcu02	BalAcu
1050	NW_006726909.1	11000001	12000000	364029	205251	62	0.30206917384081	1e+06	1035131304	BalAcu02	BalAcu
1051	NW_006726909.1	12000001	13000000	362658	237180	102	0.430053124209461	1e+06	1036131304	BalAcu02	BalAcu
1052	NW_006726909.1	13000001	14000000	395932	280717	154	0.54859520442296	1e+06	1037131304	BalAcu02	BalAcu
1053	NW_006726909.1	14000001	15000000	328860	248060	274	1.10457147464323	1e+06	1038131304	BalAcu02	BalAcu
1054	NW_006726909.1	15000001	16000000	367885	268527	144	0.536258923683652	1e+06	1039131304	BalAcu02	BalAcu
1055	NW_006726909.1	16000001	17000000	445051	346607	264	0.761669556587143	1e+06	1040131304	BalAcu02	BalAcu
1056	NW_006726909.1	17000001	18000000	417320	319246	122	0.382150441978913	1e+06	1041131304	BalAcu02	BalAcu
1057	NW_006726909.1	18000001	19000000	442985	329568	142	0.43086707447325	1e+06	1042131304	BalAcu02	BalAcu
1058	NW_006726909.1	19000001	20000000	374645	261576	392	1.49860843502462	1e+06	1043131304	BalAcu02	BalAcu
1059	NW_006726910.1	1	1000000	280115	181481	245	1.35000358164216	1e+06	1044131304	BalAcu02	BalAcu
1060	NW_006726910.1	1000001	1511774	234658	156455	130	0.830909846281678	511774	1045131304	BalAcu02	BalAcu
1061	NW_006726921.1	1	1000000	348662	234211	442	1.88718719445287	1e+06	1045643078	BalAcu02	BalAcu
1062	NW_006726932.1	1	1000000	233936	205469	58	0.28228102536149	1e+06	1046643078	BalAcu02	BalAcu
1063	NW_006726943.1	1	1000000	222108	114554	127	1.10864745011086	1e+06	1047643078	BalAcu02	BalAcu
1064	NW_006726954.1	1	1000000	377968	303928	248	0.815982732752494	1e+06	1048643078	BalAcu02	BalAcu
1065	NW_006726965.1	1	1000000	379036	258533	208	0.804539459179292	1e+06	1049643078	BalAcu02	BalAcu
1066	NW_006726976.1	1	1000000	306692	190173	159	0.836080831663801	1e+06	1050643078	BalAcu02	BalAcu
1067	NW_006726987.1	1	1000000	217375	185049	73	0.394490108025442	1e+06	1051643078	BalAcu02	BalAcu
1068	NW_006726998.1	1	1000000	335381	176393	77	0.436525258938847	1e+06	1052643078	BalAcu02	BalAcu
1069	NW_006727020.1	1	1000000	416772	337621	343	1.01593206583714	1e+06	1053643078	BalAcu02	BalAcu
1070	NW_006727020.1	1000001	2000000	476008	395293	286	0.723513950411467	1e+06	1054643078	BalAcu02	BalAcu
1071	NW_006727020.1	2000001	3000000	402117	337412	236	0.699441632188541	1e+06	1055643078	BalAcu02	BalAcu
1072	NW_006727020.1	3000001	4000000	455308	342309	224	0.654379522595082	1e+06	1056643078	BalAcu02	BalAcu
1073	NW_006727020.1	4000001	5000000	421984	310454	96	0.309224555006539	1e+06	1057643078	BalAcu02	BalAcu
1074	NW_006727020.1	5000001	6000000	498292	345460	49	0.141839865686331	1e+06	1058643078	BalAcu02	BalAcu
1075	NW_006727020.1	6000001	7000000	582803	367628	49	0.133286909593393	1e+06	1059643078	BalAcu02	BalAcu
1076	NW_006727020.1	7000001	8000000	468108	332647	247	0.742528866937023	1e+06	1060643078	BalAcu02	BalAcu
1077	NW_006727020.1	8000001	9000000	388699	287562	180	0.625951968618941	1e+06	1061643078	BalAcu02	BalAcu
1078	NW_006727020.1	9000001	10000000	319757	219140	145	0.661677466459797	1e+06	1062643078	BalAcu02	BalAcu
1079	NW_006727020.1	10000001	11000000	356515	255260	211	0.826608164224712	1e+06	1063643078	BalAcu02	BalAcu
1080	NW_006727020.1	11000001	12000000	295541	223215	178	0.797437448200166	1e+06	1064643078	BalAcu02	BalAcu
1081	NW_006727020.1	12000001	13000000	458662	344533	256	0.743034774607948	1e+06	1065643078	BalAcu02	BalAcu
1082	NW_006727020.1	13000001	14000000	417910	312496	163	0.52160667656546	1e+06	1066643078	BalAcu02	BalAcu
1083	NW_006727020.1	14000001	15000000	421738	305657	224	0.732847603686485	1e+06	1067643078	BalAcu02	BalAcu
1084	NW_006727020.1	15000001	16000000	484884	340448	41	0.120429551649591	1e+06	1068643078	BalAcu02	BalAcu
1085	NW_006727020.1	16000001	17000000	371851	265073	136	0.513066211949161	1e+06	1069643078	BalAcu02	BalAcu
1086	NW_006727020.1	17000001	18000000	425022	308236	229	0.742937229914741	1e+06	1070643078	BalAcu02	BalAcu
1087	NW_006727020.1	18000001	19000000	365820	255124	122	0.478198836644142	1e+06	1071643078	BalAcu02	BalAcu
1088	NW_006727020.1	19000001	19862793	274740	179501	131	0.729800948184133	862793	1072643078	BalAcu02	BalAcu
1089	NW_006727032.1	1	1000000	311322	179377	194	1.08152104227409	1e+06	1073505871	BalAcu02	BalAcu
1090	NW_006727043.1	1	1000000	293163	221170	128	0.578740335488538	1e+06	1074505871	BalAcu02	BalAcu
1091	NW_006727054.1	1	1000000	231077	197340	82	0.415526502483024	1e+06	1075505871	BalAcu02	BalAcu
1092	NW_006727076.1	1	1000000	339729	231931	130	0.560511531446853	1e+06	1076505871	BalAcu02	BalAcu
1093	NW_006727098.1	1	1000000	416952	309840	282	0.910147172734314	1e+06	1077505871	BalAcu02	BalAcu
1094	NW_006727109.1	1	1000000	225453	135215	51	0.377177088340791	1e+06	1078505871	BalAcu02	BalAcu
1095	NW_006727120.1	1	1000000	337515	264661	130	0.491194395849785	1e+06	1079505871	BalAcu02	BalAcu
1096	NW_006727131.1	1	1000000	284965	193459	85	0.439369582185373	1e+06	1080505871	BalAcu02	BalAcu
1097	NW_006727131.1	1000001	2000000	351095	246199	165	0.670189562102202	1e+06	1081505871	BalAcu02	BalAcu
1098	NW_006727131.1	2000001	3000000	415688	291748	153	0.52442518886162	1e+06	1082505871	BalAcu02	BalAcu
1099	NW_006727131.1	3000001	4000000	395478	310085	173	0.557911540384088	1e+06	1083505871	BalAcu02	BalAcu
1100	NW_006727131.1	4000001	5000000	374790	300316	216	0.719242398007432	1e+06	1084505871	BalAcu02	BalAcu
1101	NW_006727131.1	5000001	6000000	423627	326218	231	0.708115432011722	1e+06	1085505871	BalAcu02	BalAcu
1102	NW_006727131.1	6000001	7000000	364244	283044	259	0.915052076708922	1e+06	1086505871	BalAcu02	BalAcu
1103	NW_006727131.1	7000001	8000000	369741	266811	245	0.91825299556615	1e+06	1087505871	BalAcu02	BalAcu
1104	NW_006727131.1	8000001	9000000	395381	283024	131	0.462858273503307	1e+06	1088505871	BalAcu02	BalAcu
1105	NW_006727131.1	9000001	10000000	324611	223468	118	0.52803980883169	1e+06	1089505871	BalAcu02	BalAcu
1106	NW_006727131.1	10000001	11000000	383616	234816	91	0.38753747615154	1e+06	1090505871	BalAcu02	BalAcu
1107	NW_006727131.1	11000001	12000000	375319	247522	191	0.771648580732218	1e+06	1091505871	BalAcu02	BalAcu
1108	NW_006727131.1	12000001	13000000	381887	287744	113	0.39271018683274	1e+06	1092505871	BalAcu02	BalAcu
1109	NW_006727131.1	13000001	14000000	367482	277556	131	0.471976826298116	1e+06	1093505871	BalAcu02	BalAcu
1110	NW_006727131.1	14000001	15000000	366932	247742	180	0.726562310791065	1e+06	1094505871	BalAcu02	BalAcu
1111	NW_006727131.1	15000001	16000000	375671	286320	225	0.785834031852473	1e+06	1095505871	BalAcu02	BalAcu
1112	NW_006727131.1	16000001	17000000	404210	298375	168	0.563049853372434	1e+06	1096505871	BalAcu02	BalAcu
1113	NW_006727131.1	17000001	18000000	322906	227349	119	0.523424338791901	1e+06	1097505871	BalAcu02	BalAcu
1114	NW_006727131.1	18000001	18718125	246666	187124	73	0.390115645240589	718125	1098505871	BalAcu02	BalAcu
1115	NW_006727143.1	1	1000000	379889	269632	48	0.178020413007358	1e+06	1099223996	BalAcu02	BalAcu
1116	NW_006727165.1	1	1000000	371286	251228	168	0.668715270590858	1e+06	1100223996	BalAcu02	BalAcu
1117	NW_006727176.1	1	1000000	339143	194951	80	0.410359526239927	1e+06	1101223996	BalAcu02	BalAcu
1118	NW_006727187.1	1	1000000	352486	246104	184	0.74765139940838	1e+06	1102223996	BalAcu02	BalAcu
1119	NW_006727198.1	1	1000000	383959	280806	111	0.39529069891669	1e+06	1103223996	BalAcu02	BalAcu
1120	NW_006727209.1	1	1000000	321878	233407	132	0.565535738002716	1e+06	1104223996	BalAcu02	BalAcu
1121	NW_006727220.1	1	1000000	379588	302100	263	0.870572658060245	1e+06	1105223996	BalAcu02	BalAcu
1122	NW_006727242.1	1	1000000	301650	207269	134	0.646502853779388	1e+06	1106223996	BalAcu02	BalAcu
1123	NW_006727242.1	1000001	2000000	300130	212919	96	0.450875685119693	1e+06	1107223996	BalAcu02	BalAcu
1124	NW_006727242.1	2000001	3000000	317646	210838	137	0.649787988882459	1e+06	1108223996	BalAcu02	BalAcu
1125	NW_006727242.1	3000001	4000000	359329	235584	151	0.640960336864982	1e+06	1109223996	BalAcu02	BalAcu
1126	NW_006727242.1	4000001	5000000	288139	208959	97	0.464205896850578	1e+06	1110223996	BalAcu02	BalAcu
1127	NW_006727242.1	5000001	6000000	391744	317566	213	0.670726715076551	1e+06	1111223996	BalAcu02	BalAcu
1128	NW_006727242.1	6000001	7000000	334548	270947	149	0.549923047680912	1e+06	1112223996	BalAcu02	BalAcu
1129	NW_006727242.1	7000001	8000000	337358	230510	91	0.394776799271181	1e+06	1113223996	BalAcu02	BalAcu
1130	NW_006727242.1	8000001	9000000	427769	342524	325	0.948838621527251	1e+06	1114223996	BalAcu02	BalAcu
1131	NW_006727242.1	9000001	10000000	424295	329939	204	0.618296109280806	1e+06	1115223996	BalAcu02	BalAcu
1132	NW_006727242.1	10000001	11000000	375782	288957	251	0.868641354942085	1e+06	1116223996	BalAcu02	BalAcu
1133	NW_006727242.1	11000001	12000000	459042	377562	330	0.874028636356413	1e+06	1117223996	BalAcu02	BalAcu
1134	NW_006727242.1	12000001	13000000	392088	321223	190	0.591489401443857	1e+06	1118223996	BalAcu02	BalAcu
1135	NW_006727242.1	13000001	14000000	400430	306018	171	0.558790659372978	1e+06	1119223996	BalAcu02	BalAcu
1136	NW_006727242.1	14000001	15000000	480745	393085	234	0.595291094801379	1e+06	1120223996	BalAcu02	BalAcu
1137	NW_006727242.1	15000001	16000000	507470	407969	268	0.656912657579375	1e+06	1121223996	BalAcu02	BalAcu
1138	NW_006727242.1	16000001	17000000	418869	336328	166	0.493565804809591	1e+06	1122223996	BalAcu02	BalAcu
1139	NW_006727242.1	17000001	18000000	366308	238800	178	0.745393634840871	1e+06	1123223996	BalAcu02	BalAcu
1140	NW_006727265.1	1	1000000	225766	137277	57	0.415218864048602	1e+06	1124223996	BalAcu02	BalAcu
1141	NW_006727353.1	1	1000000	344207	185007	95	0.513494084007632	1e+06	1125223996	BalAcu02	BalAcu
1142	NW_006727353.1	1000001	2000000	377603	184401	133	0.72125422313328	1e+06	1126223996	BalAcu02	BalAcu
1143	NW_006727353.1	2000001	3000000	367807	178316	276	1.54781399313578	1e+06	1127223996	BalAcu02	BalAcu
1144	NW_006727353.1	3000001	4000000	371194	229324	189	0.824161448431041	1e+06	1128223996	BalAcu02	BalAcu
1145	NW_006727353.1	4000001	5000000	412271	271604	200	0.736366180174077	1e+06	1129223996	BalAcu02	BalAcu
1146	NW_006727353.1	5000001	6000000	377175	270663	154	0.568973225006743	1e+06	1130223996	BalAcu02	BalAcu
1147	NW_006727353.1	6000001	7000000	330908	221823	155	0.69875531392146	1e+06	1131223996	BalAcu02	BalAcu
1148	NW_006727353.1	7000001	8000000	320710	245891	71	0.288745826402756	1e+06	1132223996	BalAcu02	BalAcu
1149	NW_006727353.1	8000001	9000000	281115	225630	97	0.429907370473785	1e+06	1133223996	BalAcu02	BalAcu
1150	NW_006727353.1	9000001	10000000	264202	207636	214	1.03064979098037	1e+06	1134223996	BalAcu02	BalAcu
1151	NW_006727353.1	10000001	11000000	348315	262295	145	0.55281267275396	1e+06	1135223996	BalAcu02	BalAcu
1152	NW_006727353.1	11000001	12000000	323433	226787	19	0.0837790525911979	1e+06	1136223996	BalAcu02	BalAcu
1153	NW_006727353.1	12000001	13000000	365485	182593	133	0.728395940698712	1e+06	1137223996	BalAcu02	BalAcu
1154	NW_006727353.1	13000001	14000000	359398	234526	95	0.405072358715025	1e+06	1138223996	BalAcu02	BalAcu
1155	NW_006727353.1	14000001	15000000	377578	190052	28	0.147328099677983	1e+06	1139223996	BalAcu02	BalAcu
1156	NW_006727353.1	15000001	16000000	301950	153397	121	0.788802910096025	1e+06	1140223996	BalAcu02	BalAcu
1157	NW_006727353.1	16000001	17000000	370965	244754	131	0.535231293462007	1e+06	1141223996	BalAcu02	BalAcu
1158	NW_006727353.1	17000001	17782117	223541	149326	4	0.0267870297202095	782117	1142223996	BalAcu02	BalAcu
1159	NW_006727463.1	1	1000000	385275	291068	220	0.755837123971031	1e+06	1143006113	BalAcu02	BalAcu
1160	NW_006727463.1	1000001	2000000	355435	256460	312	1.2165639865866	1e+06	1144006113	BalAcu02	BalAcu
1161	NW_006727463.1	2000001	3000000	370991	257626	128	0.496844262613246	1e+06	1145006113	BalAcu02	BalAcu
1162	NW_006727463.1	3000001	4000000	408874	225692	128	0.56714460415079	1e+06	1146006113	BalAcu02	BalAcu
1163	NW_006727463.1	4000001	5000000	374378	197707	153	0.77387244761187	1e+06	1147006113	BalAcu02	BalAcu
1164	NW_006727463.1	5000001	6000000	376637	204504	106	0.518327269882252	1e+06	1148006113	BalAcu02	BalAcu
1165	NW_006727463.1	6000001	7000000	475752	282674	116	0.410366712184354	1e+06	1149006113	BalAcu02	BalAcu
1166	NW_006727463.1	7000001	8000000	496214	334108	131	0.392088785662121	1e+06	1150006113	BalAcu02	BalAcu
1167	NW_006727463.1	8000001	9000000	404329	249534	149	0.597113018666795	1e+06	1151006113	BalAcu02	BalAcu
1168	NW_006727463.1	9000001	10000000	383101	217069	50	0.230341504314296	1e+06	1152006113	BalAcu02	BalAcu
1169	NW_006727463.1	10000001	11000000	379358	277513	189	0.681049176074634	1e+06	1153006113	BalAcu02	BalAcu
1170	NW_006727463.1	11000001	12000000	343350	192424	25	0.129921423523053	1e+06	1154006113	BalAcu02	BalAcu
1171	NW_006727463.1	12000001	13000000	366719	283368	190	0.670506196888851	1e+06	1155006113	BalAcu02	BalAcu
1172	NW_006727463.1	13000001	14000000	389364	283118	181	0.63930940455923	1e+06	1156006113	BalAcu02	BalAcu
1173	NW_006727463.1	14000001	15000000	407444	279806	183	0.654024574169246	1e+06	1157006113	BalAcu02	BalAcu
1174	NW_006727463.1	15000001	16000000	396462	281426	141	0.501019806272342	1e+06	1158006113	BalAcu02	BalAcu
1175	NW_006727463.1	16000001	17000000	333555	197835	176	0.889630247428413	1e+06	1159006113	BalAcu02	BalAcu
1176	NW_006727463.1	17000001	18000000	338733	187821	69	0.367371060744006	1e+06	1160006113	BalAcu02	BalAcu
1177	NW_006727463.1	18000001	19000000	414200	233320	145	0.621464083661924	1e+06	1161006113	BalAcu02	BalAcu
1178	NW_006727463.1	19000001	20000000	395547	261097	121	0.463429300221757	1e+06	1162006113	BalAcu02	BalAcu
1179	NW_006727463.1	20000001	21000000	383869	274108	104	0.379412494345295	1e+06	1163006113	BalAcu02	BalAcu
1180	NW_006727463.1	21000001	22000000	365425	218512	183	0.837482609650729	1e+06	1164006113	BalAcu02	BalAcu
1181	NW_006727463.1	22000001	23000000	415445	300058	193	0.643208979597278	1e+06	1165006113	BalAcu02	BalAcu
1182	NW_006727463.1	23000001	24000000	398254	236492	152	0.642727872401603	1e+06	1166006113	BalAcu02	BalAcu
1183	NW_006727463.1	24000001	25000000	427463	259133	203	0.783381506793809	1e+06	1167006113	BalAcu02	BalAcu
1184	NW_006727463.1	25000001	26000000	409599	251826	149	0.591678381104413	1e+06	1168006113	BalAcu02	BalAcu
1185	NW_006727463.1	26000001	27000000	370035	218527	168	0.768783720089508	1e+06	1169006113	BalAcu02	BalAcu
1186	NW_006727463.1	27000001	28000000	428362	248356	154	0.620077630498156	1e+06	1170006113	BalAcu02	BalAcu
1187	NW_006727463.1	28000001	29000000	379856	222287	150	0.674803294839554	1e+06	1171006113	BalAcu02	BalAcu
1188	NW_006727463.1	29000001	30000000	360955	258687	160	0.618508081194648	1e+06	1172006113	BalAcu02	BalAcu
1189	NW_006727463.1	30000001	31000000	426678	309236	158	0.510936630922661	1e+06	1173006113	BalAcu02	BalAcu
1190	NW_006727463.1	31000001	32000000	357433	226714	116	0.511657859682243	1e+06	1174006113	BalAcu02	BalAcu
1191	NW_006727463.1	32000001	33000000	364554	252560	173	0.684985745961356	1e+06	1175006113	BalAcu02	BalAcu
1192	NW_006727463.1	33000001	34000000	391897	264758	121	0.457021128728877	1e+06	1176006113	BalAcu02	BalAcu
1193	NW_006727463.1	34000001	35000000	425786	315120	199	0.631505458238132	1e+06	1177006113	BalAcu02	BalAcu
1194	NW_006727463.1	35000001	36000000	392207	256009	116	0.453109070384244	1e+06	1178006113	BalAcu02	BalAcu
1195	NW_006727464.1	1	1000000	448111	337030	277	0.821885292110495	1e+06	1179006113	BalAcu02	BalAcu
1196	NW_006727464.1	1000001	2000000	479265	394417	324	0.821465606198516	1e+06	1180006113	BalAcu02	BalAcu
1197	NW_006727464.1	2000001	3000000	491055	408520	225	0.550768628218937	1e+06	1181006113	BalAcu02	BalAcu
1198	NW_006727464.1	3000001	4000000	408340	319683	244	0.763256100574632	1e+06	1182006113	BalAcu02	BalAcu
1199	NW_006727464.1	4000001	5000000	408823	303291	163	0.537437642396246	1e+06	1183006113	BalAcu02	BalAcu
1200	NW_006727464.1	5000001	6000000	426842	329026	239	0.726386364603405	1e+06	1184006113	BalAcu02	BalAcu
1201	NW_006727464.1	6000001	7000000	465445	388027	297	0.765410654413224	1e+06	1185006113	BalAcu02	BalAcu
1202	NW_006727464.1	7000001	8000000	411378	307335	126	0.409976084728391	1e+06	1186006113	BalAcu02	BalAcu
1203	NW_006727464.1	8000001	9000000	446128	339520	210	0.618520263901979	1e+06	1187006113	BalAcu02	BalAcu
1204	NW_006727464.1	9000001	10000000	349549	224880	109	0.484702952685877	1e+06	1188006113	BalAcu02	BalAcu
1205	NW_006727464.1	10000001	11000000	446721	358789	237	0.660555368196907	1e+06	1189006113	BalAcu02	BalAcu
1206	NW_006727464.1	11000001	12000000	402755	300089	142	0.473192952757349	1e+06	1190006113	BalAcu02	BalAcu
1207	NW_006727464.1	12000001	13000000	429089	337134	36	0.10678246631903	1e+06	1191006113	BalAcu02	BalAcu
1208	NW_006727464.1	13000001	14000000	439195	319200	149	0.466791979949875	1e+06	1192006113	BalAcu02	BalAcu
1209	NW_006727464.1	14000001	15000000	444715	341842	56	0.163818372230446	1e+06	1193006113	BalAcu02	BalAcu
1210	NW_006727464.1	15000001	16000000	399219	291652	163	0.558885246800982	1e+06	1194006113	BalAcu02	BalAcu
1211	NW_006727464.1	16000001	17000000	443970	360012	209	0.580536204348744	1e+06	1195006113	BalAcu02	BalAcu
1212	NW_006727464.1	17000001	17558029	237735	171719	139	0.809461969846086	558029	1196006113	BalAcu02	BalAcu
1213	NW_006727575.1	1	1000000	390290	289510	269	0.929156160408967	1e+06	1196564142	BalAcu02	BalAcu
1214	NW_006727575.1	1000001	2000000	428009	317904	221	0.695178418642106	1e+06	1197564142	BalAcu02	BalAcu
1215	NW_006727575.1	2000001	3000000	409773	294761	199	0.67512323543481	1e+06	1198564142	BalAcu02	BalAcu
1216	NW_006727575.1	3000001	4000000	476871	378077	174	0.460223711042989	1e+06	1199564142	BalAcu02	BalAcu
1217	NW_006727575.1	4000001	5000000	426951	324868	157	0.483273206348425	1e+06	1200564142	BalAcu02	BalAcu
1218	NW_006727575.1	5000001	6000000	404627	290713	160	0.5503709844417	1e+06	1201564142	BalAcu02	BalAcu
1219	NW_006727575.1	6000001	7000000	369071	278950	175	0.627352572145546	1e+06	1202564142	BalAcu02	BalAcu
1220	NW_006727575.1	7000001	8000000	457604	360771	254	0.704047720021842	1e+06	1203564142	BalAcu02	BalAcu
1221	NW_006727575.1	8000001	9000000	390837	295224	270	0.914559791886838	1e+06	1204564142	BalAcu02	BalAcu
1222	NW_006727575.1	9000001	10000000	469350	367153	373	1.01592524097583	1e+06	1205564142	BalAcu02	BalAcu
1223	NW_006727575.1	10000001	11000000	460936	350198	270	0.770992410008053	1e+06	1206564142	BalAcu02	BalAcu
1224	NW_006727575.1	11000001	12000000	373744	239951	214	0.891848752453626	1e+06	1207564142	BalAcu02	BalAcu
1225	NW_006727575.1	12000001	13000000	494675	378835	211	0.556970712843322	1e+06	1208564142	BalAcu02	BalAcu
1226	NW_006727575.1	13000001	14000000	399421	289746	201	0.693711043465656	1e+06	1209564142	BalAcu02	BalAcu
1227	NW_006727575.1	14000001	15000000	405975	265528	129	0.485824470488988	1e+06	1210564142	BalAcu02	BalAcu
1228	NW_006727575.1	15000001	16000000	415037	314044	234	0.74511851842417	1e+06	1211564142	BalAcu02	BalAcu
1229	NW_006727686.1	1	1000000	318965	219358	124	0.565285970878655	1e+06	1212564142	BalAcu02	BalAcu
1230	NW_006727686.1	1000001	2000000	280851	143908	79	0.548961836729021	1e+06	1213564142	BalAcu02	BalAcu
1231	NW_006727686.1	2000001	3000000	332959	199247	114	0.572154160413959	1e+06	1214564142	BalAcu02	BalAcu
1232	NW_006727686.1	3000001	4000000	392483	244999	128	0.522451112045355	1e+06	1215564142	BalAcu02	BalAcu
1233	NW_006727686.1	4000001	5000000	367788	217036	140	0.645054276709855	1e+06	1216564142	BalAcu02	BalAcu
1234	NW_006727686.1	5000001	6000000	383639	223139	146	0.654300682534205	1e+06	1217564142	BalAcu02	BalAcu
1235	NW_006727686.1	6000001	7000000	375681	182640	78	0.427069645203679	1e+06	1218564142	BalAcu02	BalAcu
1236	NW_006727686.1	7000001	8000000	320073	156831	133	0.848046623435418	1e+06	1219564142	BalAcu02	BalAcu
1237	NW_006727686.1	8000001	9000000	381050	189846	108	0.568882146581966	1e+06	1220564142	BalAcu02	BalAcu
1238	NW_006727686.1	9000001	10000000	317715	217738	136	0.624603881729418	1e+06	1221564142	BalAcu02	BalAcu
1239	NW_006727686.1	10000001	11000000	358372	256548	173	0.674337745762976	1e+06	1222564142	BalAcu02	BalAcu
1240	NW_006727686.1	11000001	12000000	328501	217351	86	0.395673357840544	1e+06	1223564142	BalAcu02	BalAcu
1241	NW_006727686.1	12000001	13000000	324965	219002	90	0.410955151094511	1e+06	1224564142	BalAcu02	BalAcu
1242	NW_006727686.1	13000001	14000000	328507	183537	66	0.359600516517106	1e+06	1225564142	BalAcu02	BalAcu
1243	NW_006727686.1	14000001	15000000	333780	161773	98	0.605787121460318	1e+06	1226564142	BalAcu02	BalAcu
1244	NW_006727686.1	15000001	16000000	305511	170847	139	0.813593449109437	1e+06	1227564142	BalAcu02	BalAcu
1245	NW_006727686.1	16000001	17000000	376974	260921	122	0.467574476565704	1e+06	1228564142	BalAcu02	BalAcu
1246	NW_006727686.1	17000001	18000000	342535	227434	178	0.782644635366744	1e+06	1229564142	BalAcu02	BalAcu
1247	NW_006727686.1	18000001	19000000	432085	286599	197	0.687371553983091	1e+06	1230564142	BalAcu02	BalAcu
1248	NW_006727686.1	19000001	19844855	313688	217779	203	0.932137625758223	844855	1231564142	BalAcu02	BalAcu
1249	NW_006727797.1	1	1000000	425794	307517	200	0.650370548620076	1e+06	1232408997	BalAcu02	BalAcu
1250	NW_006727797.1	1000001	2000000	411491	308908	244	0.789879187330856	1e+06	1233408997	BalAcu02	BalAcu
1251	NW_006727797.1	2000001	3000000	401299	298242	203	0.680655306764306	1e+06	1234408997	BalAcu02	BalAcu
1252	NW_006727797.1	3000001	4000000	344817	238262	90	0.377735434101955	1e+06	1235408997	BalAcu02	BalAcu
1253	NW_006727797.1	4000001	5000000	378183	257855	129	0.500281165771461	1e+06	1236408997	BalAcu02	BalAcu
1254	NW_006727797.1	5000001	6000000	479785	377531	225	0.595977548863537	1e+06	1237408997	BalAcu02	BalAcu
1255	NW_006727797.1	6000001	7000000	407942	327244	274	0.837295718179707	1e+06	1238408997	BalAcu02	BalAcu
1256	NW_006727797.1	7000001	8000000	332688	246048	170	0.690922096501496	1e+06	1239408997	BalAcu02	BalAcu
1257	NW_006727797.1	8000001	9000000	368090	281250	204	0.725333333333333	1e+06	1240408997	BalAcu02	BalAcu
1258	NW_006727797.1	9000001	10000000	430553	327806	166	0.50639707631953	1e+06	1241408997	BalAcu02	BalAcu
1259	NW_006727797.1	10000001	11000000	363931	259620	108	0.415992604575919	1e+06	1242408997	BalAcu02	BalAcu
1260	NW_006727797.1	11000001	12000000	440855	340058	223	0.655770486211176	1e+06	1243408997	BalAcu02	BalAcu
1261	NW_006727797.1	12000001	13000000	398966	314623	240	0.762817721527034	1e+06	1244408997	BalAcu02	BalAcu
1262	NW_006727797.1	13000001	14000000	423356	329236	202	0.613541654011104	1e+06	1245408997	BalAcu02	BalAcu
1263	NW_006727797.1	14000001	15000000	432273	363473	183	0.503476186676865	1e+06	1246408997	BalAcu02	BalAcu
1264	NW_006727797.1	15000001	15668794	312001	248417	207	0.833276305566849	668794	1247408997	BalAcu02	BalAcu
1265	NW_006727908.1	1	1000000	389346	270160	174	0.644062777613266	1e+06	1248077791	BalAcu02	BalAcu
1266	NW_006727908.1	1000001	2000000	398543	300598	223	0.741854569890685	1e+06	1249077791	BalAcu02	BalAcu
1267	NW_006727908.1	2000001	3000000	405826	249341	239	0.958526676318776	1e+06	1250077791	BalAcu02	BalAcu
1268	NW_006727908.1	3000001	4000000	350391	198380	177	0.89222703901603	1e+06	1251077791	BalAcu02	BalAcu
1269	NW_006727908.1	4000001	5000000	339789	230646	211	0.914821848200272	1e+06	1252077791	BalAcu02	BalAcu
1270	NW_006727908.1	5000001	6000000	399206	307527	237	0.77066403925509	1e+06	1253077791	BalAcu02	BalAcu
1271	NW_006727908.1	6000001	7000000	408668	289530	81	0.27976375505129	1e+06	1254077791	BalAcu02	BalAcu
1272	NW_006727908.1	7000001	8000000	403862	293097	166	0.566365401215297	1e+06	1255077791	BalAcu02	BalAcu
1273	NW_006727908.1	8000001	9000000	425773	311197	156	0.501290179532579	1e+06	1256077791	BalAcu02	BalAcu
1274	NW_006727908.1	9000001	10000000	446240	346798	361	1.04095179326294	1e+06	1257077791	BalAcu02	BalAcu
1275	NW_006727908.1	10000001	11000000	493768	375862	353	0.939174484252199	1e+06	1258077791	BalAcu02	BalAcu
1276	NW_006727908.1	11000001	12000000	470257	368480	412	1.11810681719496	1e+06	1259077791	BalAcu02	BalAcu
1277	NW_006727908.1	12000001	13000000	450757	314949	314	0.996986813738097	1e+06	1260077791	BalAcu02	BalAcu
1278	NW_006727908.1	13000001	14000000	439251	306465	302	0.985430636451144	1e+06	1261077791	BalAcu02	BalAcu
1279	NW_006727908.1	14000001	15000000	434680	244999	254	1.036738925465	1e+06	1262077791	BalAcu02	BalAcu
1280	NW_006728019.1	1	1000000	347132	245834	68	0.276609419364286	1e+06	1263077791	BalAcu02	BalAcu
1281	NW_006728019.1	1000001	2000000	352770	254692	160	0.62820975923861	1e+06	1264077791	BalAcu02	BalAcu
1282	NW_006728019.1	2000001	3000000	383301	238664	164	0.687158515737606	1e+06	1265077791	BalAcu02	BalAcu
1283	NW_006728019.1	3000001	4000000	365756	249961	175	0.700109217037858	1e+06	1266077791	BalAcu02	BalAcu
1284	NW_006728019.1	4000001	5000000	409268	280150	46	0.164197751204712	1e+06	1267077791	BalAcu02	BalAcu
1285	NW_006728019.1	5000001	6000000	396002	265558	135	0.508363521339971	1e+06	1268077791	BalAcu02	BalAcu
1286	NW_006728019.1	6000001	7000000	419982	297861	194	0.651310510607297	1e+06	1269077791	BalAcu02	BalAcu
1287	NW_006728019.1	7000001	8000000	409758	302434	187	0.618316723648796	1e+06	1270077791	BalAcu02	BalAcu
1288	NW_006728019.1	8000001	9000000	341694	228410	65	0.284575981787137	1e+06	1271077791	BalAcu02	BalAcu
1289	NW_006728019.1	9000001	10000000	355408	202693	9	0.0444021253817349	1e+06	1272077791	BalAcu02	BalAcu
1290	NW_006728019.1	10000001	11000000	410482	223142	71	0.318183040395802	1e+06	1273077791	BalAcu02	BalAcu
1291	NW_006728019.1	11000001	12000000	388775	202044	120	0.593930035041872	1e+06	1274077791	BalAcu02	BalAcu
1292	NW_006728019.1	12000001	13000000	365522	202444	78	0.385291734998321	1e+06	1275077791	BalAcu02	BalAcu
1293	NW_006728019.1	13000001	14000000	362884	243752	113	0.463585939807673	1e+06	1276077791	BalAcu02	BalAcu
1294	NW_006728019.1	14000001	15000000	400264	278068	164	0.589783793892142	1e+06	1277077791	BalAcu02	BalAcu
1295	NW_006728019.1	15000001	16000000	340461	201511	110	0.545875907518696	1e+06	1278077791	BalAcu02	BalAcu
1296	NW_006728019.1	16000001	17000000	284837	121286	72	0.593638177530795	1e+06	1279077791	BalAcu02	BalAcu
1297	NW_006728129.1	1	1000000	486370	248972	170	0.682807705284128	1e+06	1280077791	BalAcu02	BalAcu
1298	NW_006728129.1	1000001	2000000	445491	254363	243	0.955327622335009	1e+06	1281077791	BalAcu02	BalAcu
1299	NW_006728129.1	2000001	3000000	508887	407962	265	0.649570303116467	1e+06	1282077791	BalAcu02	BalAcu
1300	NW_006728129.1	3000001	4000000	431720	326905	339	1.03699851638855	1e+06	1283077791	BalAcu02	BalAcu
1301	NW_006728129.1	4000001	5000000	439082	321876	175	0.543687631261728	1e+06	1284077791	BalAcu02	BalAcu
1302	NW_006728129.1	5000001	6000000	451715	335089	189	0.564029257898648	1e+06	1285077791	BalAcu02	BalAcu
1303	NW_006728129.1	6000001	7000000	379610	290178	157	0.541047219292986	1e+06	1286077791	BalAcu02	BalAcu
1304	NW_006728129.1	7000001	8000000	377165	278200	180	0.647016534867002	1e+06	1287077791	BalAcu02	BalAcu
1305	NW_006728129.1	8000001	9000000	418782	321049	211	0.657220548888176	1e+06	1288077791	BalAcu02	BalAcu
1306	NW_006728129.1	9000001	10000000	393194	305809	131	0.428371957659846	1e+06	1289077791	BalAcu02	BalAcu
1307	NW_006728129.1	10000001	11000000	389657	301787	257	0.851594005043292	1e+06	1290077791	BalAcu02	BalAcu
1308	NW_006728129.1	11000001	12000000	380315	279321	171	0.612198867969111	1e+06	1291077791	BalAcu02	BalAcu
1309	NW_006728129.1	12000001	13000000	346956	263177	147	0.558559448584033	1e+06	1292077791	BalAcu02	BalAcu
1310	NW_006728129.1	13000001	14000000	348924	266155	184	0.691326482688659	1e+06	1293077791	BalAcu02	BalAcu
1311	NW_006728129.1	14000001	15000000	375502	287207	104	0.362108165887322	1e+06	1294077791	BalAcu02	BalAcu
1312	NW_006728239.1	1	1000000	427920	297820	118	0.396212477335303	1e+06	1295077791	BalAcu02	BalAcu
1313	NW_006728239.1	1000001	2000000	411667	283557	137	0.483148009042274	1e+06	1296077791	BalAcu02	BalAcu
1314	NW_006728239.1	2000001	3000000	431202	312598	218	0.697381301223936	1e+06	1297077791	BalAcu02	BalAcu
1315	NW_006728239.1	3000001	4000000	469352	338493	212	0.626305418428151	1e+06	1298077791	BalAcu02	BalAcu
1316	NW_006728239.1	4000001	5000000	474383	358123	191	0.533336311825825	1e+06	1299077791	BalAcu02	BalAcu
1317	NW_006728239.1	5000001	6000000	482321	362993	387	1.0661362615808	1e+06	1300077791	BalAcu02	BalAcu
1318	NW_006728239.1	6000001	7000000	456536	325033	255	0.784535724064941	1e+06	1301077791	BalAcu02	BalAcu
1319	NW_006728239.1	7000001	8000000	491076	334457	194	0.580044669419387	1e+06	1302077791	BalAcu02	BalAcu
1320	NW_006728239.1	8000001	9000000	443424	311498	267	0.857148360503117	1e+06	1303077791	BalAcu02	BalAcu
1321	NW_006728239.1	9000001	10000000	482254	326130	224	0.68684267010088	1e+06	1304077791	BalAcu02	BalAcu
1322	NW_006728239.1	10000001	11000000	530113	378890	132	0.348386075114149	1e+06	1305077791	BalAcu02	BalAcu
1323	NW_006728239.1	11000001	12000000	519697	372108	257	0.690659700947037	1e+06	1306077791	BalAcu02	BalAcu
1324	NW_006728239.1	12000001	13000000	547908	356932	266	0.745239989689913	1e+06	1307077791	BalAcu02	BalAcu
1325	NW_006728239.1	13000001	14000000	483477	347419	329	0.94698332560971	1e+06	1308077791	BalAcu02	BalAcu
1326	NW_006728239.1	14000001	14589388	237861	155627	75	0.481921517474474	589388	1309077791	BalAcu02	BalAcu
1327	NW_006728348.1	1	1000000	418950	287247	144	0.501310718649803	1e+06	1309667179	BalAcu02	BalAcu
1328	NW_006728348.1	1000001	2000000	484829	342940	212	0.618183938881437	1e+06	1310667179	BalAcu02	BalAcu
1329	NW_006728348.1	2000001	3000000	484519	354954	314	0.884621669286724	1e+06	1311667179	BalAcu02	BalAcu
1330	NW_006728348.1	3000001	4000000	430410	300749	72	0.239402292276949	1e+06	1312667179	BalAcu02	BalAcu
1331	NW_006728348.1	4000001	5000000	397695	279455	142	0.508131899590274	1e+06	1313667179	BalAcu02	BalAcu
1332	NW_006728348.1	5000001	6000000	435758	292124	231	0.790760088181731	1e+06	1314667179	BalAcu02	BalAcu
1333	NW_006728348.1	6000001	7000000	404260	257394	259	1.00623946168131	1e+06	1315667179	BalAcu02	BalAcu
1334	NW_006728348.1	7000001	8000000	451355	332993	267	0.801818656848643	1e+06	1316667179	BalAcu02	BalAcu
1335	NW_006728348.1	8000001	9000000	434924	331200	221	0.667270531400966	1e+06	1317667179	BalAcu02	BalAcu
1336	NW_006728348.1	9000001	10000000	413168	304992	272	0.891826670863498	1e+06	1318667179	BalAcu02	BalAcu
1337	NW_006728348.1	10000001	11000000	474953	331233	122	0.368320789293337	1e+06	1319667179	BalAcu02	BalAcu
1338	NW_006728348.1	11000001	12000000	403603	296014	130	0.439168417709973	1e+06	1320667179	BalAcu02	BalAcu
1339	NW_006728348.1	12000001	13000000	444258	316646	205	0.647410673117614	1e+06	1321667179	BalAcu02	BalAcu
1340	NW_006728348.1	13000001	14000000	373556	218570	147	0.6725534153818	1e+06	1322667179	BalAcu02	BalAcu
1341	NW_006728459.1	1	1000000	416962	206770	168	0.812496977317793	1e+06	1323667179	BalAcu02	BalAcu
1342	NW_006728459.1	1000001	2000000	353893	179944	132	0.733561552482995	1e+06	1324667179	BalAcu02	BalAcu
1343	NW_006728459.1	2000001	3000000	283630	114278	104	0.910061429146467	1e+06	1325667179	BalAcu02	BalAcu
1344	NW_006728459.1	3000001	4000000	296813	129965	200	1.53887585119071	1e+06	1326667179	BalAcu02	BalAcu
1345	NW_006728459.1	4000001	5000000	324370	138142	79	0.571875316703103	1e+06	1327667179	BalAcu02	BalAcu
1346	NW_006728459.1	5000001	6000000	373771	172763	63	0.364661414770524	1e+06	1328667179	BalAcu02	BalAcu
1347	NW_006728459.1	6000001	7000000	429340	253923	199	0.783702145926127	1e+06	1329667179	BalAcu02	BalAcu
1348	NW_006728459.1	7000001	8000000	396996	274306	141	0.5140244836059	1e+06	1330667179	BalAcu02	BalAcu
1349	NW_006728459.1	8000001	9000000	397015	270808	216	0.797613069037842	1e+06	1331667179	BalAcu02	BalAcu
1350	NW_006728459.1	9000001	10000000	377067	251129	189	0.752601252742614	1e+06	1332667179	BalAcu02	BalAcu
1351	NW_006728459.1	10000001	11000000	393851	267278	139	0.520057767567851	1e+06	1333667179	BalAcu02	BalAcu
1352	NW_006728459.1	11000001	12000000	378381	239507	124	0.517730170725699	1e+06	1334667179	BalAcu02	BalAcu
1353	NW_006728459.1	12000001	13000000	430965	294799	105	0.356174885260805	1e+06	1335667179	BalAcu02	BalAcu
1354	NW_006728459.1	13000001	14000000	421144	282970	195	0.689118987878574	1e+06	1336667179	BalAcu02	BalAcu
1355	NW_006728570.1	1	1000000	347551	268375	80	0.298090358639963	1e+06	1337667179	BalAcu02	BalAcu
1356	NW_006728570.1	1000001	2000000	339063	267931	142	0.529987198196551	1e+06	1338667179	BalAcu02	BalAcu
1357	NW_006728570.1	2000001	3000000	357561	298084	247	0.828625488117443	1e+06	1339667179	BalAcu02	BalAcu
1358	NW_006728570.1	3000001	4000000	398361	299621	250	0.834387442802741	1e+06	1340667179	BalAcu02	BalAcu
1359	NW_006728570.1	4000001	5000000	417375	308613	126	0.408278329169542	1e+06	1341667179	BalAcu02	BalAcu
1360	NW_006728570.1	5000001	6000000	338044	242371	160	0.660144984342186	1e+06	1342667179	BalAcu02	BalAcu
1361	NW_006728570.1	6000001	7000000	318656	241280	226	0.936671087533157	1e+06	1343667179	BalAcu02	BalAcu
1362	NW_006728570.1	7000001	8000000	427365	345469	240	0.694707774069453	1e+06	1344667179	BalAcu02	BalAcu
1363	NW_006728570.1	8000001	9000000	496396	391855	224	0.571640019905322	1e+06	1345667179	BalAcu02	BalAcu
1364	NW_006728570.1	9000001	10000000	408384	340638	52	0.152654724370152	1e+06	1346667179	BalAcu02	BalAcu
1365	NW_006728570.1	10000001	11000000	415042	302082	176	0.582623261233705	1e+06	1347667179	BalAcu02	BalAcu
1366	NW_006728570.1	11000001	12000000	407887	285134	125	0.438390370843182	1e+06	1348667179	BalAcu02	BalAcu
1367	NW_006728570.1	12000001	13000000	430622	301160	147	0.488112631159517	1e+06	1349667179	BalAcu02	BalAcu
1368	NW_006728570.1	13000001	14000000	472676	320866	252	0.785374580042759	1e+06	1350667179	BalAcu02	BalAcu
1369	NW_006728570.1	14000001	15000000	368115	273555	203	0.742081117142805	1e+06	1351667179	BalAcu02	BalAcu
1370	NW_006728570.1	15000001	16000000	450754	325078	161	0.49526575160423	1e+06	1352667179	BalAcu02	BalAcu
1371	NW_006728570.1	16000001	17000000	362929	255207	190	0.74449368551803	1e+06	1353667179	BalAcu02	BalAcu
1372	NW_006728570.1	17000001	18000000	362218	220209	179	0.812864142700798	1e+06	1354667179	BalAcu02	BalAcu
1373	NW_006728570.1	18000001	19000000	332919	141977	119	0.838163927960163	1e+06	1355667179	BalAcu02	BalAcu
1374	NW_006728570.1	19000001	20000000	283486	103872	89	0.856823783117683	1e+06	1356667179	BalAcu02	BalAcu
1375	NW_006728570.1	20000001	21000000	272282	101298	67	0.66141483543604	1e+06	1357667179	BalAcu02	BalAcu
1376	NW_006728570.1	21000001	22000000	329037	165674	210	1.26754952497073	1e+06	1358667179	BalAcu02	BalAcu
1377	NW_006728570.1	22000001	23000000	388683	267633	125	0.467057500382987	1e+06	1359667179	BalAcu02	BalAcu
1378	NW_006728570.1	23000001	24000000	374175	264882	190	0.717300533822608	1e+06	1360667179	BalAcu02	BalAcu
1379	NW_006728570.1	24000001	25000000	390864	256600	222	0.865159781761496	1e+06	1361667179	BalAcu02	BalAcu
1380	NW_006728570.1	25000001	26000000	378807	290077	91	0.313709808085439	1e+06	1362667179	BalAcu02	BalAcu
1381	NW_006728570.1	26000001	27000000	393222	299193	115	0.384367281320084	1e+06	1363667179	BalAcu02	BalAcu
1382	NW_006728570.1	27000001	28000000	377712	269225	214	0.794874175875197	1e+06	1364667179	BalAcu02	BalAcu
1383	NW_006728570.1	28000001	29000000	422025	307621	150	0.48761300431375	1e+06	1365667179	BalAcu02	BalAcu
1384	NW_006728570.1	29000001	30000000	348828	256049	224	0.874832551581924	1e+06	1366667179	BalAcu02	BalAcu
1385	NW_006728570.1	30000001	31000000	339949	225370	208	0.922926742689799	1e+06	1367667179	BalAcu02	BalAcu
1386	NW_006728570.1	31000001	32000000	411593	282116	163	0.577776517460903	1e+06	1368667179	BalAcu02	BalAcu
1387	NW_006728570.1	32000001	33000000	412320	288706	99	0.342909395717443	1e+06	1369667179	BalAcu02	BalAcu
1388	NW_006728570.1	33000001	34000000	388627	263360	124	0.470838396111786	1e+06	1370667179	BalAcu02	BalAcu
1389	NW_006728570.1	34000001	35000000	391385	231111	83	0.359134788045571	1e+06	1371667179	BalAcu02	BalAcu
1390	NW_006728570.1	35000001	36000000	425077	292066	276	0.944991885395767	1e+06	1372667179	BalAcu02	BalAcu
1391	NW_006728570.1	36000001	37000000	343391	231482	149	0.64367855816003	1e+06	1373667179	BalAcu02	BalAcu
1392	NW_006728570.1	37000001	38000000	293023	161110	143	0.887592328222953	1e+06	1374667179	BalAcu02	BalAcu
1393	NW_006728570.1	38000001	38937830	276789	173050	202	1.167292689974	937830	1375667179	BalAcu02	BalAcu
1394	NW_006728571.1	1	1000000	379970	285625	193	0.675711159737418	1e+06	1376605009	BalAcu02	BalAcu
1395	NW_006728571.1	1000001	2000000	372370	237684	151	0.635297285471466	1e+06	1377605009	BalAcu02	BalAcu
1396	NW_006728571.1	2000001	3000000	325303	206340	12	0.0581564408258215	1e+06	1378605009	BalAcu02	BalAcu
1397	NW_006728571.1	3000001	4000000	286617	133893	0	0	1e+06	1379605009	BalAcu02	BalAcu
1398	NW_006728571.1	4000001	5000000	358889	218975	114	0.52060737527115	1e+06	1380605009	BalAcu02	BalAcu
1399	NW_006728571.1	5000001	6000000	425328	281403	193	0.685849120300779	1e+06	1381605009	BalAcu02	BalAcu
1400	NW_006728571.1	6000001	7000000	353502	185353	135	0.728339978311654	1e+06	1382605009	BalAcu02	BalAcu
1401	NW_006728571.1	7000001	8000000	352268	204229	102	0.499439354841869	1e+06	1383605009	BalAcu02	BalAcu
1402	NW_006728571.1	8000001	9000000	320222	220420	133	0.603393521459033	1e+06	1384605009	BalAcu02	BalAcu
1403	NW_006728571.1	9000001	10000000	416489	300310	91	0.303020212447138	1e+06	1385605009	BalAcu02	BalAcu
1404	NW_006728571.1	10000001	11000000	335183	215824	116	0.537474979613018	1e+06	1386605009	BalAcu02	BalAcu
1405	NW_006728571.1	11000001	12000000	365856	222406	101	0.454124439088874	1e+06	1387605009	BalAcu02	BalAcu
1406	NW_006728571.1	12000001	13000000	365127	202698	127	0.6265478692439	1e+06	1388605009	BalAcu02	BalAcu
1407	NW_006728571.1	13000001	13981371	318646	156613	99	0.632131432256582	981371	1389605009	BalAcu02	BalAcu
1408	NW_006728682.1	1	1000000	409704	283098	218	0.770051360306325	1e+06	1390586380	BalAcu02	BalAcu
1409	NW_006728682.1	1000001	2000000	405952	302131	318	1.05252357421119	1e+06	1391586380	BalAcu02	BalAcu
1410	NW_006728682.1	2000001	3000000	425051	316375	169	0.534176214934808	1e+06	1392586380	BalAcu02	BalAcu
1411	NW_006728682.1	3000001	4000000	482631	375607	121	0.322145220935712	1e+06	1393586380	BalAcu02	BalAcu
1412	NW_006728682.1	4000001	5000000	470285	347285	128	0.368573361936162	1e+06	1394586380	BalAcu02	BalAcu
1413	NW_006728682.1	5000001	6000000	378111	291079	170	0.584033887707461	1e+06	1395586380	BalAcu02	BalAcu
1414	NW_006728682.1	6000001	7000000	354174	273365	206	0.753571232601101	1e+06	1396586380	BalAcu02	BalAcu
1415	NW_006728682.1	7000001	8000000	426039	329113	151	0.458808980502138	1e+06	1397586380	BalAcu02	BalAcu
1416	NW_006728682.1	8000001	9000000	396397	283264	121	0.427163352914596	1e+06	1398586380	BalAcu02	BalAcu
1417	NW_006728682.1	9000001	10000000	369233	267824	148	0.552601708584742	1e+06	1399586380	BalAcu02	BalAcu
1418	NW_006728682.1	10000001	11000000	414660	310693	159	0.511759196377131	1e+06	1400586380	BalAcu02	BalAcu
1419	NW_006728682.1	11000001	12000000	356805	235320	133	0.565187829338773	1e+06	1401586380	BalAcu02	BalAcu
1420	NW_006728682.1	12000001	13000000	356264	246608	94	0.381171738143126	1e+06	1402586380	BalAcu02	BalAcu
1421	NW_006728682.1	13000001	13699901	231617	174461	69	0.395503866193591	699901	1403586380	BalAcu02	BalAcu
1422	NW_006728793.1	1	1000000	325633	242037	98	0.404896771981143	1e+06	1404286281	BalAcu02	BalAcu
1423	NW_006728793.1	1000001	2000000	253309	176867	75	0.424047448082457	1e+06	1405286281	BalAcu02	BalAcu
1424	NW_006728793.1	2000001	3000000	389581	317291	207	0.652397956450073	1e+06	1406286281	BalAcu02	BalAcu
1425	NW_006728793.1	3000001	4000000	374130	303903	197	0.648233153341691	1e+06	1407286281	BalAcu02	BalAcu
1426	NW_006728793.1	4000001	5000000	369137	259867	147	0.565673979381761	1e+06	1408286281	BalAcu02	BalAcu
1427	NW_006728793.1	5000001	6000000	322417	210929	157	0.744326289889015	1e+06	1409286281	BalAcu02	BalAcu
1428	NW_006728793.1	6000001	7000000	307053	232486	185	0.795746840669976	1e+06	1410286281	BalAcu02	BalAcu
1429	NW_006728793.1	7000001	8000000	328995	232085	275	1.18491070082082	1e+06	1411286281	BalAcu02	BalAcu
1430	NW_006728793.1	8000001	9000000	350474	238665	152	0.63687595583768	1e+06	1412286281	BalAcu02	BalAcu
1431	NW_006728793.1	9000001	10000000	397878	248429	144	0.579642473302231	1e+06	1413286281	BalAcu02	BalAcu
1432	NW_006728793.1	10000001	11000000	398177	287686	207	0.719534492467482	1e+06	1414286281	BalAcu02	BalAcu
1433	NW_006728793.1	11000001	12000000	377900	268508	260	0.968313793257557	1e+06	1415286281	BalAcu02	BalAcu
1434	NW_006728793.1	12000001	13000000	361608	265792	201	0.756230435829521	1e+06	1416286281	BalAcu02	BalAcu
1435	NW_006728793.1	13000001	13512400	263554	212386	165	0.776887365457234	512400	1417286281	BalAcu02	BalAcu
1436	NW_006728902.1	1	1000000	411503	319518	278	0.870060528671311	1e+06	1417798681	BalAcu02	BalAcu
1437	NW_006728902.1	1000001	2000000	309393	204040	191	0.936090962556361	1e+06	1418798681	BalAcu02	BalAcu
1438	NW_006728902.1	2000001	3000000	320393	189444	186	0.98182048520935	1e+06	1419798681	BalAcu02	BalAcu
1439	NW_006728902.1	3000001	4000000	335926	209366	210	1.00302818986846	1e+06	1420798681	BalAcu02	BalAcu
1440	NW_006728902.1	4000001	5000000	401457	307215	281	0.914668880100255	1e+06	1421798681	BalAcu02	BalAcu
1441	NW_006728902.1	5000001	6000000	381809	292404	225	0.769483317601674	1e+06	1422798681	BalAcu02	BalAcu
1442	NW_006728902.1	6000001	7000000	387720	279525	197	0.704767015472677	1e+06	1423798681	BalAcu02	BalAcu
1443	NW_006728902.1	7000001	8000000	405071	283171	219	0.773384280169933	1e+06	1424798681	BalAcu02	BalAcu
1444	NW_006728902.1	8000001	9000000	394667	304571	319	1.04737483214095	1e+06	1425798681	BalAcu02	BalAcu
1445	NW_006728902.1	9000001	10000000	489242	376156	244	0.648667042397303	1e+06	1426798681	BalAcu02	BalAcu
1446	NW_006728902.1	10000001	11000000	382064	268279	134	0.499480018935511	1e+06	1427798681	BalAcu02	BalAcu
1447	NW_006728902.1	11000001	12000000	431940	311939	254	0.814261762716429	1e+06	1428798681	BalAcu02	BalAcu
1448	NW_006728902.1	12000001	13000000	373847	276128	222	0.803974968130722	1e+06	1429798681	BalAcu02	BalAcu
1449	NW_006728902.1	13000001	13589194	234524	174278	155	0.889383628455686	589194	1430798681	BalAcu02	BalAcu
1450	NW_006729012.1	1	1000000	365792	242520	90	0.37110341415141	1e+06	1431387875	BalAcu02	BalAcu
1451	NW_006729012.1	1000001	2000000	389878	232010	74	0.318951769320288	1e+06	1432387875	BalAcu02	BalAcu
1452	NW_006729012.1	2000001	3000000	378896	242121	171	0.70625844102742	1e+06	1433387875	BalAcu02	BalAcu
1453	NW_006729012.1	3000001	4000000	422114	197198	140	0.709946348340247	1e+06	1434387875	BalAcu02	BalAcu
1454	NW_006729012.1	4000001	5000000	427960	234572	84	0.35809900584895	1e+06	1435387875	BalAcu02	BalAcu
1455	NW_006729012.1	5000001	6000000	356041	193187	94	0.486575183630369	1e+06	1436387875	BalAcu02	BalAcu
1456	NW_006729012.1	6000001	7000000	391887	268061	102	0.380510406213511	1e+06	1437387875	BalAcu02	BalAcu
1457	NW_006729012.1	7000001	8000000	432568	344121	209	0.607344509634692	1e+06	1438387875	BalAcu02	BalAcu
1458	NW_006729012.1	8000001	9000000	448261	374108	51	0.136324269996899	1e+06	1439387875	BalAcu02	BalAcu
1459	NW_006729012.1	9000001	10000000	406607	291920	170	0.582351329131269	1e+06	1440387875	BalAcu02	BalAcu
1460	NW_006729012.1	10000001	11000000	465382	356297	166	0.465903445720845	1e+06	1441387875	BalAcu02	BalAcu
1461	NW_006729012.1	11000001	12000000	442393	325025	189	0.581493731251442	1e+06	1442387875	BalAcu02	BalAcu
1462	NW_006729012.1	12000001	13000000	420905	308754	160	0.518211909805217	1e+06	1443387875	BalAcu02	BalAcu
1463	NW_006729123.1	1	1000000	386295	319710	295	0.922711207031372	1e+06	1444387875	BalAcu02	BalAcu
1464	NW_006729123.1	1000001	2000000	385656	313669	257	0.819335031514112	1e+06	1445387875	BalAcu02	BalAcu
1465	NW_006729123.1	2000001	3000000	358150	246485	169	0.685640099803233	1e+06	1446387875	BalAcu02	BalAcu
1466	NW_006729123.1	3000001	4000000	384543	248209	195	0.785628240716493	1e+06	1447387875	BalAcu02	BalAcu
1467	NW_006729123.1	4000001	5000000	382406	274578	214	0.779377808855771	1e+06	1448387875	BalAcu02	BalAcu
1468	NW_006729123.1	5000001	6000000	324805	163075	119	0.729725586386632	1e+06	1449387875	BalAcu02	BalAcu
1469	NW_006729123.1	6000001	7000000	296907	161688	96	0.593736084310524	1e+06	1450387875	BalAcu02	BalAcu
1470	NW_006729123.1	7000001	8000000	359756	205751	123	0.597809974192106	1e+06	1451387875	BalAcu02	BalAcu
1471	NW_006729123.1	8000001	9000000	381094	225204	189	0.839239089891831	1e+06	1452387875	BalAcu02	BalAcu
1472	NW_006729123.1	9000001	10000000	389631	264477	201	0.75999047176125	1e+06	1453387875	BalAcu02	BalAcu
1473	NW_006729123.1	10000001	11000000	374374	258446	227	0.878326613683323	1e+06	1454387875	BalAcu02	BalAcu
1474	NW_006729123.1	11000001	12000000	386690	285168	160	0.561072771138417	1e+06	1455387875	BalAcu02	BalAcu
1475	NW_006729123.1	12000001	13000000	377147	223122	112	0.501967533457032	1e+06	1456387875	BalAcu02	BalAcu
1476	NW_006729234.1	1	1000000	430125	341279	164	0.480545243041617	1e+06	1457387875	BalAcu02	BalAcu
1477	NW_006729234.1	1000001	2000000	343860	212784	53	0.249078878111136	1e+06	1458387875	BalAcu02	BalAcu
1478	NW_006729234.1	2000001	3000000	348975	228593	89	0.389338256202071	1e+06	1459387875	BalAcu02	BalAcu
1479	NW_006729234.1	3000001	4000000	321876	134417	61	0.453811645848367	1e+06	1460387875	BalAcu02	BalAcu
1480	NW_006729234.1	4000001	5000000	325044	140817	71	0.50420048715709	1e+06	1461387875	BalAcu02	BalAcu
1481	NW_006729234.1	5000001	6000000	396704	201929	120	0.594268282416097	1e+06	1462387875	BalAcu02	BalAcu
1482	NW_006729234.1	6000001	7000000	392649	192725	130	0.674536256323777	1e+06	1463387875	BalAcu02	BalAcu
1483	NW_006729234.1	8000001	9000000	266333	122507	73	0.595884316814549	1e+06	1464387875	BalAcu02	BalAcu
1484	NW_006729234.1	9000001	10000000	420833	291998	238	0.815074075849835	1e+06	1465387875	BalAcu02	BalAcu
1485	NW_006729234.1	10000001	11000000	431939	332789	279	0.838369056669541	1e+06	1466387875	BalAcu02	BalAcu
1486	NW_006729234.1	11000001	12000000	390039	302562	250	0.826276928365095	1e+06	1467387875	BalAcu02	BalAcu
1487	NW_006729234.1	12000001	13000000	437132	320542	270	0.842323314885413	1e+06	1468387875	BalAcu02	BalAcu
1488	NW_006729234.1	13000001	14000000	374588	199852	169	0.845625763064668	1e+06	1469387875	BalAcu02	BalAcu
1489	NW_006729234.1	14000001	15000000	427591	291523	250	0.857565269292646	1e+06	1470387875	BalAcu02	BalAcu
1490	NW_006729234.1	15000001	16000000	421309	322659	178	0.55166600032852	1e+06	1471387875	BalAcu02	BalAcu
1491	NW_006729345.1	1	1000000	348031	273651	120	0.438514750539921	1e+06	1472387875	BalAcu02	BalAcu
1492	NW_006729345.1	1000001	2000000	360014	278418	143	0.51361621734227	1e+06	1473387875	BalAcu02	BalAcu
1493	NW_006729345.1	2000001	3000000	387724	324280	292	0.900456395707413	1e+06	1474387875	BalAcu02	BalAcu
1494	NW_006729345.1	3000001	4000000	403384	306687	192	0.626045446986667	1e+06	1475387875	BalAcu02	BalAcu
1495	NW_006729345.1	4000001	5000000	361108	280655	105	0.374124815164526	1e+06	1476387875	BalAcu02	BalAcu
1496	NW_006729345.1	5000001	6000000	367262	301617	213	0.706193616407563	1e+06	1477387875	BalAcu02	BalAcu
1497	NW_006729345.1	6000001	7000000	385243	288642	114	0.39495291745484	1e+06	1478387875	BalAcu02	BalAcu
1498	NW_006729345.1	7000001	8000000	392359	306968	247	0.804644132287405	1e+06	1479387875	BalAcu02	BalAcu
1499	NW_006729345.1	8000001	9000000	402229	317227	203	0.639920309431417	1e+06	1480387875	BalAcu02	BalAcu
1500	NW_006729345.1	9000001	10000000	313176	217181	172	0.791966148051625	1e+06	1481387875	BalAcu02	BalAcu
1501	NW_006729345.1	10000001	11000000	435892	333437	244	0.73177241877776	1e+06	1482387875	BalAcu02	BalAcu
1502	NW_006729345.1	11000001	12000000	433822	319993	207	0.646889150700172	1e+06	1483387875	BalAcu02	BalAcu
1503	NW_006729345.1	12000001	12843668	240077	170835	98	0.573652939971317	843668	1484387875	BalAcu02	BalAcu
1504	NW_006729456.1	1	1000000	305446	173545	136	0.783658417125241	1e+06	1485231543	BalAcu02	BalAcu
1505	NW_006729456.1	1000001	2000000	298121	162347	155	0.954745083062822	1e+06	1486231543	BalAcu02	BalAcu
1506	NW_006729456.1	2000001	3000000	384670	258244	171	0.66216446461486	1e+06	1487231543	BalAcu02	BalAcu
1507	NW_006729456.1	3000001	4000000	370331	242768	138	0.568443946483886	1e+06	1488231543	BalAcu02	BalAcu
1508	NW_006729456.1	4000001	5000000	394839	301556	75	0.248710024008808	1e+06	1489231543	BalAcu02	BalAcu
1509	NW_006729456.1	5000001	6000000	419155	294340	127	0.431473805802813	1e+06	1490231543	BalAcu02	BalAcu
1510	NW_006729456.1	6000001	7000000	390672	278943	143	0.512649537719176	1e+06	1491231543	BalAcu02	BalAcu
1511	NW_006729456.1	7000001	8000000	391529	290301	232	0.799170516119476	1e+06	1492231543	BalAcu02	BalAcu
1512	NW_006729456.1	8000001	9000000	397907	255098	136	0.533128444754565	1e+06	1493231543	BalAcu02	BalAcu
1513	NW_006729456.1	9000001	10000000	350492	201003	123	0.611931165206489	1e+06	1494231543	BalAcu02	BalAcu
1514	NW_006729456.1	10000001	11000000	275829	175755	120	0.682768626781599	1e+06	1495231543	BalAcu02	BalAcu
1515	NW_006729456.1	11000001	12000000	313218	225510	107	0.474480067402776	1e+06	1496231543	BalAcu02	BalAcu
1516	NW_006729456.1	12000001	12770656	269964	192624	76	0.394551042445386	770656	1497231543	BalAcu02	BalAcu
1517	NW_006729567.1	1	1000000	387938	311406	195	0.626192173561203	1e+06	1498002199	BalAcu02	BalAcu
1518	NW_006729567.1	1000001	2000000	408987	313793	148	0.471648507136871	1e+06	1499002199	BalAcu02	BalAcu
1519	NW_006729567.1	2000001	3000000	404291	327004	117	0.357793788455187	1e+06	1500002199	BalAcu02	BalAcu
1520	NW_006729567.1	3000001	4000000	418401	319467	203	0.635433393746459	1e+06	1501002199	BalAcu02	BalAcu
1521	NW_006729567.1	4000001	5000000	360329	242844	111	0.457083559816178	1e+06	1502002199	BalAcu02	BalAcu
1522	NW_006729567.1	5000001	6000000	374600	274771	172	0.625975812585753	1e+06	1503002199	BalAcu02	BalAcu
1523	NW_006729567.1	6000001	7000000	351451	208193	190	0.912614737287037	1e+06	1504002199	BalAcu02	BalAcu
1524	NW_006729567.1	7000001	8000000	366910	206449	208	1.00751275133326	1e+06	1505002199	BalAcu02	BalAcu
1525	NW_006729567.1	8000001	9000000	443621	292548	254	0.868233589017871	1e+06	1506002199	BalAcu02	BalAcu
1526	NW_006729567.1	9000001	10000000	380552	232543	185	0.795551790421556	1e+06	1507002199	BalAcu02	BalAcu
1527	NW_006729567.1	10000001	11000000	392180	288534	118	0.408963934926213	1e+06	1508002199	BalAcu02	BalAcu
1528	NW_006729567.1	11000001	12000000	361464	249853	189	0.756444789536247	1e+06	1509002199	BalAcu02	BalAcu
1529	NW_006729678.1	1	1000000	311271	208543	132	0.632962986050838	1e+06	1510002199	BalAcu02	BalAcu
1530	NW_006729678.1	1000001	2000000	432993	275712	205	0.74352948003714	1e+06	1511002199	BalAcu02	BalAcu
1531	NW_006729678.1	2000001	3000000	374103	239602	104	0.434053138120717	1e+06	1512002199	BalAcu02	BalAcu
1532	NW_006729678.1	3000001	4000000	345652	221395	96	0.43361412859369	1e+06	1513002199	BalAcu02	BalAcu
1533	NW_006729678.1	4000001	5000000	363139	231974	153	0.659556674454896	1e+06	1514002199	BalAcu02	BalAcu
1534	NW_006729678.1	5000001	6000000	341761	197064	119	0.603864734299517	1e+06	1515002199	BalAcu02	BalAcu
1535	NW_006729678.1	6000001	7000000	297445	132862	88	0.662341376766871	1e+06	1516002199	BalAcu02	BalAcu
1536	NW_006729678.1	7000001	8000000	356846	150292	129	0.858329119314401	1e+06	1517002199	BalAcu02	BalAcu
1537	NW_006729678.1	8000001	9000000	331829	142190	96	0.675152964343484	1e+06	1518002199	BalAcu02	BalAcu
1538	NW_006729678.1	9000001	10000000	388698	222344	113	0.508221494620948	1e+06	1519002199	BalAcu02	BalAcu
1539	NW_006729678.1	10000001	11000000	446033	311130	208	0.668530839199049	1e+06	1520002199	BalAcu02	BalAcu
1540	NW_006729678.1	11000001	12000000	353850	270053	170	0.629506059921571	1e+06	1521002199	BalAcu02	BalAcu
1541	NW_006729678.1	12000001	13000000	429733	346026	139	0.401703918202678	1e+06	1522002199	BalAcu02	BalAcu
1542	NW_006729678.1	13000001	14000000	414321	301996	193	0.639081312335263	1e+06	1523002199	BalAcu02	BalAcu
1543	NW_006729678.1	14000001	15000000	379530	276663	161	0.581935423240549	1e+06	1524002199	BalAcu02	BalAcu
1544	NW_006729678.1	15000001	16000000	382021	263104	132	0.501702748722938	1e+06	1525002199	BalAcu02	BalAcu
1545	NW_006729678.1	16000001	17000000	387960	295489	121	0.409490708621979	1e+06	1526002199	BalAcu02	BalAcu
1546	NW_006729678.1	17000001	18000000	426116	329214	304	0.923411519558706	1e+06	1527002199	BalAcu02	BalAcu
1547	NW_006729678.1	18000001	19000000	393161	305542	153	0.500749487795459	1e+06	1528002199	BalAcu02	BalAcu
1548	NW_006729678.1	19000001	20000000	340602	274535	194	0.706649425392026	1e+06	1529002199	BalAcu02	BalAcu
1549	NW_006729678.1	20000001	21000000	424786	354388	224	0.632075578179848	1e+06	1530002199	BalAcu02	BalAcu
1550	NW_006729678.1	21000001	22000000	381469	306025	64	0.209133240748305	1e+06	1531002199	BalAcu02	BalAcu
1551	NW_006729678.1	22000001	23000000	421871	325337	195	0.599378490611274	1e+06	1532002199	BalAcu02	BalAcu
1552	NW_006729678.1	23000001	24000000	394921	315147	251	0.796453718423466	1e+06	1533002199	BalAcu02	BalAcu
1553	NW_006729678.1	24000001	25000000	461123	361543	341	0.943179649446954	1e+06	1534002199	BalAcu02	BalAcu
1554	NW_006729678.1	25000001	26000000	418272	339861	315	0.92684950612162	1e+06	1535002199	BalAcu02	BalAcu
1555	NW_006729678.1	26000001	27000000	400162	314267	182	0.579125393375696	1e+06	1536002199	BalAcu02	BalAcu
1556	NW_006729678.1	27000001	28000000	359957	271419	156	0.574757109855979	1e+06	1537002199	BalAcu02	BalAcu
1557	NW_006729678.1	28000001	29000000	408234	306815	258	0.840897609308541	1e+06	1538002199	BalAcu02	BalAcu
1558	NW_006729678.1	29000001	30000000	298097	170170	53	0.311453252629723	1e+06	1539002199	BalAcu02	BalAcu
1559	NW_006729678.1	30000001	31000000	367973	275518	159	0.577094781466184	1e+06	1540002199	BalAcu02	BalAcu
1560	NW_006729679.1	1	1000000	429339	314971	232	0.736575748243489	1e+06	1541002199	BalAcu02	BalAcu
1561	NW_006729679.1	1000001	2000000	483625	354099	473	1.33578462520369	1e+06	1542002199	BalAcu02	BalAcu
1562	NW_006729679.1	2000001	3000000	486708	335355	80	0.238553174993663	1e+06	1543002199	BalAcu02	BalAcu
1563	NW_006729679.1	3000001	4000000	465102	314683	222	0.705471855804095	1e+06	1544002199	BalAcu02	BalAcu
1564	NW_006729679.1	4000001	5000000	378870	256570	373	1.45379428615972	1e+06	1545002199	BalAcu02	BalAcu
1565	NW_006729679.1	5000001	6000000	406469	305561	195	0.63817044714476	1e+06	1546002199	BalAcu02	BalAcu
1566	NW_006729679.1	6000001	7000000	451819	299633	211	0.704194798303258	1e+06	1547002199	BalAcu02	BalAcu
1567	NW_006729679.1	7000001	8000000	393381	249435	227	0.910056728205745	1e+06	1548002199	BalAcu02	BalAcu
1568	NW_006729679.1	8000001	9000000	335627	169674	186	1.09621980975282	1e+06	1549002199	BalAcu02	BalAcu
1569	NW_006729679.1	9000001	10000000	373454	196257	187	0.952832255664766	1e+06	1550002199	BalAcu02	BalAcu
1570	NW_006729679.1	10000001	11000000	493536	324950	309	0.950915525465456	1e+06	1551002199	BalAcu02	BalAcu
1571	NW_006729679.1	11000001	12000000	471948	334473	260	0.777342266789846	1e+06	1552002199	BalAcu02	BalAcu
1572	NW_006729790.1	1	1000000	404647	290374	93	0.320276608787288	1e+06	1553002199	BalAcu02	BalAcu
1573	NW_006729790.1	1000001	2000000	393319	294533	140	0.47532874075231	1e+06	1554002199	BalAcu02	BalAcu
1574	NW_006729790.1	2000001	3000000	386502	267228	113	0.4228598799527	1e+06	1555002199	BalAcu02	BalAcu
1575	NW_006729790.1	3000001	4000000	385476	271318	83	0.305914093425427	1e+06	1556002199	BalAcu02	BalAcu
1576	NW_006729790.1	4000001	5000000	406689	303361	159	0.524128019092764	1e+06	1557002199	BalAcu02	BalAcu
1577	NW_006729790.1	5000001	6000000	434803	309403	211	0.681958481333407	1e+06	1558002199	BalAcu02	BalAcu
1578	NW_006729790.1	6000001	7000000	423394	297693	270	0.906974634942709	1e+06	1559002199	BalAcu02	BalAcu
1579	NW_006729790.1	7000001	8000000	383889	264016	232	0.878734622144112	1e+06	1560002199	BalAcu02	BalAcu
1580	NW_006729790.1	8000001	9000000	449150	281347	209	0.742854908707042	1e+06	1561002199	BalAcu02	BalAcu
1581	NW_006729790.1	9000001	10000000	371544	278699	434	1.55723558390952	1e+06	1562002199	BalAcu02	BalAcu
1582	NW_006729790.1	10000001	11000000	485374	338634	420	1.24027711334361	1e+06	1563002199	BalAcu02	BalAcu
1583	NW_006729790.1	11000001	12000000	372495	218231	206	0.943953883728709	1e+06	1564002199	BalAcu02	BalAcu
1584	NW_006729901.1	1	1000000	391754	277840	230	0.827814569536424	1e+06	1565002199	BalAcu02	BalAcu
1585	NW_006729901.1	1000001	2000000	370444	250313	220	0.878899617678666	1e+06	1566002199	BalAcu02	BalAcu
1586	NW_006729901.1	2000001	3000000	363154	248041	128	0.516043718578783	1e+06	1567002199	BalAcu02	BalAcu
1587	NW_006729901.1	3000001	4000000	376047	254573	152	0.597078244747086	1e+06	1568002199	BalAcu02	BalAcu
1588	NW_006729901.1	4000001	5000000	407831	289355	91	0.314492578320748	1e+06	1569002199	BalAcu02	BalAcu
1589	NW_006729901.1	5000001	6000000	366088	246796	129	0.522698909220571	1e+06	1570002199	BalAcu02	BalAcu
1590	NW_006729901.1	6000001	7000000	391748	280661	204	0.726855530337311	1e+06	1571002199	BalAcu02	BalAcu
1591	NW_006729901.1	7000001	8000000	329486	217591	179	0.822644318928632	1e+06	1572002199	BalAcu02	BalAcu
1592	NW_006729901.1	8000001	9000000	370113	220239	159	0.721942980126136	1e+06	1573002199	BalAcu02	BalAcu
1593	NW_006729901.1	9000001	10000000	326977	196741	183	0.930156906796245	1e+06	1574002199	BalAcu02	BalAcu
1594	NW_006729901.1	10000001	11000000	447264	326266	169	0.517982259873845	1e+06	1575002199	BalAcu02	BalAcu
1595	NW_006729901.1	11000001	12000000	393753	274627	189	0.68820618511654	1e+06	1576002199	BalAcu02	BalAcu
1596	NW_006730012.1	1	1000000	429417	307379	199	0.647409224442789	1e+06	1577002199	BalAcu02	BalAcu
1597	NW_006730012.1	1000001	2000000	398392	307376	108	0.351361199312894	1e+06	1578002199	BalAcu02	BalAcu
1598	NW_006730012.1	2000001	3000000	345302	288534	173	0.599582718154533	1e+06	1579002199	BalAcu02	BalAcu
1599	NW_006730012.1	3000001	4000000	406779	314268	133	0.423205671592399	1e+06	1580002199	BalAcu02	BalAcu
1600	NW_006730012.1	4000001	5000000	373184	270200	129	0.477424130273871	1e+06	1581002199	BalAcu02	BalAcu
1601	NW_006730012.1	5000001	6000000	388913	271127	127	0.468415170750239	1e+06	1582002199	BalAcu02	BalAcu
1602	NW_006730012.1	6000001	7000000	420768	291962	196	0.671320240305245	1e+06	1583002199	BalAcu02	BalAcu
1603	NW_006730012.1	7000001	8000000	376980	267815	156	0.582491645352202	1e+06	1584002199	BalAcu02	BalAcu
1604	NW_006730012.1	8000001	9000000	407263	323792	311	0.960493156100212	1e+06	1585002199	BalAcu02	BalAcu
1605	NW_006730012.1	9000001	10000000	406982	325920	360	1.10456553755523	1e+06	1586002199	BalAcu02	BalAcu
1606	NW_006730012.1	10000001	11000000	375962	297715	196	0.658347748685824	1e+06	1587002199	BalAcu02	BalAcu
1607	NW_006730012.1	11000001	11985078	368737	277980	258	0.928124325491043	985078	1588002199	BalAcu02	BalAcu
1608	NW_006730123.1	1	1000000	453755	304380	131	0.430383073789342	1e+06	1588987277	BalAcu02	BalAcu
1609	NW_006730123.1	1000001	2000000	443713	346326	68	0.196346794638578	1e+06	1589987277	BalAcu02	BalAcu
1610	NW_006730123.1	2000001	3000000	381782	272704	98	0.359363999061253	1e+06	1590987277	BalAcu02	BalAcu
1611	NW_006730123.1	3000001	4000000	336580	199738	34	0.170222992119677	1e+06	1591987277	BalAcu02	BalAcu
1612	NW_006730123.1	4000001	5000000	309828	172238	88	0.510920934985311	1e+06	1592987277	BalAcu02	BalAcu
1613	NW_006730123.1	5000001	6000000	378554	247561	146	0.589753636477474	1e+06	1593987277	BalAcu02	BalAcu
1614	NW_006730123.1	6000001	7000000	397996	299577	201	0.67094603390781	1e+06	1594987277	BalAcu02	BalAcu
1615	NW_006730123.1	7000001	8000000	443705	341148	296	0.867658611511719	1e+06	1595987277	BalAcu02	BalAcu
1616	NW_006730123.1	8000001	9000000	429863	323042	227	0.702695005602987	1e+06	1596987277	BalAcu02	BalAcu
1617	NW_006730123.1	9000001	10000000	400771	297127	141	0.474544555021927	1e+06	1597987277	BalAcu02	BalAcu
1618	NW_006730123.1	10000001	11000000	384523	290537	176	0.605774823860644	1e+06	1598987277	BalAcu02	BalAcu
1619	NW_006730123.1	11000001	11816653	268154	197609	173	0.875466198401895	816653	1599987277	BalAcu02	BalAcu
1620	NW_006730234.1	1	1000000	402722	306690	293	0.955362092014738	1e+06	1600803930	BalAcu02	BalAcu
1621	NW_006730234.1	1000001	2000000	419389	305943	299	0.977306230245503	1e+06	1601803930	BalAcu02	BalAcu
1622	NW_006730234.1	2000001	3000000	535338	407649	189	0.463634155854669	1e+06	1602803930	BalAcu02	BalAcu
1623	NW_006730234.1	3000001	4000000	320031	216584	163	0.752594836183652	1e+06	1603803930	BalAcu02	BalAcu
1624	NW_006730234.1	4000001	5000000	386653	233280	162	0.694444444444444	1e+06	1604803930	BalAcu02	BalAcu
1625	NW_006730234.1	5000001	6000000	444105	309586	234	0.755848132667498	1e+06	1605803930	BalAcu02	BalAcu
1626	NW_006730234.1	6000001	7000000	307146	177429	82	0.462156693663381	1e+06	1606803930	BalAcu02	BalAcu
1627	NW_006730234.1	7000001	8000000	381446	268876	121	0.450021571281929	1e+06	1607803930	BalAcu02	BalAcu
1628	NW_006730234.1	8000001	9000000	431772	326975	296	0.905267986849147	1e+06	1608803930	BalAcu02	BalAcu
1629	NW_006730234.1	9000001	10000000	396749	275621	247	0.896158130186016	1e+06	1609803930	BalAcu02	BalAcu
1630	NW_006730234.1	10000001	11000000	437856	315703	137	0.433952163900882	1e+06	1610803930	BalAcu02	BalAcu
1631	NW_006730234.1	11000001	11815299	288308	216667	157	0.7246142698242	815299	1611803930	BalAcu02	BalAcu
1632	NW_006730345.1	1	1000000	382123	210287	162	0.770375724604945	1e+06	1612619229	BalAcu02	BalAcu
1633	NW_006730345.1	1000001	2000000	368925	185438	106	0.571619624888103	1e+06	1613619229	BalAcu02	BalAcu
1634	NW_006730345.1	2000001	3000000	330490	172914	168	0.971581248481904	1e+06	1614619229	BalAcu02	BalAcu
1635	NW_006730345.1	3000001	4000000	391712	233579	269	1.15164462558706	1e+06	1615619229	BalAcu02	BalAcu
1636	NW_006730345.1	4000001	5000000	392699	253779	267	1.05209650916743	1e+06	1616619229	BalAcu02	BalAcu
1637	NW_006730345.1	5000001	6000000	408655	235829	85	0.360430651022563	1e+06	1617619229	BalAcu02	BalAcu
1638	NW_006730345.1	6000001	7000000	451549	308319	211	0.684356137636668	1e+06	1618619229	BalAcu02	BalAcu
1639	NW_006730345.1	7000001	8000000	388187	286939	182	0.63428115383409	1e+06	1619619229	BalAcu02	BalAcu
1640	NW_006730345.1	8000001	9000000	323740	207190	159	0.767411554611709	1e+06	1620619229	BalAcu02	BalAcu
1641	NW_006730345.1	9000001	10000000	388869	268458	175	0.65187105618011	1e+06	1621619229	BalAcu02	BalAcu
1642	NW_006730345.1	10000001	11000000	392069	261682	148	0.565571953745386	1e+06	1622619229	BalAcu02	BalAcu
1643	NW_006730345.1	11000001	12000000	362357	234662	137	0.583818428207379	1e+06	1623619229	BalAcu02	BalAcu
1644	NW_006730345.1	12000001	13000000	327291	220384	119	0.539966603746188	1e+06	1624619229	BalAcu02	BalAcu
1645	NW_006730345.1	13000001	14000000	315625	163806	63	0.3846012966558	1e+06	1625619229	BalAcu02	BalAcu
1646	NW_006730345.1	14000001	15000000	459458	292352	89	0.304427539404553	1e+06	1626619229	BalAcu02	BalAcu
1647	NW_006730345.1	15000001	16000000	378557	255159	242	0.948428234943702	1e+06	1627619229	BalAcu02	BalAcu
1648	NW_006730345.1	16000001	17000000	381822	291797	105	0.359839203281734	1e+06	1628619229	BalAcu02	BalAcu
1649	NW_006730345.1	17000001	18000000	378851	274994	133	0.483646915932711	1e+06	1629619229	BalAcu02	BalAcu
1650	NW_006730345.1	18000001	19000000	420259	327856	141	0.430066858620858	1e+06	1630619229	BalAcu02	BalAcu
1651	NW_006730345.1	19000001	20000000	435646	334042	104	0.311338095209584	1e+06	1631619229	BalAcu02	BalAcu
1652	NW_006730345.1	20000001	21000000	380713	241825	109	0.450739170888039	1e+06	1632619229	BalAcu02	BalAcu
1653	NW_006730456.1	1	1000000	392073	252241	124	0.491593357146538	1e+06	1633619229	BalAcu02	BalAcu
1654	NW_006730456.1	1000001	2000000	405791	313656	216	0.688652536536843	1e+06	1634619229	BalAcu02	BalAcu
1655	NW_006730456.1	2000001	3000000	428895	363154	363	0.999575937481069	1e+06	1635619229	BalAcu02	BalAcu
1656	NW_006730456.1	3000001	4000000	419691	322254	230	0.713722715621839	1e+06	1636619229	BalAcu02	BalAcu
1657	NW_006730456.1	4000001	5000000	413605	312952	245	0.782867660216263	1e+06	1637619229	BalAcu02	BalAcu
1658	NW_006730456.1	5000001	6000000	370749	243591	180	0.738943557027969	1e+06	1638619229	BalAcu02	BalAcu
1659	NW_006730456.1	6000001	7000000	382883	242315	59	0.243484720302086	1e+06	1639619229	BalAcu02	BalAcu
1660	NW_006730456.1	7000001	8000000	367847	225750	93	0.411960132890365	1e+06	1640619229	BalAcu02	BalAcu
1661	NW_006730456.1	8000001	9000000	323703	221322	86	0.388574113734739	1e+06	1641619229	BalAcu02	BalAcu
1662	NW_006730456.1	9000001	10000000	383168	303720	181	0.595943632292901	1e+06	1642619229	BalAcu02	BalAcu
1663	NW_006730456.1	10000001	11000000	362210	295775	258	0.872284675851576	1e+06	1643619229	BalAcu02	BalAcu
1664	NW_006730456.1	11000001	11637418	209573	169622	144	0.848946480998927	637418	1644619229	BalAcu02	BalAcu
1665	NW_006730567.1	1	1000000	235901	129310	47	0.363467635913696	1e+06	1645256647	BalAcu02	BalAcu
1666	NW_006730567.1	1000001	2000000	321522	135024	12	0.0888730892285816	1e+06	1646256647	BalAcu02	BalAcu
1667	NW_006730567.1	2000001	3000000	331093	165884	160	0.964529430204239	1e+06	1647256647	BalAcu02	BalAcu
1668	NW_006730567.1	3000001	4000000	328725	178020	125	0.702168295697113	1e+06	1648256647	BalAcu02	BalAcu
1669	NW_006730567.1	4000001	5000000	385689	241317	127	0.526278712233286	1e+06	1649256647	BalAcu02	BalAcu
1670	NW_006730567.1	5000001	6000000	382894	249732	155	0.620665353258693	1e+06	1650256647	BalAcu02	BalAcu
1671	NW_006730567.1	6000001	7000000	370752	239066	143	0.598161177248124	1e+06	1651256647	BalAcu02	BalAcu
1672	NW_006730567.1	7000001	8000000	499810	340534	188	0.552074095391356	1e+06	1652256647	BalAcu02	BalAcu
1673	NW_006730567.1	8000001	9000000	371160	247061	170	0.688089176357256	1e+06	1653256647	BalAcu02	BalAcu
1674	NW_006730567.1	9000001	10000000	452335	332557	224	0.673568741599184	1e+06	1654256647	BalAcu02	BalAcu
1675	NW_006730567.1	10000001	11000000	435890	308522	148	0.479706471499601	1e+06	1655256647	BalAcu02	BalAcu
1676	NW_006730678.1	1	1000000	376202	238986	120	0.502121463181944	1e+06	1656256647	BalAcu02	BalAcu
1677	NW_006730678.1	1000001	2000000	363204	246831	94	0.380827367713132	1e+06	1657256647	BalAcu02	BalAcu
1678	NW_006730678.1	2000001	3000000	366979	235847	79	0.33496292087667	1e+06	1658256647	BalAcu02	BalAcu
1679	NW_006730678.1	3000001	4000000	380657	242421	184	0.75901015176078	1e+06	1659256647	BalAcu02	BalAcu
1680	NW_006730678.1	4000001	5000000	399003	287863	157	0.545398331845357	1e+06	1660256647	BalAcu02	BalAcu
1681	NW_006730678.1	5000001	6000000	346862	224779	124	0.551652956904337	1e+06	1661256647	BalAcu02	BalAcu
1682	NW_006730678.1	6000001	7000000	362602	248401	139	0.559579067717119	1e+06	1662256647	BalAcu02	BalAcu
1683	NW_006730678.1	7000001	8000000	367326	210716	37	0.175591791795592	1e+06	1663256647	BalAcu02	BalAcu
1684	NW_006730678.1	8000001	9000000	450626	340597	155	0.455083280240284	1e+06	1664256647	BalAcu02	BalAcu
1685	NW_006730678.1	9000001	10000000	466472	355683	292	0.820955738677418	1e+06	1665256647	BalAcu02	BalAcu
1686	NW_006730678.1	10000001	11000000	415901	293887	201	0.683936342880087	1e+06	1666256647	BalAcu02	BalAcu
1687	NW_006730789.1	1	1000000	360722	227114	117	0.515159787595657	1e+06	1667256647	BalAcu02	BalAcu
1688	NW_006730789.1	1000001	2000000	389124	260038	116	0.44608864858213	1e+06	1668256647	BalAcu02	BalAcu
1689	NW_006730789.1	2000001	3000000	415401	298047	172	0.577090190473315	1e+06	1669256647	BalAcu02	BalAcu
1690	NW_006730789.1	3000001	4000000	406307	304114	215	0.706971727707373	1e+06	1670256647	BalAcu02	BalAcu
1691	NW_006730789.1	4000001	5000000	363463	254152	159	0.625609871258145	1e+06	1671256647	BalAcu02	BalAcu
1692	NW_006730789.1	5000001	6000000	376662	249879	111	0.444215000060029	1e+06	1672256647	BalAcu02	BalAcu
1693	NW_006730789.1	6000001	7000000	325407	210457	120	0.570187734311522	1e+06	1673256647	BalAcu02	BalAcu
1694	NW_006730789.1	7000001	8000000	422072	297429	132	0.443803395095972	1e+06	1674256647	BalAcu02	BalAcu
1695	NW_006730789.1	8000001	9000000	356586	228994	86	0.375555691415496	1e+06	1675256647	BalAcu02	BalAcu
1696	NW_006730789.1	9000001	10000000	425525	289765	110	0.379617966283022	1e+06	1676256647	BalAcu02	BalAcu
1697	NW_006730789.1	10000001	11000000	345565	195250	120	0.614596670934699	1e+06	1677256647	BalAcu02	BalAcu
1698	NW_006730789.1	11000001	12000000	406943	265569	261	0.982795431695717	1e+06	1678256647	BalAcu02	BalAcu
1699	NW_006730789.1	12000001	13000000	401314	267248	181	0.677273543674789	1e+06	1679256647	BalAcu02	BalAcu
1700	NW_006730789.1	13000001	14000000	380517	260887	141	0.54046387899742	1e+06	1680256647	BalAcu02	BalAcu
1701	NW_006730789.1	14000001	15000000	355826	227789	145	0.636554003924685	1e+06	1681256647	BalAcu02	BalAcu
1702	NW_006730789.1	15000001	16000000	323717	167854	103	0.61362851049126	1e+06	1682256647	BalAcu02	BalAcu
1703	NW_006730789.1	16000001	17000000	374361	211024	81	0.383842596102813	1e+06	1683256647	BalAcu02	BalAcu
1704	NW_006730789.1	17000001	18000000	413337	237562	146	0.614576405317349	1e+06	1684256647	BalAcu02	BalAcu
1705	NW_006730789.1	18000001	19000000	424697	273320	228	0.83418703351383	1e+06	1685256647	BalAcu02	BalAcu
1706	NW_006730789.1	19000001	20000000	440820	298058	168	0.563648685826249	1e+06	1686256647	BalAcu02	BalAcu
1707	NW_006730789.1	20000001	21000000	382266	235597	141	0.598479607125727	1e+06	1687256647	BalAcu02	BalAcu
1708	NW_006730789.1	21000001	22000000	391443	212946	147	0.690315854723733	1e+06	1688256647	BalAcu02	BalAcu
1709	NW_006730789.1	22000001	23000000	367120	201384	90	0.446907400786557	1e+06	1689256647	BalAcu02	BalAcu
1710	NW_006730789.1	23000001	24000000	387165	255047	81	0.317588522899701	1e+06	1690256647	BalAcu02	BalAcu
1711	NW_006730789.1	24000001	25000000	394235	276007	224	0.81157361950965	1e+06	1691256647	BalAcu02	BalAcu
1712	NW_006730789.1	25000001	26000000	414156	260112	108	0.415205757519838	1e+06	1692256647	BalAcu02	BalAcu
1713	NW_006730789.1	26000001	27000000	419948	259753	77	0.296435459840695	1e+06	1693256647	BalAcu02	BalAcu
1714	NW_006730789.1	27000001	28000000	446351	312441	130	0.416078555631303	1e+06	1694256647	BalAcu02	BalAcu
1715	NW_006730789.1	28000001	29000000	389751	245566	149	0.606761522360587	1e+06	1695256647	BalAcu02	BalAcu
1716	NW_006730789.1	29000001	30000000	414259	284677	91	0.319660527545253	1e+06	1696256647	BalAcu02	BalAcu
1717	NW_006730789.1	30000001	31000000	402044	296814	219	0.737835816369848	1e+06	1697256647	BalAcu02	BalAcu
1718	NW_006730789.1	31000001	32000000	430153	299657	162	0.540618106701996	1e+06	1698256647	BalAcu02	BalAcu
1719	NW_006730789.1	32000001	33000000	372566	230565	138	0.598529698783423	1e+06	1699256647	BalAcu02	BalAcu
1720	NW_006730789.1	33000001	34000000	386706	292614	255	0.871455227706125	1e+06	1700256647	BalAcu02	BalAcu
1721	NW_006730789.1	34000001	35000000	363791	293602	118	0.401904619178343	1e+06	1701256647	BalAcu02	BalAcu
1722	NW_006730789.1	35000001	36000000	385926	275852	390	1.41380160375854	1e+06	1702256647	BalAcu02	BalAcu
1723	NW_006730789.1	36000001	37000000	340900	199668	122	0.61101428371096	1e+06	1703256647	BalAcu02	BalAcu
1724	NW_006730789.1	37000001	38000000	338430	209231	144	0.688234535035439	1e+06	1704256647	BalAcu02	BalAcu
1725	NW_006730789.1	38000001	39000000	338324	203647	113	0.554881731623839	1e+06	1705256647	BalAcu02	BalAcu
1726	NW_006730789.1	39000001	40000000	373126	260283	138	0.53019213702009	1e+06	1706256647	BalAcu02	BalAcu
1727	NW_006730789.1	40000001	41000000	454642	322996	120	0.37152162875082	1e+06	1707256647	BalAcu02	BalAcu
1728	NW_006730789.1	41000001	42000000	386456	252304	162	0.642082567061957	1e+06	1708256647	BalAcu02	BalAcu
1729	NW_006730789.1	42000001	43000000	383605	238135	100	0.419929871711424	1e+06	1709256647	BalAcu02	BalAcu
1730	NW_006730789.1	43000001	44000000	401763	239600	92	0.383973288814691	1e+06	1710256647	BalAcu02	BalAcu
1731	NW_006730789.1	44000001	45000000	413903	250822	208	0.829273349227739	1e+06	1711256647	BalAcu02	BalAcu
1732	NW_006730789.1	45000001	46000000	378659	254871	108	0.423743776263286	1e+06	1712256647	BalAcu02	BalAcu
1733	NW_006730789.1	46000001	47000000	368978	274388	222	0.809073283088182	1e+06	1713256647	BalAcu02	BalAcu
1734	NW_006730789.1	47000001	48000000	465120	367792	185	0.503001696611128	1e+06	1714256647	BalAcu02	BalAcu
1735	NW_006730790.1	1	1000000	352812	239985	241	1.0042294310061	1e+06	1715256647	BalAcu02	BalAcu
1736	NW_006730790.1	1000001	2000000	420566	335295	186	0.55473538227531	1e+06	1716256647	BalAcu02	BalAcu
1737	NW_006730790.1	2000001	3000000	380209	267852	173	0.645879067544764	1e+06	1717256647	BalAcu02	BalAcu
1738	NW_006730790.1	3000001	4000000	393063	307990	171	0.555212831585441	1e+06	1718256647	BalAcu02	BalAcu
1739	NW_006730790.1	4000001	5000000	297273	143236	204	1.4242229607082	1e+06	1719256647	BalAcu02	BalAcu
1740	NW_006730790.1	5000001	6000000	348605	228094	145	0.635702824274203	1e+06	1720256647	BalAcu02	BalAcu
1741	NW_006730790.1	6000001	7000000	357614	217546	211	0.969909812177654	1e+06	1721256647	BalAcu02	BalAcu
1742	NW_006730790.1	7000001	8000000	306744	132762	117	0.881276268811859	1e+06	1722256647	BalAcu02	BalAcu
1743	NW_006730790.1	8000001	9000000	361617	161538	84	0.520001485718531	1e+06	1723256647	BalAcu02	BalAcu
1744	NW_006730790.1	9000001	10000000	322991	137239	102	0.743228965527292	1e+06	1724256647	BalAcu02	BalAcu
1745	NW_006730790.1	10000001	11000000	325256	185725	133	0.716112531969309	1e+06	1725256647	BalAcu02	BalAcu
1746	NW_006730901.1	1	1000000	353999	252131	86	0.341092527297318	1e+06	1726256647	BalAcu02	BalAcu
1747	NW_006730901.1	1000001	2000000	356638	255793	165	0.64505283569136	1e+06	1727256647	BalAcu02	BalAcu
1748	NW_006730901.1	2000001	3000000	275533	142320	75	0.526981450252951	1e+06	1728256647	BalAcu02	BalAcu
1749	NW_006730901.1	3000001	4000000	302385	136195	1	0.00734241345130144	1e+06	1729256647	BalAcu02	BalAcu
1750	NW_006730901.1	4000001	5000000	329870	158276	106	0.66971619196846	1e+06	1730256647	BalAcu02	BalAcu
1751	NW_006730901.1	5000001	6000000	380264	243963	198	0.811598480097392	1e+06	1731256647	BalAcu02	BalAcu
1752	NW_006730901.1	6000001	7000000	252752	155202	67	0.431695467841909	1e+06	1732256647	BalAcu02	BalAcu
1753	NW_006730901.1	7000001	8000000	341636	231851	139	0.599522969493338	1e+06	1733256647	BalAcu02	BalAcu
1754	NW_006730901.1	8000001	9000000	292605	171859	117	0.680790648147609	1e+06	1734256647	BalAcu02	BalAcu
1755	NW_006730901.1	9000001	10000000	320190	199282	196	0.983530875844281	1e+06	1735256647	BalAcu02	BalAcu
1756	NW_006730901.1	10000001	11000000	241323	135427	159	1.17406425601985	1e+06	1736256647	BalAcu02	BalAcu
1757	NW_006731012.1	1	1000000	396530	283250	126	0.444836716681377	1e+06	1737256647	BalAcu02	BalAcu
1758	NW_006731012.1	1000001	2000000	411808	298931	70	0.234167751086371	1e+06	1738256647	BalAcu02	BalAcu
1759	NW_006731012.1	2000001	3000000	429155	335301	140	0.417535289187924	1e+06	1739256647	BalAcu02	BalAcu
1760	NW_006731012.1	3000001	4000000	444639	325847	191	0.586164672376913	1e+06	1740256647	BalAcu02	BalAcu
1761	NW_006731012.1	4000001	5000000	398723	335990	264	0.785737670764011	1e+06	1741256647	BalAcu02	BalAcu
1762	NW_006731012.1	5000001	6000000	395096	313297	237	0.756470697134029	1e+06	1742256647	BalAcu02	BalAcu
1763	NW_006731012.1	6000001	7000000	319741	216869	119	0.548718350709414	1e+06	1743256647	BalAcu02	BalAcu
1764	NW_006731012.1	7000001	8000000	392163	264552	194	0.733315189452357	1e+06	1744256647	BalAcu02	BalAcu
1765	NW_006731012.1	8000001	9000000	347183	238205	224	0.940366491047627	1e+06	1745256647	BalAcu02	BalAcu
1766	NW_006731012.1	9000001	10000000	321471	191355	143	0.747302134775679	1e+06	1746256647	BalAcu02	BalAcu
1767	NW_006731012.1	10000001	10878593	367464	275617	154	0.558746376312056	878593	1747256647	BalAcu02	BalAcu
1768	NW_006731123.1	1	1000000	416841	329096	134	0.407176021586406	1e+06	1748135240	BalAcu02	BalAcu
1769	NW_006731123.1	1000001	2000000	412507	315777	105	0.332513134268804	1e+06	1749135240	BalAcu02	BalAcu
1770	NW_006731123.1	2000001	3000000	376514	269559	140	0.51936681765402	1e+06	1750135240	BalAcu02	BalAcu
1771	NW_006731123.1	3000001	4000000	384933	287217	190	0.661520731711563	1e+06	1751135240	BalAcu02	BalAcu
1772	NW_006731123.1	4000001	5000000	334437	238997	99	0.414231140976665	1e+06	1752135240	BalAcu02	BalAcu
1773	NW_006731123.1	5000001	6000000	337173	227407	171	0.751955744546122	1e+06	1753135240	BalAcu02	BalAcu
1774	NW_006731123.1	6000001	7000000	344573	259492	226	0.870932437223498	1e+06	1754135240	BalAcu02	BalAcu
1775	NW_006731123.1	7000001	8000000	417218	323481	129	0.398786945755701	1e+06	1755135240	BalAcu02	BalAcu
1776	NW_006731123.1	8000001	9000000	398872	283941	178	0.626890797736149	1e+06	1756135240	BalAcu02	BalAcu
1777	NW_006731123.1	9000001	10000000	351635	252895	130	0.514047331896637	1e+06	1757135240	BalAcu02	BalAcu
1778	NW_006731123.1	10000001	10785547	265724	175794	126	0.716748011877538	785547	1758135240	BalAcu02	BalAcu
1779	NW_006731234.1	1	1000000	357630	239487	157	0.655567943145139	1e+06	1758920787	BalAcu02	BalAcu
1780	NW_006731234.1	1000001	2000000	325263	212576	153	0.719742586180942	1e+06	1759920787	BalAcu02	BalAcu
1781	NW_006731234.1	2000001	3000000	357860	230787	154	0.667281952622981	1e+06	1760920787	BalAcu02	BalAcu
1782	NW_006731234.1	3000001	4000000	392828	290409	134	0.461418206736017	1e+06	1761920787	BalAcu02	BalAcu
1783	NW_006731234.1	4000001	5000000	372877	278426	198	0.711140482569875	1e+06	1762920787	BalAcu02	BalAcu
1784	NW_006731234.1	5000001	6000000	453981	334872	233	0.695788241477341	1e+06	1763920787	BalAcu02	BalAcu
1785	NW_006731234.1	6000001	7000000	419813	311132	215	0.691025031176478	1e+06	1764920787	BalAcu02	BalAcu
1786	NW_006731234.1	7000001	8000000	418070	319416	278	0.870338367520725	1e+06	1765920787	BalAcu02	BalAcu
1787	NW_006731234.1	8000001	9000000	469576	372068	331	0.889622327101498	1e+06	1766920787	BalAcu02	BalAcu
1788	NW_006731234.1	9000001	10000000	464855	349776	388	1.10928136864736	1e+06	1767920787	BalAcu02	BalAcu
1789	NW_006731234.1	10000001	11000000	540997	418738	349	0.833456719953766	1e+06	1768920787	BalAcu02	BalAcu
1790	NW_006731234.1	11000001	12000000	494598	365725	343	0.93786314854057	1e+06	1769920787	BalAcu02	BalAcu
1791	NW_006731234.1	12000001	13000000	394022	246235	165	0.670091579182488	1e+06	1770920787	BalAcu02	BalAcu
1792	NW_006731345.1	1	1000000	304345	244347	107	0.437901836322934	1e+06	1771920787	BalAcu02	BalAcu
1793	NW_006731345.1	1000001	2000000	328576	231396	119	0.514269909592214	1e+06	1772920787	BalAcu02	BalAcu
1794	NW_006731345.1	2000001	3000000	399810	300043	242	0.806551061014588	1e+06	1773920787	BalAcu02	BalAcu
1795	NW_006731345.1	3000001	4000000	396801	273324	114	0.417087412740923	1e+06	1774920787	BalAcu02	BalAcu
1796	NW_006731345.1	4000001	5000000	334025	184749	142	0.768610384900595	1e+06	1775920787	BalAcu02	BalAcu
1797	NW_006731345.1	5000001	6000000	335955	181745	181	0.995900850092162	1e+06	1776920787	BalAcu02	BalAcu
1798	NW_006731345.1	6000001	7000000	359173	206007	175	0.849485697087963	1e+06	1777920787	BalAcu02	BalAcu
1799	NW_006731345.1	7000001	8000000	334329	230564	174	0.754671154213147	1e+06	1778920787	BalAcu02	BalAcu
1800	NW_006731345.1	8000001	9000000	343789	205178	82	0.399652984238076	1e+06	1779920787	BalAcu02	BalAcu
1801	NW_006731345.1	9000001	10000000	359782	212523	469	2.20681996772114	1e+06	1780920787	BalAcu02	BalAcu
1802	NW_006731345.1	10000001	10648577	206809	106852	2	0.0187174783813125	648577	1781920787	BalAcu02	BalAcu
1803	NW_006731456.1	1	1000000	295014	174833	154	0.880840573575927	1e+06	1782569364	BalAcu02	BalAcu
1804	NW_006731456.1	1000001	2000000	356580	193188	172	0.890324450794045	1e+06	1783569364	BalAcu02	BalAcu
1805	NW_006731456.1	2000001	3000000	309508	169882	70	0.412050717556892	1e+06	1784569364	BalAcu02	BalAcu
1806	NW_006731456.1	3000001	4000000	403671	251382	153	0.608635463159653	1e+06	1785569364	BalAcu02	BalAcu
1807	NW_006731456.1	4000001	5000000	370146	198357	160	0.806626436173163	1e+06	1786569364	BalAcu02	BalAcu
1808	NW_006731456.1	5000001	6000000	402786	307651	211	0.685842074298475	1e+06	1787569364	BalAcu02	BalAcu
1809	NW_006731456.1	6000001	7000000	515692	390240	308	0.789257892578926	1e+06	1788569364	BalAcu02	BalAcu
1810	NW_006731456.1	7000001	8000000	479030	376706	370	0.982198319113579	1e+06	1789569364	BalAcu02	BalAcu
1811	NW_006731456.1	8000001	9000000	463956	340550	244	0.716488034062546	1e+06	1790569364	BalAcu02	BalAcu
1812	NW_006731456.1	9000001	10000000	448857	355996	263	0.738772345756694	1e+06	1791569364	BalAcu02	BalAcu
1813	NW_006731456.1	10000001	10772999	288576	219873	79	0.359298322213278	772999	1792569364	BalAcu02	BalAcu
1814	NW_006731567.1	1	1000000	355689	244091	132	0.540781921496491	1e+06	1793342363	BalAcu02	BalAcu
1815	NW_006731567.1	1000001	2000000	496733	358423	234	0.652859889013819	1e+06	1794342363	BalAcu02	BalAcu
1816	NW_006731567.1	2000001	3000000	417286	281671	143	0.507684497161582	1e+06	1795342363	BalAcu02	BalAcu
1817	NW_006731567.1	3000001	4000000	421518	330910	206	0.622525762291862	1e+06	1796342363	BalAcu02	BalAcu
1818	NW_006731567.1	4000001	5000000	489335	375294	244	0.650156943622866	1e+06	1797342363	BalAcu02	BalAcu
1819	NW_006731567.1	5000001	6000000	386877	274904	131	0.476529988650583	1e+06	1798342363	BalAcu02	BalAcu
1820	NW_006731567.1	6000001	7000000	419564	302237	120	0.397039409470052	1e+06	1799342363	BalAcu02	BalAcu
1821	NW_006731567.1	7000001	8000000	405158	262191	132	0.503449775163907	1e+06	1800342363	BalAcu02	BalAcu
1822	NW_006731567.1	8000001	9000000	431766	315989	229	0.724708771507869	1e+06	1801342363	BalAcu02	BalAcu
1823	NW_006731567.1	9000001	10000000	396018	223089	140	0.627552232517067	1e+06	1802342363	BalAcu02	BalAcu
1824	NW_006731567.1	10000001	11000000	346012	201865	216	1.07002204443564	1e+06	1803342363	BalAcu02	BalAcu
1825	NW_006731567.1	11000001	12000000	390211	269575	170	0.630622275804507	1e+06	1804342363	BalAcu02	BalAcu
1826	NW_006731567.1	12000001	13000000	353771	266516	209	0.784193069084033	1e+06	1805342363	BalAcu02	BalAcu
1827	NW_006731567.1	13000001	14000000	415076	329810	310	0.939935114156636	1e+06	1806342363	BalAcu02	BalAcu
1828	NW_006731567.1	14000001	15000000	397702	325587	279	0.856913820269237	1e+06	1807342363	BalAcu02	BalAcu
1829	NW_006731567.1	15000001	16000000	299592	192776	70	0.363115740548616	1e+06	1808342363	BalAcu02	BalAcu
1830	NW_006731567.1	16000001	16720443	267697	204108	92	0.45074176416407	720443	1809342363	BalAcu02	BalAcu
1831	NW_006731678.1	1	1000000	346813	183200	153	0.835152838427948	1e+06	1810062806	BalAcu02	BalAcu
1832	NW_006731678.1	1000001	2000000	489098	318742	191	0.599230725790765	1e+06	1811062806	BalAcu02	BalAcu
1833	NW_006731678.1	2000001	3000000	321369	193326	164	0.848308039270455	1e+06	1812062806	BalAcu02	BalAcu
1834	NW_006731678.1	3000001	4000000	353820	259057	195	0.752730094149164	1e+06	1813062806	BalAcu02	BalAcu
1835	NW_006731678.1	4000001	5000000	332668	207746	67	0.32250921798735	1e+06	1814062806	BalAcu02	BalAcu
1836	NW_006731678.1	5000001	6000000	405930	302312	164	0.54248590859774	1e+06	1815062806	BalAcu02	BalAcu
1837	NW_006731678.1	6000001	7000000	372235	260030	196	0.753759181632888	1e+06	1816062806	BalAcu02	BalAcu
1838	NW_006731678.1	7000001	8000000	343762	255746	124	0.484856068130098	1e+06	1817062806	BalAcu02	BalAcu
1839	NW_006731678.1	8000001	9000000	332464	228280	184	0.806027685298756	1e+06	1818062806	BalAcu02	BalAcu
1840	NW_006731678.1	9000001	10000000	333624	247374	253	1.02274289133054	1e+06	1819062806	BalAcu02	BalAcu
1841	NW_006731789.1	1	1000000	358813	258121	189	0.732214736499549	1e+06	1820062806	BalAcu02	BalAcu
1842	NW_006731789.1	1000001	2000000	363623	251674	208	0.826465983772658	1e+06	1821062806	BalAcu02	BalAcu
1843	NW_006731789.1	2000001	3000000	413243	289309	179	0.618715629309838	1e+06	1822062806	BalAcu02	BalAcu
1844	NW_006731789.1	3000001	4000000	367531	271697	59	0.21715366750461	1e+06	1823062806	BalAcu02	BalAcu
1845	NW_006731789.1	4000001	5000000	386011	239386	145	0.605716290844076	1e+06	1824062806	BalAcu02	BalAcu
1846	NW_006731789.1	5000001	6000000	433622	324465	184	0.567087359191284	1e+06	1825062806	BalAcu02	BalAcu
1847	NW_006731789.1	6000001	7000000	373640	299938	195	0.650134361101294	1e+06	1826062806	BalAcu02	BalAcu
1848	NW_006731789.1	7000001	8000000	332260	234456	132	0.563005425325008	1e+06	1827062806	BalAcu02	BalAcu
1849	NW_006731789.1	8000001	9000000	439662	325442	253	0.777404268656166	1e+06	1828062806	BalAcu02	BalAcu
1850	NW_006731789.1	9000001	10000000	358529	215490	111	0.515105109285814	1e+06	1829062806	BalAcu02	BalAcu
1851	NW_006731900.1	1	1000000	447702	347341	126	0.362755908458834	1e+06	1830062806	BalAcu02	BalAcu
1852	NW_006731900.1	1000001	2000000	391634	264092	96	0.363509686018509	1e+06	1831062806	BalAcu02	BalAcu
1853	NW_006731900.1	2000001	3000000	422182	315870	225	0.712318358818501	1e+06	1832062806	BalAcu02	BalAcu
1854	NW_006731900.1	3000001	4000000	390012	299534	151	0.504116394132219	1e+06	1833062806	BalAcu02	BalAcu
1855	NW_006731900.1	4000001	5000000	420596	318255	300	0.94264033557996	1e+06	1834062806	BalAcu02	BalAcu
1856	NW_006731900.1	5000001	6000000	410446	312375	236	0.755502200880352	1e+06	1835062806	BalAcu02	BalAcu
1857	NW_006731900.1	6000001	7000000	461316	365152	182	0.498422574708615	1e+06	1836062806	BalAcu02	BalAcu
1858	NW_006731900.1	7000001	8000000	431508	342185	161	0.470505720589739	1e+06	1837062806	BalAcu02	BalAcu
1859	NW_006731900.1	8000001	9000000	415547	336404	162	0.481563833961546	1e+06	1838062806	BalAcu02	BalAcu
1860	NW_006731900.1	9000001	10000000	429381	333333	143	0.429000429000429	1e+06	1839062806	BalAcu02	BalAcu
1861	NW_006731900.1	10000001	11000000	410348	315944	249	0.788114349378371	1e+06	1840062806	BalAcu02	BalAcu
1862	NW_006731900.1	11000001	12000000	416195	317490	240	0.755929320608523	1e+06	1841062806	BalAcu02	BalAcu
1863	NW_006731900.1	12000001	13000000	378449	281481	195	0.692764342886376	1e+06	1842062806	BalAcu02	BalAcu
1864	NW_006731900.1	13000001	14000000	436031	308392	192	0.622584243430439	1e+06	1843062806	BalAcu02	BalAcu
1865	NW_006731900.1	14000001	15000000	516980	391733	251	0.640742546581473	1e+06	1844062806	BalAcu02	BalAcu
1866	NW_006731900.1	15000001	16000000	391309	310821	223	0.71745474083154	1e+06	1845062806	BalAcu02	BalAcu
1867	NW_006731900.1	16000001	17000000	409312	323894	302	0.932403811123392	1e+06	1846062806	BalAcu02	BalAcu
1868	NW_006731900.1	17000001	18000000	388083	258690	124	0.479338204027987	1e+06	1847062806	BalAcu02	BalAcu
1869	NW_006731900.1	18000001	19000000	397025	268273	194	0.723143961561544	1e+06	1848062806	BalAcu02	BalAcu
1870	NW_006731900.1	19000001	20000000	390054	250611	155	0.618488414315413	1e+06	1849062806	BalAcu02	BalAcu
1871	NW_006731900.1	20000001	21000000	436745	328013	171	0.521320801309704	1e+06	1850062806	BalAcu02	BalAcu
1872	NW_006731900.1	21000001	22000000	398768	307207	201	0.654281966231238	1e+06	1851062806	BalAcu02	BalAcu
1873	NW_006731900.1	22000001	23000000	411285	330661	232	0.70162492704008	1e+06	1852062806	BalAcu02	BalAcu
1874	NW_006731900.1	23000001	24000000	352619	263651	187	0.709270968060049	1e+06	1853062806	BalAcu02	BalAcu
1875	NW_006731900.1	24000001	25000000	406124	306115	130	0.424677000473678	1e+06	1854062806	BalAcu02	BalAcu
1876	NW_006731900.1	25000001	26000000	418569	346269	249	0.719094114691179	1e+06	1855062806	BalAcu02	BalAcu
1877	NW_006731900.1	26000001	27000000	399046	303972	128	0.421091416314661	1e+06	1856062806	BalAcu02	BalAcu
1878	NW_006731900.1	27000001	28000000	389824	311569	157	0.503901222522138	1e+06	1857062806	BalAcu02	BalAcu
1879	NW_006731900.1	28000001	29000000	376987	286119	187	0.65357421212852	1e+06	1858062806	BalAcu02	BalAcu
1880	NW_006731900.1	29000001	30000000	405463	290435	163	0.561227124829996	1e+06	1859062806	BalAcu02	BalAcu
1881	NW_006731900.1	30000001	30544692	209445	163653	107	0.653822416943166	544692	1860062806	BalAcu02	BalAcu
1882	NW_006731901.1	1	1000000	358455	241809	96	0.397007555550042	1e+06	1860607498	BalAcu02	BalAcu
1883	NW_006731901.1	1000001	2000000	376996	270958	246	0.907889783656508	1e+06	1861607498	BalAcu02	BalAcu
1884	NW_006731901.1	2000001	3000000	361925	252444	258	1.02200884156486	1e+06	1862607498	BalAcu02	BalAcu
1885	NW_006731901.1	3000001	4000000	297487	195809	152	0.776266668028538	1e+06	1863607498	BalAcu02	BalAcu
1886	NW_006731901.1	4000001	5000000	354290	213870	187	0.874362930752326	1e+06	1864607498	BalAcu02	BalAcu
1887	NW_006731901.1	5000001	6000000	409861	285452	295	1.03344870591203	1e+06	1865607498	BalAcu02	BalAcu
1888	NW_006731901.1	6000001	7000000	437982	293739	134	0.456187295524258	1e+06	1866607498	BalAcu02	BalAcu
1889	NW_006731901.1	7000001	8000000	379269	258332	154	0.59613210906895	1e+06	1867607498	BalAcu02	BalAcu
1890	NW_006731901.1	8000001	9000000	422756	322091	104	0.322890114905415	1e+06	1868607498	BalAcu02	BalAcu
1891	NW_006731901.1	9000001	10000000	395730	282879	189	0.668130189939868	1e+06	1869607498	BalAcu02	BalAcu
1892	NW_006731901.1	10000001	11000000	363136	266986	223	0.835249788378417	1e+06	1870607498	BalAcu02	BalAcu
1893	NW_006731901.1	11000001	12000000	390846	293054	229	0.781425948801245	1e+06	1871607498	BalAcu02	BalAcu
1894	NW_006731901.1	12000001	13000000	389005	294473	200	0.679179415430277	1e+06	1872607498	BalAcu02	BalAcu
1895	NW_006731901.1	13000001	14000000	341907	254080	106	0.417191435768262	1e+06	1873607498	BalAcu02	BalAcu
1896	NW_006731901.1	14000001	14765477	263961	192987	159	0.823889692051796	765477	1874607498	BalAcu02	BalAcu
1897	NW_006732012.1	1	1000000	285067	156900	21	0.133843212237094	1e+06	1875372975	BalAcu02	BalAcu
1898	NW_006732012.1	1000001	2000000	338744	160242	97	0.605334431672096	1e+06	1876372975	BalAcu02	BalAcu
1899	NW_006732012.1	2000001	3000000	328581	175270	160	0.912877275061334	1e+06	1877372975	BalAcu02	BalAcu
1900	NW_006732012.1	3000001	4000000	324989	227537	160	0.703182339575542	1e+06	1878372975	BalAcu02	BalAcu
1901	NW_006732012.1	4000001	5000000	350708	212640	132	0.620767494356659	1e+06	1879372975	BalAcu02	BalAcu
1902	NW_006732012.1	5000001	6000000	440939	331346	222	0.669994507252238	1e+06	1880372975	BalAcu02	BalAcu
1903	NW_006732012.1	6000001	7000000	338049	224835	104	0.462561433940445	1e+06	1881372975	BalAcu02	BalAcu
1904	NW_006732012.1	7000001	8000000	397665	286499	125	0.436301697388124	1e+06	1882372975	BalAcu02	BalAcu
1905	NW_006732012.1	8000001	9000000	421989	312725	104	0.332560556399392	1e+06	1883372975	BalAcu02	BalAcu
1906	NW_006732012.1	9000001	10000000	369040	262799	231	0.878998778534165	1e+06	1884372975	BalAcu02	BalAcu
1907	NW_006732012.1	10000001	11000000	406211	287424	233	0.810649075929637	1e+06	1885372975	BalAcu02	BalAcu
1908	NW_006732012.1	11000001	12000000	371739	256050	1	0.00390548720952939	1e+06	1886372975	BalAcu02	BalAcu
1909	NW_006732012.1	12000001	13000000	405891	295309	0	0	1e+06	1887372975	BalAcu02	BalAcu
1910	NW_006732012.1	13000001	14000000	325369	211009	1	0.00473913434971968	1e+06	1888372975	BalAcu02	BalAcu
1911	NW_006732012.1	14000001	15000000	398803	280746	18	0.0641148938898506	1e+06	1889372975	BalAcu02	BalAcu
1912	NW_006732012.1	15000001	16000000	337119	245010	194	0.79180441614628	1e+06	1890372975	BalAcu02	BalAcu
1913	NW_006732012.1	16000001	17000000	355938	239612	81	0.338046508522111	1e+06	1891372975	BalAcu02	BalAcu
1914	NW_006732012.1	17000001	17813039	254269	161437	92	0.569881749536971	813039	1892372975	BalAcu02	BalAcu
1915	NW_006732123.1	1	1000000	348757	248009	181	0.729812224556367	1e+06	1893186014	BalAcu02	BalAcu
1916	NW_006732123.1	1000001	2000000	430842	308787	187	0.605595442813331	1e+06	1894186014	BalAcu02	BalAcu
1917	NW_006732123.1	2000001	3000000	395353	257060	71	0.276200108923987	1e+06	1895186014	BalAcu02	BalAcu
1918	NW_006732123.1	3000001	4000000	469526	286111	140	0.489320578376924	1e+06	1896186014	BalAcu02	BalAcu
1919	NW_006732123.1	4000001	5000000	365010	215816	181	0.838677391852319	1e+06	1897186014	BalAcu02	BalAcu
1920	NW_006732123.1	5000001	6000000	311714	165646	134	0.808954034507323	1e+06	1898186014	BalAcu02	BalAcu
1921	NW_006732123.1	6000001	7000000	302502	132205	144	1.08921750312015	1e+06	1899186014	BalAcu02	BalAcu
1922	NW_006732123.1	7000001	8000000	372742	212283	118	0.555861750587659	1e+06	1900186014	BalAcu02	BalAcu
1923	NW_006732123.1	8000001	9000000	428632	272205	159	0.584118587094286	1e+06	1901186014	BalAcu02	BalAcu
1924	NW_006732123.1	9000001	10000000	378943	241064	53	0.219858626754721	1e+06	1902186014	BalAcu02	BalAcu
1925	NW_006732234.1	1	1000000	361008	277944	116	0.417350257605849	1e+06	1903186014	BalAcu02	BalAcu
1926	NW_006732234.1	1000001	2000000	365342	295280	161	0.545245191005148	1e+06	1904186014	BalAcu02	BalAcu
1927	NW_006732234.1	2000001	3000000	364228	306290	243	0.793365764471579	1e+06	1905186014	BalAcu02	BalAcu
1928	NW_006732234.1	3000001	4000000	408307	318567	205	0.643506703456416	1e+06	1906186014	BalAcu02	BalAcu
1929	NW_006732234.1	4000001	5000000	442194	356135	338	0.949078298959664	1e+06	1907186014	BalAcu02	BalAcu
1930	NW_006732234.1	5000001	6000000	400214	327038	215	0.657415957778607	1e+06	1908186014	BalAcu02	BalAcu
1931	NW_006732234.1	6000001	7000000	381813	301200	172	0.571049136786189	1e+06	1909186014	BalAcu02	BalAcu
1932	NW_006732234.1	7000001	8000000	365033	274530	108	0.393399628455906	1e+06	1910186014	BalAcu02	BalAcu
1933	NW_006732234.1	8000001	9000000	402023	310400	179	0.576675257731959	1e+06	1911186014	BalAcu02	BalAcu
1934	NW_006732234.1	9000001	10000000	312888	236036	153	0.648206205833008	1e+06	1912186014	BalAcu02	BalAcu
1935	NW_006732234.1	10000001	11000000	338155	267208	139	0.52019400616748	1e+06	1913186014	BalAcu02	BalAcu
1936	NW_006732234.1	11000001	12000000	418236	317861	175	0.550555116859256	1e+06	1914186014	BalAcu02	BalAcu
1937	NW_006732234.1	12000001	13000000	284335	214668	168	0.78260383475879	1e+06	1915186014	BalAcu02	BalAcu
1938	NW_006732234.1	13000001	14000000	307570	233050	186	0.798111993134521	1e+06	1916186014	BalAcu02	BalAcu
1939	NW_006732345.1	1	1000000	332741	261338	213	0.815036466185553	1e+06	1917186014	BalAcu02	BalAcu
1940	NW_006732345.1	1000001	2000000	468385	370430	359	0.969143967821181	1e+06	1918186014	BalAcu02	BalAcu
1941	NW_006732345.1	2000001	3000000	324217	247890	200	0.806809471943201	1e+06	1919186014	BalAcu02	BalAcu
1942	NW_006732345.1	3000001	4000000	368325	281717	90	0.319469538579496	1e+06	1920186014	BalAcu02	BalAcu
1943	NW_006732345.1	4000001	5000000	362061	281113	199	0.70790038169704	1e+06	1921186014	BalAcu02	BalAcu
1944	NW_006732345.1	5000001	6000000	440789	332545	251	0.754785066682705	1e+06	1922186014	BalAcu02	BalAcu
1945	NW_006732345.1	6000001	7000000	362723	269231	215	0.798570744082219	1e+06	1923186014	BalAcu02	BalAcu
1946	NW_006732345.1	7000001	8000000	404975	300994	188	0.624597168049861	1e+06	1924186014	BalAcu02	BalAcu
1947	NW_006732345.1	8000001	9000000	499368	393358	97	0.246594705077817	1e+06	1925186014	BalAcu02	BalAcu
1948	NW_006732345.1	9000001	9896759	360049	268426	129	0.480579377556571	896759	1926186014	BalAcu02	BalAcu
1949	NW_006732456.1	1	1000000	320815	223477	88	0.393776540762584	1e+06	1927082773	BalAcu02	BalAcu
1950	NW_006732456.1	1000001	2000000	313618	151747	83	0.546963037160537	1e+06	1928082773	BalAcu02	BalAcu
1951	NW_006732456.1	2000001	3000000	315420	139723	100	0.715701781381734	1e+06	1929082773	BalAcu02	BalAcu
1952	NW_006732456.1	3000001	4000000	359814	181126	90	0.49689166657465	1e+06	1930082773	BalAcu02	BalAcu
1953	NW_006732456.1	4000001	5000000	368611	181147	169	0.932943962638078	1e+06	1931082773	BalAcu02	BalAcu
1954	NW_006732456.1	5000001	6000000	291488	122852	48	0.390714029889623	1e+06	1932082773	BalAcu02	BalAcu
1955	NW_006732456.1	6000001	7000000	325988	134125	85	0.633737185461323	1e+06	1933082773	BalAcu02	BalAcu
1956	NW_006732456.1	7000001	8000000	359468	161298	92	0.570372850252328	1e+06	1934082773	BalAcu02	BalAcu
1957	NW_006732456.1	8000001	9000000	298017	163962	91	0.555006647881826	1e+06	1935082773	BalAcu02	BalAcu
1958	NW_006732456.1	9000001	10000000	288206	167131	66	0.394899809131759	1e+06	1936082773	BalAcu02	BalAcu
1959	NW_006732456.1	10000001	11000000	351604	195345	75	0.383936113030792	1e+06	1937082773	BalAcu02	BalAcu
1960	NW_006732456.1	11000001	12000000	407434	276472	120	0.434040336815301	1e+06	1938082773	BalAcu02	BalAcu
1961	NW_006732456.1	12000001	13000000	313635	196739	172	0.8742547232628	1e+06	1939082773	BalAcu02	BalAcu
1962	NW_006732567.1	1	1000000	376776	244930	27	0.110235577511942	1e+06	1940082773	BalAcu02	BalAcu
1963	NW_006732567.1	1000001	2000000	380138	264278	2	0.00756778846517682	1e+06	1941082773	BalAcu02	BalAcu
1964	NW_006732567.1	2000001	3000000	399110	218806	85	0.388471979744614	1e+06	1942082773	BalAcu02	BalAcu
1965	NW_006732567.1	3000001	4000000	443013	326610	225	0.68889501240011	1e+06	1943082773	BalAcu02	BalAcu
1966	NW_006732567.1	4000001	5000000	384320	223564	22	0.098405825624877	1e+06	1944082773	BalAcu02	BalAcu
1967	NW_006732567.1	5000001	6000000	435107	305718	192	0.628029752909544	1e+06	1945082773	BalAcu02	BalAcu
1968	NW_006732567.1	6000001	7000000	453128	346873	220	0.634237891101354	1e+06	1946082773	BalAcu02	BalAcu
1969	NW_006732567.1	7000001	8000000	395746	278429	193	0.693174920715874	1e+06	1947082773	BalAcu02	BalAcu
1970	NW_006732567.1	8000001	9000000	390942	304862	209	0.685556087672455	1e+06	1948082773	BalAcu02	BalAcu
1971	NW_006732567.1	9000001	9637956	233185	141417	23	0.162639569500131	637956	1949082773	BalAcu02	BalAcu
1972	NW_006732678.1	1	1000000	497537	364665	197	0.540221847449029	1e+06	1949720729	BalAcu02	BalAcu
1973	NW_006732678.1	1000001	2000000	443209	292549	240	0.820375390105589	1e+06	1950720729	BalAcu02	BalAcu
1974	NW_006732678.1	2000001	3000000	447752	349883	167	0.477302412520757	1e+06	1951720729	BalAcu02	BalAcu
1975	NW_006732678.1	3000001	4000000	443947	337590	229	0.678337628484256	1e+06	1952720729	BalAcu02	BalAcu
1976	NW_006732678.1	4000001	5000000	370267	237484	44	0.185275639622038	1e+06	1953720729	BalAcu02	BalAcu
1977	NW_006732678.1	5000001	6000000	436134	292813	192	0.655708592173162	1e+06	1954720729	BalAcu02	BalAcu
1978	NW_006732678.1	6000001	7000000	434126	331792	179	0.539494623137387	1e+06	1955720729	BalAcu02	BalAcu
1979	NW_006732678.1	7000001	8000000	444684	342645	281	0.820090764493864	1e+06	1956720729	BalAcu02	BalAcu
1980	NW_006732678.1	8000001	9000000	437159	309881	92	0.29688816029379	1e+06	1957720729	BalAcu02	BalAcu
1981	NW_006732678.1	9000001	9519994	223440	169197	171	1.01065621730882	519994	1958720729	BalAcu02	BalAcu
1982	NW_006732789.1	1	1000000	337873	239657	227	0.947187021451491	1e+06	1959240723	BalAcu02	BalAcu
1983	NW_006732789.1	1000001	2000000	403878	282108	188	0.666411445262098	1e+06	1960240723	BalAcu02	BalAcu
1984	NW_006732789.1	2000001	3000000	404438	292209	83	0.284043270398927	1e+06	1961240723	BalAcu02	BalAcu
1985	NW_006732789.1	3000001	4000000	425158	345722	228	0.659489416351867	1e+06	1962240723	BalAcu02	BalAcu
1986	NW_006732789.1	4000001	5000000	395253	306830	174	0.567089267672653	1e+06	1963240723	BalAcu02	BalAcu
1987	NW_006732789.1	5000001	6000000	334255	255223	90	0.352632795633622	1e+06	1964240723	BalAcu02	BalAcu
1988	NW_006732789.1	6000001	7000000	284620	221592	117	0.527997400628182	1e+06	1965240723	BalAcu02	BalAcu
1989	NW_006732789.1	7000001	8000000	389788	290757	175	0.601877168907369	1e+06	1966240723	BalAcu02	BalAcu
1990	NW_006732789.1	8000001	9000000	372631	283269	176	0.621317546219318	1e+06	1967240723	BalAcu02	BalAcu
1991	NW_006732900.1	1	1000000	346563	266310	163	0.612068641808419	1e+06	1968240723	BalAcu02	BalAcu
1992	NW_006732900.1	1000001	2000000	422449	335108	150	0.447616887689939	1e+06	1969240723	BalAcu02	BalAcu
1993	NW_006732900.1	2000001	3000000	374247	284925	167	0.586119154163376	1e+06	1970240723	BalAcu02	BalAcu
1994	NW_006732900.1	3000001	4000000	374502	283920	169	0.595238095238095	1e+06	1971240723	BalAcu02	BalAcu
1995	NW_006732900.1	4000001	5000000	357967	271952	230	0.84573748308525	1e+06	1972240723	BalAcu02	BalAcu
1996	NW_006732900.1	5000001	6000000	410874	309494	150	0.484662061300058	1e+06	1973240723	BalAcu02	BalAcu
1997	NW_006732900.1	6000001	7000000	413351	328962	252	0.766045926277199	1e+06	1974240723	BalAcu02	BalAcu
1998	NW_006732900.1	7000001	8000000	423007	350878	234	0.666898466133528	1e+06	1975240723	BalAcu02	BalAcu
1999	NW_006732900.1	8000001	9000000	374968	296000	247	0.834459459459459	1e+06	1976240723	BalAcu02	BalAcu
[truncated: 9,317 more rows]
