# Supplementary material for: The genomic footprint of whaling and isolation in fin whale populations
Source: Nat Commun. 2023 Sep 12;14:5465. doi: 10.1038/s41467-023-40052-z (PMC10497599; doi:10.1038/s41467-023-40052-z)
Supplement: Supplementary file 4 — Source Data [file 41467_2023_40052_MOESM4_ESM.zip › Source_Data/Figure_S8/FigS8c.csv]

	maxhetpkb_ex	BalAcu02	BalMus01	EubGla01	MegNov01	GOC002	GOC006	GOC010	GOC025	GOC038	GOC050	GOC053	GOC063	GOC068	GOC071	GOC077	GOC080	GOC082	GOC086	GOC091	GOC100	GOC111	GOC112	GOC116	GOC125
1	0.1	0.0128432240921169	0.00841452612931798	0.0163861824623561	0.0186005314437555	0.186077057793345	0.14492119089317	0.0157618213660245	0.150175131348511	0.161120840630473	0.138353765323993	0.152802101576182	0.146672504378284	0.146672504378284	0.148861646234676	0.132661996497373	0.154553415061296	0.152364273204904	0.144483362521891	0.173817863397548	0.172942206654991	0.135726795096322	0.138791593695271	0.154115586690018	0.137040280210158
2	0.2	0.0177147918511957	0.00310008857395926	0.00177147918511957	0.00310008857395926	0.0271453590192644	0.0271453590192644	0.000875656742556918	0.0218914185639229	0.0223292469352014	0.0306479859894921	0.026707530647986	0.0227670753064799	0.0232049036777583	0.0245183887915937	0.0218914185639229	0.0302101576182137	0.0354640980735552	0.032399299474606	0.0275831873905429	0.0245183887915937	0.0262697022767075	0.0310858143607706	0.0345884413309982	0.0205779334500876
3	0.3	0.0341009743135518	0.00310008857395926	0.00265721877767936	0.00664304694419841	0.0328371278458844	0.032399299474606	0.00350262697022767	0.0240805604203152	0.0262697022767075	0.0319614711033275	0.0232049036777583	0.021015761821366	0.0341506129597198	0.0253940455341506	0.0306479859894921	0.0297723292469352	0.0354640980735552	0.037215411558669	0.0249562171628722	0.0332749562171629	0.031523642732049	0.0310858143607706	0.0297723292469352	0.0223292469352014
4	0.4	0.0823737821080602	0.00398582816651904	0.00310008857395926	0.012400354295837	0.0328371278458844	0.0306479859894921	0.00437828371278459	0.0319614711033275	0.0328371278458844	0.0359019264448336	0.0319614711033275	0.0297723292469352	0.0275831873905429	0.026707530647986	0.0284588441330998	0.0280210157618214	0.0310858143607706	0.0341506129597198	0.032399299474606	0.026707530647986	0.0332749562171629	0.0367775831873905	0.031523642732049	0.0258318739054291
5	0.5	0.130203720106289	0.00442869796279894	0.00487156775907883	0.0199291408325952	0.0262697022767075	0.0280210157618214	0.00262697022767075	0.0293345008756567	0.0258318739054291	0.0328371278458844	0.0275831873905429	0.0302101576182137	0.0306479859894921	0.0271453590192644	0.031523642732049	0.031523642732049	0.0262697022767075	0.0337127845884413	0.031523642732049	0.0376532399299475	0.0350262697022767	0.0394045534150613	0.0345884413309982	0.0280210157618214
6	0.6	0.175376439326838	0.00797165633303809	0.00974313551815766	0.0270150575730735	0.037215411558669	0.0341506129597198	0.0074430823117338	0.0354640980735552	0.0354640980735552	0.0350262697022767	0.0341506129597198	0.032399299474606	0.0345884413309982	0.0376532399299475	0.0359019264448336	0.0284588441330998	0.0341506129597198	0.0472854640980736	0.0310858143607706	0.0297723292469352	0.0376532399299475	0.0354640980735552	0.0284588441330998	0.0319614711033275
7	0.7	0.186005314437555	0.00841452612931798	0.0119574844995571	0.0403011514614703	0.0293345008756567	0.0341506129597198	0.0135726795096322	0.0450963222416813	0.037215411558669	0.037215411558669	0.0415936952714536	0.0359019264448336	0.0433450087565674	0.0437828371278459	0.0385288966725044	0.0389667250437828	0.0345884413309982	0.0376532399299475	0.0306479859894921	0.0424693520140105	0.0442206654991243	0.0380910683012259	0.0424693520140105	0.0363397548161121
8	0.8	0.143932683790965	0.00752878653675819	0.0110717449069973	0.0553587245349867	0.0433450087565674	0.0380910683012259	0.0100700525394046	0.0411558669001751	0.042907180385289	0.0503502626970228	0.0367775831873905	0.0359019264448336	0.0359019264448336	0.0459719789842382	0.0398423817863398	0.0494746059544659	0.0450963222416813	0.0485989492119089	0.0494746059544659	0.0494746059544659	0.0415936952714536	0.0450963222416813	0.0503502626970228	0.0354640980735552
9	0.9	0.0987599645704163	0.0115146147032772	0.016829052258636	0.070859167404783	0.0468476357267951	0.0490367775831874	0.0293345008756567	0.0468476357267951	0.0547285464098074	0.0464098073555166	0.0376532399299475	0.0472854640980736	0.0499124343257443	0.0464098073555166	0.0455341506129597	0.0472854640980736	0.0433450087565674	0.0481611208406305	0.0433450087565674	0.0516637478108581	0.0472854640980736	0.0446584938704028	0.0459719789842382	0.0433450087565674
10	1	0.0646589902568645	0.0194862710363153	0.0279007971656333	0.0819309123117803	0.0437828371278459	0.0459719789842382	0.0319614711033275	0.0424693520140105	0.0481611208406305	0.042031523642732	0.0472854640980736	0.0367775831873905	0.0485989492119089	0.0481611208406305	0.0433450087565674	0.0481611208406305	0.0507880910683012	0.0464098073555166	0.0490367775831874	0.0407180385288967	0.0542907180385289	0.0402802101576182	0.0521015761821366	0.042907180385289
11	>=1	0.054030115146147	0.922054915854739	0.893711248892825	0.663861824623561	0.49430823117338	0.535464098073555	0.880472854640981	0.531523642732049	0.513134851138354	0.519264448336252	0.540280210157618	0.561295971978984	0.525394045534151	0.525394045534151	0.551663747810858	0.513572679509632	0.51138353765324	0.489929947460595	0.506129597197898	0.490805604203152	0.513134851138354	0.519264448336252	0.496059544658494	0.576182136602452
