# Supplementary material for: The genomic footprint of whaling and isolation in fin whale populations
Source: Nat Commun. 2023 Sep 12;14:5465. doi: 10.1038/s41467-023-40052-z (PMC10497599; doi:10.1038/s41467-023-40052-z)
Supplement: Supplementary file 4 — Source Data [file 41467_2023_40052_MOESM4_ESM.zip › Source_Data/Figure_S8/FigS8b.csv]

	sample	winhetbin_center	winhet_min	winhetbin_max	count
1	BalAcu02	0	-0.075	0.075	25
2	BalAcu02	0.15	0.075	0.225	56
3	BalAcu02	0.3	0.225	0.375	176
4	BalAcu02	0.45	0.375	0.525	464
5	BalAcu02	0.6	0.525	0.675	612
6	BalAcu02	0.75	0.675	0.825	507
7	BalAcu02	0.9	0.825	0.975	267
8	BalAcu02	1.05	0.975	1.125	104
9	BalAcu02	1.2	1.125	1.275	27
10	BalAcu02	1.35	1.275	1.425	7
11	BalAcu02	1.5	1.425	1.575	8
12	BalAcu02	1.65	1.575	1.725	2
13	BalAcu02	1.8	1.725	1.875	0
14	BalAcu02	1.95	1.875	2.025	2
15	BalAcu02	2.1	2.025	2.175	0
16	BalAcu02	2.25	2.175	2.325	1
17	BalAcu02	2.4	2.325	2.475	0
18	BalAcu02	2.55	2.475	2.625	0
19	BalAcu02	2.7	2.625	2.775	0
20	BalAcu02	2.85	2.775	2.925	0
21	BalAcu02	3	2.925	3.075	0
22	BalAcu02	3.15	3.075	3.225	0
23	BalAcu02	3.3	3.225	3.375	0
24	BalAcu02	3.45	3.375	3.525	0
25	BalAcu02	3.6	3.525	3.675	0
26	BalAcu02	3.75	3.675	3.825	0
27	BalAcu02	3.9	3.825	3.975	0
28	BalAcu02	4.05	3.975	4.125	0
29	BalAcu02	4.2	4.125	4.275	0
30	BalAcu02	4.35	4.275	4.425	0
31	BalAcu02	4.5	4.425	4.575	0
32	BalAcu02	4.65	4.575	4.725	0
33	BalAcu02	4.8	4.725	4.875	0
34	BalAcu02	4.95	4.875	5.025	0
35	BalAcu02	5.1	5.025	5.175	0
36	BalAcu02	5.25	5.175	5.325	0
37	BalAcu02	5.4	5.325	5.475	0
38	BalAcu02	5.55	5.475	5.625	0
39	BalAcu02	5.7	5.625	5.775	0
40	BalAcu02	5.85	5.775	5.925	0
41	BalAcu02	6	5.925	6.075	0
42	BalAcu02	6.15	6.075	6.225	0
43	BalAcu02	6.3	6.225	6.375	0
44	BalAcu02	6.45	6.375	6.525	0
45	BalAcu02	6.6	6.525	6.675	0
46	BalAcu02	6.75	6.675	6.825	0
47	BalAcu02	6.9	6.825	6.975	0
48	BalAcu02	7.05	6.975	7.125	0
49	BalAcu02	7.2	7.125	7.275	0
50	BalAcu02	7.35	7.275	7.425	0
51	BalAcu02	7.5	7.425	7.575	0
52	BalAcu02	7.65	7.575	7.725	0
53	BalAcu02	7.8	7.725	7.875	0
54	BalAcu02	7.95	7.875	8.025	0
55	BalAcu02	8.1	8.025	8.175	0
56	BalAcu02	8.25	8.175	8.325	0
57	BalAcu02	8.4	8.325	8.475	0
58	BalAcu02	8.55	8.475	8.625	0
59	BalAcu02	8.7	8.625	8.775	0
60	BalAcu02	8.85	8.775	8.925	0
61	BalAcu02	9	8.925	9.075	0
62	BalAcu02	9.15	9.075	9.225	0
63	MegNov01	0	-0.075	0.075	39
64	MegNov01	0.15	0.075	0.225	12
65	MegNov01	0.3	0.225	0.375	35
66	MegNov01	0.45	0.375	0.525	65
67	MegNov01	0.6	0.525	0.675	113
68	MegNov01	0.75	0.675	0.825	187
69	MegNov01	0.9	0.825	0.975	262
70	MegNov01	1.05	0.975	1.125	318
71	MegNov01	1.2	1.125	1.275	344
72	MegNov01	1.35	1.275	1.425	293
73	MegNov01	1.5	1.425	1.575	204
74	MegNov01	1.65	1.575	1.725	155
75	MegNov01	1.8	1.725	1.875	101
76	MegNov01	1.95	1.875	2.025	47
77	MegNov01	2.1	2.025	2.175	32
78	MegNov01	2.25	2.175	2.325	19
79	MegNov01	2.4	2.325	2.475	17
80	MegNov01	2.55	2.475	2.625	7
81	MegNov01	2.7	2.625	2.775	2
82	MegNov01	2.85	2.775	2.925	1
83	MegNov01	3	2.925	3.075	1
84	MegNov01	3.15	3.075	3.225	1
85	MegNov01	3.3	3.225	3.375	0
86	MegNov01	3.45	3.375	3.525	0
87	MegNov01	3.6	3.525	3.675	0
88	MegNov01	3.75	3.675	3.825	1
89	MegNov01	3.9	3.825	3.975	0
90	MegNov01	4.05	3.975	4.125	0
91	MegNov01	4.2	4.125	4.275	0
92	MegNov01	4.35	4.275	4.425	0
93	MegNov01	4.5	4.425	4.575	0
94	MegNov01	4.65	4.575	4.725	0
95	MegNov01	4.8	4.725	4.875	0
96	MegNov01	4.95	4.875	5.025	1
97	MegNov01	5.1	5.025	5.175	0
98	MegNov01	5.25	5.175	5.325	0
99	MegNov01	5.4	5.325	5.475	0
100	MegNov01	5.55	5.475	5.625	0
101	MegNov01	5.7	5.625	5.775	1
102	MegNov01	5.85	5.775	5.925	0
103	MegNov01	6	5.925	6.075	0
104	MegNov01	6.15	6.075	6.225	0
105	MegNov01	6.3	6.225	6.375	0
106	MegNov01	6.45	6.375	6.525	0
107	MegNov01	6.6	6.525	6.675	0
108	MegNov01	6.75	6.675	6.825	0
109	MegNov01	6.9	6.825	6.975	0
110	MegNov01	7.05	6.975	7.125	0
111	MegNov01	7.2	7.125	7.275	0
112	MegNov01	7.35	7.275	7.425	0
113	MegNov01	7.5	7.425	7.575	0
114	MegNov01	7.65	7.575	7.725	0
115	MegNov01	7.8	7.725	7.875	0
116	MegNov01	7.95	7.875	8.025	0
117	MegNov01	8.1	8.025	8.175	0
118	MegNov01	8.25	8.175	8.325	0
119	MegNov01	8.4	8.325	8.475	0
120	MegNov01	8.55	8.475	8.625	0
121	MegNov01	8.7	8.625	8.775	0
122	MegNov01	8.85	8.775	8.925	0
123	MegNov01	9	8.925	9.075	0
124	MegNov01	9.15	9.075	9.225	0
125	BalMus01	0	-0.075	0.075	18
126	BalMus01	0.15	0.075	0.225	11
127	BalMus01	0.3	0.225	0.375	12
128	BalMus01	0.45	0.375	0.525	17
129	BalMus01	0.6	0.525	0.675	23
130	BalMus01	0.75	0.675	0.825	30
131	BalMus01	0.9	0.825	0.975	56
132	BalMus01	1.05	0.975	1.125	87
133	BalMus01	1.2	1.125	1.275	84
134	BalMus01	1.35	1.275	1.425	118
135	BalMus01	1.5	1.425	1.575	143
136	BalMus01	1.65	1.575	1.725	144
137	BalMus01	1.8	1.725	1.875	178
138	BalMus01	1.95	1.875	2.025	159
139	BalMus01	2.1	2.025	2.175	157
140	BalMus01	2.25	2.175	2.325	154
141	BalMus01	2.4	2.325	2.475	131
142	BalMus01	2.55	2.475	2.625	145
143	BalMus01	2.7	2.625	2.775	103
144	BalMus01	2.85	2.775	2.925	102
145	BalMus01	3	2.925	3.075	89
146	BalMus01	3.15	3.075	3.225	67
147	BalMus01	3.3	3.225	3.375	51
148	BalMus01	3.45	3.375	3.525	47
149	BalMus01	3.6	3.525	3.675	30
150	BalMus01	3.75	3.675	3.825	22
151	BalMus01	3.9	3.825	3.975	20
152	BalMus01	4.05	3.975	4.125	12
153	BalMus01	4.2	4.125	4.275	11
154	BalMus01	4.35	4.275	4.425	10
155	BalMus01	4.5	4.425	4.575	7
156	BalMus01	4.65	4.575	4.725	3
157	BalMus01	4.8	4.725	4.875	2
158	BalMus01	4.95	4.875	5.025	4
159	BalMus01	5.1	5.025	5.175	6
160	BalMus01	5.25	5.175	5.325	2
161	BalMus01	5.4	5.325	5.475	2
162	BalMus01	5.55	5.475	5.625	0
163	BalMus01	5.7	5.625	5.775	0
164	BalMus01	5.85	5.775	5.925	0
165	BalMus01	6	5.925	6.075	0
166	BalMus01	6.15	6.075	6.225	0
167	BalMus01	6.3	6.225	6.375	0
168	BalMus01	6.45	6.375	6.525	0
169	BalMus01	6.6	6.525	6.675	0
170	BalMus01	6.75	6.675	6.825	0
171	BalMus01	6.9	6.825	6.975	0
172	BalMus01	7.05	6.975	7.125	0
173	BalMus01	7.2	7.125	7.275	0
174	BalMus01	7.35	7.275	7.425	0
175	BalMus01	7.5	7.425	7.575	0
176	BalMus01	7.65	7.575	7.725	0
177	BalMus01	7.8	7.725	7.875	0
178	BalMus01	7.95	7.875	8.025	0
179	BalMus01	8.1	8.025	8.175	0
180	BalMus01	8.25	8.175	8.325	0
181	BalMus01	8.4	8.325	8.475	0
182	BalMus01	8.55	8.475	8.625	0
183	BalMus01	8.7	8.625	8.775	0
184	BalMus01	8.85	8.775	8.925	0
185	BalMus01	9	8.925	9.075	0
186	BalMus01	9.15	9.075	9.225	1
187	EubGla01	0	-0.075	0.075	37
188	EubGla01	0.15	0.075	0.225	6
189	EubGla01	0.3	0.225	0.375	10
190	EubGla01	0.45	0.375	0.525	18
191	EubGla01	0.6	0.525	0.675	33
192	EubGla01	0.75	0.675	0.825	43
193	EubGla01	0.9	0.825	0.975	78
194	EubGla01	1.05	0.975	1.125	106
195	EubGla01	1.2	1.125	1.275	124
196	EubGla01	1.35	1.275	1.425	178
197	EubGla01	1.5	1.425	1.575	211
198	EubGla01	1.65	1.575	1.725	247
199	EubGla01	1.8	1.725	1.875	227
200	EubGla01	1.95	1.875	2.025	182
201	EubGla01	2.1	2.025	2.175	185
202	EubGla01	2.25	2.175	2.325	151
203	EubGla01	2.4	2.325	2.475	107
204	EubGla01	2.55	2.475	2.625	89
205	EubGla01	2.7	2.625	2.775	61
206	EubGla01	2.85	2.775	2.925	52
207	EubGla01	3	2.925	3.075	32
208	EubGla01	3.15	3.075	3.225	31
209	EubGla01	3.3	3.225	3.375	20
210	EubGla01	3.45	3.375	3.525	6
211	EubGla01	3.6	3.525	3.675	7
212	EubGla01	3.75	3.675	3.825	8
213	EubGla01	3.9	3.825	3.975	4
214	EubGla01	4.05	3.975	4.125	3
215	EubGla01	4.2	4.125	4.275	0
216	EubGla01	4.35	4.275	4.425	0
217	EubGla01	4.5	4.425	4.575	0
218	EubGla01	4.65	4.575	4.725	0
219	EubGla01	4.8	4.725	4.875	1
220	EubGla01	4.95	4.875	5.025	0
221	EubGla01	5.1	5.025	5.175	0
222	EubGla01	5.25	5.175	5.325	0
223	EubGla01	5.4	5.325	5.475	0
224	EubGla01	5.55	5.475	5.625	0
225	EubGla01	5.7	5.625	5.775	1
226	EubGla01	5.85	5.775	5.925	0
227	EubGla01	6	5.925	6.075	0
228	EubGla01	6.15	6.075	6.225	0
229	EubGla01	6.3	6.225	6.375	0
230	EubGla01	6.45	6.375	6.525	0
231	EubGla01	6.6	6.525	6.675	0
232	EubGla01	6.75	6.675	6.825	0
233	EubGla01	6.9	6.825	6.975	0
234	EubGla01	7.05	6.975	7.125	0
235	EubGla01	7.2	7.125	7.275	0
236	EubGla01	7.35	7.275	7.425	0
237	EubGla01	7.5	7.425	7.575	0
238	EubGla01	7.65	7.575	7.725	0
239	EubGla01	7.8	7.725	7.875	0
240	EubGla01	7.95	7.875	8.025	0
241	EubGla01	8.1	8.025	8.175	0
242	EubGla01	8.25	8.175	8.325	0
243	EubGla01	8.4	8.325	8.475	0
244	EubGla01	8.55	8.475	8.625	0
245	EubGla01	8.7	8.625	8.775	0
246	EubGla01	8.85	8.775	8.925	0
247	EubGla01	9	8.925	9.075	0
248	EubGla01	9.15	9.075	9.225	0
249	GOC002	0	-0.075	0.075	409
250	GOC002	0.15	0.075	0.225	92
251	GOC002	0.3	0.225	0.375	125
252	GOC002	0.45	0.375	0.525	96
253	GOC002	0.6	0.525	0.675	112
254	GOC002	0.75	0.675	0.825	142
255	GOC002	0.9	0.825	0.975	154
256	GOC002	1.05	0.975	1.125	176
257	GOC002	1.2	1.125	1.275	145
258	GOC002	1.35	1.275	1.425	139
259	GOC002	1.5	1.425	1.575	145
260	GOC002	1.65	1.575	1.725	110
261	GOC002	1.8	1.725	1.875	90
262	GOC002	1.95	1.875	2.025	87
263	GOC002	2.1	2.025	2.175	60
264	GOC002	2.25	2.175	2.325	49
265	GOC002	2.4	2.325	2.475	32
266	GOC002	2.55	2.475	2.625	38
267	GOC002	2.7	2.625	2.775	25
268	GOC002	2.85	2.775	2.925	14
269	GOC002	3	2.925	3.075	8
270	GOC002	3.15	3.075	3.225	12
271	GOC002	3.3	3.225	3.375	8
272	GOC002	3.45	3.375	3.525	5
273	GOC002	3.6	3.525	3.675	3
274	GOC002	3.75	3.675	3.825	3
275	GOC002	3.9	3.825	3.975	2
276	GOC002	4.05	3.975	4.125	1
277	GOC002	4.2	4.125	4.275	2
278	GOC002	4.35	4.275	4.425	0
279	GOC002	4.5	4.425	4.575	0
280	GOC002	4.65	4.575	4.725	0
281	GOC002	4.8	4.725	4.875	0
282	GOC002	4.95	4.875	5.025	0
283	GOC002	5.1	5.025	5.175	0
284	GOC002	5.25	5.175	5.325	0
285	GOC002	5.4	5.325	5.475	0
286	GOC002	5.55	5.475	5.625	0
287	GOC002	5.7	5.625	5.775	0
288	GOC002	5.85	5.775	5.925	0
289	GOC002	6	5.925	6.075	0
290	GOC002	6.15	6.075	6.225	0
291	GOC002	6.3	6.225	6.375	0
292	GOC002	6.45	6.375	6.525	0
293	GOC002	6.6	6.525	6.675	0
294	GOC002	6.75	6.675	6.825	0
295	GOC002	6.9	6.825	6.975	0
296	GOC002	7.05	6.975	7.125	0
297	GOC002	7.2	7.125	7.275	0
298	GOC002	7.35	7.275	7.425	0
299	GOC002	7.5	7.425	7.575	0
300	GOC002	7.65	7.575	7.725	0
301	GOC002	7.8	7.725	7.875	0
302	GOC002	7.95	7.875	8.025	0
303	GOC002	8.1	8.025	8.175	0
304	GOC002	8.25	8.175	8.325	0
305	GOC002	8.4	8.325	8.475	0
306	GOC002	8.55	8.475	8.625	0
307	GOC002	8.7	8.625	8.775	0
308	GOC002	8.85	8.775	8.925	0
309	GOC002	9	8.925	9.075	0
310	GOC002	9.15	9.075	9.225	0
