# Supplementary material for: The genomic footprint of whaling and isolation in fin whale populations
Source: Nat Commun. 2023 Sep 12;14:5465. doi: 10.1038/s41467-023-40052-z (PMC10497599; doi:10.1038/s41467-023-40052-z)
Supplement: Supplementary file 4 — Source Data [file 41467_2023_40052_MOESM4_ESM.zip › Source_Data/Figure_S6/FigS6-winhet.csv]

	chrom	window_start	window_end	sites_total	calls	hets	hetpkb	winlen	merge_start	sample	subpop
1	NW_006724458.1	1	1000000	377006	359912	372	1.03358598768588	1e+06	1	ENPAK19	AK
2	NW_006724458.1	1000001	2000000	432461	416803	620	1.48751328565293	1e+06	1000001	ENPAK19	AK
3	NW_006724458.1	2000001	3000000	412396	396520	731	1.84353878745082	1e+06	2000001	ENPAK19	AK
4	NW_006724458.1	3000001	4000000	374317	359867	984	2.7343435213565	1e+06	3000001	ENPAK19	AK
5	NW_006724458.1	4000001	5000000	316374	302105	482	1.59547177305904	1e+06	4000001	ENPAK19	AK
6	NW_006724458.1	5000001	6000000	329579	311606	444	1.42487628607922	1e+06	5000001	ENPAK19	AK
7	NW_006724458.1	6000001	7000000	325061	311214	529	1.69979499636906	1e+06	6000001	ENPAK19	AK
8	NW_006724458.1	7000001	8000000	399720	383224	771	2.01187817046949	1e+06	7000001	ENPAK19	AK
9	NW_006724458.1	8000001	9000000	375606	358958	433	1.20626925712757	1e+06	8000001	ENPAK19	AK
10	NW_006724458.1	9000001	10000000	368909	349811	424	1.21208309630057	1e+06	9000001	ENPAK19	AK
11	NW_006724458.1	10000001	11000000	363442	341476	365	1.06888917522754	1e+06	10000001	ENPAK19	AK
12	NW_006724458.1	11000001	12000000	294490	274771	464	1.68867893627785	1e+06	11000001	ENPAK19	AK
13	NW_006724458.1	12000001	13000000	347933	327975	456	1.39034987422822	1e+06	12000001	ENPAK19	AK
14	NW_006724458.1	13000001	14000000	404682	380956	637	1.67210911496341	1e+06	13000001	ENPAK19	AK
15	NW_006724458.1	14000001	15000000	368316	347144	473	1.36254695457793	1e+06	14000001	ENPAK19	AK
16	NW_006724458.1	15000001	16000000	375473	356563	492	1.37984030872525	1e+06	15000001	ENPAK19	AK
17	NW_006724458.1	16000001	17000000	378454	354902	358	1.00872917030617	1e+06	16000001	ENPAK19	AK
18	NW_006724458.1	17000001	18000000	439809	413606	566	1.36845210175868	1e+06	17000001	ENPAK19	AK
19	NW_006724458.1	18000001	19000000	307004	287322	186	0.647357320358344	1e+06	18000001	ENPAK19	AK
20	NW_006724458.1	19000001	20000000	310674	287937	1001	3.47645491895797	1e+06	19000001	ENPAK19	AK
21	NW_006724458.1	20000001	21000000	352307	333510	461	1.38226739827891	1e+06	20000001	ENPAK19	AK
22	NW_006724458.1	21000001	22000000	358736	337417	449	1.33069762341554	1e+06	21000001	ENPAK19	AK
23	NW_006724458.1	22000001	23000000	380478	356319	955	2.68018264532624	1e+06	22000001	ENPAK19	AK
24	NW_006724458.1	23000001	24000000	447047	424980	733	1.7247870488023	1e+06	23000001	ENPAK19	AK
25	NW_006724458.1	24000001	25000000	418982	397595	756	1.90143236207699	1e+06	24000001	ENPAK19	AK
26	NW_006724458.1	25000001	26000000	470727	443798	721	1.62461299960793	1e+06	25000001	ENPAK19	AK
27	NW_006724458.1	26000001	27000000	403361	380488	466	1.22474296167028	1e+06	26000001	ENPAK19	AK
28	NW_006724458.1	27000001	28000000	413292	396713	577	1.45445195897286	1e+06	27000001	ENPAK19	AK
29	NW_006724458.1	28000001	29000000	402319	380107	459	1.20755471485661	1e+06	28000001	ENPAK19	AK
30	NW_006724458.1	29000001	30000000	305425	290786	253	0.870055642293646	1e+06	29000001	ENPAK19	AK
31	NW_006724458.1	30000001	31000000	379055	358028	794	2.21770364329047	1e+06	30000001	ENPAK19	AK
32	NW_006724458.1	31000001	32000000	331733	310352	855	2.75493633036037	1e+06	31000001	ENPAK19	AK
33	NW_006724458.1	32000001	33000000	375275	352697	688	1.95068288077301	1e+06	32000001	ENPAK19	AK
34	NW_006724458.1	33000001	34000000	342393	320182	648	2.0238489359177	1e+06	33000001	ENPAK19	AK
35	NW_006724458.1	34000001	35000000	315896	297222	891	2.99775925066112	1e+06	34000001	ENPAK19	AK
36	NW_006724458.1	35000001	36000000	309939	291426	398	1.36569832478914	1e+06	35000001	ENPAK19	AK
37	NW_006724458.1	36000001	37000000	362233	339638	786	2.31422867876975	1e+06	36000001	ENPAK19	AK
38	NW_006724458.1	37000001	38000000	389938	373328	504	1.3500192859898	1e+06	37000001	ENPAK19	AK
39	NW_006724458.1	38000001	39000000	309553	289639	262	0.904574314923059	1e+06	38000001	ENPAK19	AK
40	NW_006724458.1	39000001	40000000	290628	271120	332	1.22455001475361	1e+06	39000001	ENPAK19	AK
41	NW_006724458.1	40000001	41000000	333835	311703	314	1.00736919439338	1e+06	40000001	ENPAK19	AK
42	NW_006724458.1	41000001	42000000	306368	288132	215	0.746185775963794	1e+06	41000001	ENPAK19	AK
43	NW_006724458.1	42000001	43000000	408636	392288	763	1.94499959213639	1e+06	42000001	ENPAK19	AK
44	NW_006724458.1	43000001	44000000	411658	395577	902	2.28021346033768	1e+06	43000001	ENPAK19	AK
45	NW_006724458.1	44000001	45000000	429937	414735	971	2.34125405379339	1e+06	44000001	ENPAK19	AK
46	NW_006724458.1	45000001	46000000	391407	375584	558	1.48568629121581	1e+06	45000001	ENPAK19	AK
47	NW_006724458.1	46000001	47000000	445602	429290	1287	2.99797339793613	1e+06	46000001	ENPAK19	AK
48	NW_006724458.1	47000001	48000000	433468	414652	1287	3.10380753016988	1e+06	47000001	ENPAK19	AK
49	NW_006724458.1	48000001	49000000	448256	430958	1136	2.63598772966275	1e+06	48000001	ENPAK19	AK
50	NW_006724458.1	49000001	50000000	459879	442146	704	1.5922342393689	1e+06	49000001	ENPAK19	AK
51	NW_006724458.1	50000001	51000000	374167	361259	464	1.28439706692428	1e+06	50000001	ENPAK19	AK
52	NW_006724459.1	1	1000000	372779	356932	531	1.48767832528325	1e+06	51000001	ENPAK19	AK
53	NW_006724459.1	1000001	2000000	358499	341209	421	1.23384787622835	1e+06	52000001	ENPAK19	AK
54	NW_006724459.1	2000001	3000000	362670	350904	733	2.08889040877277	1e+06	53000001	ENPAK19	AK
55	NW_006724459.1	3000001	4000000	395407	379343	826	2.17744890508063	1e+06	54000001	ENPAK19	AK
56	NW_006724459.1	4000001	5000000	349911	334176	451	1.34958824092694	1e+06	55000001	ENPAK19	AK
57	NW_006724459.1	5000001	6000000	375926	360427	514	1.42608628099449	1e+06	56000001	ENPAK19	AK
58	NW_006724459.1	6000001	7000000	415466	400364	625	1.56107941772987	1e+06	57000001	ENPAK19	AK
59	NW_006724459.1	7000001	8000000	335491	320398	498	1.55431681845704	1e+06	58000001	ENPAK19	AK
60	NW_006724459.1	8000001	9000000	348411	335973	661	1.96742000101199	1e+06	59000001	ENPAK19	AK
61	NW_006724459.1	9000001	10000000	364381	347493	982	2.82595620631207	1e+06	60000001	ENPAK19	AK
62	NW_006724459.1	10000001	11000000	410788	394432	1340	3.39729028070745	1e+06	61000001	ENPAK19	AK
63	NW_006724459.1	11000001	12000000	328793	316882	302	0.953036145947072	1e+06	62000001	ENPAK19	AK
64	NW_006724459.1	12000001	13000000	385528	375159	805	2.14575686575559	1e+06	63000001	ENPAK19	AK
65	NW_006724459.1	13000001	14000000	412882	401359	613	1.52731096100997	1e+06	64000001	ENPAK19	AK
66	NW_006724459.1	14000001	15000000	281807	273033	201	0.736174748107372	1e+06	65000001	ENPAK19	AK
67	NW_006724459.1	15000001	16000000	308849	298742	221	0.739768763682375	1e+06	66000001	ENPAK19	AK
68	NW_006724459.1	16000001	17000000	280623	268929	390	1.45019689211651	1e+06	67000001	ENPAK19	AK
69	NW_006724459.1	17000001	18000000	279891	264474	326	1.232635344117	1e+06	68000001	ENPAK19	AK
70	NW_006724459.1	18000001	19000000	336728	322590	649	2.01184165659196	1e+06	69000001	ENPAK19	AK
71	NW_006724459.1	19000001	20000000	419921	407047	1029	2.52796360125489	1e+06	70000001	ENPAK19	AK
72	NW_006724459.1	20000001	21000000	385827	374657	354	0.944864235821031	1e+06	71000001	ENPAK19	AK
73	NW_006724459.1	21000001	22000000	295488	284735	286	1.00444272744833	1e+06	72000001	ENPAK19	AK
74	NW_006724459.1	22000001	23000000	401987	392458	401	1.02176538635981	1e+06	73000001	ENPAK19	AK
75	NW_006724459.1	23000001	24000000	369316	360466	773	2.14444635555087	1e+06	74000001	ENPAK19	AK
76	NW_006724459.1	24000001	25000000	339517	328457	576	1.75365420740006	1e+06	75000001	ENPAK19	AK
77	NW_006724459.1	25000001	26000000	390592	380025	545	1.43411617656733	1e+06	76000001	ENPAK19	AK
78	NW_006724459.1	26000001	27000000	363932	351183	533	1.51772722483719	1e+06	77000001	ENPAK19	AK
79	NW_006724460.1	1	1000000	373091	356232	600	1.68429562756855	1e+06	78000001	ENPAK19	AK
80	NW_006724460.1	1000001	2000000	367254	350249	553	1.57887674197499	1e+06	79000001	ENPAK19	AK
81	NW_006724460.1	2000001	3000000	333497	316809	505	1.594020371896	1e+06	80000001	ENPAK19	AK
82	NW_006724460.1	3000001	4000000	348885	331760	523	1.57644080057873	1e+06	81000001	ENPAK19	AK
83	NW_006724460.1	4000001	5000000	376836	360347	528	1.46525432430407	1e+06	82000001	ENPAK19	AK
84	NW_006724460.1	5000001	6000000	369163	356849	376	1.05366695717236	1e+06	83000001	ENPAK19	AK
85	NW_006724460.1	6000001	7000000	383930	366320	409	1.11651015505569	1e+06	84000001	ENPAK19	AK
86	NW_006724571.1	1	1000000	339199	323139	290	0.897446609663334	1e+06	85000001	ENPAK19	AK
87	NW_006724571.1	1000001	2000000	412513	391111	430	1.09943213052049	1e+06	86000001	ENPAK19	AK
88	NW_006724571.1	2000001	3000000	361093	344172	411	1.19417035668212	1e+06	87000001	ENPAK19	AK
89	NW_006724571.1	3000001	4000000	380096	362705	416	1.14693759391241	1e+06	88000001	ENPAK19	AK
90	NW_006724571.1	4000001	5000000	384990	362778	422	1.16324584180959	1e+06	89000001	ENPAK19	AK
91	NW_006724571.1	5000001	6000000	414825	391105	432	1.10456271333785	1e+06	90000001	ENPAK19	AK
92	NW_006724571.1	6000001	7000000	386283	364743	603	1.65321884175981	1e+06	91000001	ENPAK19	AK
93	NW_006724682.1	1	1000000	329894	312604	372	1.19000396667989	1e+06	92000001	ENPAK19	AK
94	NW_006724682.1	1000001	2000000	368100	352511	552	1.56590858157618	1e+06	93000001	ENPAK19	AK
95	NW_006724682.1	2000001	3000000	345318	332384	440	1.32377009723693	1e+06	94000001	ENPAK19	AK
96	NW_006724682.1	3000001	4000000	359129	344146	562	1.63302784283415	1e+06	95000001	ENPAK19	AK
97	NW_006724682.1	4000001	5000000	378793	363262	859	2.36468444263369	1e+06	96000001	ENPAK19	AK
98	NW_006724682.1	5000001	6000000	355102	339902	585	1.72108431253714	1e+06	97000001	ENPAK19	AK
99	NW_006724682.1	6000001	7000000	358947	343668	387	1.12608680470687	1e+06	98000001	ENPAK19	AK
100	NW_006724682.1	7000001	8000000	386180	366609	507	1.38294477222327	1e+06	99000001	ENPAK19	AK
101	NW_006724682.1	8000001	8803752	200753	188951	340	1.79940831220793	803752	100000001	ENPAK19	AK
102	NW_006724793.1	1	1000000	364670	349754	818	2.33878669007359	1e+06	100803753	ENPAK19	AK
103	NW_006724793.1	1000001	2000000	400351	386936	1153	2.97982095230219	1e+06	101803753	ENPAK19	AK
104	NW_006724793.1	2000001	3000000	390105	375692	642	1.70884660839198	1e+06	102803753	ENPAK19	AK
105	NW_006724793.1	3000001	4000000	404612	387211	204	0.526844536957886	1e+06	103803753	ENPAK19	AK
106	NW_006724793.1	4000001	5000000	463831	434618	457	1.05149809717959	1e+06	104803753	ENPAK19	AK
107	NW_006724793.1	5000001	6000000	406120	387627	603	1.55561919061366	1e+06	105803753	ENPAK19	AK
108	NW_006724793.1	6000001	7000000	366534	349354	620	1.77470416826485	1e+06	106803753	ENPAK19	AK
109	NW_006724904.1	1	1000000	388541	375310	893	2.37936639045056	1e+06	107803753	ENPAK19	AK
110	NW_006724904.1	1000001	2000000	532686	512992	992	1.9337533528788	1e+06	108803753	ENPAK19	AK
111	NW_006724904.1	2000001	3000000	488777	471228	980	2.07967268498476	1e+06	109803753	ENPAK19	AK
112	NW_006724904.1	3000001	4000000	387197	373911	809	2.16361647557841	1e+06	110803753	ENPAK19	AK
113	NW_006724904.1	4000001	5000000	399346	386801	894	2.31126599982937	1e+06	111803753	ENPAK19	AK
114	NW_006724904.1	5000001	6000000	389448	379746	633	1.66690366718807	1e+06	112803753	ENPAK19	AK
115	NW_006724904.1	6000001	6877461	244859	237704	319	1.34200518291657	877461	113803753	ENPAK19	AK
116	NW_006725015.1	1	1000000	405438	383352	364	0.949518979945324	1e+06	114681214	ENPAK19	AK
117	NW_006725015.1	1000001	2000000	415836	395730	731	1.84721906350289	1e+06	115681214	ENPAK19	AK
118	NW_006725015.1	2000001	3000000	417034	400858	317	0.790803726007713	1e+06	116681214	ENPAK19	AK
119	NW_006725015.1	3000001	4000000	400474	387075	210	0.542530517341601	1e+06	117681214	ENPAK19	AK
120	NW_006725015.1	4000001	5000000	395076	377530	520	1.37737398352449	1e+06	118681214	ENPAK19	AK
121	NW_006725015.1	5000001	6000000	383829	369888	373	1.00841335755688	1e+06	119681214	ENPAK19	AK
122	NW_006725015.1	6000001	6859743	301980	291199	351	1.20536128214726	859743	120681214	ENPAK19	AK
123	NW_006725126.1	1	1000000	315060	302062	418	1.38382186438546	1e+06	121540957	ENPAK19	AK
124	NW_006725126.1	1000001	2000000	370924	354261	573	1.6174515399663	1e+06	122540957	ENPAK19	AK
125	NW_006725126.1	2000001	3000000	316122	304153	280	0.920589308670307	1e+06	123540957	ENPAK19	AK
126	NW_006725126.1	3000001	4000000	355092	340879	480	1.40812429043737	1e+06	124540957	ENPAK19	AK
127	NW_006725126.1	4000001	5000000	408291	394001	857	2.17512138294065	1e+06	125540957	ENPAK19	AK
128	NW_006725126.1	5000001	6000000	420575	404534	498	1.23104609254105	1e+06	126540957	ENPAK19	AK
129	NW_006725126.1	6000001	6840501	257150	246206	736	2.9893666279457	840501	127540957	ENPAK19	AK
130	NW_006725237.1	1	1000000	390848	378907	669	1.7656047526174	1e+06	128381458	ENPAK19	AK
131	NW_006725237.1	1000001	2000000	357444	343673	737	2.14448036360145	1e+06	129381458	ENPAK19	AK
132	NW_006725237.1	2000001	3000000	441642	422534	1604	3.79614421561342	1e+06	130381458	ENPAK19	AK
133	NW_006725237.1	3000001	4000000	449607	433059	754	1.74110225165624	1e+06	131381458	ENPAK19	AK
134	NW_006725237.1	4000001	5000000	462813	445563	1037	2.32739253483795	1e+06	132381458	ENPAK19	AK
135	NW_006725237.1	5000001	6000000	405814	392038	1148	2.92828756396064	1e+06	133381458	ENPAK19	AK
136	NW_006725237.1	6000001	6765806	333669	323491	990	3.06036334859393	765806	134381458	ENPAK19	AK
137	NW_006725332.1	1	1000000	273995	261199	930	3.56050367727288	1e+06	135147264	ENPAK19	AK
138	NW_006725332.1	1000001	2000000	371944	356824	871	2.44097930632469	1e+06	136147264	ENPAK19	AK
139	NW_006725332.1	2000001	3000000	366390	354706	596	1.68026478266508	1e+06	137147264	ENPAK19	AK
140	NW_006725332.1	3000001	4000000	328190	312386	881	2.82022881947334	1e+06	138147264	ENPAK19	AK
141	NW_006725332.1	4000001	5000000	358031	341814	600	1.75534062384806	1e+06	139147264	ENPAK19	AK
142	NW_006725332.1	5000001	6000000	391243	375867	569	1.51383335062668	1e+06	140147264	ENPAK19	AK
143	NW_006725332.1	6000001	6752156	373366	359083	347	0.966350398097376	752156	141147264	ENPAK19	AK
144	NW_006725343.1	1	1000000	303396	290308	828	2.85214324097166	1e+06	141899420	ENPAK19	AK
145	NW_006725343.1	1000001	2000000	383656	368630	941	2.55269511434229	1e+06	142899420	ENPAK19	AK
146	NW_006725343.1	2000001	3000000	384260	367894	736	2.00057625294242	1e+06	143899420	ENPAK19	AK
147	NW_006725343.1	3000001	4000000	376854	355664	624	1.7544648882091	1e+06	144899420	ENPAK19	AK
148	NW_006725343.1	4000001	5000000	376552	355369	427	1.20156794768255	1e+06	145899420	ENPAK19	AK
149	NW_006725343.1	5000001	6000000	419272	400110	926	2.31436355002374	1e+06	146899420	ENPAK19	AK
150	NW_006725343.1	6000001	6659433	225351	214609	446	2.07819802524591	659433	147899420	ENPAK19	AK
151	NW_006725354.1	1	1000000	423904	412258	739	1.79256679069903	1e+06	148558853	ENPAK19	AK
152	NW_006725354.1	1000001	2000000	419132	405822	645	1.58936676671053	1e+06	149558853	ENPAK19	AK
153	NW_006725354.1	2000001	3000000	348069	335059	939	2.80249150149675	1e+06	150558853	ENPAK19	AK
154	NW_006725354.1	3000001	4000000	353518	339907	1014	2.98316892561789	1e+06	151558853	ENPAK19	AK
155	NW_006725354.1	4000001	5000000	420266	406586	713	1.75362653903479	1e+06	152558853	ENPAK19	AK
156	NW_006725354.1	5000001	6000000	317935	306360	323	1.05431518474997	1e+06	153558853	ENPAK19	AK
157	NW_006725354.1	6000001	7000000	397875	385278	723	1.87656705028577	1e+06	154558853	ENPAK19	AK
158	NW_006725354.1	7000001	8000000	365276	352387	645	1.83037399223013	1e+06	155558853	ENPAK19	AK
159	NW_006725354.1	8000001	9000000	389317	372887	688	1.84506298154669	1e+06	156558853	ENPAK19	AK
160	NW_006725354.1	9000001	10000000	375818	360272	462	1.28236443575965	1e+06	157558853	ENPAK19	AK
161	NW_006725354.1	10000001	11000000	350284	334813	812	2.42523438456691	1e+06	158558853	ENPAK19	AK
162	NW_006725354.1	11000001	12000000	315425	298440	376	1.25988473394987	1e+06	159558853	ENPAK19	AK
163	NW_006725354.1	12000001	13000000	341080	325129	466	1.4332772530288	1e+06	160558853	ENPAK19	AK
164	NW_006725354.1	13000001	14000000	395066	377127	514	1.36293609314634	1e+06	161558853	ENPAK19	AK
165	NW_006725354.1	14000001	15000000	369385	352206	515	1.46221245521087	1e+06	162558853	ENPAK19	AK
166	NW_006725354.1	15000001	16000000	415390	398341	513	1.28784132188251	1e+06	163558853	ENPAK19	AK
167	NW_006725354.1	16000001	17000000	362039	349622	652	1.8648712037572	1e+06	164558853	ENPAK19	AK
168	NW_006725354.1	17000001	18000000	364753	349901	582	1.66332762695734	1e+06	165558853	ENPAK19	AK
169	NW_006725354.1	18000001	19000000	378610	366130	247	0.674623767514271	1e+06	166558853	ENPAK19	AK
170	NW_006725354.1	19000001	20000000	373109	354711	477	1.3447567174404	1e+06	167558853	ENPAK19	AK
171	NW_006725354.1	20000001	21000000	358105	341165	349	1.02296542728592	1e+06	168558853	ENPAK19	AK
172	NW_006725354.1	21000001	22000000	377943	362543	326	0.899203680666845	1e+06	169558853	ENPAK19	AK
173	NW_006725354.1	22000001	23000000	315726	297023	325	1.09419135891833	1e+06	170558853	ENPAK19	AK
174	NW_006725354.1	23000001	24000000	327620	303849	297	0.977459198483457	1e+06	171558853	ENPAK19	AK
175	NW_006725354.1	24000001	25000000	382812	360282	662	1.83744955340539	1e+06	172558853	ENPAK19	AK
176	NW_006725354.1	25000001	26000000	356893	334872	403	1.20344489834922	1e+06	173558853	ENPAK19	AK
177	NW_006725354.1	26000001	27000000	341788	325129	493	1.5163212140412	1e+06	174558853	ENPAK19	AK
178	NW_006725354.1	27000001	28000000	387012	373122	560	1.50084958807039	1e+06	175558853	ENPAK19	AK
179	NW_006725354.1	28000001	29000000	363933	350893	498	1.41923606341534	1e+06	176558853	ENPAK19	AK
180	NW_006725354.1	29000001	30000000	431931	412612	1003	2.43085513751418	1e+06	177558853	ENPAK19	AK
181	NW_006725354.1	30000001	31000000	492191	476499	737	1.5466978944342	1e+06	178558853	ENPAK19	AK
182	NW_006725354.1	31000001	32000000	462707	446537	849	1.9012982126901	1e+06	179558853	ENPAK19	AK
183	NW_006725354.1	32000001	33000000	400471	387393	614	1.58495378078592	1e+06	180558853	ENPAK19	AK
184	NW_006725354.1	33000001	34000000	399879	386772	495	1.27982377214483	1e+06	181558853	ENPAK19	AK
185	NW_006725354.1	34000001	35000000	376821	363753	596	1.63847445931717	1e+06	182558853	ENPAK19	AK
186	NW_006725354.1	35000001	36000000	420907	406927	1052	2.58523027471758	1e+06	183558853	ENPAK19	AK
187	NW_006725354.1	36000001	37000000	396611	381754	493	1.29140755565102	1e+06	184558853	ENPAK19	AK
188	NW_006725355.1	1	1000000	450169	437823	555	1.26763555135294	1e+06	185558853	ENPAK19	AK
189	NW_006725355.1	1000001	2000000	452167	439318	797	1.8141756085569	1e+06	186558853	ENPAK19	AK
190	NW_006725355.1	2000001	3000000	448756	434007	1043	2.40318704537024	1e+06	187558853	ENPAK19	AK
191	NW_006725355.1	3000001	4000000	452869	436747	1669	3.82143437733974	1e+06	188558853	ENPAK19	AK
192	NW_006725355.1	4000001	5000000	517893	502912	1093	2.17334245355052	1e+06	189558853	ENPAK19	AK
193	NW_006725355.1	5000001	6000000	399177	389414	1008	2.58850477897559	1e+06	190558853	ENPAK19	AK
194	NW_006725355.1	6000001	6578050	271260	265598	295	1.1107011347977	578050	191558853	ENPAK19	AK
195	NW_006725366.1	1	1000000	419370	406182	1085	2.6712163512908	1e+06	192136903	ENPAK19	AK
196	NW_006725366.1	1000001	2000000	414308	401792	757	1.88405941382606	1e+06	193136903	ENPAK19	AK
197	NW_006725366.1	2000001	3000000	309106	300836	229	0.761212088978713	1e+06	194136903	ENPAK19	AK
198	NW_006725366.1	3000001	4000000	414891	404511	524	1.29539122545493	1e+06	195136903	ENPAK19	AK
199	NW_006725366.1	4000001	5000000	451578	438847	826	1.88220495981515	1e+06	196136903	ENPAK19	AK
200	NW_006725366.1	5000001	6000000	475535	459124	924	2.01252820588773	1e+06	197136903	ENPAK19	AK
201	NW_006725366.1	6000001	7000000	477139	460862	1083	2.34994423493367	1e+06	198136903	ENPAK19	AK
202	NW_006725366.1	7000001	8000000	381948	368556	440	1.19384842466274	1e+06	199136903	ENPAK19	AK
203	NW_006725366.1	8000001	8853351	357284	346252	155	0.447650843894042	853351	200136903	ENPAK19	AK
204	NW_006725377.1	1	1000000	278578	265269	591	2.2279271230336	1e+06	200990254	ENPAK19	AK
205	NW_006725377.1	1000001	2000000	347927	331765	1150	3.46630898376863	1e+06	201990254	ENPAK19	AK
206	NW_006725377.1	2000001	3000000	436004	412797	1317	3.19043016300991	1e+06	202990254	ENPAK19	AK
207	NW_006725377.1	3000001	4000000	389210	371118	1168	3.14724696727186	1e+06	203990254	ENPAK19	AK
208	NW_006725377.1	4000001	5000000	386809	368515	1033	2.80314234156004	1e+06	204990254	ENPAK19	AK
209	NW_006725377.1	5000001	6000000	389152	368298	555	1.50693188667872	1e+06	205990254	ENPAK19	AK
210	NW_006725377.1	6000001	7000000	306539	289156	686	2.37242180691391	1e+06	206990254	ENPAK19	AK
211	NW_006725377.1	7000001	8000000	308588	291701	428	1.4672558544537	1e+06	207990254	ENPAK19	AK
212	NW_006725377.1	8000001	9000000	287690	270503	956	3.53415673763322	1e+06	208990254	ENPAK19	AK
213	NW_006725388.1	1	1000000	438411	420681	1247	2.96424131348932	1e+06	209990254	ENPAK19	AK
214	NW_006725388.1	1000001	2000000	371519	354079	817	2.30739467745899	1e+06	210990254	ENPAK19	AK
215	NW_006725388.1	2000001	3000000	446008	426246	911	2.13726345819081	1e+06	211990254	ENPAK19	AK
216	NW_006725388.1	3000001	4000000	440832	421932	479	1.13525402197511	1e+06	212990254	ENPAK19	AK
217	NW_006725388.1	4000001	5000000	428158	408412	967	2.36770711928151	1e+06	213990254	ENPAK19	AK
218	NW_006725388.1	5000001	6000000	366666	351275	715	2.03544231727279	1e+06	214990254	ENPAK19	AK
219	NW_006725399.1	1	1000000	233285	224649	276	1.22858325654688	1e+06	215990254	ENPAK19	AK
220	NW_006725399.1	1000001	2000000	404844	394494	402	1.01902690535217	1e+06	216990254	ENPAK19	AK
221	NW_006725399.1	2000001	3000000	428838	418121	994	2.37730226417712	1e+06	217990254	ENPAK19	AK
222	NW_006725399.1	3000001	4000000	467507	455194	1392	3.0580367931036	1e+06	218990254	ENPAK19	AK
223	NW_006725399.1	4000001	5000000	425218	412460	673	1.63167337438782	1e+06	219990254	ENPAK19	AK
224	NW_006725399.1	5000001	6000000	319558	304582	490	1.60876217241991	1e+06	220990254	ENPAK19	AK
225	NW_006725410.1	1	1000000	372823	357454	627	1.75407185260201	1e+06	221990254	ENPAK19	AK
226	NW_006725410.1	1000001	2000000	343820	325888	440	1.35015710919089	1e+06	222990254	ENPAK19	AK
227	NW_006725410.1	2000001	3000000	327629	314145	288	0.916774101131643	1e+06	223990254	ENPAK19	AK
228	NW_006725410.1	3000001	4000000	378177	365194	1071	2.93268783167303	1e+06	224990254	ENPAK19	AK
229	NW_006725410.1	4000001	5000000	426734	408648	1092	2.67222646385153	1e+06	225990254	ENPAK19	AK
230	NW_006725410.1	5000001	6000000	415179	395225	625	1.58137769624897	1e+06	226990254	ENPAK19	AK
231	NW_006725410.1	6000001	6702869	256827	243818	436	1.788219081446	702869	227990254	ENPAK19	AK
232	NW_006725421.1	1	1000000	362401	344244	436	1.26654349821638	1e+06	228693123	ENPAK19	AK
233	NW_006725421.1	1000001	2000000	389808	373893	678	1.81335301810946	1e+06	229693123	ENPAK19	AK
234	NW_006725421.1	2000001	3000000	379571	360010	619	1.71939668342546	1e+06	230693123	ENPAK19	AK
235	NW_006725421.1	3000001	4000000	324220	306989	527	1.71667388733798	1e+06	231693123	ENPAK19	AK
236	NW_006725421.1	4000001	5000000	397202	381021	593	1.5563446634175	1e+06	232693123	ENPAK19	AK
237	NW_006725421.1	5000001	6000000	350044	338805	708	2.08969761367158	1e+06	233693123	ENPAK19	AK
238	NW_006725432.1	1	1000000	381867	371074	495	1.33396573190253	1e+06	234693123	ENPAK19	AK
239	NW_006725432.1	1000001	2000000	389027	373256	741	1.98523265533575	1e+06	235693123	ENPAK19	AK
240	NW_006725432.1	2000001	3000000	327695	309633	459	1.4824001317689	1e+06	236693123	ENPAK19	AK
241	NW_006725432.1	3000001	4000000	432799	417586	1117	2.67489810482152	1e+06	237693123	ENPAK19	AK
242	NW_006725432.1	4000001	5000000	370956	357075	450	1.26023944549464	1e+06	238693123	ENPAK19	AK
243	NW_006725432.1	5000001	6000000	404307	390053	655	1.67925897249861	1e+06	239693123	ENPAK19	AK
244	NW_006725443.1	1	1000000	417997	402745	975	2.42088666525966	1e+06	240693123	ENPAK19	AK
245	NW_006725443.1	1000001	2000000	356341	339852	569	1.67425820651342	1e+06	241693123	ENPAK19	AK
246	NW_006725443.1	2000001	3000000	371309	358576	656	1.82945874793628	1e+06	242693123	ENPAK19	AK
247	NW_006725443.1	3000001	4000000	374496	362078	799	2.20670684217213	1e+06	243693123	ENPAK19	AK
248	NW_006725443.1	4000001	5000000	337769	325570	812	2.49408729305526	1e+06	244693123	ENPAK19	AK
249	NW_006725443.1	5000001	6000000	355670	345469	852	2.46621259794656	1e+06	245693123	ENPAK19	AK
250	NW_006725443.1	6000001	7000000	431546	413356	853	2.06359651244932	1e+06	246693123	ENPAK19	AK
251	NW_006725443.1	7000001	8000000	375389	357027	591	1.65533699131998	1e+06	247693123	ENPAK19	AK
252	NW_006725443.1	8000001	9000000	398356	380679	916	2.40622676848473	1e+06	248693123	ENPAK19	AK
253	NW_006725443.1	9000001	10000000	333377	315976	427	1.35136845836393	1e+06	249693123	ENPAK19	AK
254	NW_006725443.1	10000001	11000000	315373	297361	637	2.14217735345254	1e+06	250693123	ENPAK19	AK
255	NW_006725454.1	1	1000000	370800	355491	1075	3.02398654255663	1e+06	251693123	ENPAK19	AK
256	NW_006725454.1	1000001	2000000	332388	313498	317	1.01117072517209	1e+06	252693123	ENPAK19	AK
257	NW_006725454.1	2000001	3000000	337459	322436	355	1.10099368556861	1e+06	253693123	ENPAK19	AK
258	NW_006725454.1	3000001	4000000	341350	327187	554	1.69322130769254	1e+06	254693123	ENPAK19	AK
259	NW_006725454.1	4000001	5000000	356070	344261	581	1.68767301553182	1e+06	255693123	ENPAK19	AK
260	NW_006725454.1	5000001	6000000	400873	384535	845	2.19745926898722	1e+06	256693123	ENPAK19	AK
261	NW_006725465.1	1	1000000	403304	387535	637	1.64372250248365	1e+06	257693123	ENPAK19	AK
262	NW_006725465.1	1000001	2000000	435672	418956	990	2.36301664136568	1e+06	258693123	ENPAK19	AK
263	NW_006725465.1	2000001	3000000	493853	473107	564	1.19211933029949	1e+06	259693123	ENPAK19	AK
264	NW_006725465.1	3000001	4000000	346426	330497	375	1.13465477750176	1e+06	260693123	ENPAK19	AK
265	NW_006725465.1	4000001	5000000	435708	415082	524	1.26240116410733	1e+06	261693123	ENPAK19	AK
266	NW_006725465.1	5000001	6000000	468196	449909	602	1.33804836089076	1e+06	262693123	ENPAK19	AK
267	NW_006725465.1	6000001	7000000	446420	429147	1198	2.79158423570478	1e+06	263693123	ENPAK19	AK
268	NW_006725465.1	7000001	8000000	421106	407740	469	1.15024280178545	1e+06	264693123	ENPAK19	AK
269	NW_006725465.1	8000001	9000000	509075	491629	691	1.40553140681286	1e+06	265693123	ENPAK19	AK
270	NW_006725465.1	9000001	10000000	470038	452372	961	2.12435782939705	1e+06	266693123	ENPAK19	AK
271	NW_006725465.1	10000001	11000000	510934	490475	1096	2.23456853050614	1e+06	267693123	ENPAK19	AK
272	NW_006725465.1	11000001	12000000	435515	420657	751	1.78530251487554	1e+06	268693123	ENPAK19	AK
273	NW_006725465.1	12000001	13000000	345997	335474	491	1.46360075594532	1e+06	269693123	ENPAK19	AK
274	NW_006725465.1	13000001	14000000	405293	392473	1137	2.89701457170302	1e+06	270693123	ENPAK19	AK
275	NW_006725465.1	14000001	15000000	388059	371695	806	2.16844455803818	1e+06	271693123	ENPAK19	AK
276	NW_006725465.1	15000001	16000000	346993	330035	504	1.5271107609799	1e+06	272693123	ENPAK19	AK
277	NW_006725465.1	16000001	17000000	445362	434846	686	1.57756999029542	1e+06	273693123	ENPAK19	AK
278	NW_006725465.1	17000001	18000000	421051	407090	458	1.12505834090742	1e+06	274693123	ENPAK19	AK
279	NW_006725465.1	18000001	19000000	414747	400122	755	1.88692448803115	1e+06	275693123	ENPAK19	AK
280	NW_006725465.1	19000001	20000000	467780	453368	856	1.88809091069506	1e+06	276693123	ENPAK19	AK
281	NW_006725465.1	20000001	21000000	384538	367917	569	1.54654446519188	1e+06	277693123	ENPAK19	AK
282	NW_006725465.1	21000001	22000000	431424	412488	848	2.05581738135412	1e+06	278693123	ENPAK19	AK
283	NW_006725465.1	22000001	23000000	428677	414936	798	1.92318815431777	1e+06	279693123	ENPAK19	AK
284	NW_006725465.1	23000001	24000000	433470	416827	1171	2.80931897405878	1e+06	280693123	ENPAK19	AK
285	NW_006725465.1	24000001	25000000	370204	356541	1012	2.83838324344185	1e+06	281693123	ENPAK19	AK
286	NW_006725465.1	25000001	26000000	298289	286223	485	1.69448297306646	1e+06	282693123	ENPAK19	AK
287	NW_006725465.1	26000001	26777380	249080	235977	883	3.74189009945885	777380	283693123	ENPAK19	AK
288	NW_006725466.1	1000001	2000000	299842	286551	273	0.952709988797806	1e+06	284470503	ENPAK19	AK
289	NW_006725466.1	2000001	3000000	473385	461051	1048	2.27306740469059	1e+06	285470503	ENPAK19	AK
290	NW_006725466.1	3000001	4000000	412027	400699	1271	3.17195700513353	1e+06	286470503	ENPAK19	AK
291	NW_006725466.1	4000001	5000000	426738	415192	752	1.81121023526465	1e+06	287470503	ENPAK19	AK
292	NW_006725466.1	5000001	6000000	365900	349901	318	0.908828497203495	1e+06	288470503	ENPAK19	AK
293	NW_006725466.1	6000001	7000000	320192	300722	430	1.42989205977614	1e+06	289470503	ENPAK19	AK
294	NW_006725466.1	7000001	8000000	349029	328479	337	1.02594077551381	1e+06	290470503	ENPAK19	AK
295	NW_006725466.1	8000001	9000000	339725	311865	367	1.17679123979927	1e+06	291470503	ENPAK19	AK
296	NW_006725477.1	1	1000000	396325	378651	1398	3.69205416069151	1e+06	292470503	ENPAK19	AK
297	NW_006725477.1	1000001	2000000	394434	381221	993	2.60478829865091	1e+06	293470503	ENPAK19	AK
298	NW_006725477.1	2000001	3000000	455606	443625	952	2.14595660749507	1e+06	294470503	ENPAK19	AK
299	NW_006725477.1	3000001	4000000	375666	361254	894	2.47471308276171	1e+06	295470503	ENPAK19	AK
300	NW_006725477.1	4000001	5000000	386439	369193	786	2.12896777566205	1e+06	296470503	ENPAK19	AK
301	NW_006725477.1	5000001	6000000	329600	314824	258	0.819505501486545	1e+06	297470503	ENPAK19	AK
302	NW_006725488.1	1	1000000	342349	325432	492	1.51183657415374	1e+06	298470503	ENPAK19	AK
303	NW_006725488.1	1000001	2000000	340566	322351	488	1.51387772955567	1e+06	299470503	ENPAK19	AK
304	NW_006725488.1	2000001	3000000	372345	358015	903	2.52224068823932	1e+06	300470503	ENPAK19	AK
305	NW_006725488.1	3000001	4000000	336313	319220	799	2.50297600400977	1e+06	301470503	ENPAK19	AK
306	NW_006725488.1	4000001	5000000	344544	325874	1110	3.4062244916747	1e+06	302470503	ENPAK19	AK
307	NW_006725488.1	5000001	6000000	402898	383714	896	2.33507247585441	1e+06	303470503	ENPAK19	AK
308	NW_006725499.1	1	1000000	394389	382227	640	1.67439767468023	1e+06	304470503	ENPAK19	AK
309	NW_006725499.1	1000001	2000000	302589	292234	564	1.92996023734405	1e+06	305470503	ENPAK19	AK
310	NW_006725499.1	2000001	3000000	368624	357738	466	1.30262929853692	1e+06	306470503	ENPAK19	AK
311	NW_006725499.1	3000001	4000000	368616	359279	516	1.43620974228942	1e+06	307470503	ENPAK19	AK
312	NW_006725499.1	4000001	5000000	359325	348847	685	1.9636115546357	1e+06	308470503	ENPAK19	AK
313	NW_006725499.1	5000001	6000000	372294	358963	451	1.25639689884473	1e+06	309470503	ENPAK19	AK
314	NW_006725499.1	6000001	7000000	400647	379714	386	1.01655456475137	1e+06	310470503	ENPAK19	AK
315	NW_006725499.1	7000001	8000000	347188	332888	510	1.53204681454423	1e+06	311470503	ENPAK19	AK
316	NW_006725499.1	8000001	9000000	364806	343125	555	1.61748633879781	1e+06	312470503	ENPAK19	AK
317	NW_006725499.1	9000001	9802036	278437	263776	498	1.88796554652432	802036	313470503	ENPAK19	AK
318	NW_006725510.1	1	1000000	346378	331442	679	2.048623891963	1e+06	314272539	ENPAK19	AK
319	NW_006725510.1	1000001	2000000	397786	379031	531	1.400940820144	1e+06	315272539	ENPAK19	AK
320	NW_006725510.1	2000001	3000000	389687	372707	699	1.87546786081292	1e+06	316272539	ENPAK19	AK
321	NW_006725510.1	3000001	4000000	383611	369902	701	1.89509653908332	1e+06	317272539	ENPAK19	AK
322	NW_006725510.1	4000001	5000000	362934	346708	748	2.15743507504874	1e+06	318272539	ENPAK19	AK
323	NW_006725510.1	5000001	6000000	357874	338953	518	1.52823547807513	1e+06	319272539	ENPAK19	AK
324	NW_006725521.1	1	1000000	341548	322597	743	2.30318322861031	1e+06	320272539	ENPAK19	AK
325	NW_006725521.1	1000001	2000000	344407	328705	647	1.9683302657398	1e+06	321272539	ENPAK19	AK
326	NW_006725521.1	2000001	3000000	367851	353197	760	2.15177365606163	1e+06	322272539	ENPAK19	AK
327	NW_006725521.1	3000001	4000000	344349	331064	372	1.12364980789213	1e+06	323272539	ENPAK19	AK
328	NW_006725521.1	4000001	5000000	381291	362275	464	1.28079497619212	1e+06	324272539	ENPAK19	AK
329	NW_006725521.1	5000001	6000000	368594	353422	625	1.76842415016609	1e+06	325272539	ENPAK19	AK
330	NW_006725532.1	1	1000000	458156	436268	823	1.88645511474598	1e+06	326272539	ENPAK19	AK
331	NW_006725532.1	1000001	2000000	422819	397860	826	2.07610717337757	1e+06	327272539	ENPAK19	AK
332	NW_006725532.1	2000001	3000000	406504	390176	972	2.49118346592307	1e+06	328272539	ENPAK19	AK
333	NW_006725532.1	3000001	4000000	440063	419710	404	0.962569393152415	1e+06	329272539	ENPAK19	AK
334	NW_006725532.1	4000001	5000000	440104	419263	653	1.55749493754517	1e+06	330272539	ENPAK19	AK
335	NW_006725532.1	5000001	6000000	427895	409160	885	2.1629680320657	1e+06	331272539	ENPAK19	AK
336	NW_006725532.1	6000001	7000000	451962	434312	1125	2.59030374477334	1e+06	332272539	ENPAK19	AK
337	NW_006725532.1	7000001	8000000	415029	397597	1148	2.88734572946979	1e+06	333272539	ENPAK19	AK
338	NW_006725532.1	8000001	9000000	433638	414833	1138	2.74327259403182	1e+06	334272539	ENPAK19	AK
339	NW_006725532.1	9000001	10000000	422515	402356	1400	3.47950571136009	1e+06	335272539	ENPAK19	AK
340	NW_006725532.1	10000001	11000000	405228	389144	940	2.41555825093025	1e+06	336272539	ENPAK19	AK
341	NW_006725543.1	1	1000000	460935	448140	314	0.700673896550185	1e+06	337272539	ENPAK19	AK
342	NW_006725543.1	1000001	2000000	535837	523809	214	0.408545863091318	1e+06	338272539	ENPAK19	AK
343	NW_006725543.1	2000001	3000000	447952	436914	285	0.652302283744627	1e+06	339272539	ENPAK19	AK
344	NW_006725543.1	3000001	4000000	387708	376313	289	0.767977720674013	1e+06	340272539	ENPAK19	AK
345	NW_006725543.1	4000001	5000000	430428	417442	596	1.42774325535044	1e+06	341272539	ENPAK19	AK
346	NW_006725543.1	5000001	5827705	342340	331669	702	2.11656802414455	827705	342272539	ENPAK19	AK
347	NW_006725554.1	1	1000000	354023	345063	434	1.25774133998719	1e+06	343100244	ENPAK19	AK
348	NW_006725554.1	1000001	2000000	357471	345923	594	1.71714514501782	1e+06	344100244	ENPAK19	AK
349	NW_006725554.1	2000001	3000000	396673	386239	583	1.50942810021774	1e+06	345100244	ENPAK19	AK
350	NW_006725554.1	3000001	4000000	350637	340781	623	1.82815356489945	1e+06	346100244	ENPAK19	AK
351	NW_006725554.1	4000001	5000000	361457	351585	619	1.76059843281141	1e+06	347100244	ENPAK19	AK
352	NW_006725554.1	5000001	5829520	309819	300786	812	2.69959373109121	829520	348100244	ENPAK19	AK
353	NW_006725565.1	1	1000000	387498	370356	998	2.69470455453672	1e+06	348929764	ENPAK19	AK
354	NW_006725565.1	1000001	2000000	315549	299095	819	2.73826041893044	1e+06	349929764	ENPAK19	AK
355	NW_006725565.1	2000001	3000000	332408	318274	1224	3.84574297617776	1e+06	350929764	ENPAK19	AK
356	NW_006725565.1	3000001	4000000	379550	366070	1200	3.27806157292321	1e+06	351929764	ENPAK19	AK
357	NW_006725565.1	4000001	5000000	375415	361404	820	2.26892895485385	1e+06	352929764	ENPAK19	AK
358	NW_006725565.1	5000001	5818385	312578	298151	1039	3.48481138751841	818385	353929764	ENPAK19	AK
359	NW_006725576.1	1	1000000	358771	345764	495	1.43161231360118	1e+06	354748149	ENPAK19	AK
360	NW_006725576.1	1000001	2000000	372381	356843	523	1.46563054340424	1e+06	355748149	ENPAK19	AK
361	NW_006725576.1	2000001	3000000	343929	331739	495	1.49213689074845	1e+06	356748149	ENPAK19	AK
362	NW_006725576.1	3000001	4000000	405768	392020	818	2.08662823325341	1e+06	357748149	ENPAK19	AK
363	NW_006725576.1	4000001	5000000	388374	374411	735	1.96308334958108	1e+06	358748149	ENPAK19	AK
364	NW_006725576.1	5000001	6000000	291330	279059	245	0.877950540925037	1e+06	359748149	ENPAK19	AK
365	NW_006725576.1	6000001	7000000	372637	359080	799	2.22513089005236	1e+06	360748149	ENPAK19	AK
366	NW_006725576.1	7000001	8000000	343324	330558	551	1.66687842980657	1e+06	361748149	ENPAK19	AK
367	NW_006725576.1	8000001	9000000	389584	376125	664	1.76537055500166	1e+06	362748149	ENPAK19	AK
368	NW_006725576.1	9000001	10000000	384903	371393	672	1.80940405446522	1e+06	363748149	ENPAK19	AK
369	NW_006725576.1	10000001	11000000	495698	482232	644	1.33545679258116	1e+06	364748149	ENPAK19	AK
370	NW_006725576.1	11000001	12000000	337178	323736	595	1.83791731534337	1e+06	365748149	ENPAK19	AK
371	NW_006725576.1	12000001	13000000	416547	396341	527	1.32966309314454	1e+06	366748149	ENPAK19	AK
372	NW_006725576.1	13000001	14000000	307374	287306	329	1.14512053350783	1e+06	367748149	ENPAK19	AK
373	NW_006725576.1	14000001	15000000	291321	270893	921	3.39986636790172	1e+06	368748149	ENPAK19	AK
374	NW_006725576.1	15000001	16000000	289360	271772	303	1.11490514107414	1e+06	369748149	ENPAK19	AK
375	NW_006725576.1	16000001	17000000	351357	327972	533	1.62513873135512	1e+06	370748149	ENPAK19	AK
376	NW_006725576.1	17000001	18000000	359482	341670	610	1.78534843562502	1e+06	371748149	ENPAK19	AK
377	NW_006725576.1	18000001	19000000	349223	333263	659	1.97741723503659	1e+06	372748149	ENPAK19	AK
378	NW_006725576.1	19000001	20000000	372622	352772	639	1.81136824918077	1e+06	373748149	ENPAK19	AK
379	NW_006725576.1	20000001	21000000	379902	357984	321	0.896688120139448	1e+06	374748149	ENPAK19	AK
380	NW_006725576.1	21000001	22000000	416799	397262	354	0.89109957660184	1e+06	375748149	ENPAK19	AK
381	NW_006725576.1	22000001	23000000	388828	369630	506	1.36893650407164	1e+06	376748149	ENPAK19	AK
382	NW_006725576.1	23000001	24000000	390672	374836	553	1.47531186972436	1e+06	377748149	ENPAK19	AK
383	NW_006725576.1	24000001	25000000	411795	397509	553	1.39116347051262	1e+06	378748149	ENPAK19	AK
384	NW_006725576.1	25000001	26000000	276563	263779	153	0.58003101080829	1e+06	379748149	ENPAK19	AK
385	NW_006725577.1	1	1000000	320506	301320	491	1.62949688039294	1e+06	380748149	ENPAK19	AK
386	NW_006725577.1	1000001	2000000	398496	373968	632	1.68998416976854	1e+06	381748149	ENPAK19	AK
387	NW_006725577.1	2000001	3000000	413419	393239	1020	2.59384242152991	1e+06	382748149	ENPAK19	AK
388	NW_006725577.1	3000001	4000000	388999	369113	583	1.5794621159374	1e+06	383748149	ENPAK19	AK
389	NW_006725577.1	4000001	5000000	430504	406728	564	1.3866761078657	1e+06	384748149	ENPAK19	AK
390	NW_006725577.1	5000001	6000000	364182	341762	597	1.74682966508857	1e+06	385748149	ENPAK19	AK
391	NW_006725577.1	6000001	7000000	350676	332768	705	2.11859313395519	1e+06	386748149	ENPAK19	AK
392	NW_006725577.1	7000001	7927523	323302	310974	850	2.73334748242618	927523	387748149	ENPAK19	AK
393	NW_006725588.1	1	1000000	322907	313488	382	1.21854744041239	1e+06	388675672	ENPAK19	AK
394	NW_006725588.1	1000001	2000000	386421	376485	555	1.47416231722379	1e+06	389675672	ENPAK19	AK
395	NW_006725588.1	2000001	3000000	311369	300766	507	1.68569585657953	1e+06	390675672	ENPAK19	AK
396	NW_006725588.1	3000001	4000000	362378	353138	686	1.94258335268365	1e+06	391675672	ENPAK19	AK
397	NW_006725588.1	4000001	5000000	382617	372023	832	2.23642086645181	1e+06	392675672	ENPAK19	AK
398	NW_006725599.1	1	1000000	417443	404372	695	1.71871445105002	1e+06	393675672	ENPAK19	AK
399	NW_006725599.1	1000001	2000000	465940	453565	637	1.40442935411683	1e+06	394675672	ENPAK19	AK
400	NW_006725599.1	2000001	3000000	427040	412974	500	1.21072997331551	1e+06	395675672	ENPAK19	AK
401	NW_006725599.1	3000001	4000000	441449	428600	714	1.66588894073728	1e+06	396675672	ENPAK19	AK
402	NW_006725599.1	4000001	5000000	432786	417542	1431	3.42720013795019	1e+06	397675672	ENPAK19	AK
403	NW_006725610.1	1	1000000	489020	465528	1009	2.16743138973381	1e+06	398675672	ENPAK19	AK
404	NW_006725610.1	1000001	2000000	380160	362975	528	1.45464563675184	1e+06	399675672	ENPAK19	AK
405	NW_006725610.1	2000001	3000000	391605	371969	847	2.27707147638647	1e+06	400675672	ENPAK19	AK
406	NW_006725610.1	3000001	4000000	397040	380432	873	2.29475964167052	1e+06	401675672	ENPAK19	AK
407	NW_006725610.1	4000001	5000000	462341	444966	890	2.00015282066495	1e+06	402675672	ENPAK19	AK
408	NW_006725621.1	1	1000000	398925	387620	584	1.50663020483979	1e+06	403675672	ENPAK19	AK
409	NW_006725621.1	1000001	2000000	445595	433134	1336	3.08449579114085	1e+06	404675672	ENPAK19	AK
410	NW_006725621.1	2000001	3000000	430799	415038	1055	2.54193591912066	1e+06	405675672	ENPAK19	AK
411	NW_006725621.1	3000001	4000000	452312	437964	1164	2.65775269200208	1e+06	406675672	ENPAK19	AK
412	NW_006725621.1	4000001	5000000	426242	413571	658	1.59102064699894	1e+06	407675672	ENPAK19	AK
413	NW_006725632.1	1	1000000	428485	405764	535	1.3185004091048	1e+06	408675672	ENPAK19	AK
414	NW_006725632.1	1000001	2000000	463290	434171	360	0.829166388358504	1e+06	409675672	ENPAK19	AK
415	NW_006725632.1	2000001	3000000	384856	362094	464	1.28143520743232	1e+06	410675672	ENPAK19	AK
416	NW_006725632.1	3000001	4000000	356883	339675	531	1.56325899757121	1e+06	411675672	ENPAK19	AK
417	NW_006725632.1	4000001	5000000	294774	280310	244	0.870464842495808	1e+06	412675672	ENPAK19	AK
418	NW_006725643.1	1	1000000	325877	314754	526	1.67114635556657	1e+06	413675672	ENPAK19	AK
419	NW_006725643.1	1000001	2000000	333770	319831	983	3.07349819123224	1e+06	414675672	ENPAK19	AK
420	NW_006725643.1	2000001	3000000	246619	237231	223	0.940012055759998	1e+06	415675672	ENPAK19	AK
421	NW_006725643.1	3000001	4000000	429540	414572	720	1.73673089354804	1e+06	416675672	ENPAK19	AK
422	NW_006725643.1	4000001	5000000	405972	393946	552	1.40120727206267	1e+06	417675672	ENPAK19	AK
423	NW_006725654.1	1	1000000	230804	216384	193	0.891932860100562	1e+06	418675672	ENPAK19	AK
424	NW_006725654.1	1000001	2000000	263168	245032	396	1.61611544614581	1e+06	419675672	ENPAK19	AK
425	NW_006725654.1	2000001	3000000	294326	277856	308	1.10848784982149	1e+06	420675672	ENPAK19	AK
426	NW_006725654.1	3000001	4000000	358124	340120	285	0.837939550746795	1e+06	421675672	ENPAK19	AK
427	NW_006725654.1	4000001	4964212	325252	306384	628	2.04971538983759	964212	422675672	ENPAK19	AK
428	NW_006725665.1	1	1000000	358433	343289	351	1.02246212374996	1e+06	423639884	ENPAK19	AK
429	NW_006725665.1	1000001	2000000	331965	317621	336	1.05786456185202	1e+06	424639884	ENPAK19	AK
430	NW_006725665.1	2000001	3000000	403091	387197	748	1.9318331495337	1e+06	425639884	ENPAK19	AK
431	NW_006725665.1	3000001	4000000	434604	416699	789	1.89345306804192	1e+06	426639884	ENPAK19	AK
432	NW_006725665.1	4000001	5000000	319043	302848	371	1.22503698224852	1e+06	427639884	ENPAK19	AK
433	NW_006725676.1	1	1000000	415788	404829	316	0.780576490320604	1e+06	428639884	ENPAK19	AK
434	NW_006725676.1	1000001	2000000	344070	331180	268	0.809227610362945	1e+06	429639884	ENPAK19	AK
435	NW_006725676.1	2000001	3000000	372570	360975	1079	2.98912667082208	1e+06	430639884	ENPAK19	AK
436	NW_006725676.1	3000001	4000000	382336	370172	1006	2.71765557632668	1e+06	431639884	ENPAK19	AK
437	NW_006725676.1	4000001	4929180	355051	344428	403	1.17005586073142	929180	432639884	ENPAK19	AK
438	NW_006725687.1	1	1000000	433630	422350	476	1.1270273469871	1e+06	433569064	ENPAK19	AK
439	NW_006725687.1	1000001	2000000	455857	443594	432	0.973863487783874	1e+06	434569064	ENPAK19	AK
440	NW_006725687.1	2000001	3000000	402581	388960	322	0.827848621966269	1e+06	435569064	ENPAK19	AK
441	NW_006725687.1	3000001	4000000	452020	438792	421	0.959452314536272	1e+06	436569064	ENPAK19	AK
442	NW_006725687.1	4000001	5000000	421197	408500	564	1.38066095471236	1e+06	437569064	ENPAK19	AK
443	NW_006725687.1	5000001	6000000	402009	385459	834	2.16365424078825	1e+06	438569064	ENPAK19	AK
444	NW_006725687.1	6000001	7000000	387407	368507	1349	3.66071743548969	1e+06	439569064	ENPAK19	AK
445	NW_006725687.1	7000001	8000000	358673	338788	497	1.46699410840998	1e+06	440569064	ENPAK19	AK
446	NW_006725687.1	8000001	9000000	393158	372690	868	2.32901338914379	1e+06	441569064	ENPAK19	AK
447	NW_006725687.1	9000001	10000000	318971	307478	925	3.00834531251016	1e+06	442569064	ENPAK19	AK
448	NW_006725687.1	10000001	11000000	369250	355089	811	2.28393445023642	1e+06	443569064	ENPAK19	AK
449	NW_006725687.1	11000001	12000000	404452	389179	925	2.37679833701202	1e+06	444569064	ENPAK19	AK
450	NW_006725687.1	12000001	13000000	410524	390679	899	2.30112189290952	1e+06	445569064	ENPAK19	AK
451	NW_006725687.1	13000001	14000000	391680	375373	505	1.34532851323883	1e+06	446569064	ENPAK19	AK
452	NW_006725687.1	14000001	15000000	384145	371242	197	0.530651165547002	1e+06	447569064	ENPAK19	AK
453	NW_006725687.1	15000001	16000000	417499	402462	956	2.37537953893784	1e+06	448569064	ENPAK19	AK
454	NW_006725687.1	16000001	17000000	378793	366335	612	1.67060204457669	1e+06	449569064	ENPAK19	AK
455	NW_006725687.1	17000001	18000000	378197	366103	125	0.341433968036318	1e+06	450569064	ENPAK19	AK
456	NW_006725687.1	18000001	19000000	415769	404098	577	1.42787145692382	1e+06	451569064	ENPAK19	AK
457	NW_006725687.1	19000001	20000000	433505	422918	372	0.879603138197003	1e+06	452569064	ENPAK19	AK
458	NW_006725687.1	20000001	21000000	410989	400142	847	2.11674855426324	1e+06	453569064	ENPAK19	AK
459	NW_006725687.1	21000001	22000000	453013	442398	1453	3.284372894995	1e+06	454569064	ENPAK19	AK
460	NW_006725687.1	22000001	23000000	444003	429369	1612	3.75434649450706	1e+06	455569064	ENPAK19	AK
461	NW_006725687.1	23000001	24000000	435981	424550	751	1.76893181015193	1e+06	456569064	ENPAK19	AK
462	NW_006725687.1	24000001	25000000	423298	411877	626	1.51987122369057	1e+06	457569064	ENPAK19	AK
463	NW_006725688.1	1	1000000	315827	296074	413	1.3949215398853	1e+06	458569064	ENPAK19	AK
464	NW_006725688.1	1000001	2000000	453568	436507	354	0.810983558110179	1e+06	459569064	ENPAK19	AK
465	NW_006725688.1	2000001	3000000	417828	402187	658	1.63605486999828	1e+06	460569064	ENPAK19	AK
466	NW_006725688.1	3000001	4000000	421888	403486	594	1.4721700381178	1e+06	461569064	ENPAK19	AK
467	NW_006725688.1	4000001	4905133	329427	312814	588	1.8797112661198	905133	462569064	ENPAK19	AK
468	NW_006725699.1	1	1000000	277156	269186	426	1.58254886955488	1e+06	463474197	ENPAK19	AK
469	NW_006725699.1	1000001	2000000	399868	386918	485	1.25349557270533	1e+06	464474197	ENPAK19	AK
470	NW_006725699.1	2000001	3000000	419934	403428	1253	3.10588258623596	1e+06	465474197	ENPAK19	AK
471	NW_006725699.1	3000001	4000000	418692	400486	808	2.0175486783558	1e+06	466474197	ENPAK19	AK
472	NW_006725699.1	4000001	5000000	419146	405756	1093	2.69373712280287	1e+06	467474197	ENPAK19	AK
473	NW_006725699.1	5000001	6000000	496371	472563	891	1.8854628906622	1e+06	468474197	ENPAK19	AK
474	NW_006725699.1	6000001	7000000	386708	365766	535	1.46268379236999	1e+06	469474197	ENPAK19	AK
475	NW_006725699.1	7000001	8000000	368123	345628	508	1.46978832733459	1e+06	470474197	ENPAK19	AK
476	NW_006725699.1	8000001	9000000	365451	344878	583	1.69045285579248	1e+06	471474197	ENPAK19	AK
477	NW_006725710.1	1	1000000	261807	249983	324	1.29608813399311	1e+06	472474197	ENPAK19	AK
478	NW_006725710.1	1000001	2000000	339461	318699	813	2.55099639471727	1e+06	473474197	ENPAK19	AK
479	NW_006725710.1	2000001	3000000	356593	336593	568	1.68749795747386	1e+06	474474197	ENPAK19	AK
480	NW_006725710.1	3000001	4000000	363444	350930	663	1.88926566551734	1e+06	475474197	ENPAK19	AK
481	NW_006725710.1	4000001	4857769	280701	271574	276	1.01629758371567	857769	476474197	ENPAK19	AK
482	NW_006725721.1	1	1000000	346527	323522	536	1.65676522771249	1e+06	477331966	ENPAK19	AK
483	NW_006725721.1	1000001	2000000	332844	310646	330	1.06230242784391	1e+06	478331966	ENPAK19	AK
484	NW_006725721.1	2000001	3000000	412985	390666	427	1.093005278166	1e+06	479331966	ENPAK19	AK
485	NW_006725721.1	3000001	4000000	425596	409479	624	1.52388767189526	1e+06	480331966	ENPAK19	AK
486	NW_006725721.1	4000001	4838905	299497	287919	578	2.00750905636655	838905	481331966	ENPAK19	AK
487	NW_006725732.1	1	1000000	373300	351212	644	1.8336503308543	1e+06	482170871	ENPAK19	AK
488	NW_006725732.1	1000001	2000000	311605	295962	876	2.95983943884688	1e+06	483170871	ENPAK19	AK
489	NW_006725732.1	2000001	3000000	402143	383638	513	1.33719808778067	1e+06	484170871	ENPAK19	AK
490	NW_006725732.1	3000001	4000000	449156	433017	1006	2.32323442266701	1e+06	485170871	ENPAK19	AK
491	NW_006725732.1	4000001	4823326	372442	357660	505	1.41195548845272	823326	486170871	ENPAK19	AK
492	NW_006725743.1	1	1000000	388582	375880	579	1.54038522932851	1e+06	486994197	ENPAK19	AK
493	NW_006725743.1	1000001	2000000	383395	370702	653	1.76152273254528	1e+06	487994197	ENPAK19	AK
494	NW_006725743.1	2000001	3000000	346609	336129	397	1.1810941632528	1e+06	488994197	ENPAK19	AK
495	NW_006725743.1	3000001	4000000	299973	290551	204	0.702114258770405	1e+06	489994197	ENPAK19	AK
496	NW_006725743.1	4000001	4662054	208259	201171	249	1.23775295644004	662054	490994197	ENPAK19	AK
497	NW_006725754.1	1	1000000	374974	358823	840	2.34098706047271	1e+06	491656251	ENPAK19	AK
498	NW_006725754.1	1000001	2000000	355652	344229	395	1.14749193124345	1e+06	492656251	ENPAK19	AK
499	NW_006725754.1	2000001	3000000	414083	400333	770	1.92339877052354	1e+06	493656251	ENPAK19	AK
500	NW_006725754.1	3000001	4000000	348413	333468	458	1.37344512816822	1e+06	494656251	ENPAK19	AK
501	NW_006725754.1	4000001	5000000	374804	361840	952	2.63099712580146	1e+06	495656251	ENPAK19	AK
502	NW_006725754.1	5000001	6000000	509797	497499	707	1.42110838413746	1e+06	496656251	ENPAK19	AK
503	NW_006725754.1	6000001	7000000	376672	364194	343	0.941805740896336	1e+06	497656251	ENPAK19	AK
504	NW_006725754.1	7000001	8000000	441431	426608	955	2.2385890559952	1e+06	498656251	ENPAK19	AK
505	NW_006725765.1	1	1000000	383255	368716	810	2.19681272307142	1e+06	499656251	ENPAK19	AK
506	NW_006725765.1	1000001	2000000	376399	361043	442	1.22423090878372	1e+06	500656251	ENPAK19	AK
507	NW_006725765.1	2000001	3000000	366446	351620	629	1.78886297707753	1e+06	501656251	ENPAK19	AK
508	NW_006725765.1	3000001	4000000	398270	380226	498	1.30974736078017	1e+06	502656251	ENPAK19	AK
509	NW_006725765.1	4000001	4645554	239834	229578	211	0.919077611966303	645554	503656251	ENPAK19	AK
510	NW_006725776.1	1	1000000	418822	399094	1091	2.73369181195408	1e+06	504301805	ENPAK19	AK
511	NW_006725776.1	1000001	2000000	417774	402510	1061	2.63595935504708	1e+06	505301805	ENPAK19	AK
512	NW_006725776.1	2000001	3000000	471262	452783	1119	2.47138253865538	1e+06	506301805	ENPAK19	AK
513	NW_006725776.1	3000001	4000000	420486	399961	680	1.7001657661622	1e+06	507301805	ENPAK19	AK
514	NW_006725776.1	4000001	4609585	256352	245025	360	1.4692378328742	609585	508301805	ENPAK19	AK
515	NW_006725787.1	1	1000000	443074	430241	1116	2.59389504951876	1e+06	508911390	ENPAK19	AK
516	NW_006725787.1	1000001	2000000	431258	419467	564	1.34456345791206	1e+06	509911390	ENPAK19	AK
517	NW_006725787.1	2000001	3000000	461791	447489	1020	2.27938563852966	1e+06	510911390	ENPAK19	AK
518	NW_006725787.1	3000001	4000000	382085	367325	754	2.05267814605594	1e+06	511911390	ENPAK19	AK
519	NW_006725787.1	4000001	5000000	382541	367993	272	0.739144494596365	1e+06	512911390	ENPAK19	AK
520	NW_006725787.1	5000001	6000000	424025	412593	390	0.94524143647614	1e+06	513911390	ENPAK19	AK
521	NW_006725787.1	6000001	6523189	243609	236982	237	1.00007595513583	523189	514911390	ENPAK19	AK
522	NW_006725798.1	1	1000000	394843	383811	776	2.02182845202456	1e+06	515434579	ENPAK19	AK
523	NW_006725798.1	1000001	2000000	422934	410828	1964	4.78058944375748	1e+06	516434579	ENPAK19	AK
524	NW_006725798.1	2000001	3000000	465245	452526	2053	4.53675589910856	1e+06	517434579	ENPAK19	AK
525	NW_006725798.1	3000001	4000000	359142	345874	863	2.49512828371025	1e+06	518434579	ENPAK19	AK
526	NW_006725798.1	4000001	5000000	380340	362319	1314	3.6266384042791	1e+06	519434579	ENPAK19	AK
527	NW_006725798.1	5000001	6000000	363760	341995	649	1.89768856269829	1e+06	520434579	ENPAK19	AK
528	NW_006725798.1	6000001	7000000	344666	322280	564	1.75003102891895	1e+06	521434579	ENPAK19	AK
529	NW_006725798.1	7000001	8000000	338828	316863	526	1.66002341706037	1e+06	522434579	ENPAK19	AK
530	NW_006725798.1	8000001	9000000	379920	353603	739	2.08991439552266	1e+06	523434579	ENPAK19	AK
531	NW_006725798.1	9000001	10000000	358686	335065	514	1.53403071045916	1e+06	524434579	ENPAK19	AK
532	NW_006725798.1	10000001	11000000	354206	331431	585	1.76507327316998	1e+06	525434579	ENPAK19	AK
533	NW_006725798.1	11000001	12000000	378274	357523	443	1.23908112205369	1e+06	526434579	ENPAK19	AK
534	NW_006725798.1	12000001	13000000	316920	304106	270	0.887848316047694	1e+06	527434579	ENPAK19	AK
535	NW_006725798.1	13000001	14000000	327962	310344	211	0.679890701930761	1e+06	528434579	ENPAK19	AK
536	NW_006725798.1	14000001	15000000	344962	325363	468	1.43839342518971	1e+06	529434579	ENPAK19	AK
537	NW_006725798.1	15000001	16000000	388586	364489	461	1.26478439678564	1e+06	530434579	ENPAK19	AK
538	NW_006725798.1	16000001	17000000	390626	371440	495	1.33265130303683	1e+06	531434579	ENPAK19	AK
539	NW_006725798.1	17000001	18000000	390291	372434	450	1.20826777361895	1e+06	532434579	ENPAK19	AK
540	NW_006725798.1	18000001	19000000	370369	353833	413	1.16721730307801	1e+06	533434579	ENPAK19	AK
541	NW_006725798.1	19000001	20000000	367498	349663	648	1.85321295075544	1e+06	534434579	ENPAK19	AK
542	NW_006725798.1	20000001	21000000	355641	338281	403	1.19131727764787	1e+06	535434579	ENPAK19	AK
543	NW_006725798.1	21000001	22000000	391476	373456	592	1.58519343644231	1e+06	536434579	ENPAK19	AK
544	NW_006725798.1	22000001	23000000	302446	283525	1037	3.65752579137642	1e+06	537434579	ENPAK19	AK
545	NW_006725798.1	23000001	24000000	301956	282637	817	2.89063356885333	1e+06	538434579	ENPAK19	AK
546	NW_006725798.1	24000001	25000000	377068	352515	468	1.32760308071997	1e+06	539434579	ENPAK19	AK
547	NW_006725799.1	1	1000000	349789	333656	744	2.22984151341501	1e+06	540434579	ENPAK19	AK
548	NW_006725799.1	1000001	2000000	380641	366676	557	1.51905224230656	1e+06	541434579	ENPAK19	AK
549	NW_006725799.1	2000001	3000000	360292	344869	1008	2.9228489658392	1e+06	542434579	ENPAK19	AK
550	NW_006725799.1	3000001	4000000	378020	361348	582	1.610635730653	1e+06	543434579	ENPAK19	AK
551	NW_006725799.1	4000001	4583377	238138	229131	250	1.09107890246191	583377	544434579	ENPAK19	AK
552	NW_006725810.1	1	1000000	454562	443502	718	1.61893294731478	1e+06	545017956	ENPAK19	AK
553	NW_006725810.1	1000001	2000000	422847	412142	571	1.38544482241558	1e+06	546017956	ENPAK19	AK
554	NW_006725810.1	2000001	3000000	488865	475626	528	1.11011593142511	1e+06	547017956	ENPAK19	AK
555	NW_006725810.1	3000001	4000000	445885	432358	939	2.17181132302398	1e+06	548017956	ENPAK19	AK
556	NW_006725810.1	4000001	4521352	214006	207884	346	1.66438975582536	521352	549017956	ENPAK19	AK
557	NW_006725821.1	1	1000000	362406	353571	656	1.85535578426964	1e+06	549539308	ENPAK19	AK
558	NW_006725821.1	1000001	2000000	443732	431957	1027	2.37755146924347	1e+06	550539308	ENPAK19	AK
559	NW_006725821.1	2000001	3000000	400135	389275	987	2.53548262796224	1e+06	551539308	ENPAK19	AK
560	NW_006725821.1	3000001	4000000	469825	456125	1804	3.95505617977528	1e+06	552539308	ENPAK19	AK
561	NW_006725821.1	4000001	4511352	215293	208049	541	2.6003489562555	511352	553539308	ENPAK19	AK
562	NW_006725832.1	1	1000000	533794	514799	518	1.00621796079635	1e+06	554050660	ENPAK19	AK
563	NW_006725832.1	1000001	2000000	503049	485156	1034	2.13127323994756	1e+06	555050660	ENPAK19	AK
564	NW_006725832.1	2000001	3000000	522444	499636	1480	2.96215644989552	1e+06	556050660	ENPAK19	AK
565	NW_006725832.1	3000001	4000000	432181	417029	1133	2.71683743816377	1e+06	557050660	ENPAK19	AK
566	NW_006725843.1	1	1000000	246770	231539	351	1.51594331840424	1e+06	558050660	ENPAK19	AK
567	NW_006725843.1	1000001	2000000	270282	257002	543	2.11282402471576	1e+06	559050660	ENPAK19	AK
568	NW_006725843.1	2000001	3000000	371985	353808	361	1.0203274092163	1e+06	560050660	ENPAK19	AK
569	NW_006725843.1	3000001	4000000	361667	342190	547	1.59852713404834	1e+06	561050660	ENPAK19	AK
570	NW_006725854.1	1	1000000	327323	314927	157	0.498528230351796	1e+06	562050660	ENPAK19	AK
571	NW_006725854.1	1000001	2000000	399842	387582	420	1.08364165518523	1e+06	563050660	ENPAK19	AK
572	NW_006725854.1	2000001	3000000	394963	380328	1156	3.03948171052355	1e+06	564050660	ENPAK19	AK
573	NW_006725854.1	3000001	4000000	399658	384714	652	1.69476546213551	1e+06	565050660	ENPAK19	AK
574	NW_006725865.1	1	1000000	387486	371766	403	1.08401521387109	1e+06	566050660	ENPAK19	AK
575	NW_006725865.1	1000001	2000000	393071	374125	367	0.980955562980287	1e+06	567050660	ENPAK19	AK
576	NW_006725865.1	2000001	3000000	364149	349144	241	0.690259606351534	1e+06	568050660	ENPAK19	AK
577	NW_006725865.1	3000001	4000000	445842	429322	1180	2.74851975906196	1e+06	569050660	ENPAK19	AK
578	NW_006725876.1	1	1000000	299761	280347	437	1.55878250881943	1e+06	570050660	ENPAK19	AK
579	NW_006725876.1	1000001	2000000	370408	347086	832	2.39710043044087	1e+06	571050660	ENPAK19	AK
580	NW_006725876.1	2000001	3000000	353272	330402	347	1.0502357733912	1e+06	572050660	ENPAK19	AK
581	NW_006725876.1	3000001	4000000	356538	339064	376	1.10893518627752	1e+06	573050660	ENPAK19	AK
582	NW_006725887.1	1	1000000	386329	370162	612	1.65333016355001	1e+06	574050660	ENPAK19	AK
583	NW_006725887.1	1000001	2000000	317981	303361	482	1.58886607045731	1e+06	575050660	ENPAK19	AK
584	NW_006725887.1	2000001	3000000	309008	295118	403	1.36555547272616	1e+06	576050660	ENPAK19	AK
585	NW_006725887.1	3000001	4000000	316119	303876	449	1.47757637983914	1e+06	577050660	ENPAK19	AK
586	NW_006725898.1	1000001	2000000	346337	330206	439	1.32947311678165	1e+06	578050660	ENPAK19	AK
587	NW_006725898.1	2000001	3000000	394586	379675	565	1.4881148350563	1e+06	579050660	ENPAK19	AK
588	NW_006725898.1	3000001	4000000	346648	330558	280	0.847052559611324	1e+06	580050660	ENPAK19	AK
589	NW_006725898.1	4000001	5000000	413083	396135	675	1.7039645575372	1e+06	581050660	ENPAK19	AK
590	NW_006725898.1	5000001	5844654	362654	347929	480	1.37959181327225	844654	582050660	ENPAK19	AK
591	NW_006725909.1	1	1000000	276424	265794	582	2.18966568094088	1e+06	582895314	ENPAK19	AK
592	NW_006725909.1	1000001	2000000	356072	338087	578	1.70961912170536	1e+06	583895314	ENPAK19	AK
593	NW_006725909.1	2000001	3000000	365135	348145	746	2.14278533369717	1e+06	584895314	ENPAK19	AK
594	NW_006725909.1	3000001	4000000	425612	409911	391	0.953865595214571	1e+06	585895314	ENPAK19	AK
595	NW_006725909.1	4000001	5000000	377359	361062	863	2.39017121713168	1e+06	586895314	ENPAK19	AK
596	NW_006725909.1	5000001	6000000	504052	485945	723	1.48782269598411	1e+06	587895314	ENPAK19	AK
597	NW_006725909.1	6000001	7000000	465019	446857	529	1.18382390787209	1e+06	588895314	ENPAK19	AK
598	NW_006725909.1	7000001	8000000	403911	386348	668	1.72901115056892	1e+06	589895314	ENPAK19	AK
599	NW_006725909.1	8000001	9000000	412863	393836	811	2.05923277709503	1e+06	590895314	ENPAK19	AK
600	NW_006725909.1	9000001	10000000	458953	441663	1036	2.34567985092706	1e+06	591895314	ENPAK19	AK
601	NW_006725909.1	10000001	11000000	457346	436077	841	1.92855848852382	1e+06	592895314	ENPAK19	AK
602	NW_006725909.1	11000001	12000000	408034	395755	551	1.39227552399843	1e+06	593895314	ENPAK19	AK
603	NW_006725909.1	12000001	13000000	448795	431189	786	1.82286653880317	1e+06	594895314	ENPAK19	AK
604	NW_006725909.1	13000001	14000000	475286	461002	742	1.60953748573759	1e+06	595895314	ENPAK19	AK
605	NW_006725909.1	14000001	15000000	468565	452206	1163	2.57183672927825	1e+06	596895314	ENPAK19	AK
606	NW_006725909.1	15000001	16000000	459893	446516	960	2.1499789481228	1e+06	597895314	ENPAK19	AK
607	NW_006725909.1	16000001	17000000	422890	408729	511	1.2502171365379	1e+06	598895314	ENPAK19	AK
608	NW_006725909.1	17000001	18000000	430161	413434	865	2.09223237566335	1e+06	599895314	ENPAK19	AK
609	NW_006725909.1	18000001	19000000	516120	498425	1390	2.78878467171591	1e+06	600895314	ENPAK19	AK
610	NW_006725909.1	19000001	20000000	541867	522464	1802	3.44904146505788	1e+06	601895314	ENPAK19	AK
611	NW_006725909.1	20000001	21000000	465188	450937	648	1.43700783036211	1e+06	602895314	ENPAK19	AK
612	NW_006725909.1	21000001	22000000	491763	475431	2201	4.62948356333516	1e+06	603895314	ENPAK19	AK
613	NW_006725909.1	22000001	23000000	388742	376333	1358	3.60850629628547	1e+06	604895314	ENPAK19	AK
614	NW_006725910.1	1	1000000	336848	319525	465	1.45528518895235	1e+06	605895314	ENPAK19	AK
615	NW_006725910.1	1000001	2000000	376519	363400	573	1.5767749036874	1e+06	606895314	ENPAK19	AK
616	NW_006725910.1	2000001	3000000	416220	401857	734	1.82652037913984	1e+06	607895314	ENPAK19	AK
617	NW_006725910.1	3000001	4000000	334460	321067	788	2.45431638879112	1e+06	608895314	ENPAK19	AK
618	NW_006725921.1	1	1000000	304451	292595	336	1.14834498197167	1e+06	609895314	ENPAK19	AK
619	NW_006725921.1	1000001	2000000	376104	364711	796	2.18255001905618	1e+06	610895314	ENPAK19	AK
620	NW_006725921.1	2000001	3000000	347799	337066	366	1.08584075522301	1e+06	611895314	ENPAK19	AK
621	NW_006725921.1	3000001	4000000	286037	276074	731	2.64784079630824	1e+06	612895314	ENPAK19	AK
622	NW_006725932.1	1	1000000	303551	290223	390	1.34379425476272	1e+06	613895314	ENPAK19	AK
623	NW_006725932.1	1000001	2000000	420120	400534	918	2.29194025975323	1e+06	614895314	ENPAK19	AK
624	NW_006725932.1	2000001	3000000	418592	400470	996	2.48707768372163	1e+06	615895314	ENPAK19	AK
625	NW_006725932.1	3000001	4000000	345105	327942	877	2.67425337407224	1e+06	616895314	ENPAK19	AK
626	NW_006725943.1	1	1000000	369927	354885	639	1.80058328754385	1e+06	617895314	ENPAK19	AK
627	NW_006725943.1	1000001	2000000	366294	347021	686	1.97682560997749	1e+06	618895314	ENPAK19	AK
628	NW_006725943.1	2000001	3000000	239366	231116	585	2.5311964554596	1e+06	619895314	ENPAK19	AK
629	NW_006725943.1	3000001	4000000	300905	294797	242	0.820903876226692	1e+06	620895314	ENPAK19	AK
630	NW_006725954.1	1	1000000	365036	345421	501	1.45040399975682	1e+06	621895314	ENPAK19	AK
631	NW_006725954.1	1000001	2000000	362948	342970	654	1.90687232119427	1e+06	622895314	ENPAK19	AK
632	NW_006725954.1	2000001	3000000	374956	356062	383	1.07565536339177	1e+06	623895314	ENPAK19	AK
633	NW_006725954.1	3000001	3976553	391523	378179	674	1.7822248194638	976553	624895314	ENPAK19	AK
634	NW_006725965.1	1	1000000	386837	375817	566	1.50605214772083	1e+06	625871867	ENPAK19	AK
635	NW_006725965.1	1000001	2000000	385238	372900	396	1.06194690265487	1e+06	626871867	ENPAK19	AK
636	NW_006725965.1	2000001	3000000	325403	314316	569	1.81028010028125	1e+06	627871867	ENPAK19	AK
637	NW_006725965.1	3000001	3848527	304974	295393	514	1.74005477448687	848527	628871867	ENPAK19	AK
638	NW_006725976.1	1	1000000	410458	393897	1247	3.16580222748587	1e+06	629720394	ENPAK19	AK
639	NW_006725976.1	1000001	2000000	447951	431004	1400	3.24822971480543	1e+06	630720394	ENPAK19	AK
640	NW_006725976.1	2000001	3000000	386900	373271	1099	2.94424158319291	1e+06	631720394	ENPAK19	AK
641	NW_006725976.1	3000001	3835847	348083	336583	1066	3.16712371094203	835847	632720394	ENPAK19	AK
642	NW_006725987.1	1	1000000	367363	347031	387	1.11517414870718	1e+06	633556241	ENPAK19	AK
643	NW_006725987.1	1000001	2000000	319140	303492	424	1.39707142198147	1e+06	634556241	ENPAK19	AK
644	NW_006725987.1	2000001	3000000	389556	371467	826	2.22361609510401	1e+06	635556241	ENPAK19	AK
645	NW_006725987.1	3000001	3741024	280962	264405	163	0.616478508348934	741024	636556241	ENPAK19	AK
646	NW_006725998.1	1	1000000	331385	315224	1467	4.65383346445702	1e+06	637297265	ENPAK19	AK
647	NW_006725998.1	1000001	2000000	427877	412079	1633	3.96283236952138	1e+06	638297265	ENPAK19	AK
648	NW_006725998.1	2000001	3000000	370411	352914	1364	3.86496426891537	1e+06	639297265	ENPAK19	AK
649	NW_006725998.1	3000001	3801186	327242	315589	863	2.73456932909575	801186	640297265	ENPAK19	AK
650	NW_006726009.1	1	1000000	384828	370587	897	2.42048425875705	1e+06	641098451	ENPAK19	AK
651	NW_006726009.1	1000001	2000000	365962	350151	768	2.19333944498231	1e+06	642098451	ENPAK19	AK
652	NW_006726009.1	2000001	3000000	368755	349486	989	2.82987015216632	1e+06	643098451	ENPAK19	AK
653	NW_006726009.1	3000001	3704570	256563	242770	401	1.65176916422952	704570	644098451	ENPAK19	AK
654	NW_006726020.1	1	1000000	477435	462396	1063	2.29889531916366	1e+06	644803021	ENPAK19	AK
655	NW_006726020.1	1000001	2000000	498397	482463	726	1.5047786047842	1e+06	645803021	ENPAK19	AK
656	NW_006726020.1	2000001	3000000	400548	388547	1164	2.99577657271836	1e+06	646803021	ENPAK19	AK
657	NW_006726020.1	3000001	4000000	410229	394874	1089	2.75784174192274	1e+06	647803021	ENPAK19	AK
658	NW_006726020.1	4000001	5000000	453921	436644	1261	2.88793616767893	1e+06	648803021	ENPAK19	AK
659	NW_006726020.1	5000001	6000000	442377	427956	945	2.20817093346045	1e+06	649803021	ENPAK19	AK
660	NW_006726020.1	6000001	7000000	428058	408935	870	2.12747747196987	1e+06	650803021	ENPAK19	AK
661	NW_006726020.1	7000001	8000000	444632	428185	662	1.54606069806275	1e+06	651803021	ENPAK19	AK
662	NW_006726020.1	8000001	9000000	428235	411990	829	2.01218476176606	1e+06	652803021	ENPAK19	AK
663	NW_006726020.1	9000001	10000000	430509	412278	703	1.70516011041094	1e+06	653803021	ENPAK19	AK
664	NW_006726020.1	10000001	11000000	426189	411622	1144	2.77924892255516	1e+06	654803021	ENPAK19	AK
665	NW_006726020.1	11000001	12000000	469040	452294	1122	2.48068734053514	1e+06	655803021	ENPAK19	AK
666	NW_006726020.1	12000001	13000000	467953	450402	557	1.23667301654966	1e+06	656803021	ENPAK19	AK
667	NW_006726020.1	13000001	14000000	397349	376171	330	0.877260607542846	1e+06	657803021	ENPAK19	AK
668	NW_006726020.1	14000001	15000000	375893	355441	721	2.02846604640433	1e+06	658803021	ENPAK19	AK
669	NW_006726020.1	15000001	16000000	413255	394579	855	2.16686645766754	1e+06	659803021	ENPAK19	AK
670	NW_006726020.1	16000001	17000000	384678	362740	841	2.31846501626509	1e+06	660803021	ENPAK19	AK
671	NW_006726020.1	17000001	18000000	353769	333857	926	2.77364260746367	1e+06	661803021	ENPAK19	AK
672	NW_006726020.1	18000001	19000000	406217	381774	405	1.0608370397146	1e+06	662803021	ENPAK19	AK
673	NW_006726020.1	19000001	20000000	421375	402282	256	0.636369511934414	1e+06	663803021	ENPAK19	AK
674	NW_006726020.1	20000001	21000000	430436	414395	799	1.92811206698923	1e+06	664803021	ENPAK19	AK
675	NW_006726020.1	21000001	22000000	443426	425305	638	1.50009992828676	1e+06	665803021	ENPAK19	AK
676	NW_006726020.1	22000001	23000000	368563	353482	805	2.27734368369535	1e+06	666803021	ENPAK19	AK
677	NW_006726021.1	1	1000000	419796	402629	1039	2.5805394047622	1e+06	667803021	ENPAK19	AK
678	NW_006726021.1	1000001	2000000	351430	339278	806	2.37563296175997	1e+06	668803021	ENPAK19	AK
679	NW_006726021.1	2000001	3000000	444724	433899	999	2.30237912509593	1e+06	669803021	ENPAK19	AK
680	NW_006726021.1	3000001	3672159	265654	259508	337	1.29861121815127	672159	670803021	ENPAK19	AK
681	NW_006726032.1	1000001	2000000	309738	296769	1416	4.77138784711341	1e+06	671475180	ENPAK19	AK
682	NW_006726032.1	2000001	3000000	472140	452689	1697	3.74871048335612	1e+06	672475180	ENPAK19	AK
683	NW_006726032.1	3000001	3679572	272487	258810	466	1.80054866504385	679572	673475180	ENPAK19	AK
684	NW_006726043.1	1	1000000	478612	467330	659	1.41013844606595	1e+06	674154752	ENPAK19	AK
685	NW_006726043.1	1000001	2000000	379842	368117	391	1.06216230165953	1e+06	675154752	ENPAK19	AK
686	NW_006726043.1	2000001	3000000	459951	446867	837	1.87304052436183	1e+06	676154752	ENPAK19	AK
687	NW_006726043.1	3000001	3651829	246357	238285	452	1.89688818012044	651829	677154752	ENPAK19	AK
688	NW_006726054.1	1	1000000	270931	263055	302	1.14804888711486	1e+06	677806581	ENPAK19	AK
689	NW_006726054.1	1000001	2000000	251910	245553	116	0.472403106457669	1e+06	678806581	ENPAK19	AK
690	NW_006726054.1	2000001	3000000	352488	327353	467	1.42659453250772	1e+06	679806581	ENPAK19	AK
691	NW_006726065.1	1	1000000	410290	396969	907	2.28481317180939	1e+06	680806581	ENPAK19	AK
692	NW_006726065.1	1000001	2000000	376006	362194	779	2.15078107312656	1e+06	681806581	ENPAK19	AK
693	NW_006726065.1	2000001	3000000	352731	337423	756	2.24051116847399	1e+06	682806581	ENPAK19	AK
694	NW_006726076.1	1	1000000	397038	386549	770	1.99198549213683	1e+06	683806581	ENPAK19	AK
695	NW_006726076.1	1000001	2000000	373040	364331	812	2.22874254455427	1e+06	684806581	ENPAK19	AK
696	NW_006726076.1	2000001	3000000	364719	351012	867	2.47000102560596	1e+06	685806581	ENPAK19	AK
697	NW_006726087.1	1	1000000	259139	253117	210	0.829655850851582	1e+06	686806581	ENPAK19	AK
698	NW_006726087.1	1000001	2000000	209713	203030	97	0.477761907107324	1e+06	687806581	ENPAK19	AK
699	NW_006726087.1	2000001	3000000	319491	312534	250	0.799912969468922	1e+06	688806581	ENPAK19	AK
700	NW_006726098.1	1	1000000	290019	273659	583	2.1303885492529	1e+06	689806581	ENPAK19	AK
701	NW_006726098.1	1000001	2000000	321777	304162	162	0.532610911290694	1e+06	690806581	ENPAK19	AK
702	NW_006726098.1	2000001	3000000	229293	217809	389	1.78596844023892	1e+06	691806581	ENPAK19	AK
703	NW_006726109.1	1	1000000	370106	351311	445	1.26668393531657	1e+06	692806581	ENPAK19	AK
704	NW_006726109.1	1000001	2000000	441448	419857	357	0.850289503330896	1e+06	693806581	ENPAK19	AK
705	NW_006726109.1	2000001	3000000	394261	370655	465	1.25453588916917	1e+06	694806581	ENPAK19	AK
706	NW_006726120.1	1	1000000	515404	503402	411	0.816444908840251	1e+06	695806581	ENPAK19	AK
707	NW_006726120.1	1000001	2000000	428730	414082	533	1.28718466390715	1e+06	696806581	ENPAK19	AK
708	NW_006726120.1	2000001	3000000	492401	471824	569	1.20595815388789	1e+06	697806581	ENPAK19	AK
709	NW_006726131.1	1	1000000	335904	314664	1083	3.44176645564793	1e+06	698806581	ENPAK19	AK
710	NW_006726131.1	1000001	2000000	367313	345676	767	2.2188407641838	1e+06	699806581	ENPAK19	AK
711	NW_006726131.1	2000001	3000000	376301	356613	664	1.86196240742766	1e+06	700806581	ENPAK19	AK
712	NW_006726131.1	3000001	4000000	322088	305305	647	2.11919228312671	1e+06	701806581	ENPAK19	AK
713	NW_006726131.1	4000001	5000000	401258	383367	1197	3.12233447323322	1e+06	702806581	ENPAK19	AK
714	NW_006726131.1	5000001	6000000	429832	416368	860	2.06548053644853	1e+06	703806581	ENPAK19	AK
715	NW_006726131.1	6000001	7000000	414178	400570	609	1.52033352472726	1e+06	704806581	ENPAK19	AK
716	NW_006726131.1	7000001	8000000	387854	373451	606	1.62270284454989	1e+06	705806581	ENPAK19	AK
717	NW_006726131.1	8000001	9000000	431042	415201	604	1.45471711291639	1e+06	706806581	ENPAK19	AK
718	NW_006726131.1	9000001	10000000	321229	306891	561	1.82801059659619	1e+06	707806581	ENPAK19	AK
719	NW_006726131.1	10000001	11000000	343284	329269	458	1.39095997497487	1e+06	708806581	ENPAK19	AK
720	NW_006726131.1	11000001	12000000	400828	389420	544	1.39694930922911	1e+06	709806581	ENPAK19	AK
721	NW_006726131.1	12000001	13000000	437142	424224	1016	2.39496115259863	1e+06	710806581	ENPAK19	AK
722	NW_006726131.1	13000001	14000000	377304	364363	723	1.98428490269319	1e+06	711806581	ENPAK19	AK
723	NW_006726131.1	14000001	15000000	406981	390835	928	2.37440352066729	1e+06	712806581	ENPAK19	AK
724	NW_006726131.1	15000001	16000000	432840	419795	985	2.34638335377982	1e+06	713806581	ENPAK19	AK
725	NW_006726131.1	16000001	17000000	446843	436381	653	1.49639878913152	1e+06	714806581	ENPAK19	AK
726	NW_006726131.1	17000001	18000000	438221	423247	1009	2.38395074271052	1e+06	715806581	ENPAK19	AK
727	NW_006726131.1	18000001	19000000	443112	429391	671	1.56267830485502	1e+06	716806581	ENPAK19	AK
728	NW_006726131.1	19000001	20000000	375191	363577	781	2.14810067743559	1e+06	717806581	ENPAK19	AK
729	NW_006726131.1	20000001	21000000	402263	390916	529	1.35323189636648	1e+06	718806581	ENPAK19	AK
730	NW_006726131.1	21000001	22000000	401657	388786	757	1.94708657204735	1e+06	719806581	ENPAK19	AK
731	NW_006726131.1	22000001	23000000	388100	375798	597	1.58861941787875	1e+06	720806581	ENPAK19	AK
732	NW_006726132.1	1	1000000	339221	325682	839	2.57613254647171	1e+06	721806581	ENPAK19	AK
733	NW_006726132.1	1000001	2000000	409309	393742	717	1.82098937883182	1e+06	722806581	ENPAK19	AK
734	NW_006726132.1	2000001	3000000	356072	342605	810	2.36423870054436	1e+06	723806581	ENPAK19	AK
735	NW_006726132.1	3000001	4000000	414485	398170	517	1.29844036466836	1e+06	724806581	ENPAK19	AK
736	NW_006726132.1	4000001	5000000	387377	370979	854	2.30201709530728	1e+06	725806581	ENPAK19	AK
737	NW_006726132.1	5000001	5971894	423178	409749	853	2.0817622495723	971894	726806581	ENPAK19	AK
738	NW_006726143.1	1	1000000	225100	217990	123	0.564246066333318	1e+06	727778475	ENPAK19	AK
739	NW_006726154.1	1	1000000	380995	366347	1042	2.84429789243531	1e+06	728778475	ENPAK19	AK
740	NW_006726154.1	1000001	2000000	429902	413254	582	1.40833482555523	1e+06	729778475	ENPAK19	AK
741	NW_006726154.1	2000001	3000000	406800	390563	761	1.94846926104111	1e+06	730778475	ENPAK19	AK
742	NW_006726165.1	1	1000000	325303	312016	946	3.03189580021537	1e+06	731778475	ENPAK19	AK
743	NW_006726165.1	1000001	2000000	401268	390469	714	1.82857025781816	1e+06	732778475	ENPAK19	AK
744	NW_006726165.1	2000001	3000000	371158	358272	559	1.56026705966417	1e+06	733778475	ENPAK19	AK
745	NW_006726165.1	3000001	3839575	272396	259278	322	1.24191022763212	839575	734778475	ENPAK19	AK
746	NW_006726176.1	1	1000000	347110	338044	378	1.11819763107761	1e+06	735618050	ENPAK19	AK
747	NW_006726176.1	1000001	2000000	334944	323880	225	0.694701741385698	1e+06	736618050	ENPAK19	AK
748	NW_006726176.1	2000001	3000000	307071	295271	988	3.34607868703665	1e+06	737618050	ENPAK19	AK
749	NW_006726187.1	1	1000000	312671	300885	390	1.29617627997408	1e+06	738618050	ENPAK19	AK
750	NW_006726187.1	1000001	2000000	386085	373740	817	2.18601166586397	1e+06	739618050	ENPAK19	AK
751	NW_006726187.1	2000001	3000000	379139	364837	800	2.19276005449009	1e+06	740618050	ENPAK19	AK
752	NW_006726198.1	1	1000000	335622	322023	375	1.16451309378523	1e+06	741618050	ENPAK19	AK
753	NW_006726198.1	1000001	2000000	437234	419044	499	1.19080573877683	1e+06	742618050	ENPAK19	AK
754	NW_006726198.1	2000001	3000000	392378	377986	673	1.78048922446863	1e+06	743618050	ENPAK19	AK
755	NW_006726209.1	1	1000000	351843	339922	663	1.95044745559275	1e+06	744618050	ENPAK19	AK
756	NW_006726209.1	1000001	2000000	431120	418005	889	2.1267688185548	1e+06	745618050	ENPAK19	AK
757	NW_006726209.1	2000001	3000000	451742	435257	901	2.07004137785262	1e+06	746618050	ENPAK19	AK
758	NW_006726220.1	1	1000000	221320	209481	251	1.19819935936911	1e+06	747618050	ENPAK19	AK
759	NW_006726220.1	1000001	2000000	339814	324899	307	0.9449090332688	1e+06	748618050	ENPAK19	AK
760	NW_006726220.1	2000001	3000000	310451	295833	411	1.38929734005334	1e+06	749618050	ENPAK19	AK
761	NW_006726220.1	3000001	4000000	345825	328819	711	2.16228380963387	1e+06	750618050	ENPAK19	AK
762	NW_006726220.1	4000001	5000000	326705	312967	339	1.08318129387443	1e+06	751618050	ENPAK19	AK
763	NW_006726220.1	5000001	6000000	377188	363164	514	1.41533852474364	1e+06	752618050	ENPAK19	AK
764	NW_006726231.1	1	1000000	479176	465064	560	1.20413534481276	1e+06	753618050	ENPAK19	AK
765	NW_006726231.1	1000001	2000000	359920	347552	426	1.22571586410091	1e+06	754618050	ENPAK19	AK
766	NW_006726231.1	2000001	3000000	438887	424216	722	1.70196315084768	1e+06	755618050	ENPAK19	AK
767	NW_006726242.1	1	1000000	391473	376476	446	1.18467047036199	1e+06	756618050	ENPAK19	AK
768	NW_006726242.1	1000001	2000000	406640	389986	752	1.92827434830994	1e+06	757618050	ENPAK19	AK
769	NW_006726242.1	2000001	3000000	344568	330143	525	1.59021999557767	1e+06	758618050	ENPAK19	AK
770	NW_006726242.1	3000001	4000000	381049	363140	981	2.70143746213582	1e+06	759618050	ENPAK19	AK
771	NW_006726242.1	4000001	5000000	386970	372380	576	1.54680702508191	1e+06	760618050	ENPAK19	AK
772	NW_006726242.1	5000001	6000000	451963	436967	848	1.94064998043331	1e+06	761618050	ENPAK19	AK
773	NW_006726242.1	6000001	7000000	420676	405320	663	1.63574459686174	1e+06	762618050	ENPAK19	AK
774	NW_006726242.1	7000001	8000000	356636	342521	570	1.6641315422996	1e+06	763618050	ENPAK19	AK
775	NW_006726242.1	8000001	9000000	404611	389145	486	1.2488918012566	1e+06	764618050	ENPAK19	AK
776	NW_006726242.1	9000001	10000000	407724	390727	831	2.12680464877011	1e+06	765618050	ENPAK19	AK
777	NW_006726242.1	10000001	11000000	409432	394078	618	1.56821745948772	1e+06	766618050	ENPAK19	AK
778	NW_006726242.1	11000001	12000000	371840	353945	181	0.51137888655017	1e+06	767618050	ENPAK19	AK
779	NW_006726242.1	12000001	13000000	299363	283029	757	2.67463758130792	1e+06	768618050	ENPAK19	AK
780	NW_006726242.1	13000001	14000000	300488	282030	292	1.03535084920044	1e+06	769618050	ENPAK19	AK
781	NW_006726242.1	14000001	15000000	397214	380501	716	1.88172961437683	1e+06	770618050	ENPAK19	AK
782	NW_006726242.1	15000001	16000000	359496	346221	330	0.953148422539361	1e+06	771618050	ENPAK19	AK
783	NW_006726242.1	16000001	17000000	384423	368511	641	1.73943247284342	1e+06	772618050	ENPAK19	AK
784	NW_006726242.1	17000001	18000000	435552	417873	781	1.86898890332709	1e+06	773618050	ENPAK19	AK
785	NW_006726242.1	18000001	19000000	425587	408955	818	2.00022007311318	1e+06	774618050	ENPAK19	AK
786	NW_006726242.1	19000001	20000000	351749	336064	408	1.21405446581604	1e+06	775618050	ENPAK19	AK
787	NW_006726242.1	20000001	21000000	290387	275845	150	0.543783646613134	1e+06	776618050	ENPAK19	AK
788	NW_006726243.1	1	1000000	486761	472517	695	1.47084655155264	1e+06	777618050	ENPAK19	AK
789	NW_006726243.1	1000001	2000000	392950	379503	584	1.53885476531147	1e+06	778618050	ENPAK19	AK
790	NW_006726243.1	2000001	2988490	330619	318344	329	1.03347322393386	988490	779618050	ENPAK19	AK
791	NW_006726254.1	1	1000000	353874	330416	468	1.41639630042129	1e+06	780606540	ENPAK19	AK
792	NW_006726254.1	1000001	2000000	351074	327072	584	1.78553957538401	1e+06	781606540	ENPAK19	AK
793	NW_006726254.1	2000001	2999998	333066	311298	831	2.66946784110402	999998	782606540	ENPAK19	AK
794	NW_006726265.1	1	1000000	378829	367583	584	1.58875682498919	1e+06	783606538	ENPAK19	AK
795	NW_006726265.1	1000001	2000000	398912	387222	703	1.81549602037074	1e+06	784606538	ENPAK19	AK
796	NW_006726265.1	2000001	2954842	348462	338992	623	1.83780148204087	954842	785606538	ENPAK19	AK
797	NW_006726276.1	1	1000000	404533	390199	591	1.51461177501736	1e+06	786561380	ENPAK19	AK
798	NW_006726276.1	1000001	2000000	379603	366188	582	1.5893475482539	1e+06	787561380	ENPAK19	AK
799	NW_006726276.1	2000001	2946769	300694	282992	392	1.3851981681461	946769	788561380	ENPAK19	AK
800	NW_006726287.1	1	1000000	378075	362792	590	1.62627621336744	1e+06	789508149	ENPAK19	AK
801	NW_006726287.1	1000001	2000000	380780	363484	624	1.71671930538896	1e+06	790508149	ENPAK19	AK
802	NW_006726287.1	2000001	3000000	357379	343967	477	1.38676093927615	1e+06	791508149	ENPAK19	AK
803	NW_006726298.1	1	1000000	451779	433451	566	1.3057992714286	1e+06	792508149	ENPAK19	AK
804	NW_006726298.1	1000001	2000000	466803	454438	693	1.52496050066236	1e+06	793508149	ENPAK19	AK
805	NW_006726298.1	2000001	2853906	374673	362527	557	1.53643728605042	853906	794508149	ENPAK19	AK
806	NW_006726309.1	1	1000000	231136	225218	177	0.785905211839196	1e+06	795362055	ENPAK19	AK
807	NW_006726309.1	1000001	2000000	239909	234770	287	1.22247305873834	1e+06	796362055	ENPAK19	AK
808	NW_006726320.1	1	1000000	381633	371892	564	1.51656932657868	1e+06	797362055	ENPAK19	AK
809	NW_006726320.1	1000001	2000000	366146	356954	731	2.04788292048835	1e+06	798362055	ENPAK19	AK
810	NW_006726320.1	2000001	2765139	314968	307893	396	1.2861611014216	765139	799362055	ENPAK19	AK
811	NW_006726331.1	1	1000000	312736	297296	33	0.11100048436575	1e+06	800127194	ENPAK19	AK
812	NW_006726331.1	1000001	2000000	288400	271961	29	0.106632936340137	1e+06	801127194	ENPAK19	AK
813	NW_006726331.1	2000001	2764706	236670	226229	153	0.676305867063904	764706	802127194	ENPAK19	AK
814	NW_006726342.1	1	1000000	304227	284233	292	1.02732617254154	1e+06	802891900	ENPAK19	AK
815	NW_006726342.1	1000001	2000000	245960	231032	195	0.844038921015271	1e+06	803891900	ENPAK19	AK
816	NW_006726353.1	1	1000000	455442	433685	890	2.05218073025353	1e+06	804891900	ENPAK19	AK
817	NW_006726353.1	1000001	2000000	433743	408029	710	1.74007239681493	1e+06	805891900	ENPAK19	AK
818	NW_006726353.1	2000001	3000000	406902	381959	594	1.55514073500035	1e+06	806891900	ENPAK19	AK
819	NW_006726353.1	3000001	4000000	285973	259639	239	0.920508860379219	1e+06	807891900	ENPAK19	AK
820	NW_006726353.1	4000001	5000000	333556	315949	585	1.85156465125701	1e+06	808891900	ENPAK19	AK
821	NW_006726353.1	5000001	6000000	433765	416773	585	1.40364179061504	1e+06	809891900	ENPAK19	AK
822	NW_006726353.1	6000001	7000000	449818	432881	765	1.76722933092467	1e+06	810891900	ENPAK19	AK
823	NW_006726353.1	7000001	8000000	364904	349384	539	1.54271517871454	1e+06	811891900	ENPAK19	AK
824	NW_006726353.1	8000001	9000000	436582	421387	396	0.939753718078631	1e+06	812891900	ENPAK19	AK
825	NW_006726353.1	9000001	10000000	381972	364123	510	1.40062561277371	1e+06	813891900	ENPAK19	AK
826	NW_006726353.1	10000001	11000000	372332	357793	850	2.3756753206463	1e+06	814891900	ENPAK19	AK
827	NW_006726353.1	11000001	12000000	431397	411755	826	2.0060472854003	1e+06	815891900	ENPAK19	AK
828	NW_006726353.1	12000001	13000000	387123	371079	429	1.15608805672108	1e+06	816891900	ENPAK19	AK
829	NW_006726353.1	13000001	14000000	346569	328894	251	0.763163815697459	1e+06	817891900	ENPAK19	AK
830	NW_006726353.1	14000001	15000000	405094	385085	384	0.997182440240466	1e+06	818891900	ENPAK19	AK
831	NW_006726353.1	15000001	16000000	367127	344611	329	0.954699646848185	1e+06	819891900	ENPAK19	AK
832	NW_006726353.1	16000001	17000000	372383	351711	613	1.74290824000387	1e+06	820891900	ENPAK19	AK
833	NW_006726353.1	17000001	18000000	403356	385652	709	1.83844502297408	1e+06	821891900	ENPAK19	AK
834	NW_006726353.1	18000001	19000000	409369	387100	595	1.5370705244123	1e+06	822891900	ENPAK19	AK
835	NW_006726353.1	19000001	20000000	358531	337108	645	1.91333341243756	1e+06	823891900	ENPAK19	AK
836	NW_006726353.1	20000001	21000000	307897	289666	450	1.55351335676262	1e+06	824891900	ENPAK19	AK
837	NW_006726353.1	21000001	22000000	345241	323272	694	2.14679898042515	1e+06	825891900	ENPAK19	AK
838	NW_006726353.1	22000001	23000000	338730	322276	648	2.01069890404498	1e+06	826891900	ENPAK19	AK
839	NW_006726353.1	23000001	24000000	380207	367953	448	1.21754680624971	1e+06	827891900	ENPAK19	AK
840	NW_006726353.1	24000001	25000000	391331	378606	745	1.96774483235871	1e+06	828891900	ENPAK19	AK
841	NW_006726353.1	25000001	26000000	347316	334378	560	1.67475132933387	1e+06	829891900	ENPAK19	AK
842	NW_006726353.1	26000001	27000000	406672	389620	831	2.13284738976439	1e+06	830891900	ENPAK19	AK
843	NW_006726353.1	27000001	28000000	349507	336047	626	1.86283466300845	1e+06	831891900	ENPAK19	AK
844	NW_006726353.1	28000001	29000000	382463	366755	536	1.46146610134831	1e+06	832891900	ENPAK19	AK
845	NW_006726353.1	29000001	30000000	406495	392650	362	0.921940659620527	1e+06	833891900	ENPAK19	AK
846	NW_006726353.1	30000001	31000000	321962	308167	220	0.713898632884118	1e+06	834891900	ENPAK19	AK
847	NW_006726353.1	31000001	32000000	232116	223009	119	0.533610751135604	1e+06	835891900	ENPAK19	AK
848	NW_006726354.1	1	1000000	406539	391136	1170	2.99128691810521	1e+06	836891900	ENPAK19	AK
849	NW_006726354.1	1000001	2000000	373679	361220	523	1.44787110348264	1e+06	837891900	ENPAK19	AK
850	NW_006726354.1	2000001	3000000	408813	395769	614	1.55141003969487	1e+06	838891900	ENPAK19	AK
851	NW_006726354.1	3000001	4000000	363812	348239	572	1.64255008772711	1e+06	839891900	ENPAK19	AK
852	NW_006726354.1	4000001	5000000	407511	388365	427	1.09948115818882	1e+06	840891900	ENPAK19	AK
853	NW_006726354.1	5000001	6000000	421699	406919	774	1.90209845202608	1e+06	841891900	ENPAK19	AK
854	NW_006726354.1	6000001	7000000	397660	382611	819	2.14055528983746	1e+06	842891900	ENPAK19	AK
855	NW_006726354.1	7000001	8000000	392975	375774	777	2.06773220073768	1e+06	843891900	ENPAK19	AK
856	NW_006726354.1	8000001	9000000	519861	501623	1239	2.46998243700947	1e+06	844891900	ENPAK19	AK
857	NW_006726354.1	9000001	10000000	403916	388967	658	1.69166021796194	1e+06	845891900	ENPAK19	AK
858	NW_006726354.1	10000001	11000000	387814	373497	368	0.985282344971981	1e+06	846891900	ENPAK19	AK
859	NW_006726354.1	11000001	12000000	429837	415852	736	1.76986043111492	1e+06	847891900	ENPAK19	AK
860	NW_006726354.1	12000001	13000000	480402	463242	1027	2.2169837795364	1e+06	848891900	ENPAK19	AK
861	NW_006726354.1	13000001	14000000	369506	349900	861	2.46070305801658	1e+06	849891900	ENPAK19	AK
862	NW_006726354.1	14000001	15000000	383881	360208	722	2.00439745924577	1e+06	850891900	ENPAK19	AK
863	NW_006726354.1	15000001	16000000	408569	387316	1072	2.76776585527063	1e+06	851891900	ENPAK19	AK
864	NW_006726354.1	16000001	17000000	395889	375422	860	2.2907554698446	1e+06	852891900	ENPAK19	AK
865	NW_006726354.1	17000001	18000000	441505	420995	622	1.47745222627347	1e+06	853891900	ENPAK19	AK
866	NW_006726354.1	18000001	19000000	398252	373492	478	1.27981322223769	1e+06	854891900	ENPAK19	AK
867	NW_006726354.1	19000001	20000000	309090	289227	13	0.044947394261255	1e+06	855891900	ENPAK19	AK
868	NW_006726355.1	1	1000000	244327	229403	107	0.466428076354712	1e+06	856891900	ENPAK19	AK
869	NW_006726355.1	1000001	2000000	292797	278062	108	0.38840258647352	1e+06	857891900	ENPAK19	AK
870	NW_006726355.1	2000001	2746628	288692	277320	277	0.998846098370114	746628	858891900	ENPAK19	AK
871	NW_006726366.1	1	1000000	420790	407570	635	1.55801457418358	1e+06	859638528	ENPAK19	AK
872	NW_006726366.1	1000001	2000000	374685	357878	810	2.26334113860031	1e+06	860638528	ENPAK19	AK
873	NW_006726366.1	2000001	2670928	280327	265640	493	1.85589519650655	670928	861638528	ENPAK19	AK
874	NW_006726377.1	1	1000000	342056	328278	238	0.724995278392095	1e+06	862309456	ENPAK19	AK
875	NW_006726377.1	1000001	2000000	406839	384557	413	1.07396302758759	1e+06	863309456	ENPAK19	AK
876	NW_006726388.1	1	1000000	434637	418313	670	1.60167147566535	1e+06	864309456	ENPAK19	AK
877	NW_006726388.1	1000001	2000000	333649	314176	699	2.22486759014056	1e+06	865309456	ENPAK19	AK
878	NW_006726388.1	2000001	2598771	253318	242720	617	2.54202373104812	598771	866309456	ENPAK19	AK
879	NW_006726399.1	1	1000000	430790	417430	1147	2.74776609251851	1e+06	866908227	ENPAK19	AK
880	NW_006726399.1	1000001	2000000	445145	432082	678	1.56914659717368	1e+06	867908227	ENPAK19	AK
881	NW_006726399.1	2000001	2966312	394537	383056	359	0.937199782799382	966312	868908227	ENPAK19	AK
882	NW_006726410.1	1	1000000	301012	286608	184	0.64199184949478	1e+06	869874539	ENPAK19	AK
883	NW_006726410.1	1000001	2000000	268546	254993	67	0.262752310847749	1e+06	870874539	ENPAK19	AK
884	NW_006726421.1	1	1000000	445036	431761	586	1.35723235771642	1e+06	871874539	ENPAK19	AK
885	NW_006726421.1	1000001	2000000	470080	456087	529	1.15986642899271	1e+06	872874539	ENPAK19	AK
886	NW_006726421.1	2000001	2859116	366200	354268	667	1.88275542809399	859116	873874539	ENPAK19	AK
887	NW_006726443.1	1	1000000	437699	421946	883	2.09268484592815	1e+06	874733655	ENPAK19	AK
888	NW_006726443.1	1000001	2000000	421054	403753	605	1.49844087845787	1e+06	875733655	ENPAK19	AK
889	NW_006726443.1	2000001	2386488	209570	199546	347	1.73894741062211	386488	876733655	ENPAK19	AK
890	NW_006726454.1	1	1000000	384862	366100	945	2.58126195028681	1e+06	877120143	ENPAK19	AK
891	NW_006726454.1	1000001	2000000	356058	339181	380	1.12034577408522	1e+06	878120143	ENPAK19	AK
892	NW_006726465.1	1	1000000	353019	339718	356	1.04792798733067	1e+06	879120143	ENPAK19	AK
893	NW_006726465.1	1000001	2000000	398651	386541	315	0.814920021420755	1e+06	880120143	ENPAK19	AK
894	NW_006726465.1	2000001	3000000	354105	342265	197	0.575577403473916	1e+06	881120143	ENPAK19	AK
895	NW_006726465.1	3000001	4000000	415665	403693	610	1.51104923791099	1e+06	882120143	ENPAK19	AK
896	NW_006726465.1	4000001	5000000	407333	392659	780	1.98645644184903	1e+06	883120143	ENPAK19	AK
897	NW_006726465.1	5000001	6000000	363254	347889	567	1.62983020446177	1e+06	884120143	ENPAK19	AK
898	NW_006726465.1	6000001	7000000	374653	356163	630	1.76885302515983	1e+06	885120143	ENPAK19	AK
899	NW_006726465.1	7000001	8000000	367439	353151	800	2.26531993396592	1e+06	886120143	ENPAK19	AK
900	NW_006726465.1	8000001	9000000	390378	375917	457	1.21569388987463	1e+06	887120143	ENPAK19	AK
901	NW_006726465.1	9000001	10000000	395063	381285	566	1.48445388620061	1e+06	888120143	ENPAK19	AK
902	NW_006726465.1	10000001	11000000	418605	406138	807	1.98700934165234	1e+06	889120143	ENPAK19	AK
903	NW_006726465.1	11000001	12000000	340852	329702	600	1.81982517546148	1e+06	890120143	ENPAK19	AK
904	NW_006726465.1	12000001	13000000	376317	361937	315	0.870317209901171	1e+06	891120143	ENPAK19	AK
905	NW_006726465.1	13000001	14000000	421872	403239	713	1.76818214508021	1e+06	892120143	ENPAK19	AK
906	NW_006726465.1	14000001	15000000	389876	375563	503	1.33932256372433	1e+06	893120143	ENPAK19	AK
907	NW_006726465.1	15000001	16000000	399380	383679	435	1.13376025271125	1e+06	894120143	ENPAK19	AK
908	NW_006726465.1	16000001	17000000	402616	387772	732	1.88770720939109	1e+06	895120143	ENPAK19	AK
909	NW_006726465.1	17000001	18000000	324297	311848	547	1.75405967009569	1e+06	896120143	ENPAK19	AK
910	NW_006726465.1	18000001	19000000	370104	356198	422	1.18473433315179	1e+06	897120143	ENPAK19	AK
911	NW_006726465.1	19000001	20000000	330251	312234	482	1.54371400936477	1e+06	898120143	ENPAK19	AK
912	NW_006726466.1	1	1000000	324715	308141	608	1.97312269383172	1e+06	899120143	ENPAK19	AK
913	NW_006726466.1	1000001	2000000	285898	271753	355	1.3063333247471	1e+06	900120143	ENPAK19	AK
914	NW_006726477.1	1	1000000	398289	382567	810	2.1172761895302	1e+06	901120143	ENPAK19	AK
915	NW_006726477.1	1000001	2000000	344012	320064	884	2.7619476104779	1e+06	902120143	ENPAK19	AK
916	NW_006726488.1	1	1000000	204639	198279	274	1.38189117354838	1e+06	903120143	ENPAK19	AK
917	NW_006726488.1	1000001	2000000	243012	236139	135	0.571697178356815	1e+06	904120143	ENPAK19	AK
918	NW_006726499.1	1	1000000	397891	383445	719	1.87510594739793	1e+06	905120143	ENPAK19	AK
919	NW_006726499.1	1000001	2000000	305756	290317	713	2.45593609743832	1e+06	906120143	ENPAK19	AK
920	NW_006726510.1	1	1000000	393521	382150	454	1.18801517728641	1e+06	907120143	ENPAK19	AK
921	NW_006726510.1	1000001	2000000	450031	437206	558	1.27628623577902	1e+06	908120143	ENPAK19	AK
922	NW_006726521.1	1	1000000	247037	240736	96	0.398777083610262	1e+06	909120143	ENPAK19	AK
923	NW_006726532.1	1	1000000	431798	411926	659	1.59980190616761	1e+06	910120143	ENPAK19	AK
924	NW_006726532.1	1000001	2000000	391648	373899	352	0.941430707223074	1e+06	911120143	ENPAK19	AK
925	NW_006726543.1	1	1000000	425997	413310	612	1.48072875081658	1e+06	912120143	ENPAK19	AK
926	NW_006726543.1	1000001	2000000	443849	428686	1023	2.38636204587973	1e+06	913120143	ENPAK19	AK
927	NW_006726554.1	1	1000000	333455	325135	466	1.43325080351239	1e+06	914120143	ENPAK19	AK
928	NW_006726554.1	1000001	2000000	399950	387611	581	1.49892546909143	1e+06	915120143	ENPAK19	AK
929	NW_006726565.1	1	1000000	483852	468346	781	1.66757055681056	1e+06	916120143	ENPAK19	AK
930	NW_006726565.1	1000001	2000000	414115	398710	599	1.50234506282762	1e+06	917120143	ENPAK19	AK
931	NW_006726576.1	1	1000000	390024	372427	641	1.72114266688505	1e+06	918120143	ENPAK19	AK
932	NW_006726576.1	1000001	2000000	431456	413960	1009	2.43743356846072	1e+06	919120143	ENPAK19	AK
933	NW_006726576.1	2000001	3000000	356563	342239	331	0.967160376228308	1e+06	920120143	ENPAK19	AK
934	NW_006726576.1	3000001	4000000	370667	356735	599	1.67911755224466	1e+06	921120143	ENPAK19	AK
935	NW_006726576.1	4000001	5000000	402737	386677	684	1.76891824442623	1e+06	922120143	ENPAK19	AK
936	NW_006726576.1	5000001	6000000	338100	321675	485	1.507732960286	1e+06	923120143	ENPAK19	AK
937	NW_006726576.1	6000001	7000000	349234	315825	674	2.13409324784295	1e+06	924120143	ENPAK19	AK
938	NW_006726576.1	7000001	8000000	311397	292385	444	1.51854575303111	1e+06	925120143	ENPAK19	AK
939	NW_006726576.1	8000001	9000000	324027	304267	371	1.21932381756812	1e+06	926120143	ENPAK19	AK
940	NW_006726576.1	9000001	10000000	346501	326269	370	1.13403357352369	1e+06	927120143	ENPAK19	AK
941	NW_006726576.1	10000001	11000000	435232	410919	757	1.84221221213913	1e+06	928120143	ENPAK19	AK
942	NW_006726576.1	11000001	12000000	342139	320705	467	1.45616688233735	1e+06	929120143	ENPAK19	AK
943	NW_006726576.1	12000001	13000000	349432	330255	281	0.850857670587879	1e+06	930120143	ENPAK19	AK
944	NW_006726576.1	13000001	14000000	404348	389928	870	2.23118114113375	1e+06	931120143	ENPAK19	AK
945	NW_006726576.1	14000001	15000000	435862	423554	747	1.76364761045817	1e+06	932120143	ENPAK19	AK
946	NW_006726576.1	15000001	16000000	465455	452469	918	2.02886827605869	1e+06	933120143	ENPAK19	AK
947	NW_006726576.1	16000001	17000000	458122	438343	638	1.45548120992009	1e+06	934120143	ENPAK19	AK
948	NW_006726576.1	17000001	18000000	422351	406215	817	2.01125020001723	1e+06	935120143	ENPAK19	AK
949	NW_006726576.1	18000001	19000000	390329	375739	889	2.36600406132981	1e+06	936120143	ENPAK19	AK
950	NW_006726576.1	19000001	20000000	423820	409272	991	2.42137258351414	1e+06	937120143	ENPAK19	AK
951	NW_006726577.1	1	1000000	408269	386483	253	0.654621289940308	1e+06	938120143	ENPAK19	AK
952	NW_006726577.1	1000001	1995811	372246	351385	285	0.811076170012949	995811	939120143	ENPAK19	AK
953	NW_006726588.1	1	1000000	331815	324808	296	0.911307603261003	1e+06	940115954	ENPAK19	AK
954	NW_006726588.1	1000001	1994309	242746	237206	132	0.556478335286628	994309	941115954	ENPAK19	AK
955	NW_006726599.1	1	1000000	297838	287706	392	1.36250199856798	1e+06	942110263	ENPAK19	AK
956	NW_006726599.1	1000001	1989929	365600	352950	746	2.11361382632101	989929	943110263	ENPAK19	AK
957	NW_006726610.1	1	1000000	216634	212010	111	0.523560209424084	1e+06	944100192	ENPAK19	AK
958	NW_006726610.1	1000001	1981291	319897	311923	372	1.19260202037041	981291	945100192	ENPAK19	AK
959	NW_006726621.1	1	1000000	403836	389695	438	1.12395591424062	1e+06	946081483	ENPAK19	AK
960	NW_006726621.1	1000001	1979221	340770	329746	303	0.918889084325511	979221	947081483	ENPAK19	AK
961	NW_006726632.1	1	1000000	346632	333649	341	1.02203213556762	1e+06	948060704	ENPAK19	AK
962	NW_006726632.1	1000001	2000000	314694	300099	249	0.829726190357182	1e+06	949060704	ENPAK19	AK
963	NW_006726632.1	2000001	3000000	291657	279610	259	0.926290189907371	1e+06	950060704	ENPAK19	AK
964	NW_006726643.1	1	1000000	380564	365837	641	1.75214644773492	1e+06	951060704	ENPAK19	AK
965	NW_006726643.1	1000001	1943959	375175	360709	466	1.29190011893244	943959	952060704	ENPAK19	AK
966	NW_006726665.1	1	1000000	384457	372436	1042	2.79779613141587	1e+06	953004663	ENPAK19	AK
967	NW_006726665.1	1000001	1920389	377211	365392	969	2.65194640276744	920389	954004663	ENPAK19	AK
968	NW_006726676.1	1	1000000	335529	315044	394	1.25061896116098	1e+06	954925052	ENPAK19	AK
969	NW_006726676.1	1000001	1916457	294391	281499	283	1.00533216814269	916457	955925052	ENPAK19	AK
970	NW_006726687.1	1	1000000	334525	317756	783	2.46415488613905	1e+06	956841509	ENPAK19	AK
971	NW_006726687.1	1000001	2000000	345525	330331	583	1.76489642207362	1e+06	957841509	ENPAK19	AK
972	NW_006726687.1	2000001	3000000	365458	350397	730	2.08335117024404	1e+06	958841509	ENPAK19	AK
973	NW_006726687.1	3000001	4000000	383237	369533	1076	2.91178325075162	1e+06	959841509	ENPAK19	AK
974	NW_006726687.1	4000001	5000000	423475	411110	521	1.26730072243438	1e+06	960841509	ENPAK19	AK
975	NW_006726687.1	5000001	6000000	340427	329157	433	1.31548166984144	1e+06	961841509	ENPAK19	AK
976	NW_006726687.1	6000001	7000000	448455	434421	811	1.86685266135845	1e+06	962841509	ENPAK19	AK
977	NW_006726687.1	7000001	8000000	490081	477311	596	1.24866177397965	1e+06	963841509	ENPAK19	AK
978	NW_006726687.1	8000001	9000000	525918	508779	774	1.52128920415347	1e+06	964841509	ENPAK19	AK
979	NW_006726687.1	9000001	10000000	473651	459205	415	0.903735804270424	1e+06	965841509	ENPAK19	AK
980	NW_006726687.1	10000001	11000000	464294	452544	285	0.629773016546457	1e+06	966841509	ENPAK19	AK
981	NW_006726687.1	11000001	12000000	368760	351326	573	1.63096383415973	1e+06	967841509	ENPAK19	AK
982	NW_006726687.1	12000001	13000000	364691	344035	656	1.90678274012818	1e+06	968841509	ENPAK19	AK
983	NW_006726687.1	13000001	14000000	307661	287652	406	1.41142769735653	1e+06	969841509	ENPAK19	AK
984	NW_006726687.1	14000001	15000000	322755	304423	533	1.75085325353209	1e+06	970841509	ENPAK19	AK
985	NW_006726687.1	15000001	16000000	331247	315226	790	2.50613845304639	1e+06	971841509	ENPAK19	AK
986	NW_006726687.1	16000001	17000000	363218	344854	924	2.67939475836151	1e+06	972841509	ENPAK19	AK
987	NW_006726687.1	17000001	18000000	377046	360190	323	0.896748938060468	1e+06	973841509	ENPAK19	AK
988	NW_006726687.1	18000001	19000000	409815	392392	664	1.69218536565475	1e+06	974841509	ENPAK19	AK
989	NW_006726687.1	19000001	20000000	358664	343842	468	1.36109026820458	1e+06	975841509	ENPAK19	AK
990	NW_006726688.1	1	1000000	361932	346017	832	2.40450613698171	1e+06	976841509	ENPAK19	AK
991	NW_006726688.1	1000001	1895670	310916	296534	243	0.819467582132234	895670	977841509	ENPAK19	AK
992	NW_006726699.1	1	1000000	307566	293567	1176	4.0058998456911	1e+06	978737179	ENPAK19	AK
993	NW_006726699.1	1000001	2000000	330347	314418	770	2.44896920659759	1e+06	979737179	ENPAK19	AK
994	NW_006726699.1	2000001	2692675	208341	202578	489	2.41388502206557	692675	980737179	ENPAK19	AK
995	NW_006726710.1	1	1000000	324838	314457	426	1.35471622511186	1e+06	981429854	ENPAK19	AK
996	NW_006726710.1	1000001	1877528	333287	324390	396	1.22075279755849	877528	982429854	ENPAK19	AK
997	NW_006726721.1	1	1000000	290894	273481	239	0.873918114969596	1e+06	983307382	ENPAK19	AK
998	NW_006726721.1	1000001	2000000	285634	267815	572	2.13580269962474	1e+06	984307382	ENPAK19	AK
999	NW_006726721.1	2000001	3000000	321033	302072	472	1.56254138086284	1e+06	985307382	ENPAK19	AK
1000	NW_006726721.1	3000001	4000000	388189	372038	765	2.05624156672168	1e+06	986307382	ENPAK19	AK
1001	NW_006726732.1	1	1000000	364208	351026	628	1.78904126759841	1e+06	987307382	ENPAK19	AK
1002	NW_006726732.1	1000001	1851816	374956	364568	835	2.29038204121042	851816	988307382	ENPAK19	AK
1003	NW_006726743.1	1	1000000	323871	316995	367	1.15774696761779	1e+06	989159198	ENPAK19	AK
1004	NW_006726743.1	1000001	1805587	233121	227618	140	0.615065592352099	805587	990159198	ENPAK19	AK
1005	NW_006726754.1	1	1000000	322510	304852	369	1.21042341857688	1e+06	990964785	ENPAK19	AK
1006	NW_006726754.1	1000001	1773451	269589	252034	232	0.920510724743487	773451	991964785	ENPAK19	AK
1007	NW_006726765.1	1	1000000	450318	437524	593	1.35535422056847	1e+06	992738236	ENPAK19	AK
1008	NW_006726765.1	1000001	1769164	332353	323934	553	1.70713787376441	769164	993738236	ENPAK19	AK
1009	NW_006726776.1	1	1000000	279043	272844	217	0.79532626702438	1e+06	994507400	ENPAK19	AK
1010	NW_006726776.1	1000001	1763487	233984	229243	105	0.458029252801612	763487	995507400	ENPAK19	AK
1011	NW_006726787.1	1	1000000	292340	284552	292	1.02617447777559	1e+06	996270887	ENPAK19	AK
1012	NW_006726787.1	1000001	1731769	214611	209510	133	0.634814567323755	731769	997270887	ENPAK19	AK
1013	NW_006726798.1	1	1000000	357694	347090	366	1.05448154657293	1e+06	998002656	ENPAK19	AK
1014	NW_006726798.1	1000001	2000000	441191	426684	491	1.15073450141088	1e+06	999002656	ENPAK19	AK
1015	NW_006726798.1	2000001	3000000	412636	397504	690	1.73583158911608	1e+06	1000002656	ENPAK19	AK
1016	NW_006726798.1	3000001	4000000	360204	345935	401	1.15917730209432	1e+06	1001002656	ENPAK19	AK
1017	NW_006726798.1	4000001	5000000	402798	382308	588	1.53802693116545	1e+06	1002002656	ENPAK19	AK
1018	NW_006726798.1	5000001	6000000	438575	414556	626	1.51004930576327	1e+06	1003002656	ENPAK19	AK
1019	NW_006726798.1	6000001	7000000	402990	380870	380	0.997715756032242	1e+06	1004002656	ENPAK19	AK
1020	NW_006726798.1	7000001	8000000	425601	407921	981	2.40487741498967	1e+06	1005002656	ENPAK19	AK
1021	NW_006726798.1	8000001	9000000	410420	390004	883	2.26407934277597	1e+06	1006002656	ENPAK19	AK
1022	NW_006726798.1	9000001	10000000	382882	367568	363	0.98757236756192	1e+06	1007002656	ENPAK19	AK
1023	NW_006726798.1	10000001	11000000	406459	390681	929	2.3778991043844	1e+06	1008002656	ENPAK19	AK
1024	NW_006726798.1	11000001	12000000	475575	461731	520	1.12619685487871	1e+06	1009002656	ENPAK19	AK
1025	NW_006726798.1	12000001	13000000	419838	406170	621	1.52891646354975	1e+06	1010002656	ENPAK19	AK
1026	NW_006726798.1	13000001	14000000	394521	377427	807	2.13816181672217	1e+06	1011002656	ENPAK19	AK
1027	NW_006726798.1	14000001	15000000	391631	370982	501	1.35046983411594	1e+06	1012002656	ENPAK19	AK
1028	NW_006726798.1	15000001	16000000	333870	313824	618	1.96925665341083	1e+06	1013002656	ENPAK19	AK
1029	NW_006726798.1	16000001	17000000	351256	330885	420	1.2693231787479	1e+06	1014002656	ENPAK19	AK
1030	NW_006726798.1	17000001	18000000	416858	393629	691	1.75546009059292	1e+06	1015002656	ENPAK19	AK
1031	NW_006726798.1	18000001	19000000	331777	316255	298	0.942277592449131	1e+06	1016002656	ENPAK19	AK
1032	NW_006726798.1	19000001	20000000	337861	325579	871	2.67523396779276	1e+06	1017002656	ENPAK19	AK
1033	NW_006726798.1	20000001	21000000	477088	452624	669	1.47804800452473	1e+06	1018002656	ENPAK19	AK
1034	NW_006726798.1	21000001	22000000	430060	412308	694	1.68320769909873	1e+06	1019002656	ENPAK19	AK
1035	NW_006726798.1	22000001	23000000	345956	331857	298	0.89797714075641	1e+06	1020002656	ENPAK19	AK
1036	NW_006726798.1	23000001	24000000	357687	340306	651	1.91298419657602	1e+06	1021002656	ENPAK19	AK
1037	NW_006726798.1	24000001	25000000	403575	384740	294	0.764152414617664	1e+06	1022002656	ENPAK19	AK
1038	NW_006726798.1	25000001	26000000	298491	281923	394	1.3975447196575	1e+06	1023002656	ENPAK19	AK
1039	NW_006726798.1	26000001	27000000	371183	349691	466	1.33260507133441	1e+06	1024002656	ENPAK19	AK
1040	NW_006726798.1	27000001	28000000	377225	358360	653	1.82218997655988	1e+06	1025002656	ENPAK19	AK
1041	NW_006726798.1	28000001	29000000	353428	337569	635	1.88109690167047	1e+06	1026002656	ENPAK19	AK
1042	NW_006726798.1	29000001	30000000	400754	386463	835	2.1606208097541	1e+06	1027002656	ENPAK19	AK
1043	NW_006726799.1	1	1000000	230727	224326	84	0.374455034191311	1e+06	1028002656	ENPAK19	AK
1044	NW_006726810.1	1	1000000	352816	341418	491	1.43811984136747	1e+06	1029002656	ENPAK19	AK
1045	NW_006726810.1	1000001	1671847	298655	288963	626	2.16636732038358	671847	1030002656	ENPAK19	AK
1046	NW_006726821.1	1	1000000	324992	312600	732	2.34165067178503	1e+06	1030674503	ENPAK19	AK
1047	NW_006726821.1	1000001	1674992	234780	224539	223	0.993145956827099	674992	1031674503	ENPAK19	AK
1048	NW_006726832.1	1	1000000	428504	412046	911	2.21091819845357	1e+06	1032349495	ENPAK19	AK
1049	NW_006726843.1	1	1000000	329753	317038	408	1.28691197900567	1e+06	1033349495	ENPAK19	AK
1050	NW_006726843.1	1000001	1628335	206758	198529	38	0.191407804401372	628335	1034349495	ENPAK19	AK
1051	NW_006726854.1	1	1000000	311387	296297	755	2.5481189482175	1e+06	1034977830	ENPAK19	AK
1052	NW_006726865.1	1	1000000	353652	341167	606	1.77625620297391	1e+06	1035977830	ENPAK19	AK
1053	NW_006726865.1	1000001	1607107	250520	241699	482	1.99421594628029	607107	1036977830	ENPAK19	AK
1054	NW_006726876.1	1	1000000	321528	300582	455	1.51373003040768	1e+06	1037584937	ENPAK19	AK
1055	NW_006726887.1	1	1000000	345260	329685	710	2.15357083276461	1e+06	1038584937	ENPAK19	AK
1056	NW_006726887.1	1000001	1564062	200823	189244	358	1.89173765086344	564062	1039584937	ENPAK19	AK
1057	NW_006726898.1	1	1000000	306520	299704	179	0.59725595921309	1e+06	1040148999	ENPAK19	AK
1058	NW_006726909.1	1	1000000	364680	347624	733	2.10860009665616	1e+06	1041148999	ENPAK19	AK
1059	NW_006726909.1	1000001	2000000	403655	387008	669	1.72864643624938	1e+06	1042148999	ENPAK19	AK
1060	NW_006726909.1	2000001	3000000	352543	332888	452	1.35781403955685	1e+06	1043148999	ENPAK19	AK
1061	NW_006726909.1	3000001	4000000	406047	385054	753	1.95556986812239	1e+06	1044148999	ENPAK19	AK
1062	NW_006726909.1	4000001	5000000	384401	364444	290	0.795732677722778	1e+06	1045148999	ENPAK19	AK
1063	NW_006726909.1	5000001	6000000	385804	368831	878	2.38049404740925	1e+06	1046148999	ENPAK19	AK
1064	NW_006726909.1	6000001	7000000	380235	364664	539	1.47807296579865	1e+06	1047148999	ENPAK19	AK
1065	NW_006726909.1	7000001	8000000	421215	408005	564	1.3823360007843	1e+06	1048148999	ENPAK19	AK
1066	NW_006726909.1	8000001	9000000	450555	436404	862	1.9752339575256	1e+06	1049148999	ENPAK19	AK
1067	NW_006726909.1	9000001	10000000	393760	375108	616	1.64219371487678	1e+06	1050148999	ENPAK19	AK
1068	NW_006726909.1	10000001	11000000	334831	315064	469	1.48858644592845	1e+06	1051148999	ENPAK19	AK
1069	NW_006726909.1	11000001	12000000	367602	346790	423	1.21975835520055	1e+06	1052148999	ENPAK19	AK
1070	NW_006726909.1	12000001	13000000	365786	345001	563	1.63187932788601	1e+06	1053148999	ENPAK19	AK
1071	NW_006726909.1	13000001	14000000	398685	378201	565	1.49391461154254	1e+06	1054148999	ENPAK19	AK
1072	NW_006726909.1	14000001	15000000	331237	313724	828	2.63926253649705	1e+06	1055148999	ENPAK19	AK
1073	NW_006726909.1	15000001	16000000	370457	355814	489	1.37431354584137	1e+06	1056148999	ENPAK19	AK
1074	NW_006726909.1	16000001	17000000	448248	434632	801	1.84293839385963	1e+06	1057148999	ENPAK19	AK
1075	NW_006726909.1	17000001	18000000	420130	405791	916	2.25731965469909	1e+06	1058148999	ENPAK19	AK
1076	NW_006726909.1	18000001	19000000	445623	432658	318	0.734991610001433	1e+06	1059148999	ENPAK19	AK
1077	NW_006726909.1	19000001	20000000	377860	362299	534	1.47392071189818	1e+06	1060148999	ENPAK19	AK
1078	NW_006726910.1	1	1000000	283320	273016	550	2.0145339467284	1e+06	1061148999	ENPAK19	AK
1079	NW_006726910.1	1000001	1511774	236736	230049	504	2.19083760416259	511774	1062148999	ENPAK19	AK
1080	NW_006726921.1	1	1000000	351364	330738	419	1.26686380155894	1e+06	1062660773	ENPAK19	AK
1081	NW_006726932.1	1	1000000	285844	279695	238	0.850926902518815	1e+06	1063660773	ENPAK19	AK
1082	NW_006726943.1	1	1000000	224846	212343	43	0.202502554828744	1e+06	1064660773	ENPAK19	AK
1083	NW_006726954.1	1	1000000	379895	364969	402	1.10146341196102	1e+06	1065660773	ENPAK19	AK
1084	NW_006726965.1	1	1000000	382959	371572	795	2.13955841667295	1e+06	1066660773	ENPAK19	AK
1085	NW_006726976.1	1	1000000	312465	300927	439	1.45882556234569	1e+06	1067660773	ENPAK19	AK
1086	NW_006726987.1	1	1000000	269395	262330	137	0.522242976403766	1e+06	1068660773	ENPAK19	AK
1087	NW_006726998.1	1	1000000	340193	331392	754	2.27525106218617	1e+06	1069660773	ENPAK19	AK
1088	NW_006727009.1	1	1000000	242221	236430	109	0.461024404686377	1e+06	1070660773	ENPAK19	AK
1089	NW_006727020.1	1	1000000	419565	400803	800	1.99599304396424	1e+06	1071660773	ENPAK19	AK
1090	NW_006727020.1	1000001	2000000	478805	459142	947	2.06254274276803	1e+06	1072660773	ENPAK19	AK
1091	NW_006727020.1	2000001	3000000	404164	389627	551	1.41417304242262	1e+06	1073660773	ENPAK19	AK
1092	NW_006727020.1	3000001	4000000	457960	446084	578	1.29572008859318	1e+06	1074660773	ENPAK19	AK
1093	NW_006727020.1	4000001	5000000	424327	412619	246	0.596191644107518	1e+06	1075660773	ENPAK19	AK
1094	NW_006727020.1	5000001	6000000	501274	489630	111	0.226701795233135	1e+06	1076660773	ENPAK19	AK
1095	NW_006727020.1	6000001	7000000	586659	573470	332	0.578931766265018	1e+06	1077660773	ENPAK19	AK
1096	NW_006727020.1	7000001	8000000	471397	456926	564	1.2343355379208	1e+06	1078660773	ENPAK19	AK
1097	NW_006727020.1	8000001	9000000	391672	378517	999	2.63924737858537	1e+06	1079660773	ENPAK19	AK
1098	NW_006727020.1	9000001	10000000	321879	309697	450	1.45303312592631	1e+06	1080660773	ENPAK19	AK
1099	NW_006727020.1	10000001	11000000	358926	346533	528	1.52366441291306	1e+06	1081660773	ENPAK19	AK
1100	NW_006727020.1	11000001	12000000	297754	283862	415	1.46197800339602	1e+06	1082660773	ENPAK19	AK
1101	NW_006727020.1	12000001	13000000	461857	441172	908	2.05815418929578	1e+06	1083660773	ENPAK19	AK
1102	NW_006727020.1	13000001	14000000	420594	401723	694	1.72755854158213	1e+06	1084660773	ENPAK19	AK
1103	NW_006727020.1	14000001	15000000	423981	402660	613	1.52237619828143	1e+06	1085660773	ENPAK19	AK
1104	NW_006727020.1	15000001	16000000	487303	466372	387	0.829809679826405	1e+06	1086660773	ENPAK19	AK
1105	NW_006727020.1	16000001	17000000	374454	358440	574	1.60138377413235	1e+06	1087660773	ENPAK19	AK
1106	NW_006727020.1	17000001	18000000	427971	409974	974	2.37576041407504	1e+06	1088660773	ENPAK19	AK
1107	NW_006727020.1	18000001	19000000	368530	349731	647	1.84999328054991	1e+06	1089660773	ENPAK19	AK
1108	NW_006727020.1	19000001	19862793	277490	263011	540	2.05314606613412	862793	1090660773	ENPAK19	AK
1109	NW_006727032.1	1	1000000	314524	291916	192	0.657723454692446	1e+06	1091523566	ENPAK19	AK
1110	NW_006727043.1	1	1000000	294810	286385	430	1.50147528676432	1e+06	1092523566	ENPAK19	AK
1111	NW_006727054.1	1	1000000	300327	292841	288	0.983468844868034	1e+06	1093523566	ENPAK19	AK
1112	NW_006727065.1	1	1000000	227133	221068	153	0.692094740079975	1e+06	1094523566	ENPAK19	AK
1113	NW_006727076.1	1	1000000	343369	333172	526	1.57876412183497	1e+06	1095523566	ENPAK19	AK
1114	NW_006727098.1	1	1000000	420459	406667	859	2.11229335057922	1e+06	1096523566	ENPAK19	AK
1115	NW_006727109.1	1	1000000	227349	216455	74	0.341872444618974	1e+06	1097523566	ENPAK19	AK
1116	NW_006727120.1	1	1000000	340273	328737	588	1.78866388632858	1e+06	1098523566	ENPAK19	AK
1117	NW_006727131.1	1	1000000	286711	275261	246	0.893697254605629	1e+06	1099523566	ENPAK19	AK
1118	NW_006727131.1	1000001	2000000	353271	340559	385	1.13049427558808	1e+06	1100523566	ENPAK19	AK
1119	NW_006727131.1	2000001	3000000	417999	398737	556	1.39440282692602	1e+06	1101523566	ENPAK19	AK
1120	NW_006727131.1	3000001	4000000	398247	383314	1107	2.88797174118347	1e+06	1102523566	ENPAK19	AK
1121	NW_006727131.1	4000001	5000000	376996	362828	718	1.97889909268303	1e+06	1103523566	ENPAK19	AK
1122	NW_006727131.1	5000001	6000000	426800	410712	875	2.13044663900738	1e+06	1104523566	ENPAK19	AK
1123	NW_006727131.1	6000001	7000000	366812	352064	674	1.91442465006362	1e+06	1105523566	ENPAK19	AK
1124	NW_006727131.1	7000001	8000000	372123	356973	586	1.64158073579795	1e+06	1106523566	ENPAK19	AK
1125	NW_006727131.1	8000001	9000000	397901	374625	646	1.72439105772439	1e+06	1107523566	ENPAK19	AK
1126	NW_006727131.1	9000001	10000000	327013	313914	546	1.73932988015826	1e+06	1108523566	ENPAK19	AK
1127	NW_006727131.1	10000001	11000000	386316	363945	306	0.840786382557804	1e+06	1109523566	ENPAK19	AK
1128	NW_006727131.1	11000001	12000000	378113	359163	171	0.476106948655624	1e+06	1110523566	ENPAK19	AK
1129	NW_006727131.1	12000001	13000000	384017	367396	541	1.47252555825322	1e+06	1111523566	ENPAK19	AK
1130	NW_006727131.1	13000001	14000000	370236	353277	615	1.74084358732666	1e+06	1112523566	ENPAK19	AK
1131	NW_006727131.1	14000001	15000000	369820	355469	567	1.59507580126537	1e+06	1113523566	ENPAK19	AK
1132	NW_006727131.1	15000001	16000000	378749	361090	872	2.41491041014705	1e+06	1114523566	ENPAK19	AK
1133	NW_006727131.1	16000001	17000000	408356	387561	572	1.47589669755213	1e+06	1115523566	ENPAK19	AK
1134	NW_006727131.1	17000001	18000000	325282	310656	714	2.29836217552534	1e+06	1116523566	ENPAK19	AK
1135	NW_006727131.1	18000001	18718125	257216	246688	430	1.74309248929822	718125	1117523566	ENPAK19	AK
1136	NW_006727143.1	1	1000000	382239	366610	529	1.44295027413328	1e+06	1118241691	ENPAK19	AK
1137	NW_006727165.1	1	1000000	373532	355324	596	1.67734236921795	1e+06	1119241691	ENPAK19	AK
1138	NW_006727176.1	1	1000000	342636	322520	843	2.61379139278184	1e+06	1120241691	ENPAK19	AK
1139	NW_006727187.1	1	1000000	355423	337432	801	2.37381161241376	1e+06	1121241691	ENPAK19	AK
1140	NW_006727198.1	1	1000000	388142	375165	915	2.43892687217624	1e+06	1122241691	ENPAK19	AK
1141	NW_006727209.1	1	1000000	323745	313724	202	0.643878058420777	1e+06	1123241691	ENPAK19	AK
1142	NW_006727220.1	1	1000000	382957	367867	544	1.47879532548448	1e+06	1124241691	ENPAK19	AK
1143	NW_006727231.1	1	1000000	236598	231165	162	0.700798131204983	1e+06	1125241691	ENPAK19	AK
1144	NW_006727242.1	1	1000000	303878	290688	742	2.55256494936151	1e+06	1126241691	ENPAK19	AK
1145	NW_006727242.1	1000001	2000000	302784	288920	455	1.57483040287969	1e+06	1127241691	ENPAK19	AK
1146	NW_006727242.1	2000001	3000000	319829	306230	337	1.10048003134899	1e+06	1128241691	ENPAK19	AK
1147	NW_006727242.1	3000001	4000000	361944	347389	495	1.42491558454643	1e+06	1129241691	ENPAK19	AK
1148	NW_006727242.1	4000001	5000000	290605	280993	435	1.54808126892841	1e+06	1130241691	ENPAK19	AK
1149	NW_006727242.1	5000001	6000000	394736	382847	1029	2.68775777268726	1e+06	1131241691	ENPAK19	AK
1150	NW_006727242.1	6000001	7000000	336808	323792	839	2.59116963976874	1e+06	1132241691	ENPAK19	AK
1151	NW_006727242.1	7000001	8000000	339801	328246	279	0.849972276889894	1e+06	1133241691	ENPAK19	AK
1152	NW_006727242.1	8000001	9000000	430595	417178	793	1.9008672557038	1e+06	1134241691	ENPAK19	AK
1153	NW_006727242.1	9000001	10000000	427344	414427	735	1.77353309509274	1e+06	1135241691	ENPAK19	AK
1154	NW_006727242.1	10000001	11000000	379376	366803	872	2.37729789560064	1e+06	1136241691	ENPAK19	AK
1155	NW_006727242.1	11000001	12000000	461581	445394	861	1.93311988935639	1e+06	1137241691	ENPAK19	AK
1156	NW_006727242.1	12000001	13000000	394262	381327	791	2.07433515067121	1e+06	1138241691	ENPAK19	AK
1157	NW_006727242.1	13000001	14000000	403250	390346	800	2.04946380903096	1e+06	1139241691	ENPAK19	AK
1158	NW_006727242.1	14000001	15000000	483754	466557	875	1.87544072857121	1e+06	1140241691	ENPAK19	AK
1159	NW_006727242.1	15000001	16000000	511456	492285	944	1.9175883888398	1e+06	1141241691	ENPAK19	AK
1160	NW_006727242.1	16000001	17000000	422367	403699	993	2.45975343015464	1e+06	1142241691	ENPAK19	AK
1161	NW_006727242.1	17000001	18000000	369342	348442	559	1.60428421372854	1e+06	1143241691	ENPAK19	AK
1162	NW_006727243.1	1	1000000	233511	227785	142	0.623394867967601	1e+06	1144241691	ENPAK19	AK
1163	NW_006727265.1	1	1000000	227791	214965	65	0.302374805200847	1e+06	1145241691	ENPAK19	AK
1164	NW_006727353.1	1	1000000	347260	326173	440	1.34897738316783	1e+06	1146241691	ENPAK19	AK
1165	NW_006727353.1	1000001	2000000	382216	357335	461	1.29010592301342	1e+06	1147241691	ENPAK19	AK
1166	NW_006727353.1	2000001	3000000	371756	347921	858	2.46607706921974	1e+06	1148241691	ENPAK19	AK
1167	NW_006727353.1	3000001	4000000	374548	354458	474	1.33725293264646	1e+06	1149241691	ENPAK19	AK
1168	NW_006727353.1	4000001	5000000	415923	393200	803	2.04221770091556	1e+06	1150241691	ENPAK19	AK
1169	NW_006727353.1	5000001	6000000	379932	362121	564	1.55749045208646	1e+06	1151241691	ENPAK19	AK
1170	NW_006727353.1	6000001	7000000	333897	321472	486	1.51179573959785	1e+06	1152241691	ENPAK19	AK
1171	NW_006727353.1	7000001	8000000	323709	313879	962	3.06487531819587	1e+06	1153241691	ENPAK19	AK
1172	NW_006727353.1	8000001	9000000	283987	269604	729	2.70396581653091	1e+06	1154241691	ENPAK19	AK
1173	NW_006727353.1	9000001	10000000	266767	256015	879	3.43339257465383	1e+06	1155241691	ENPAK19	AK
1174	NW_006727353.1	10000001	11000000	350643	339074	470	1.38612810183028	1e+06	1156241691	ENPAK19	AK
1175	NW_006727353.1	11000001	12000000	325396	307825	356	1.15650125883213	1e+06	1157241691	ENPAK19	AK
1176	NW_006727353.1	12000001	13000000	368696	347962	457	1.31336180387514	1e+06	1158241691	ENPAK19	AK
1177	NW_006727353.1	13000001	14000000	362003	342670	584	1.70426357720256	1e+06	1159241691	ENPAK19	AK
1178	NW_006727353.1	14000001	15000000	380778	357151	442	1.23757178336334	1e+06	1160241691	ENPAK19	AK
1179	NW_006727353.1	15000001	16000000	304822	285421	408	1.42946734823296	1e+06	1161241691	ENPAK19	AK
1180	NW_006727353.1	16000001	17000000	373818	353112	345	0.977027118874465	1e+06	1162241691	ENPAK19	AK
1181	NW_006727353.1	17000001	17782117	230885	219185	408	1.8614412482606	782117	1163241691	ENPAK19	AK
1182	NW_006727463.1	1	1000000	387568	371471	407	1.0956440745038	1e+06	1164023808	ENPAK19	AK
1183	NW_006727463.1	1000001	2000000	358419	339143	701	2.06697469798875	1e+06	1165023808	ENPAK19	AK
1184	NW_006727463.1	2000001	3000000	373886	353003	410	1.16146321702648	1e+06	1166023808	ENPAK19	AK
1185	NW_006727463.1	3000001	4000000	411957	388753	618	1.58969834316391	1e+06	1167023808	ENPAK19	AK
1186	NW_006727463.1	4000001	5000000	378298	356425	436	1.22325875008768	1e+06	1168023808	ENPAK19	AK
1187	NW_006727463.1	5000001	6000000	380637	358930	544	1.51561585824534	1e+06	1169023808	ENPAK19	AK
1188	NW_006727463.1	6000001	7000000	478602	453517	545	1.20171900943074	1e+06	1170023808	ENPAK19	AK
1189	NW_006727463.1	7000001	8000000	498660	475363	368	0.774145232169942	1e+06	1171023808	ENPAK19	AK
1190	NW_006727463.1	8000001	9000000	407023	387497	460	1.18710596469134	1e+06	1172023808	ENPAK19	AK
1191	NW_006727463.1	9000001	10000000	386006	364954	597	1.63582259682042	1e+06	1173023808	ENPAK19	AK
1192	NW_006727463.1	10000001	11000000	381639	364661	366	1.00367190349393	1e+06	1174023808	ENPAK19	AK
1193	NW_006727463.1	11000001	12000000	345787	331016	206	0.622326413224738	1e+06	1175023808	ENPAK19	AK
1194	NW_006727463.1	12000001	13000000	370564	355860	754	2.11881076827966	1e+06	1176023808	ENPAK19	AK
1195	NW_006727463.1	13000001	14000000	391664	375844	486	1.29308968614638	1e+06	1177023808	ENPAK19	AK
1196	NW_006727463.1	14000001	15000000	410482	393598	471	1.19665242201434	1e+06	1178023808	ENPAK19	AK
1197	NW_006727463.1	15000001	16000000	399400	383003	747	1.95037636780913	1e+06	1179023808	ENPAK19	AK
1198	NW_006727463.1	16000001	17000000	336664	316287	534	1.68834002029802	1e+06	1180023808	ENPAK19	AK
1199	NW_006727463.1	17000001	18000000	342292	319080	543	1.70176758179767	1e+06	1181023808	ENPAK19	AK
1200	NW_006727463.1	18000001	19000000	417414	393991	633	1.60663568457147	1e+06	1182023808	ENPAK19	AK
1201	NW_006727463.1	19000001	20000000	398154	378110	548	1.44931369178281	1e+06	1183023808	ENPAK19	AK
1202	NW_006727463.1	20000001	21000000	386544	371855	529	1.4225975178497	1e+06	1184023808	ENPAK19	AK
1203	NW_006727463.1	21000001	22000000	368974	354495	672	1.89565438158507	1e+06	1185023808	ENPAK19	AK
1204	NW_006727463.1	22000001	23000000	418021	402844	548	1.3603280674405	1e+06	1186023808	ENPAK19	AK
1205	NW_006727463.1	23000001	24000000	401205	380674	763	2.00433967121474	1e+06	1187023808	ENPAK19	AK
1206	NW_006727463.1	24000001	25000000	430752	407284	624	1.53210045079109	1e+06	1188023808	ENPAK19	AK
1207	NW_006727463.1	25000001	26000000	412392	389473	353	0.906352943593009	1e+06	1189023808	ENPAK19	AK
1208	NW_006727463.1	26000001	27000000	373189	354219	401	1.13206801442046	1e+06	1190023808	ENPAK19	AK
1209	NW_006727463.1	27000001	28000000	431409	405182	682	1.68319421889423	1e+06	1191023808	ENPAK19	AK
1210	NW_006727463.1	28000001	29000000	382712	360435	489	1.35669399475634	1e+06	1192023808	ENPAK19	AK
1211	NW_006727463.1	29000001	30000000	363811	346369	707	2.04117574032318	1e+06	1193023808	ENPAK19	AK
1212	NW_006727463.1	30000001	31000000	430019	411816	939	2.28014453056705	1e+06	1194023808	ENPAK19	AK
1213	NW_006727463.1	31000001	32000000	360102	343477	591	1.72063922766299	1e+06	1195023808	ENPAK19	AK
1214	NW_006727463.1	32000001	33000000	366967	349659	300	0.857978773605141	1e+06	1196023808	ENPAK19	AK
1215	NW_006727463.1	33000001	34000000	394672	380327	377	0.991252264498708	1e+06	1197023808	ENPAK19	AK
1216	NW_006727463.1	34000001	35000000	428887	411918	872	2.11692618433766	1e+06	1198023808	ENPAK19	AK
1217	NW_006727463.1	35000001	36000000	394880	380687	559	1.4683979227029	1e+06	1199023808	ENPAK19	AK
1218	NW_006727464.1	1	1000000	452289	437661	769	1.75706768480628	1e+06	1200023808	ENPAK19	AK
1219	NW_006727464.1	1000001	2000000	482880	463135	1161	2.50682846254332	1e+06	1201023808	ENPAK19	AK
1220	NW_006727464.1	2000001	3000000	494365	476469	1019	2.13864910413899	1e+06	1202023808	ENPAK19	AK
1221	NW_006727464.1	3000001	4000000	411191	398558	664	1.666005951455	1e+06	1203023808	ENPAK19	AK
1222	NW_006727464.1	4000001	5000000	411852	397320	646	1.6258934863586	1e+06	1204023808	ENPAK19	AK
1223	NW_006727464.1	5000001	6000000	429895	412663	777	1.88289233587697	1e+06	1205023808	ENPAK19	AK
1224	NW_006727464.1	6000001	7000000	468641	451521	1143	2.53144372022564	1e+06	1206023808	ENPAK19	AK
1225	NW_006727464.1	7000001	8000000	414904	399590	1452	3.63372456768187	1e+06	1207023808	ENPAK19	AK
1226	NW_006727464.1	8000001	9000000	449300	433640	800	1.84484826123051	1e+06	1208023808	ENPAK19	AK
1227	NW_006727464.1	9000001	10000000	352331	339776	310	0.912365793934828	1e+06	1209023808	ENPAK19	AK
1228	NW_006727464.1	10000001	11000000	449143	433457	695	1.60338857141539	1e+06	1210023808	ENPAK19	AK
1229	NW_006727464.1	11000001	12000000	404960	388048	501	1.29107739248753	1e+06	1211023808	ENPAK19	AK
1230	NW_006727464.1	12000001	13000000	431526	415670	645	1.55171169437294	1e+06	1212023808	ENPAK19	AK
1231	NW_006727464.1	13000001	14000000	442345	426679	955	2.23821655155281	1e+06	1213023808	ENPAK19	AK
1232	NW_006727464.1	14000001	15000000	447064	428555	615	1.43505501044207	1e+06	1214023808	ENPAK19	AK
1233	NW_006727464.1	15000001	16000000	402273	384272	1063	2.76626972561103	1e+06	1215023808	ENPAK19	AK
1234	NW_006727464.1	16000001	17000000	447009	430916	959	2.22549174317036	1e+06	1216023808	ENPAK19	AK
1235	NW_006727464.1	17000001	17558029	239648	230358	577	2.50479688137595	558029	1217023808	ENPAK19	AK
1236	NW_006727575.1	1	1000000	393336	377698	718	1.90098967958528	1e+06	1217581837	ENPAK19	AK
1237	NW_006727575.1	1000001	2000000	430994	416600	1191	2.85885741718675	1e+06	1218581837	ENPAK19	AK
1238	NW_006727575.1	2000001	3000000	412755	398147	792	1.98921503866662	1e+06	1219581837	ENPAK19	AK
1239	NW_006727575.1	3000001	4000000	479810	462417	841	1.81870476215191	1e+06	1220581837	ENPAK19	AK
1240	NW_006727575.1	4000001	5000000	429613	413596	539	1.30320409288291	1e+06	1221581837	ENPAK19	AK
1241	NW_006727575.1	5000001	6000000	407974	394975	833	2.10899424014178	1e+06	1222581837	ENPAK19	AK
1242	NW_006727575.1	6000001	7000000	371776	357236	711	1.99028093473222	1e+06	1223581837	ENPAK19	AK
1243	NW_006727575.1	7000001	8000000	460882	444669	904	2.03297284047235	1e+06	1224581837	ENPAK19	AK
1244	NW_006727575.1	8000001	9000000	395963	378983	1279	3.37482156191703	1e+06	1225581837	ENPAK19	AK
1245	NW_006727575.1	9000001	10000000	472796	453686	1302	2.8698262675066	1e+06	1226581837	ENPAK19	AK
1246	NW_006727575.1	10000001	11000000	464419	452665	764	1.68778235560514	1e+06	1227581837	ENPAK19	AK
1247	NW_006727575.1	11000001	12000000	376919	365256	223	0.610530696278774	1e+06	1228581837	ENPAK19	AK
1248	NW_006727575.1	12000001	13000000	497466	484694	492	1.01507342777092	1e+06	1229581837	ENPAK19	AK
1249	NW_006727575.1	13000001	14000000	402110	386895	449	1.1605215885447	1e+06	1230581837	ENPAK19	AK
1250	NW_006727575.1	14000001	15000000	408637	387676	415	1.07048153612811	1e+06	1231581837	ENPAK19	AK
1251	NW_006727575.1	15000001	16000000	418075	399966	598	1.49512708580229	1e+06	1232581837	ENPAK19	AK
1252	NW_006727686.1	1	1000000	321559	307441	318	1.03434480111631	1e+06	1233581837	ENPAK19	AK
1253	NW_006727686.1	1000001	2000000	283577	266097	375	1.40926053281322	1e+06	1234581837	ENPAK19	AK
1254	NW_006727686.1	2000001	3000000	336133	315163	623	1.97675488556715	1e+06	1235581837	ENPAK19	AK
1255	NW_006727686.1	3000001	4000000	396193	373899	510	1.36400471785161	1e+06	1236581837	ENPAK19	AK
1256	NW_006727686.1	4000001	5000000	371473	355581	693	1.94892303019565	1e+06	1237581837	ENPAK19	AK
1257	NW_006727686.1	5000001	6000000	386721	363645	1026	2.82143299096646	1e+06	1238581837	ENPAK19	AK
1258	NW_006727686.1	6000001	7000000	379373	353476	485	1.3720874967466	1e+06	1239581837	ENPAK19	AK
1259	NW_006727686.1	7000001	8000000	323985	305015	620	2.03268691703687	1e+06	1240581837	ENPAK19	AK
1260	NW_006727686.1	8000001	9000000	385703	363198	817	2.24946172611083	1e+06	1241581837	ENPAK19	AK
1261	NW_006727686.1	9000001	10000000	321105	303597	1308	4.30834296781589	1e+06	1242581837	ENPAK19	AK
1262	NW_006727686.1	10000001	11000000	362197	345731	1087	3.14406286968771	1e+06	1243581837	ENPAK19	AK
1263	NW_006727686.1	11000001	12000000	331676	314082	761	2.42293413821868	1e+06	1244581837	ENPAK19	AK
1264	NW_006727686.1	12000001	13000000	328430	311360	720	2.31243576567318	1e+06	1245581837	ENPAK19	AK
1265	NW_006727686.1	13000001	14000000	332757	313073	701	2.23909439651455	1e+06	1246581837	ENPAK19	AK
1266	NW_006727686.1	14000001	15000000	338267	316206	864	2.73239596971594	1e+06	1247581837	ENPAK19	AK
1267	NW_006727686.1	15000001	16000000	309451	286280	740	2.58488193377113	1e+06	1248581837	ENPAK19	AK
1268	NW_006727686.1	16000001	17000000	381312	366059	1032	2.81921766709738	1e+06	1249581837	ENPAK19	AK
1269	NW_006727686.1	17000001	18000000	346203	328396	1160	3.53232073472271	1e+06	1250581837	ENPAK19	AK
1270	NW_006727686.1	18000001	19000000	436705	414349	1031	2.48824058945478	1e+06	1251581837	ENPAK19	AK
1271	NW_006727686.1	19000001	19844855	317081	302564	934	3.08695019896617	844855	1252581837	ENPAK19	AK
1272	NW_006727797.1	1	1000000	428760	414490	712	1.71777364954522	1e+06	1253426692	ENPAK19	AK
1273	NW_006727797.1	1000001	2000000	414810	401467	724	1.80338608154593	1e+06	1254426692	ENPAK19	AK
1274	NW_006727797.1	2000001	3000000	404005	389997	419	1.07436723872235	1e+06	1255426692	ENPAK19	AK
1275	NW_006727797.1	3000001	4000000	347184	330292	613	1.85593353759704	1e+06	1256426692	ENPAK19	AK
1276	NW_006727797.1	4000001	5000000	380743	367736	409	1.11221093393086	1e+06	1257426692	ENPAK19	AK
1277	NW_006727797.1	5000001	6000000	482508	468711	732	1.56172993593067	1e+06	1258426692	ENPAK19	AK
1278	NW_006727797.1	6000001	7000000	411090	397944	702	1.7640673059526	1e+06	1259426692	ENPAK19	AK
1279	NW_006727797.1	7000001	8000000	335996	323938	810	2.50047848662398	1e+06	1260426692	ENPAK19	AK
1280	NW_006727797.1	8000001	9000000	370606	357383	902	2.52390292767143	1e+06	1261426692	ENPAK19	AK
1281	NW_006727797.1	9000001	10000000	433273	418552	459	1.0966379326822	1e+06	1262426692	ENPAK19	AK
1282	NW_006727797.1	10000001	11000000	366641	351808	350	0.994860833181735	1e+06	1263426692	ENPAK19	AK
1283	NW_006727797.1	11000001	12000000	443305	429461	481	1.12000856888053	1e+06	1264426692	ENPAK19	AK
1284	NW_006727797.1	12000001	13000000	401415	386578	577	1.49258364418048	1e+06	1265426692	ENPAK19	AK
1285	NW_006727797.1	13000001	14000000	426155	413419	683	1.65207694856792	1e+06	1266426692	ENPAK19	AK
1286	NW_006727797.1	14000001	15000000	434848	416342	1129	2.71171296674369	1e+06	1267426692	ENPAK19	AK
1287	NW_006727797.1	15000001	15668794	313822	298541	593	1.98632683617996	668794	1268426692	ENPAK19	AK
1288	NW_006727908.1	1	1000000	393416	381495	710	1.86109909697375	1e+06	1269095486	ENPAK19	AK
1289	NW_006727908.1	1000001	2000000	401563	383194	1026	2.67749495033847	1e+06	1270095486	ENPAK19	AK
1290	NW_006727908.1	2000001	3000000	409961	387937	895	2.3070756334147	1e+06	1271095486	ENPAK19	AK
1291	NW_006727908.1	3000001	4000000	354366	330948	679	2.05168183521278	1e+06	1272095486	ENPAK19	AK
1292	NW_006727908.1	4000001	5000000	343575	327281	797	2.4352162209233	1e+06	1273095486	ENPAK19	AK
1293	NW_006727908.1	5000001	6000000	402563	384161	394	1.0256116576123	1e+06	1274095486	ENPAK19	AK
1294	NW_006727908.1	6000001	7000000	411747	399267	755	1.89096519371749	1e+06	1275095486	ENPAK19	AK
1295	NW_006727908.1	7000001	8000000	406966	395359	554	1.40125809707127	1e+06	1276095486	ENPAK19	AK
1296	NW_006727908.1	8000001	9000000	429340	416211	1016	2.44106955366389	1e+06	1277095486	ENPAK19	AK
1297	NW_006727908.1	9000001	10000000	450029	434675	1258	2.89411629378271	1e+06	1278095486	ENPAK19	AK
1298	NW_006727908.1	10000001	11000000	498485	481963	1383	2.86951487977293	1e+06	1279095486	ENPAK19	AK
1299	NW_006727908.1	11000001	12000000	473705	457234	815	1.78245712261118	1e+06	1280095486	ENPAK19	AK
1300	NW_006727908.1	12000001	13000000	455028	441093	893	2.02451637183088	1e+06	1281095486	ENPAK19	AK
1301	NW_006727908.1	13000001	14000000	444089	428018	797	1.86207122130378	1e+06	1282095486	ENPAK19	AK
1302	NW_006727908.1	14000001	15000000	440133	427277	1270	2.97231070242489	1e+06	1283095486	ENPAK19	AK
1303	NW_006727908.1	15000001	15512866	201183	195863	368	1.87886430821544	512866	1284095486	ENPAK19	AK
1304	NW_006728019.1	1	1000000	349727	336874	540	1.60297321847338	1e+06	1284608352	ENPAK19	AK
1305	NW_006728019.1	1000001	2000000	355674	338552	687	2.02923036933765	1e+06	1285608352	ENPAK19	AK
1306	NW_006728019.1	2000001	3000000	386043	370849	576	1.55319280893302	1e+06	1286608352	ENPAK19	AK
1307	NW_006728019.1	3000001	4000000	368821	351091	893	2.54350011820297	1e+06	1287608352	ENPAK19	AK
1308	NW_006728019.1	4000001	5000000	412218	391846	658	1.67923112651399	1e+06	1288608352	ENPAK19	AK
1309	NW_006728019.1	5000001	6000000	399273	381761	526	1.37782539337439	1e+06	1289608352	ENPAK19	AK
1310	NW_006728019.1	6000001	7000000	422943	401834	790	1.96598595439908	1e+06	1290608352	ENPAK19	AK
1311	NW_006728019.1	7000001	8000000	412871	393998	1282	3.25382362347017	1e+06	1291608352	ENPAK19	AK
1312	NW_006728019.1	8000001	9000000	344574	329322	652	1.97982521665725	1e+06	1292608352	ENPAK19	AK
1313	NW_006728019.1	9000001	10000000	358675	336372	459	1.36456066497806	1e+06	1293608352	ENPAK19	AK
1314	NW_006728019.1	10000001	11000000	414293	391850	374	0.954446854663774	1e+06	1294608352	ENPAK19	AK
1315	NW_006728019.1	11000001	12000000	392104	368833	437	1.18481806129061	1e+06	1295608352	ENPAK19	AK
1316	NW_006728019.1	12000001	13000000	368455	349120	355	1.01684234647113	1e+06	1296608352	ENPAK19	AK
1317	NW_006728019.1	13000001	14000000	365933	347944	509	1.46287908399053	1e+06	1297608352	ENPAK19	AK
1318	NW_006728019.1	14000001	15000000	403173	387573	640	1.65130181927018	1e+06	1298608352	ENPAK19	AK
1319	NW_006728019.1	15000001	16000000	343568	326143	570	1.74769962869048	1e+06	1299608352	ENPAK19	AK
1320	NW_006728019.1	16000001	17000000	288966	268390	159	0.592421476209993	1e+06	1300608352	ENPAK19	AK
1321	NW_006728129.1	1	1000000	493211	479862	1073	2.23605953378263	1e+06	1301608352	ENPAK19	AK
1322	NW_006728129.1	1000001	2000000	451308	439618	892	2.02903429795868	1e+06	1302608352	ENPAK19	AK
1323	NW_006728129.1	2000001	3000000	512892	495402	1258	2.53935187988745	1e+06	1303608352	ENPAK19	AK
1324	NW_006728129.1	3000001	4000000	435142	417811	1215	2.9080134319106	1e+06	1304608352	ENPAK19	AK
1325	NW_006728129.1	4000001	5000000	443282	428912	747	1.74161599582199	1e+06	1305608352	ENPAK19	AK
1326	NW_006728129.1	5000001	6000000	455612	442081	1224	2.76872337874733	1e+06	1306608352	ENPAK19	AK
1327	NW_006728129.1	6000001	7000000	382965	369048	936	2.53625544644599	1e+06	1307608352	ENPAK19	AK
1328	NW_006728129.1	7000001	8000000	379881	361461	723	2.0002157909152	1e+06	1308608352	ENPAK19	AK
1329	NW_006728129.1	8000001	9000000	421804	403820	678	1.6789658758853	1e+06	1309608352	ENPAK19	AK
1330	NW_006728129.1	9000001	10000000	395519	378205	664	1.75566161208868	1e+06	1310608352	ENPAK19	AK
1331	NW_006728129.1	10000001	11000000	392796	379416	613	1.6156408796677	1e+06	1311608352	ENPAK19	AK
1332	NW_006728129.1	11000001	12000000	382801	372855	428	1.14789931742903	1e+06	1312608352	ENPAK19	AK
1333	NW_006728129.1	12000001	13000000	349749	338582	479	1.41472375968008	1e+06	1313608352	ENPAK19	AK
1334	NW_006728129.1	13000001	14000000	353068	339424	881	2.59557367775997	1e+06	1314608352	ENPAK19	AK
1335	NW_006728129.1	14000001	15000000	378012	365829	835	2.28248717296879	1e+06	1315608352	ENPAK19	AK
1336	NW_006728239.1	1	1000000	433059	417633	922	2.20767994866306	1e+06	1316608352	ENPAK19	AK
1337	NW_006728239.1	1000001	2000000	415745	402084	735	1.82797624376996	1e+06	1317608352	ENPAK19	AK
1338	NW_006728239.1	2000001	3000000	434659	416658	987	2.36884927206486	1e+06	1318608352	ENPAK19	AK
1339	NW_006728239.1	3000001	4000000	472926	449547	805	1.7906915183507	1e+06	1319608352	ENPAK19	AK
1340	NW_006728239.1	4000001	5000000	477329	457788	435	0.950221499908254	1e+06	1320608352	ENPAK19	AK
1341	NW_006728239.1	5000001	6000000	487142	472205	1581	3.34812210798276	1e+06	1321608352	ENPAK19	AK
1342	NW_006728239.1	6000001	7000000	461545	447082	1117	2.49842310806519	1e+06	1322608352	ENPAK19	AK
1343	NW_006728239.1	7000001	8000000	495232	483626	531	1.09795585845261	1e+06	1323608352	ENPAK19	AK
1344	NW_006728239.1	8000001	9000000	447797	434555	794	1.82715651643635	1e+06	1324608352	ENPAK19	AK
1345	NW_006728239.1	9000001	10000000	486798	472580	1023	2.16471285285031	1e+06	1325608352	ENPAK19	AK
1346	NW_006728239.1	10000001	11000000	534087	518452	867	1.67228595897017	1e+06	1326608352	ENPAK19	AK
1347	NW_006728239.1	11000001	12000000	523040	509351	417	0.818688880555845	1e+06	1327608352	ENPAK19	AK
1348	NW_006728239.1	12000001	13000000	551889	539679	579	1.07285997787574	1e+06	1328608352	ENPAK19	AK
1349	NW_006728239.1	13000001	14000000	486748	474201	750	1.58160779922438	1e+06	1329608352	ENPAK19	AK
1350	NW_006728239.1	14000001	14589388	239555	231459	262	1.13194993497768	589388	1330608352	ENPAK19	AK
1351	NW_006728348.1	1	1000000	423450	409477	1036	2.53005663321749	1e+06	1331197740	ENPAK19	AK
1352	NW_006728348.1	1000001	2000000	489809	473343	1397	2.95134817669217	1e+06	1332197740	ENPAK19	AK
1353	NW_006728348.1	2000001	3000000	489476	472295	1567	3.31784160323527	1e+06	1333197740	ENPAK19	AK
1354	NW_006728348.1	3000001	4000000	434101	414815	825	1.98883839784	1e+06	1334197740	ENPAK19	AK
1355	NW_006728348.1	4000001	5000000	401181	381968	1162	3.04213965567796	1e+06	1335197740	ENPAK19	AK
1356	NW_006728348.1	5000001	6000000	438969	421868	720	1.70669498516124	1e+06	1336197740	ENPAK19	AK
1357	NW_006728348.1	6000001	7000000	407226	388294	647	1.66626319232334	1e+06	1337197740	ENPAK19	AK
1358	NW_006728348.1	7000001	8000000	455314	435567	1062	2.43820124114086	1e+06	1338197740	ENPAK19	AK
1359	NW_006728348.1	8000001	9000000	438283	420633	1115	2.65076682048246	1e+06	1339197740	ENPAK19	AK
1360	NW_006728348.1	9000001	10000000	416541	402265	899	2.23484518911663	1e+06	1340197740	ENPAK19	AK
1361	NW_006728348.1	10000001	11000000	478524	461383	842	1.82494803666368	1e+06	1341197740	ENPAK19	AK
1362	NW_006728348.1	11000001	12000000	405992	387353	799	2.06271798591982	1e+06	1342197740	ENPAK19	AK
1363	NW_006728348.1	12000001	13000000	447953	429672	650	1.51278184289411	1e+06	1343197740	ENPAK19	AK
1364	NW_006728348.1	13000001	14000000	376832	354343	756	2.13352599035398	1e+06	1344197740	ENPAK19	AK
1365	NW_006728459.1	1	1000000	420610	395938	213	0.537963014411347	1e+06	1345197740	ENPAK19	AK
1366	NW_006728459.1	1000001	2000000	357472	338726	57	0.168277604907802	1e+06	1346197740	ENPAK19	AK
1367	NW_006728459.1	2000001	3000000	287163	269628	26	0.096429154242141	1e+06	1347197740	ENPAK19	AK
1368	NW_006728459.1	3000001	4000000	300586	281887	30	0.106425624452351	1e+06	1348197740	ENPAK19	AK
1369	NW_006728459.1	4000001	5000000	328726	308863	205	0.663724693472511	1e+06	1349197740	ENPAK19	AK
1370	NW_006728459.1	5000001	6000000	377416	354936	370	1.042441454234	1e+06	1350197740	ENPAK19	AK
1371	NW_006728459.1	6000001	7000000	432798	409436	687	1.67791791635323	1e+06	1351197740	ENPAK19	AK
1372	NW_006728459.1	7000001	8000000	400135	383885	477	1.24255962071975	1e+06	1352197740	ENPAK19	AK
1373	NW_006728459.1	8000001	9000000	400298	379884	638	1.67946004569816	1e+06	1353197740	ENPAK19	AK
1374	NW_006728459.1	9000001	10000000	380323	362848	674	1.85752711879354	1e+06	1354197740	ENPAK19	AK
1375	NW_006728459.1	10000001	11000000	397212	378873	627	1.65490810904973	1e+06	1355197740	ENPAK19	AK
1376	NW_006728459.1	11000001	12000000	381008	365647	469	1.28265786400545	1e+06	1356197740	ENPAK19	AK
1377	NW_006728459.1	12000001	13000000	434092	412133	917	2.22500988758483	1e+06	1357197740	ENPAK19	AK
1378	NW_006728459.1	13000001	14000000	424417	404314	710	1.75606088337282	1e+06	1358197740	ENPAK19	AK
1379	NW_006728570.1	1	1000000	350113	337987	662	1.95865521454967	1e+06	1359197740	ENPAK19	AK
1380	NW_006728570.1	1000001	2000000	341539	329062	680	2.06647987309382	1e+06	1360197740	ENPAK19	AK
1381	NW_006728570.1	2000001	3000000	360172	345026	1224	3.54755873470405	1e+06	1361197740	ENPAK19	AK
1382	NW_006728570.1	3000001	4000000	401311	390410	561	1.43695089777413	1e+06	1362197740	ENPAK19	AK
1383	NW_006728570.1	4000001	5000000	419842	410170	262	0.638759538727845	1e+06	1363197740	ENPAK19	AK
1384	NW_006728570.1	5000001	6000000	340760	329919	461	1.39731267371688	1e+06	1364197740	ENPAK19	AK
1385	NW_006728570.1	6000001	7000000	321191	308514	723	2.34349170540073	1e+06	1365197740	ENPAK19	AK
1386	NW_006728570.1	7000001	8000000	430660	415773	1067	2.56630420926804	1e+06	1366197740	ENPAK19	AK
1387	NW_006728570.1	8000001	9000000	499045	478643	427	0.892105389611882	1e+06	1367197740	ENPAK19	AK
1388	NW_006728570.1	9000001	10000000	410961	394837	1023	2.59094259149978	1e+06	1368197740	ENPAK19	AK
1389	NW_006728570.1	10000001	11000000	418444	405376	739	1.82299889485317	1e+06	1369197740	ENPAK19	AK
1390	NW_006728570.1	11000001	12000000	411410	400632	593	1.48016134507478	1e+06	1370197740	ENPAK19	AK
1391	NW_006728570.1	12000001	13000000	434964	424698	852	2.00613141573542	1e+06	1371197740	ENPAK19	AK
1392	NW_006728570.1	13000001	14000000	477066	463409	907	1.95723432216465	1e+06	1372197740	ENPAK19	AK
1393	NW_006728570.1	14000001	15000000	371287	360279	593	1.64594661359668	1e+06	1373197740	ENPAK19	AK
1394	NW_006728570.1	15000001	16000000	454300	441954	1087	2.45953198749191	1e+06	1374197740	ENPAK19	AK
1395	NW_006728570.1	16000001	17000000	366319	353133	675	1.9114611208808	1e+06	1375197740	ENPAK19	AK
1396	NW_006728570.1	17000001	18000000	366029	353674	651	1.84067813862484	1e+06	1376197740	ENPAK19	AK
1397	NW_006728570.1	18000001	19000000	337052	311059	265	0.851928412294774	1e+06	1377197740	ENPAK19	AK
1398	NW_006728570.1	19000001	20000000	287993	269013	342	1.27131402571623	1e+06	1378197740	ENPAK19	AK
1399	NW_006728570.1	20000001	21000000	276489	259107	269	1.03818113752234	1e+06	1379197740	ENPAK19	AK
1400	NW_006728570.1	21000001	22000000	332522	313336	315	1.00531059310134	1e+06	1380197740	ENPAK19	AK
1401	NW_006728570.1	22000001	23000000	391743	372183	338	0.908155396673142	1e+06	1381197740	ENPAK19	AK
1402	NW_006728570.1	23000001	24000000	377323	361915	551	1.52245693049473	1e+06	1382197740	ENPAK19	AK
1403	NW_006728570.1	24000001	25000000	393995	376674	492	1.30616926042148	1e+06	1383197740	ENPAK19	AK
1404	NW_006728570.1	25000001	26000000	381872	364224	915	2.51219030047443	1e+06	1384197740	ENPAK19	AK
1405	NW_006728570.1	26000001	27000000	395959	381318	707	1.85409553181334	1e+06	1385197740	ENPAK19	AK
1406	NW_006728570.1	27000001	28000000	381269	365166	878	2.40438595049923	1e+06	1386197740	ENPAK19	AK
1407	NW_006728570.1	28000001	29000000	425458	407783	1057	2.59206489726153	1e+06	1387197740	ENPAK19	AK
1408	NW_006728570.1	29000001	30000000	351920	335914	959	2.85489738444959	1e+06	1388197740	ENPAK19	AK
1409	NW_006728570.1	30000001	31000000	342471	328331	575	1.75128148118819	1e+06	1389197740	ENPAK19	AK
1410	NW_006728570.1	31000001	32000000	415062	402361	562	1.39675564977719	1e+06	1390197740	ENPAK19	AK
1411	NW_006728570.1	32000001	33000000	415445	404773	469	1.15867412105056	1e+06	1391197740	ENPAK19	AK
1412	NW_006728570.1	33000001	34000000	391277	373837	425	1.1368591123939	1e+06	1392197740	ENPAK19	AK
1413	NW_006728570.1	34000001	35000000	394257	374448	279	0.745096782463787	1e+06	1393197740	ENPAK19	AK
1414	NW_006728570.1	35000001	36000000	427524	412810	411	0.99561541629321	1e+06	1394197740	ENPAK19	AK
1415	NW_006728570.1	36000001	37000000	345841	332110	166	0.499834392219445	1e+06	1395197740	ENPAK19	AK
1416	NW_006728570.1	37000001	38000000	295610	279150	65	0.232849722371485	1e+06	1396197740	ENPAK19	AK
1417	NW_006728570.1	38000001	38937830	279994	265667	137	0.515683167273316	937830	1397197740	ENPAK19	AK
1418	NW_006728571.1	1	1000000	382373	366169	617	1.68501429667722	1e+06	1398135570	ENPAK19	AK
1419	NW_006728571.1	1000001	2000000	375377	359946	370	1.02793196757291	1e+06	1399135570	ENPAK19	AK
1420	NW_006728571.1	2000001	3000000	327992	311669	518	1.66201964263369	1e+06	1400135570	ENPAK19	AK
1421	NW_006728571.1	3000001	4000000	290196	271187	770	2.83936914380114	1e+06	1401135570	ENPAK19	AK
1422	NW_006728571.1	4000001	5000000	361933	346037	263	0.760034331588819	1e+06	1402135570	ENPAK19	AK
1423	NW_006728571.1	5000001	6000000	428234	405481	815	2.00995854306367	1e+06	1403135570	ENPAK19	AK
1424	NW_006728571.1	6000001	7000000	356693	336311	191	0.567926710693376	1e+06	1404135570	ENPAK19	AK
1425	NW_006728571.1	7000001	8000000	355781	338328	685	2.02466245773332	1e+06	1405135570	ENPAK19	AK
1426	NW_006728571.1	8000001	9000000	322906	306210	537	1.75369844224552	1e+06	1406135570	ENPAK19	AK
1427	NW_006728571.1	9000001	10000000	419022	402709	822	2.04117613462823	1e+06	1407135570	ENPAK19	AK
1428	NW_006728571.1	10000001	11000000	338334	321395	686	2.13444515316044	1e+06	1408135570	ENPAK19	AK
1429	NW_006728571.1	11000001	12000000	369104	349200	436	1.24856815578465	1e+06	1409135570	ENPAK19	AK
1430	NW_006728571.1	12000001	13000000	368042	346441	389	1.12284631437965	1e+06	1410135570	ENPAK19	AK
1431	NW_006728571.1	13000001	13981371	321676	302025	365	1.20850922936843	981371	1411135570	ENPAK19	AK
1432	NW_006728682.1	1	1000000	413648	399612	701	1.75420157552826	1e+06	1412116941	ENPAK19	AK
1433	NW_006728682.1	1000001	2000000	410245	391641	1341	3.42405417206064	1e+06	1413116941	ENPAK19	AK
1434	NW_006728682.1	2000001	3000000	427841	414243	790	1.90709317960714	1e+06	1414116941	ENPAK19	AK
1435	NW_006728682.1	3000001	4000000	485361	471014	414	0.878954765675755	1e+06	1415116941	ENPAK19	AK
1436	NW_006728682.1	4000001	5000000	473127	460345	472	1.0253179680457	1e+06	1416116941	ENPAK19	AK
1437	NW_006728682.1	5000001	6000000	380164	367017	417	1.13618715209377	1e+06	1417116941	ENPAK19	AK
1438	NW_006728682.1	6000001	7000000	356113	343321	523	1.52335569335986	1e+06	1418116941	ENPAK19	AK
1439	NW_006728682.1	7000001	8000000	428764	416708	609	1.46145502366165	1e+06	1419116941	ENPAK19	AK
1440	NW_006728682.1	8000001	9000000	398814	384572	489	1.27154343009892	1e+06	1420116941	ENPAK19	AK
1441	NW_006728682.1	9000001	10000000	372118	359066	532	1.4816217631299	1e+06	1421116941	ENPAK19	AK
1442	NW_006728682.1	10000001	11000000	417342	400131	725	1.81190660058831	1e+06	1422116941	ENPAK19	AK
1443	NW_006728682.1	11000001	12000000	359546	345342	481	1.39282218786015	1e+06	1423116941	ENPAK19	AK
1444	NW_006728682.1	12000001	13000000	358817	345469	595	1.72229635654719	1e+06	1424116941	ENPAK19	AK
1445	NW_006728682.1	13000001	13699901	233564	223442	530	2.37198020067848	699901	1425116941	ENPAK19	AK
1446	NW_006728793.1	1	1000000	327579	317555	532	1.6753003416731	1e+06	1425816842	ENPAK19	AK
1447	NW_006728793.1	1000001	2000000	255096	245088	327	1.33421464943204	1e+06	1426816842	ENPAK19	AK
1448	NW_006728793.1	2000001	3000000	392067	377204	903	2.39393007497269	1e+06	1427816842	ENPAK19	AK
1449	NW_006728793.1	3000001	4000000	376615	360740	853	2.36458391084992	1e+06	1428816842	ENPAK19	AK
1450	NW_006728793.1	4000001	5000000	372259	352644	646	1.83187577273398	1e+06	1429816842	ENPAK19	AK
1451	NW_006728793.1	5000001	6000000	325036	307325	523	1.70178150166762	1e+06	1430816842	ENPAK19	AK
1452	NW_006728793.1	6000001	7000000	309120	296904	505	1.70088648182578	1e+06	1431816842	ENPAK19	AK
1453	NW_006728793.1	7000001	8000000	331194	317516	472	1.48653926101362	1e+06	1432816842	ENPAK19	AK
1454	NW_006728793.1	8000001	9000000	352953	335260	677	2.01932828252699	1e+06	1433816842	ENPAK19	AK
1455	NW_006728793.1	9000001	10000000	400946	379677	840	2.21240686162185	1e+06	1434816842	ENPAK19	AK
1456	NW_006728793.1	10000001	11000000	401140	377507	907	2.40260445501673	1e+06	1435816842	ENPAK19	AK
1457	NW_006728793.1	11000001	12000000	380817	361549	446	1.23358106370091	1e+06	1436816842	ENPAK19	AK
1458	NW_006728793.1	12000001	13000000	363949	345820	758	2.19189173558499	1e+06	1437816842	ENPAK19	AK
1459	NW_006728793.1	13000001	13512400	264897	253564	390	1.53807322806077	512400	1438816842	ENPAK19	AK
1460	NW_006728902.1	1	1000000	415447	399856	1716	4.29154495618423	1e+06	1439329242	ENPAK19	AK
1461	NW_006728902.1	1000001	2000000	312693	296448	605	2.04083009499136	1e+06	1440329242	ENPAK19	AK
1462	NW_006728902.1	2000001	3000000	324267	303295	289	0.952867670090176	1e+06	1441329242	ENPAK19	AK
1463	NW_006728902.1	3000001	4000000	339289	323339	513	1.58657013227603	1e+06	1442329242	ENPAK19	AK
1464	NW_006728902.1	4000001	5000000	405475	393590	1063	2.70077999949186	1e+06	1443329242	ENPAK19	AK
1465	NW_006728902.1	5000001	6000000	384780	370529	1301	3.51119615468695	1e+06	1444329242	ENPAK19	AK
1466	NW_006728902.1	6000001	7000000	391544	379247	1317	3.47267084512204	1e+06	1445329242	ENPAK19	AK
1467	NW_006728902.1	7000001	8000000	408753	396232	928	2.34206222617053	1e+06	1446329242	ENPAK19	AK
1468	NW_006728902.1	8000001	9000000	397553	379825	776	2.04304613966958	1e+06	1447329242	ENPAK19	AK
1469	NW_006728902.1	9000001	10000000	492630	474499	883	1.8609101389044	1e+06	1448329242	ENPAK19	AK
1470	NW_006728902.1	10000001	11000000	384650	367000	418	1.13896457765668	1e+06	1449329242	ENPAK19	AK
1471	NW_006728902.1	11000001	12000000	435326	415013	862	2.07704336972577	1e+06	1450329242	ENPAK19	AK
1472	NW_006728902.1	12000001	13000000	377493	358543	1020	2.84484706157978	1e+06	1451329242	ENPAK19	AK
1473	NW_006728902.1	13000001	13589194	236689	225205	500	2.22019937390378	589194	1452329242	ENPAK19	AK
1474	NW_006729012.1	1	1000000	368947	351651	481	1.36783344850434	1e+06	1452918436	ENPAK19	AK
1475	NW_006729012.1	1000001	2000000	392865	370596	608	1.64060054614729	1e+06	1453918436	ENPAK19	AK
1476	NW_006729012.1	2000001	3000000	381963	360502	721	1.99998890436114	1e+06	1454918436	ENPAK19	AK
1477	NW_006729012.1	3000001	4000000	425944	398699	570	1.4296499364182	1e+06	1455918436	ENPAK19	AK
1478	NW_006729012.1	4000001	5000000	431185	410686	695	1.6922904603517	1e+06	1456918436	ENPAK19	AK
1479	NW_006729012.1	5000001	6000000	359264	339492	610	1.79680228105522	1e+06	1457918436	ENPAK19	AK
1480	NW_006729012.1	6000001	7000000	394825	378033	634	1.677102263559	1e+06	1458918436	ENPAK19	AK
1481	NW_006729012.1	7000001	8000000	435684	421739	853	2.0225779451272	1e+06	1459918436	ENPAK19	AK
1482	NW_006729012.1	8000001	9000000	450310	437189	788	1.8024241232053	1e+06	1460918436	ENPAK19	AK
1483	NW_006729012.1	9000001	10000000	409518	398397	449	1.12701651869868	1e+06	1461918436	ENPAK19	AK
1484	NW_006729012.1	10000001	11000000	468278	454843	732	1.60934652176685	1e+06	1462918436	ENPAK19	AK
1485	NW_006729012.1	11000001	12000000	445406	426225	1045	2.4517567012728	1e+06	1463918436	ENPAK19	AK
1486	NW_006729012.1	12000001	13000000	423968	406237	659	1.62220575673806	1e+06	1464918436	ENPAK19	AK
1487	NW_006729123.1	1	1000000	389179	375912	1129	3.00336248909319	1e+06	1465918436	ENPAK19	AK
1488	NW_006729123.1	1000001	2000000	388506	372576	1006	2.70012024392339	1e+06	1466918436	ENPAK19	AK
1489	NW_006729123.1	2000001	3000000	360970	348580	467	1.33972115439784	1e+06	1467918436	ENPAK19	AK
1490	NW_006729123.1	3000001	4000000	387158	370121	717	1.93720431966843	1e+06	1468918436	ENPAK19	AK
1491	NW_006729123.1	4000001	5000000	384953	369846	582	1.57362794244091	1e+06	1469918436	ENPAK19	AK
1492	NW_006729123.1	5000001	6000000	328247	307099	800	2.60502313586173	1e+06	1470918436	ENPAK19	AK
1493	NW_006729123.1	6000001	7000000	300107	283697	414	1.45930341173858	1e+06	1471918436	ENPAK19	AK
1494	NW_006729123.1	7000001	8000000	362954	341538	407	1.1916682770292	1e+06	1472918436	ENPAK19	AK
1495	NW_006729123.1	8000001	9000000	384312	362024	443	1.22367577840143	1e+06	1473918436	ENPAK19	AK
1496	NW_006729123.1	9000001	10000000	392718	376222	602	1.60011907862911	1e+06	1474918436	ENPAK19	AK
1497	NW_006729123.1	10000001	11000000	377027	361900	681	1.88173528599061	1e+06	1475918436	ENPAK19	AK
1498	NW_006729123.1	11000001	12000000	389836	372370	897	2.40889437924645	1e+06	1476918436	ENPAK19	AK
1499	NW_006729123.1	12000001	13000000	380021	363066	558	1.53691064434566	1e+06	1477918436	ENPAK19	AK
1500	NW_006729234.1	1	1000000	433063	418777	751	1.79331720700994	1e+06	1478918436	ENPAK19	AK
1501	NW_006729234.1	1000001	2000000	346656	332357	408	1.22759562759322	1e+06	1479918436	ENPAK19	AK
1502	NW_006729234.1	2000001	3000000	351671	336798	456	1.35392727985321	1e+06	1480918436	ENPAK19	AK
1503	NW_006729234.1	3000001	4000000	325494	305949	398	1.30087040650566	1e+06	1481918436	ENPAK19	AK
1504	NW_006729234.1	4000001	5000000	328735	307711	506	1.64440010269376	1e+06	1482918436	ENPAK19	AK
1505	NW_006729234.1	5000001	6000000	400655	374778	850	2.26800932818895	1e+06	1483918436	ENPAK19	AK
1506	NW_006729234.1	6000001	7000000	397397	372674	870	2.33448000128799	1e+06	1484918436	ENPAK19	AK
1507	NW_006729234.1	8000001	9000000	269921	253725	606	2.38841265149276	1e+06	1485918436	ENPAK19	AK
1508	NW_006729234.1	9000001	10000000	424610	405325	1067	2.632455436995	1e+06	1486918436	ENPAK19	AK
1509	NW_006729234.1	10000001	11000000	435426	417138	1037	2.48598785054347	1e+06	1487918436	ENPAK19	AK
1510	NW_006729234.1	11000001	12000000	392818	376817	791	2.09916219278854	1e+06	1488918436	ENPAK19	AK
1511	NW_006729234.1	12000001	13000000	440779	423140	974	2.30183863496715	1e+06	1489918436	ENPAK19	AK
1512	NW_006729234.1	13000001	14000000	378895	357472	928	2.59600751947006	1e+06	1490918436	ENPAK19	AK
1513	NW_006729234.1	14000001	15000000	431542	408123	1013	2.48209485865781	1e+06	1491918436	ENPAK19	AK
1514	NW_006729234.1	15000001	16000000	424563	409974	940	2.2928283256987	1e+06	1492918436	ENPAK19	AK
1515	NW_006729345.1	1	1000000	351362	338359	905	2.67467394099167	1e+06	1493918436	ENPAK19	AK
1516	NW_006729345.1	1000001	2000000	362486	349448	594	1.69982372198439	1e+06	1494918436	ENPAK19	AK
1517	NW_006729345.1	2000001	3000000	389828	376310	593	1.57582843931865	1e+06	1495918436	ENPAK19	AK
1518	NW_006729345.1	3000001	4000000	405940	392433	574	1.46267006087663	1e+06	1496918436	ENPAK19	AK
1519	NW_006729345.1	4000001	5000000	363270	350758	483	1.37701777293747	1e+06	1497918436	ENPAK19	AK
1520	NW_006729345.1	5000001	6000000	369785	355809	757	2.12754595864635	1e+06	1498918436	ENPAK19	AK
1521	NW_006729345.1	6000001	7000000	387859	376559	712	1.89080595603876	1e+06	1499918436	ENPAK19	AK
1522	NW_006729345.1	7000001	8000000	394864	381703	571	1.49592746192721	1e+06	1500918436	ENPAK19	AK
1523	NW_006729345.1	8000001	9000000	405287	391725	776	1.98098155593848	1e+06	1501918436	ENPAK19	AK
1524	NW_006729345.1	9000001	10000000	316437	305204	592	1.93968624264426	1e+06	1502918436	ENPAK19	AK
1525	NW_006729345.1	10000001	11000000	439418	423938	1127	2.65840759733735	1e+06	1503918436	ENPAK19	AK
1526	NW_006729345.1	11000001	12000000	437706	421677	1025	2.43077047123746	1e+06	1504918436	ENPAK19	AK
1527	NW_006729345.1	12000001	12843668	253107	242694	533	2.1961811993704	843668	1505918436	ENPAK19	AK
1528	NW_006729456.1	1	1000000	308750	292007	303	1.03764635779279	1e+06	1506762104	ENPAK19	AK
1529	NW_006729456.1	1000001	2000000	301220	274531	595	2.16733265095745	1e+06	1507762104	ENPAK19	AK
1530	NW_006729456.1	2000001	3000000	387302	370321	704	1.90105341041961	1e+06	1508762104	ENPAK19	AK
1531	NW_006729456.1	3000001	4000000	372744	357216	308	0.862223416644271	1e+06	1509762104	ENPAK19	AK
1532	NW_006729456.1	4000001	5000000	397617	379532	804	2.11839844861566	1e+06	1510762104	ENPAK19	AK
1533	NW_006729456.1	5000001	6000000	421855	403035	614	1.5234408922302	1e+06	1511762104	ENPAK19	AK
1534	NW_006729456.1	6000001	7000000	393636	377127	531	1.4080137460325	1e+06	1512762104	ENPAK19	AK
1535	NW_006729456.1	7000001	8000000	393886	379894	805	2.11901214549322	1e+06	1513762104	ENPAK19	AK
1536	NW_006729456.1	8000001	9000000	400382	381183	406	1.06510521193233	1e+06	1514762104	ENPAK19	AK
1537	NW_006729456.1	9000001	10000000	353193	334214	489	1.46313439891806	1e+06	1515762104	ENPAK19	AK
1538	NW_006729456.1	10000001	11000000	278091	264723	177	0.668623429018257	1e+06	1516762104	ENPAK19	AK
1539	NW_006729456.1	11000001	12000000	314911	304551	170	0.558198791007089	1e+06	1517762104	ENPAK19	AK
1540	NW_006729456.1	12000001	12770656	271594	262358	292	1.11298302319731	770656	1518762104	ENPAK19	AK
1541	NW_006729567.1	1	1000000	390679	378851	572	1.50982840219506	1e+06	1519532760	ENPAK19	AK
1542	NW_006729567.1	1000001	2000000	411595	401411	493	1.22816763865465	1e+06	1520532760	ENPAK19	AK
1543	NW_006729567.1	2000001	3000000	406477	396376	575	1.45064282398531	1e+06	1521532760	ENPAK19	AK
1544	NW_006729567.1	3000001	4000000	420863	404073	692	1.71256183907363	1e+06	1522532760	ENPAK19	AK
1545	NW_006729567.1	4000001	5000000	362591	345703	527	1.52442992973738	1e+06	1523532760	ENPAK19	AK
1546	NW_006729567.1	5000001	6000000	377116	359914	549	1.5253643926049	1e+06	1524532760	ENPAK19	AK
1547	NW_006729567.1	6000001	7000000	354595	335294	462	1.37789522031411	1e+06	1525532760	ENPAK19	AK
1548	NW_006729567.1	7000001	8000000	370660	349597	427	1.22140636218274	1e+06	1526532760	ENPAK19	AK
1549	NW_006729567.1	8000001	9000000	447057	423615	463	1.09297357270163	1e+06	1527532760	ENPAK19	AK
1550	NW_006729567.1	9000001	10000000	383835	360705	273	0.756851166465671	1e+06	1528532760	ENPAK19	AK
1551	NW_006729567.1	10000001	11000000	395155	375043	551	1.46916486909501	1e+06	1529532760	ENPAK19	AK
1552	NW_006729567.1	11000001	12000000	364289	347462	375	1.07925470986755	1e+06	1530532760	ENPAK19	AK
1553	NW_006729678.1	1	1000000	314456	297213	725	2.43932802400972	1e+06	1531532760	ENPAK19	AK
1554	NW_006729678.1	1000001	2000000	436575	409770	662	1.61554042511653	1e+06	1532532760	ENPAK19	AK
1555	NW_006729678.1	2000001	3000000	376861	358376	370	1.0324352077148	1e+06	1533532760	ENPAK19	AK
1556	NW_006729678.1	3000001	4000000	348437	330642	356	1.07669322106689	1e+06	1534532760	ENPAK19	AK
1557	NW_006729678.1	4000001	5000000	365861	348118	559	1.60577735135787	1e+06	1535532760	ENPAK19	AK
1558	NW_006729678.1	5000001	6000000	344689	327061	491	1.50124900247966	1e+06	1536532760	ENPAK19	AK
1559	NW_006729678.1	6000001	7000000	302041	279876	437	1.5614057654104	1e+06	1537532760	ENPAK19	AK
1560	NW_006729678.1	7000001	8000000	360392	336744	531	1.57686551208039	1e+06	1538532760	ENPAK19	AK
1561	NW_006729678.1	8000001	9000000	335665	313766	274	0.873262240013258	1e+06	1539532760	ENPAK19	AK
1562	NW_006729678.1	9000001	10000000	391921	372607	435	1.16744988687813	1e+06	1540532760	ENPAK19	AK
1563	NW_006729678.1	10000001	11000000	448396	429633	413	0.961285562328778	1e+06	1541532760	ENPAK19	AK
1564	NW_006729678.1	11000001	12000000	356639	339493	902	2.65690308783981	1e+06	1542532760	ENPAK19	AK
1565	NW_006729678.1	12000001	13000000	432689	417981	907	2.16995509365258	1e+06	1543532760	ENPAK19	AK
1566	NW_006729678.1	13000001	14000000	417037	399344	744	1.86305541087383	1e+06	1544532760	ENPAK19	AK
1567	NW_006729678.1	14000001	15000000	382299	363701	512	1.40774977247794	1e+06	1545532760	ENPAK19	AK
1568	NW_006729678.1	15000001	16000000	384889	364425	433	1.18817314948206	1e+06	1546532760	ENPAK19	AK
1569	NW_006729678.1	16000001	17000000	390552	374066	549	1.46765544048376	1e+06	1547532760	ENPAK19	AK
1570	NW_006729678.1	17000001	18000000	429340	414896	925	2.22947437430103	1e+06	1548532760	ENPAK19	AK
1571	NW_006729678.1	18000001	19000000	395566	383948	550	1.43248564909832	1e+06	1549532760	ENPAK19	AK
1572	NW_006729678.1	19000001	20000000	342471	328428	298	0.907352600874469	1e+06	1550532760	ENPAK19	AK
1573	NW_006729678.1	20000001	21000000	427374	414167	859	2.07404259634399	1e+06	1551532760	ENPAK19	AK
1574	NW_006729678.1	21000001	22000000	383551	366872	697	1.89984517760963	1e+06	1552532760	ENPAK19	AK
1575	NW_006729678.1	22000001	23000000	424923	411271	1216	2.95668792596609	1e+06	1553532760	ENPAK19	AK
1576	NW_006729678.1	23000001	24000000	397845	379602	1280	3.37195272943767	1e+06	1554532760	ENPAK19	AK
1577	NW_006729678.1	24000001	25000000	464328	448654	932	2.07732461986297	1e+06	1555532760	ENPAK19	AK
1578	NW_006729678.1	25000001	26000000	421253	407444	1336	3.2789782154112	1e+06	1556532760	ENPAK19	AK
1579	NW_006729678.1	26000001	27000000	402938	386490	614	1.588656886336	1e+06	1557532760	ENPAK19	AK
1580	NW_006729678.1	27000001	28000000	362444	345028	1169	3.38813081836836	1e+06	1558532760	ENPAK19	AK
1581	NW_006729678.1	28000001	29000000	412270	393119	1002	2.5488465324749	1e+06	1559532760	ENPAK19	AK
1582	NW_006729678.1	29000001	30000000	301138	284996	732	2.5684571011523	1e+06	1560532760	ENPAK19	AK
1583	NW_006729678.1	30000001	31000000	370999	348966	890	2.55039172870709	1e+06	1561532760	ENPAK19	AK
1584	NW_006729679.1	1	1000000	433610	418697	1240	2.96156886722379	1e+06	1562532760	ENPAK19	AK
1585	NW_006729679.1	1000001	2000000	488346	468298	1609	3.43584640549394	1e+06	1563532760	ENPAK19	AK
1586	NW_006729679.1	2000001	3000000	490425	470068	456	0.970072415054843	1e+06	1564532760	ENPAK19	AK
1587	NW_006729679.1	3000001	4000000	470408	447782	868	1.9384432603365	1e+06	1565532760	ENPAK19	AK
1588	NW_006729679.1	4000001	5000000	382691	363728	1277	3.51086526195399	1e+06	1566532760	ENPAK19	AK
1589	NW_006729679.1	5000001	6000000	410622	394897	1089	2.75768111684819	1e+06	1567532760	ENPAK19	AK
1590	NW_006729679.1	6000001	7000000	456409	433741	1320	3.04329081179782	1e+06	1568532760	ENPAK19	AK
1591	NW_006729679.1	7000001	8000000	396836	373187	929	2.48936860072832	1e+06	1569532760	ENPAK19	AK
1592	NW_006729679.1	8000001	9000000	339741	318839	592	1.85673647201252	1e+06	1570532760	ENPAK19	AK
1593	NW_006729679.1	9000001	10000000	378026	354856	883	2.48833329575941	1e+06	1571532760	ENPAK19	AK
1594	NW_006729679.1	10000001	11000000	498238	472377	851	1.8015271700358	1e+06	1572532760	ENPAK19	AK
1595	NW_006729679.1	11000001	12000000	476094	452779	901	1.98993327870771	1e+06	1573532760	ENPAK19	AK
1596	NW_006729790.1	1	1000000	407895	392039	618	1.57637377913932	1e+06	1574532760	ENPAK19	AK
1597	NW_006729790.1	1000001	2000000	396231	383143	710	1.85309401450633	1e+06	1575532760	ENPAK19	AK
1598	NW_006729790.1	2000001	3000000	390193	379683	638	1.68034913335598	1e+06	1576532760	ENPAK19	AK
1599	NW_006729790.1	3000001	4000000	388168	376063	445	1.18331237053366	1e+06	1577532760	ENPAK19	AK
1600	NW_006729790.1	4000001	5000000	409594	399423	413	1.03399153278604	1e+06	1578532760	ENPAK19	AK
1601	NW_006729790.1	5000001	6000000	438267	427007	798	1.86882182259307	1e+06	1579532760	ENPAK19	AK
1602	NW_006729790.1	6000001	7000000	427887	414705	1152	2.77787825080479	1e+06	1580532760	ENPAK19	AK
1603	NW_006729790.1	7000001	8000000	388009	375840	1110	2.95338441890166	1e+06	1581532760	ENPAK19	AK
1604	NW_006729790.1	8000001	9000000	454214	440945	1158	2.62617786798807	1e+06	1582532760	ENPAK19	AK
1605	NW_006729790.1	9000001	10000000	375080	363306	1476	4.06269095473237	1e+06	1583532760	ENPAK19	AK
1606	NW_006729790.1	10000001	11000000	490815	475989	2147	4.5106084384303	1e+06	1584532760	ENPAK19	AK
1607	NW_006729790.1	11000001	12000000	377370	366938	1005	2.73888231799378	1e+06	1585532760	ENPAK19	AK
1608	NW_006729901.1	1	1000000	394954	376676	1187	3.15124934957364	1e+06	1586532760	ENPAK19	AK
1609	NW_006729901.1	1000001	2000000	373694	355901	867	2.43607070505562	1e+06	1587532760	ENPAK19	AK
1610	NW_006729901.1	2000001	3000000	366345	349155	858	2.45736134381578	1e+06	1588532760	ENPAK19	AK
1611	NW_006729901.1	3000001	4000000	378951	362340	397	1.0956560136888	1e+06	1589532760	ENPAK19	AK
1612	NW_006729901.1	4000001	5000000	410984	394768	806	2.04170550804523	1e+06	1590532760	ENPAK19	AK
1613	NW_006729901.1	5000001	6000000	368817	349496	405	1.15881154576876	1e+06	1591532760	ENPAK19	AK
1614	NW_006729901.1	6000001	7000000	394677	380349	678	1.7825733734018	1e+06	1592532760	ENPAK19	AK
1615	NW_006729901.1	7000001	8000000	331789	315041	427	1.35537914112766	1e+06	1593532760	ENPAK19	AK
1616	NW_006729901.1	8000001	9000000	372901	353940	571	1.61326778550037	1e+06	1594532760	ENPAK19	AK
1617	NW_006729901.1	9000001	10000000	329862	316036	542	1.71499449429812	1e+06	1595532760	ENPAK19	AK
1618	NW_006729901.1	10000001	11000000	450050	433966	837	1.92872252664955	1e+06	1596532760	ENPAK19	AK
1619	NW_006729901.1	11000001	12000000	396365	382639	641	1.67520822498491	1e+06	1597532760	ENPAK19	AK
1620	NW_006730012.1	1	1000000	432067	418607	439	1.04871633775833	1e+06	1598532760	ENPAK19	AK
1621	NW_006730012.1	1000001	2000000	401387	387352	702	1.81230508684607	1e+06	1599532760	ENPAK19	AK
1622	NW_006730012.1	2000001	3000000	347839	336048	727	2.16338142170166	1e+06	1600532760	ENPAK19	AK
1623	NW_006730012.1	3000001	4000000	409232	395844	323	0.8159780115399	1e+06	1601532760	ENPAK19	AK
1624	NW_006730012.1	4000001	5000000	375842	363581	274	0.753614737843837	1e+06	1602532760	ENPAK19	AK
1625	NW_006730012.1	5000001	6000000	392317	379906	582	1.53195790537659	1e+06	1603532760	ENPAK19	AK
1626	NW_006730012.1	6000001	7000000	424422	412467	711	1.72377426557761	1e+06	1604532760	ENPAK19	AK
1627	NW_006730012.1	7000001	8000000	380783	370692	685	1.84789528773213	1e+06	1605532760	ENPAK19	AK
1628	NW_006730012.1	8000001	9000000	411175	388093	1416	3.64860999811901	1e+06	1606532760	ENPAK19	AK
1629	NW_006730012.1	9000001	10000000	410884	396113	1456	3.67571879741387	1e+06	1607532760	ENPAK19	AK
1630	NW_006730012.1	10000001	11000000	380149	363812	860	2.36385825646213	1e+06	1608532760	ENPAK19	AK
1631	NW_006730012.1	11000001	11985078	373355	358221	893	2.49287451042792	985078	1609532760	ENPAK19	AK
1632	NW_006730123.1	1	1000000	456877	435444	511	1.17351484921138	1e+06	1610517838	ENPAK19	AK
1633	NW_006730123.1	1000001	2000000	445990	427576	490	1.1459950979475	1e+06	1611517838	ENPAK19	AK
1634	NW_006730123.1	2000001	3000000	384478	370495	475	1.28206858392151	1e+06	1612517838	ENPAK19	AK
1635	NW_006730123.1	3000001	4000000	339170	325752	321	0.985412215427687	1e+06	1613517838	ENPAK19	AK
1636	NW_006730123.1	4000001	5000000	312176	298749	266	0.890379549387613	1e+06	1614517838	ENPAK19	AK
1637	NW_006730123.1	5000001	6000000	380978	367629	600	1.63208016777784	1e+06	1615517838	ENPAK19	AK
1638	NW_006730123.1	6000001	7000000	401242	386501	722	1.86804173857247	1e+06	1616517838	ENPAK19	AK
1639	NW_006730123.1	7000001	8000000	446569	426890	767	1.79671578158308	1e+06	1617517838	ENPAK19	AK
1640	NW_006730123.1	8000001	9000000	432705	415176	408	0.982715763916989	1e+06	1618517838	ENPAK19	AK
1641	NW_006730123.1	9000001	10000000	403733	388663	954	2.4545686108531	1e+06	1619517838	ENPAK19	AK
1642	NW_006730123.1	10000001	11000000	386990	372151	464	1.24680573208187	1e+06	1620517838	ENPAK19	AK
1643	NW_006730123.1	11000001	11816653	270763	259327	529	2.03989557585597	816653	1621517838	ENPAK19	AK
1644	NW_006730234.1	1	1000000	406175	387023	741	1.91461489368849	1e+06	1622334491	ENPAK19	AK
1645	NW_006730234.1	1000001	2000000	422577	407329	802	1.96892438299262	1e+06	1623334491	ENPAK19	AK
1646	NW_006730234.1	2000001	3000000	538366	520792	1098	2.10832731685587	1e+06	1624334491	ENPAK19	AK
1647	NW_006730234.1	3000001	4000000	322318	309026	615	1.9901238083527	1e+06	1625334491	ENPAK19	AK
1648	NW_006730234.1	4000001	5000000	390057	370652	633	1.7078013878247	1e+06	1626334491	ENPAK19	AK
1649	NW_006730234.1	5000001	6000000	447286	427548	740	1.73079981662878	1e+06	1627334491	ENPAK19	AK
1650	NW_006730234.1	6000001	7000000	309689	295190	281	0.951929265896541	1e+06	1628334491	ENPAK19	AK
1651	NW_006730234.1	7000001	8000000	384319	367155	548	1.49255763914423	1e+06	1629334491	ENPAK19	AK
1652	NW_006730234.1	8000001	9000000	434610	419017	772	1.84240734862786	1e+06	1630334491	ENPAK19	AK
1653	NW_006730234.1	9000001	10000000	399651	381122	689	1.80782006811467	1e+06	1631334491	ENPAK19	AK
1654	NW_006730234.1	10000001	11000000	441299	422772	783	1.8520621043967	1e+06	1632334491	ENPAK19	AK
1655	NW_006730234.1	11000001	11815299	291163	277625	873	3.14452949122017	815299	1633334491	ENPAK19	AK
1656	NW_006730345.1	1	1000000	387163	361021	585	1.62040435320937	1e+06	1634149790	ENPAK19	AK
1657	NW_006730345.1	1000001	2000000	372782	350598	403	1.1494646290053	1e+06	1635149790	ENPAK19	AK
1658	NW_006730345.1	2000001	3000000	333892	313247	460	1.46848972216813	1e+06	1636149790	ENPAK19	AK
1659	NW_006730345.1	3000001	4000000	395095	373606	490	1.31154210585483	1e+06	1637149790	ENPAK19	AK
1660	NW_006730345.1	4000001	5000000	396996	376478	1368	3.63367846195528	1e+06	1638149790	ENPAK19	AK
1661	NW_006730345.1	5000001	6000000	412906	387776	1078	2.77995543819112	1e+06	1639149790	ENPAK19	AK
1662	NW_006730345.1	6000001	7000000	455422	437582	1289	2.94573359964532	1e+06	1640149790	ENPAK19	AK
1663	NW_006730345.1	7000001	8000000	390446	374103	419	1.12001240300131	1e+06	1641149790	ENPAK19	AK
1664	NW_006730345.1	8000001	9000000	326871	308786	569	1.84270012241488	1e+06	1642149790	ENPAK19	AK
1665	NW_006730345.1	9000001	10000000	391619	376325	693	1.84149339002192	1e+06	1643149790	ENPAK19	AK
1666	NW_006730345.1	10000001	11000000	394570	380173	380	0.999544944012331	1e+06	1644149790	ENPAK19	AK
1667	NW_006730345.1	11000001	12000000	364679	350701	669	1.90760790530965	1e+06	1645149790	ENPAK19	AK
1668	NW_006730345.1	12000001	13000000	329825	311070	524	1.68450831002668	1e+06	1646149790	ENPAK19	AK
1669	NW_006730345.1	13000001	14000000	318727	294419	486	1.65070868388249	1e+06	1647149790	ENPAK19	AK
1670	NW_006730345.1	14000001	15000000	462323	434589	768	1.76718692833919	1e+06	1648149790	ENPAK19	AK
1671	NW_006730345.1	15000001	16000000	381827	362843	658	1.81345650873794	1e+06	1649149790	ENPAK19	AK
1672	NW_006730345.1	16000001	17000000	384266	369056	634	1.71789647099627	1e+06	1650149790	ENPAK19	AK
1673	NW_006730345.1	17000001	18000000	381536	369259	645	1.74674144706019	1e+06	1651149790	ENPAK19	AK
1674	NW_006730345.1	18000001	19000000	423092	410511	566	1.37876938742202	1e+06	1652149790	ENPAK19	AK
1675	NW_006730345.1	19000001	20000000	438112	423286	796	1.88052522408017	1e+06	1653149790	ENPAK19	AK
1676	NW_006730345.1	20000001	21000000	383328	367089	566	1.54186042076989	1e+06	1654149790	ENPAK19	AK
1677	NW_006730456.1	1	1000000	395435	380338	558	1.46711609147653	1e+06	1655149790	ENPAK19	AK
1678	NW_006730456.1	1000001	2000000	408984	394959	754	1.90905891497598	1e+06	1656149790	ENPAK19	AK
1679	NW_006730456.1	2000001	3000000	432229	415557	1133	2.72646111123143	1e+06	1657149790	ENPAK19	AK
1680	NW_006730456.1	3000001	4000000	422599	409837	789	1.92515561064521	1e+06	1658149790	ENPAK19	AK
1681	NW_006730456.1	4000001	5000000	416505	403177	529	1.31207881401965	1e+06	1659149790	ENPAK19	AK
1682	NW_006730456.1	5000001	6000000	373964	360604	539	1.49471442357822	1e+06	1660149790	ENPAK19	AK
1683	NW_006730456.1	6000001	7000000	386039	367923	576	1.56554496457139	1e+06	1661149790	ENPAK19	AK
1684	NW_006730456.1	7000001	8000000	370559	355308	294	0.827451112837313	1e+06	1662149790	ENPAK19	AK
1685	NW_006730456.1	8000001	9000000	326622	313328	328	1.04682632895879	1e+06	1663149790	ENPAK19	AK
1686	NW_006730456.1	9000001	10000000	385585	372592	742	1.99145445956972	1e+06	1664149790	ENPAK19	AK
1687	NW_006730456.1	10000001	11000000	365101	351206	1077	3.06657631133864	1e+06	1665149790	ENPAK19	AK
1688	NW_006730456.1	11000001	11637418	211167	204492	526	2.57222776441132	637418	1666149790	ENPAK19	AK
1689	NW_006730567.1	1	1000000	253507	241197	216	0.8955335265364	1e+06	1666787208	ENPAK19	AK
1690	NW_006730567.1	1000001	2000000	325721	303754	373	1.22796736833095	1e+06	1667787208	ENPAK19	AK
1691	NW_006730567.1	2000001	3000000	334524	314451	487	1.54873096285272	1e+06	1668787208	ENPAK19	AK
1692	NW_006730567.1	3000001	4000000	331314	313183	380	1.2133481063787	1e+06	1669787208	ENPAK19	AK
1693	NW_006730567.1	4000001	5000000	388397	369687	479	1.29569067887159	1e+06	1670787208	ENPAK19	AK
1694	NW_006730567.1	5000001	6000000	386232	365262	680	1.86167737131155	1e+06	1671787208	ENPAK19	AK
1695	NW_006730567.1	6000001	7000000	373254	353365	473	1.33855928006452	1e+06	1672787208	ENPAK19	AK
1696	NW_006730567.1	7000001	8000000	502942	478486	719	1.50265629506401	1e+06	1673787208	ENPAK19	AK
1697	NW_006730567.1	8000001	9000000	373713	356272	426	1.19571563299951	1e+06	1674787208	ENPAK19	AK
1698	NW_006730567.1	9000001	10000000	455007	436951	496	1.13513872264853	1e+06	1675787208	ENPAK19	AK
1699	NW_006730567.1	10000001	11000000	438655	418663	482	1.15128396825131	1e+06	1676787208	ENPAK19	AK
1700	NW_006730678.1	1	1000000	379001	361408	606	1.67677527890916	1e+06	1677787208	ENPAK19	AK
1701	NW_006730678.1	1000001	2000000	365867	351081	561	1.59792184709511	1e+06	1678787208	ENPAK19	AK
1702	NW_006730678.1	2000001	3000000	369544	350833	695	1.98099950688789	1e+06	1679787208	ENPAK19	AK
1703	NW_006730678.1	3000001	4000000	383378	363667	440	1.20989806608793	1e+06	1680787208	ENPAK19	AK
1704	NW_006730678.1	4000001	5000000	401272	385157	617	1.60194414225887	1e+06	1681787208	ENPAK19	AK
1705	NW_006730678.1	5000001	6000000	349946	336785	876	2.60106596196386	1e+06	1682787208	ENPAK19	AK
1706	NW_006730678.1	6000001	7000000	365603	349737	600	1.7155748462416	1e+06	1683787208	ENPAK19	AK
1707	NW_006730678.1	7000001	8000000	370062	354877	386	1.0877008090127	1e+06	1684787208	ENPAK19	AK
1708	NW_006730678.1	8000001	9000000	453850	431817	1007	2.33200638233326	1e+06	1685787208	ENPAK19	AK
1709	NW_006730678.1	9000001	10000000	469343	450260	1010	2.24314840314485	1e+06	1686787208	ENPAK19	AK
1710	NW_006730678.1	10000001	11000000	418834	399538	712	1.78205827731029	1e+06	1687787208	ENPAK19	AK
1711	NW_006730789.1	1	1000000	363982	343834	664	1.93116445726717	1e+06	1688787208	ENPAK19	AK
1712	NW_006730789.1	1000001	2000000	392253	374359	925	2.47089024171985	1e+06	1689787208	ENPAK19	AK
1713	NW_006730789.1	2000001	3000000	418263	402544	604	1.50045709288922	1e+06	1690787208	ENPAK19	AK
1714	NW_006730789.1	3000001	4000000	408935	393037	666	1.69449695575735	1e+06	1691787208	ENPAK19	AK
1715	NW_006730789.1	4000001	5000000	365761	351899	531	1.50895569467376	1e+06	1692787208	ENPAK19	AK
1716	NW_006730789.1	5000001	6000000	379261	365069	582	1.59421917500527	1e+06	1693787208	ENPAK19	AK
1717	NW_006730789.1	6000001	7000000	328270	312266	667	2.13599943637796	1e+06	1694787208	ENPAK19	AK
1718	NW_006730789.1	7000001	8000000	424831	409197	668	1.63246553615984	1e+06	1695787208	ENPAK19	AK
1719	NW_006730789.1	8000001	9000000	359430	340956	499	1.46353195133683	1e+06	1696787208	ENPAK19	AK
1720	NW_006730789.1	9000001	10000000	428636	407630	636	1.56023845153693	1e+06	1697787208	ENPAK19	AK
1721	NW_006730789.1	10000001	11000000	348747	328956	733	2.22826153041744	1e+06	1698787208	ENPAK19	AK
1722	NW_006730789.1	11000001	12000000	409811	390954	600	1.53470740803266	1e+06	1699787208	ENPAK19	AK
1723	NW_006730789.1	12000001	13000000	403939	384615	654	1.7004017004017	1e+06	1700787208	ENPAK19	AK
1724	NW_006730789.1	13000001	14000000	383363	365439	669	1.83067488691683	1e+06	1701787208	ENPAK19	AK
1725	NW_006730789.1	14000001	15000000	358610	340046	580	1.70565158831452	1e+06	1702787208	ENPAK19	AK
1726	NW_006730789.1	15000001	16000000	327059	307551	529	1.72003992833709	1e+06	1703787208	ENPAK19	AK
1727	NW_006730789.1	16000001	17000000	377065	359152	643	1.79032832895264	1e+06	1704787208	ENPAK19	AK
1728	NW_006730789.1	17000001	18000000	416507	389994	600	1.53848520746473	1e+06	1705787208	ENPAK19	AK
1729	NW_006730789.1	18000001	19000000	427649	402064	601	1.49478689959807	1e+06	1706787208	ENPAK19	AK
1730	NW_006730789.1	19000001	20000000	443543	425131	515	1.21139131232491	1e+06	1707787208	ENPAK19	AK
1731	NW_006730789.1	20000001	21000000	384795	364465	354	0.971286680476863	1e+06	1708787208	ENPAK19	AK
1732	NW_006730789.1	21000001	22000000	394365	376360	517	1.37368476990116	1e+06	1709787208	ENPAK19	AK
1733	NW_006730789.1	22000001	23000000	370095	352630	449	1.27328928338485	1e+06	1710787208	ENPAK19	AK
1734	NW_006730789.1	23000001	24000000	389995	370758	486	1.31082808732381	1e+06	1711787208	ENPAK19	AK
1735	NW_006730789.1	24000001	25000000	397256	379500	754	1.98682476943347	1e+06	1712787208	ENPAK19	AK
1736	NW_006730789.1	25000001	26000000	416808	400023	502	1.25492784164911	1e+06	1713787208	ENPAK19	AK
1737	NW_006730789.1	26000001	27000000	423109	401145	931	2.32085654813098	1e+06	1714787208	ENPAK19	AK
1738	NW_006730789.1	27000001	28000000	449060	431872	575	1.3314130112626	1e+06	1715787208	ENPAK19	AK
1739	NW_006730789.1	28000001	29000000	392152	372820	304	0.815406898771525	1e+06	1716787208	ENPAK19	AK
1740	NW_006730789.1	29000001	30000000	416952	400944	697	1.73839738217806	1e+06	1717787208	ENPAK19	AK
1741	NW_006730789.1	30000001	31000000	405423	388052	679	1.74976549534598	1e+06	1718787208	ENPAK19	AK
1742	NW_006730789.1	31000001	32000000	433059	417031	573	1.37399857564546	1e+06	1719787208	ENPAK19	AK
1743	NW_006730789.1	32000001	33000000	374795	356546	325	0.911523337802135	1e+06	1720787208	ENPAK19	AK
1744	NW_006730789.1	33000001	34000000	389946	375121	1318	3.51353296669608	1e+06	1721787208	ENPAK19	AK
1745	NW_006730789.1	34000001	35000000	366013	353164	1032	2.92215514605113	1e+06	1722787208	ENPAK19	AK
1746	NW_006730789.1	35000001	36000000	388520	372851	722	1.93643037030878	1e+06	1723787208	ENPAK19	AK
1747	NW_006730789.1	36000001	37000000	343616	323143	482	1.49159969425301	1e+06	1724787208	ENPAK19	AK
1748	NW_006730789.1	37000001	38000000	340922	326893	272	0.832076551042696	1e+06	1725787208	ENPAK19	AK
1749	NW_006730789.1	38000001	39000000	340926	323693	439	1.35622333507367	1e+06	1726787208	ENPAK19	AK
1750	NW_006730789.1	39000001	40000000	375967	358005	563	1.57260373458471	1e+06	1727787208	ENPAK19	AK
1751	NW_006730789.1	40000001	41000000	457569	436556	742	1.69966739662266	1e+06	1728787208	ENPAK19	AK
1752	NW_006730789.1	41000001	42000000	389387	371523	461	1.24083838685626	1e+06	1729787208	ENPAK19	AK
1753	NW_006730789.1	42000001	43000000	386572	365904	296	0.8089553544099	1e+06	1730787208	ENPAK19	AK
1754	NW_006730789.1	43000001	44000000	404742	383897	256	0.666845534088571	1e+06	1731787208	ENPAK19	AK
1755	NW_006730789.1	44000001	45000000	417570	393117	674	1.71450229829796	1e+06	1732787208	ENPAK19	AK
1756	NW_006730789.1	45000001	46000000	381398	364073	406	1.11516097046471	1e+06	1733787208	ENPAK19	AK
1757	NW_006730789.1	46000001	47000000	371419	352178	631	1.7917076024056	1e+06	1734787208	ENPAK19	AK
1758	NW_006730789.1	47000001	48000000	468362	450283	923	2.04982200083059	1e+06	1735787208	ENPAK19	AK
1759	NW_006730790.1	1	1000000	355483	337308	325	0.963511093718501	1e+06	1736787208	ENPAK19	AK
1760	NW_006730790.1	1000001	2000000	422848	407420	781	1.91694074910412	1e+06	1737787208	ENPAK19	AK
1761	NW_006730790.1	2000001	3000000	382340	370886	384	1.03535857379356	1e+06	1738787208	ENPAK19	AK
1762	NW_006730790.1	3000001	4000000	395327	383316	549	1.43223867514009	1e+06	1739787208	ENPAK19	AK
1763	NW_006730790.1	4000001	5000000	301467	282085	651	2.3078150202953	1e+06	1740787208	ENPAK19	AK
1764	NW_006730790.1	5000001	6000000	351669	334553	660	1.97278159215431	1e+06	1741787208	ENPAK19	AK
1765	NW_006730790.1	6000001	7000000	361200	340011	553	1.62641796883042	1e+06	1742787208	ENPAK19	AK
1766	NW_006730790.1	7000001	8000000	310340	290053	850	2.93049890882011	1e+06	1743787208	ENPAK19	AK
1767	NW_006730790.1	8000001	9000000	365340	342890	485	1.41444778208755	1e+06	1744787208	ENPAK19	AK
1768	NW_006730790.1	9000001	10000000	327101	304707	732	2.40230779076293	1e+06	1745787208	ENPAK19	AK
1769	NW_006730790.1	10000001	11000000	328571	310443	546	1.7587769735507	1e+06	1746787208	ENPAK19	AK
1770	NW_006730901.1	1	1000000	356489	343500	384	1.117903930131	1e+06	1747787208	ENPAK19	AK
1771	NW_006730901.1	1000001	2000000	359188	343617	351	1.02148613136137	1e+06	1748787208	ENPAK19	AK
1772	NW_006730901.1	2000001	3000000	278415	261074	333	1.27550043282747	1e+06	1749787208	ENPAK19	AK
1773	NW_006730901.1	3000001	4000000	305709	286073	231	0.807486201074551	1e+06	1750787208	ENPAK19	AK
1774	NW_006730901.1	4000001	5000000	333413	313073	301	0.96143710891709	1e+06	1751787208	ENPAK19	AK
1775	NW_006730901.1	5000001	6000000	383126	363358	392	1.07882584118142	1e+06	1752787208	ENPAK19	AK
1776	NW_006730901.1	6000001	7000000	255303	239784	159	0.663096787108398	1e+06	1753787208	ENPAK19	AK
1777	NW_006730901.1	7000001	8000000	343839	329761	235	0.71263733431182	1e+06	1754787208	ENPAK19	AK
1778	NW_006730901.1	8000001	9000000	295263	279571	84	0.300460348176313	1e+06	1755787208	ENPAK19	AK
1779	NW_006730901.1	9000001	10000000	322610	305531	192	0.628414138008909	1e+06	1756787208	ENPAK19	AK
1780	NW_006730901.1	10000001	11000000	243768	229423	2	0.00871752178290756	1e+06	1757787208	ENPAK19	AK
1781	NW_006731012.1	1	1000000	399206	386639	623	1.61132218943252	1e+06	1758787208	ENPAK19	AK
1782	NW_006731012.1	1000001	2000000	414843	402476	710	1.76408034267882	1e+06	1759787208	ENPAK19	AK
1783	NW_006731012.1	2000001	3000000	431509	418221	526	1.25770824516225	1e+06	1760787208	ENPAK19	AK
1784	NW_006731012.1	3000001	4000000	447547	434175	752	1.73202049864686	1e+06	1761787208	ENPAK19	AK
1785	NW_006731012.1	4000001	5000000	400923	386567	591	1.52884234815698	1e+06	1762787208	ENPAK19	AK
1786	NW_006731012.1	5000001	6000000	397644	383645	1002	2.61178954502209	1e+06	1763787208	ENPAK19	AK
1787	NW_006731012.1	6000001	7000000	321708	310284	454	1.46317567132047	1e+06	1764787208	ENPAK19	AK
1788	NW_006731012.1	7000001	8000000	394893	378978	731	1.92887186063571	1e+06	1765787208	ENPAK19	AK
1789	NW_006731012.1	8000001	9000000	350912	331859	415	1.2505310990511	1e+06	1766787208	ENPAK19	AK
1790	NW_006731012.1	9000001	10000000	324279	305742	440	1.43912187399834	1e+06	1767787208	ENPAK19	AK
1791	NW_006731012.1	10000001	10878593	369882	354302	467	1.31808457191887	878593	1768787208	ENPAK19	AK
1792	NW_006731123.1	1	1000000	419154	404773	561	1.38596200833554	1e+06	1769665801	ENPAK19	AK
1793	NW_006731123.1	1000001	2000000	415088	401646	500	1.24487732978792	1e+06	1770665801	ENPAK19	AK
1794	NW_006731123.1	2000001	3000000	379193	363607	648	1.78214390812058	1e+06	1771665801	ENPAK19	AK
1795	NW_006731123.1	3000001	4000000	387865	368954	501	1.3578928538517	1e+06	1772665801	ENPAK19	AK
1796	NW_006731123.1	4000001	5000000	336586	322584	639	1.98087939885425	1e+06	1773665801	ENPAK19	AK
1797	NW_006731123.1	5000001	6000000	340224	326482	477	1.46103001084286	1e+06	1774665801	ENPAK19	AK
1798	NW_006731123.1	6000001	7000000	347730	332070	807	2.43021049778661	1e+06	1775665801	ENPAK19	AK
1799	NW_006731123.1	7000001	8000000	419898	402593	461	1.14507703810051	1e+06	1776665801	ENPAK19	AK
1800	NW_006731123.1	8000001	9000000	401620	383790	786	2.04799499726413	1e+06	1777665801	ENPAK19	AK
1801	NW_006731123.1	9000001	10000000	354084	336621	524	1.55664679268376	1e+06	1778665801	ENPAK19	AK
1802	NW_006731123.1	10000001	10785547	267454	256172	182	0.710460159580282	785547	1779665801	ENPAK19	AK
1803	NW_006731234.1	1	1000000	360150	345328	342	0.990362785525645	1e+06	1780451348	ENPAK19	AK
1804	NW_006731234.1	1000001	2000000	328216	311311	245	0.786994356126189	1e+06	1781451348	ENPAK19	AK
1805	NW_006731234.1	2000001	3000000	360583	343668	395	1.14936508490753	1e+06	1782451348	ENPAK19	AK
1806	NW_006731234.1	3000001	4000000	396566	378845	843	2.22518444218612	1e+06	1783451348	ENPAK19	AK
1807	NW_006731234.1	4000001	5000000	376144	357102	923	2.58469568918684	1e+06	1784451348	ENPAK19	AK
1808	NW_006731234.1	5000001	6000000	457973	438876	1134	2.58387334919203	1e+06	1785451348	ENPAK19	AK
1809	NW_006731234.1	6000001	7000000	423299	403221	775	1.92202291051309	1e+06	1786451348	ENPAK19	AK
1810	NW_006731234.1	7000001	8000000	421612	404645	1156	2.85682511831358	1e+06	1787451348	ENPAK19	AK
1811	NW_006731234.1	8000001	9000000	473132	451049	1165	2.58286793674301	1e+06	1788451348	ENPAK19	AK
1812	NW_006731234.1	9000001	10000000	468224	448745	753	1.67801312549443	1e+06	1789451348	ENPAK19	AK
1813	NW_006731234.1	10000001	11000000	544962	524725	924	1.76092238791748	1e+06	1790451348	ENPAK19	AK
1814	NW_006731234.1	11000001	12000000	498757	481578	1528	3.17290241663863	1e+06	1791451348	ENPAK19	AK
1815	NW_006731234.1	12000001	13000000	398625	388380	905	2.33019207992173	1e+06	1792451348	ENPAK19	AK
1816	NW_006731345.1	1	1000000	306250	295540	410	1.38729106043175	1e+06	1793451348	ENPAK19	AK
1817	NW_006731345.1	1000001	2000000	330664	316338	285	0.900935075773382	1e+06	1794451348	ENPAK19	AK
1818	NW_006731345.1	2000001	3000000	401968	382815	392	1.02399331269673	1e+06	1795451348	ENPAK19	AK
1819	NW_006731345.1	3000001	4000000	399152	380057	527	1.38663411014664	1e+06	1796451348	ENPAK19	AK
1820	NW_006731345.1	4000001	5000000	337263	315816	368	1.16523545355523	1e+06	1797451348	ENPAK19	AK
1821	NW_006731345.1	5000001	6000000	338635	318554	400	1.25567407723651	1e+06	1798451348	ENPAK19	AK
1822	NW_006731345.1	6000001	7000000	362765	340753	838	2.45925934621265	1e+06	1799451348	ENPAK19	AK
1823	NW_006731345.1	7000001	8000000	336907	319005	745	2.33538659268664	1e+06	1800451348	ENPAK19	AK
1824	NW_006731345.1	8000001	9000000	346937	329001	360	1.09422159811064	1e+06	1801451348	ENPAK19	AK
1825	NW_006731345.1	9000001	10000000	362629	341865	556	1.62637298348763	1e+06	1802451348	ENPAK19	AK
1826	NW_006731345.1	10000001	10648577	209461	192518	448	2.32705513250709	648577	1803451348	ENPAK19	AK
1827	NW_006731456.1	1	1000000	298250	281859	454	1.6107344452368	1e+06	1804099925	ENPAK19	AK
1828	NW_006731456.1	1000001	2000000	359780	337740	296	0.876413809439214	1e+06	1805099925	ENPAK19	AK
1829	NW_006731456.1	2000001	3000000	313096	291352	545	1.87058952744447	1e+06	1806099925	ENPAK19	AK
1830	NW_006731456.1	3000001	4000000	406413	388424	587	1.51123514509917	1e+06	1807099925	ENPAK19	AK
1831	NW_006731456.1	4000001	5000000	373402	351809	602	1.71115576918157	1e+06	1808099925	ENPAK19	AK
1832	NW_006731456.1	5000001	6000000	406021	391367	854	2.18209506677875	1e+06	1809099925	ENPAK19	AK
1833	NW_006731456.1	6000001	7000000	520036	503888	1396	2.77045692693614	1e+06	1810099925	ENPAK19	AK
1834	NW_006731456.1	7000001	8000000	482565	462902	1317	2.84509464206247	1e+06	1811099925	ENPAK19	AK
1835	NW_006731456.1	8000001	9000000	467085	449119	985	2.19318265314983	1e+06	1812099925	ENPAK19	AK
1836	NW_006731456.1	9000001	10000000	452238	436269	1080	2.4755368820613	1e+06	1813099925	ENPAK19	AK
1837	NW_006731456.1	10000001	10772999	290934	280325	832	2.96798359047534	772999	1814099925	ENPAK19	AK
1838	NW_006731567.1	1	1000000	358517	341663	842	2.46441669130108	1e+06	1814872924	ENPAK19	AK
1839	NW_006731567.1	1000001	2000000	499997	478055	714	1.49355199715514	1e+06	1815872924	ENPAK19	AK
1840	NW_006731567.1	2000001	3000000	420174	401381	393	0.979119589616848	1e+06	1816872924	ENPAK19	AK
1841	NW_006731567.1	3000001	4000000	424289	409292	819	2.00101638927709	1e+06	1817872924	ENPAK19	AK
1842	NW_006731567.1	4000001	5000000	493239	475978	911	1.9139540062776	1e+06	1818872924	ENPAK19	AK
1843	NW_006731567.1	5000001	6000000	390692	370290	760	2.0524453806476	1e+06	1819872924	ENPAK19	AK
1844	NW_006731567.1	6000001	7000000	422716	402345	637	1.58321838223415	1e+06	1820872924	ENPAK19	AK
1845	NW_006731567.1	7000001	8000000	408133	393599	700	1.77845980299747	1e+06	1821872924	ENPAK19	AK
1846	NW_006731567.1	8000001	9000000	435295	417463	979	2.34511801045841	1e+06	1822872924	ENPAK19	AK
1847	NW_006731567.1	9000001	10000000	399611	377998	1045	2.76456489187773	1e+06	1823872924	ENPAK19	AK
1848	NW_006731567.1	10000001	11000000	350008	330640	1078	3.26034357609485	1e+06	1824872924	ENPAK19	AK
1849	NW_006731567.1	11000001	12000000	394080	372747	980	2.62912914121375	1e+06	1825872924	ENPAK19	AK
1850	NW_006731567.1	12000001	13000000	357136	341825	1006	2.94302640239889	1e+06	1826872924	ENPAK19	AK
1851	NW_006731567.1	13000001	14000000	418330	399873	1207	3.01845836052947	1e+06	1827872924	ENPAK19	AK
1852	NW_006731567.1	14000001	15000000	401157	386223	958	2.48043228911794	1e+06	1828872924	ENPAK19	AK
1853	NW_006731567.1	15000001	16000000	302343	289198	671	2.32020968333114	1e+06	1829872924	ENPAK19	AK
1854	NW_006731567.1	16000001	16720443	269384	259498	219	0.843937140170637	720443	1830872924	ENPAK19	AK
1855	NW_006731678.1	1	1000000	351126	333095	319	0.957684744592384	1e+06	1831593367	ENPAK19	AK
1856	NW_006731678.1	1000001	2000000	492288	473218	714	1.50881834587864	1e+06	1832593367	ENPAK19	AK
1857	NW_006731678.1	2000001	3000000	323660	309081	383	1.23915737298637	1e+06	1833593367	ENPAK19	AK
1858	NW_006731678.1	3000001	4000000	356140	340499	664	1.95007914854375	1e+06	1834593367	ENPAK19	AK
1859	NW_006731678.1	4000001	5000000	335166	320130	452	1.41192640489801	1e+06	1835593367	ENPAK19	AK
1860	NW_006731678.1	5000001	6000000	408795	393339	807	2.0516653573635	1e+06	1836593367	ENPAK19	AK
1861	NW_006731678.1	6000001	7000000	374610	360070	595	1.65245646679812	1e+06	1837593367	ENPAK19	AK
1862	NW_006731678.1	7000001	8000000	346397	330625	834	2.52249527410208	1e+06	1838593367	ENPAK19	AK
1863	NW_006731678.1	8000001	9000000	335073	321602	690	2.14550904534176	1e+06	1839593367	ENPAK19	AK
1864	NW_006731678.1	9000001	10000000	336954	322402	974	3.02107307026631	1e+06	1840593367	ENPAK19	AK
1865	NW_006731789.1	1	1000000	361674	343947	344	1.00015409350859	1e+06	1841593367	ENPAK19	AK
1866	NW_006731789.1	1000001	2000000	366075	350242	430	1.22772254612525	1e+06	1842593367	ENPAK19	AK
1867	NW_006731789.1	2000001	3000000	416022	396705	370	0.932682976014923	1e+06	1843593367	ENPAK19	AK
1868	NW_006731789.1	3000001	4000000	370161	354032	529	1.49421521218421	1e+06	1844593367	ENPAK19	AK
1869	NW_006731789.1	4000001	5000000	388488	374035	494	1.32073201705723	1e+06	1845593367	ENPAK19	AK
1870	NW_006731789.1	5000001	6000000	436553	417237	824	1.97489676131311	1e+06	1846593367	ENPAK19	AK
1871	NW_006731789.1	6000001	7000000	376885	363314	1011	2.7827168785128	1e+06	1847593367	ENPAK19	AK
1872	NW_006731789.1	7000001	8000000	334690	318907	670	2.10092597528433	1e+06	1848593367	ENPAK19	AK
1873	NW_006731789.1	8000001	9000000	442663	426365	762	1.78720110703271	1e+06	1849593367	ENPAK19	AK
1874	NW_006731789.1	9000001	10000000	361328	338849	368	1.08602947035405	1e+06	1850593367	ENPAK19	AK
1875	NW_006731900.1	1	1000000	449924	431523	442	1.02427912301314	1e+06	1851593367	ENPAK19	AK
1876	NW_006731900.1	1000001	2000000	394418	378299	498	1.31641902304791	1e+06	1852593367	ENPAK19	AK
1877	NW_006731900.1	2000001	3000000	424612	412396	684	1.65859998642082	1e+06	1853593367	ENPAK19	AK
1878	NW_006731900.1	3000001	4000000	392627	376084	626	1.66452175577796	1e+06	1854593367	ENPAK19	AK
1879	NW_006731900.1	4000001	5000000	423359	402775	514	1.27614673204643	1e+06	1855593367	ENPAK19	AK
1880	NW_006731900.1	5000001	6000000	413146	395480	489	1.23647213512693	1e+06	1856593367	ENPAK19	AK
1881	NW_006731900.1	6000001	7000000	464317	444782	996	2.23929925221794	1e+06	1857593367	ENPAK19	AK
1882	NW_006731900.1	7000001	8000000	434469	418101	932	2.22912645509099	1e+06	1858593367	ENPAK19	AK
1883	NW_006731900.1	8000001	9000000	418346	402383	688	1.70981378437956	1e+06	1859593367	ENPAK19	AK
1884	NW_006731900.1	9000001	10000000	432325	415144	737	1.77528761104581	1e+06	1860593367	ENPAK19	AK
1885	NW_006731900.1	10000001	11000000	412921	394407	726	1.84073812077372	1e+06	1861593367	ENPAK19	AK
1886	NW_006731900.1	11000001	12000000	418627	397782	582	1.4631129613708	1e+06	1862593367	ENPAK19	AK
1887	NW_006731900.1	12000001	13000000	381237	367258	848	2.30900347984251	1e+06	1863593367	ENPAK19	AK
1888	NW_006731900.1	13000001	14000000	438878	417065	597	1.43143155143683	1e+06	1864593367	ENPAK19	AK
1889	NW_006731900.1	14000001	15000000	520629	502274	613	1.22044939614633	1e+06	1865593367	ENPAK19	AK
1890	NW_006731900.1	15000001	16000000	393937	381606	674	1.76621960870636	1e+06	1866593367	ENPAK19	AK
1891	NW_006731900.1	16000001	17000000	412311	395628	985	2.4897125582618	1e+06	1867593367	ENPAK19	AK
1892	NW_006731900.1	17000001	18000000	391186	369865	319	0.862476849661363	1e+06	1868593367	ENPAK19	AK
1893	NW_006731900.1	18000001	19000000	400098	380383	1145	3.01012400659335	1e+06	1869593367	ENPAK19	AK
1894	NW_006731900.1	19000001	20000000	393049	373141	556	1.49005335784596	1e+06	1870593367	ENPAK19	AK
1895	NW_006731900.1	20000001	21000000	439496	416830	866	2.07758558645011	1e+06	1871593367	ENPAK19	AK
1896	NW_006731900.1	21000001	22000000	401159	382264	923	2.41456166419019	1e+06	1872593367	ENPAK19	AK
1897	NW_006731900.1	22000001	23000000	414000	400421	863	2.1552316187213	1e+06	1873593367	ENPAK19	AK
1898	NW_006731900.1	23000001	24000000	355334	335454	915	2.72764671162067	1e+06	1874593367	ENPAK19	AK
1899	NW_006731900.1	24000001	25000000	409385	388076	773	1.9918778795906	1e+06	1875593367	ENPAK19	AK
1900	NW_006731900.1	25000001	26000000	421580	404657	910	2.24881813486484	1e+06	1876593367	ENPAK19	AK
1901	NW_006731900.1	26000001	27000000	401245	388966	344	0.884396065465876	1e+06	1877593367	ENPAK19	AK
1902	NW_006731900.1	27000001	28000000	392897	380055	821	2.16021365328702	1e+06	1878593367	ENPAK19	AK
1903	NW_006731900.1	28000001	29000000	379608	366587	510	1.39121136319619	1e+06	1879593367	ENPAK19	AK
1904	NW_006731900.1	29000001	30000000	408713	396310	528	1.33229037874391	1e+06	1880593367	ENPAK19	AK
1905	NW_006731900.1	30000001	30544692	211018	204997	117	0.570740059610628	544692	1881593367	ENPAK19	AK
1906	NW_006731901.1	1	1000000	365517	347229	1229	3.53945090991824	1e+06	1882138059	ENPAK19	AK
1907	NW_006731901.1	1000001	2000000	380728	365372	1225	3.35274733696069	1e+06	1883138059	ENPAK19	AK
1908	NW_006731901.1	2000001	3000000	365749	352208	771	2.18904738109299	1e+06	1884138059	ENPAK19	AK
1909	NW_006731901.1	3000001	4000000	301082	284897	1082	3.79786378936949	1e+06	1885138059	ENPAK19	AK
1910	NW_006731901.1	4000001	5000000	358558	339327	1033	3.04426114043386	1e+06	1886138059	ENPAK19	AK
1911	NW_006731901.1	5000001	6000000	414090	395435	1307	3.3052208327538	1e+06	1887138059	ENPAK19	AK
1912	NW_006731901.1	6000001	7000000	441205	419145	725	1.72971167495735	1e+06	1888138059	ENPAK19	AK
1913	NW_006731901.1	7000001	8000000	382722	365597	782	2.13896722347284	1e+06	1889138059	ENPAK19	AK
1914	NW_006731901.1	8000001	9000000	426227	411801	1148	2.7877542793728	1e+06	1890138059	ENPAK19	AK
1915	NW_006731901.1	9000001	10000000	398496	384927	708	1.83930979120716	1e+06	1891138059	ENPAK19	AK
1916	NW_006731901.1	10000001	11000000	366048	352066	798	2.2666204632086	1e+06	1892138059	ENPAK19	AK
1917	NW_006731901.1	11000001	12000000	393983	379180	964	2.54232818186613	1e+06	1893138059	ENPAK19	AK
1918	NW_006731901.1	12000001	13000000	391877	378358	725	1.91617462826212	1e+06	1894138059	ENPAK19	AK
1919	NW_006731901.1	13000001	14000000	344776	330687	933	2.82139908735451	1e+06	1895138059	ENPAK19	AK
1920	NW_006731901.1	14000001	14765477	265821	252582	269	1.06500067304875	765477	1896138059	ENPAK19	AK
1921	NW_006732012.1	1	1000000	287628	270465	349	1.29037028820735	1e+06	1896903536	ENPAK19	AK
1922	NW_006732012.1	1000001	2000000	342418	322879	793	2.45602841931498	1e+06	1897903536	ENPAK19	AK
1923	NW_006732012.1	2000001	3000000	331892	310394	521	1.67851182690387	1e+06	1898903536	ENPAK19	AK
1924	NW_006732012.1	3000001	4000000	327899	310774	640	2.05937433633444	1e+06	1899903536	ENPAK19	AK
1925	NW_006732012.1	4000001	5000000	353215	340196	371	1.0905478018554	1e+06	1900903536	ENPAK19	AK
1926	NW_006732012.1	5000001	6000000	443718	428317	901	2.10358215994229	1e+06	1901903536	ENPAK19	AK
1927	NW_006732012.1	6000001	7000000	340600	326292	587	1.79900212079977	1e+06	1902903536	ENPAK19	AK
1928	NW_006732012.1	7000001	8000000	400283	381756	483	1.26520604784208	1e+06	1903903536	ENPAK19	AK
1929	NW_006732012.1	8000001	9000000	424562	408251	636	1.55786513688883	1e+06	1904903536	ENPAK19	AK
1930	NW_006732012.1	9000001	10000000	371906	356490	526	1.47549720889787	1e+06	1905903536	ENPAK19	AK
1931	NW_006732012.1	10000001	11000000	409209	391555	669	1.70857223123188	1e+06	1906903536	ENPAK19	AK
1932	NW_006732012.1	11000001	12000000	374899	358827	687	1.91457164594638	1e+06	1907903536	ENPAK19	AK
1933	NW_006732012.1	12000001	13000000	408476	390750	465	1.19001919385797	1e+06	1908903536	ENPAK19	AK
1934	NW_006732012.1	13000001	14000000	327647	311984	494	1.58341453407867	1e+06	1909903536	ENPAK19	AK
1935	NW_006732012.1	14000001	15000000	401311	387285	592	1.5285900564184	1e+06	1910903536	ENPAK19	AK
1936	NW_006732012.1	15000001	16000000	339704	323967	602	1.85821395389037	1e+06	1911903536	ENPAK19	AK
1937	NW_006732012.1	16000001	17000000	358769	342575	528	1.54126833540101	1e+06	1912903536	ENPAK19	AK
1938	NW_006732012.1	17000001	17813039	256416	245769	349	1.42003263226851	813039	1913903536	ENPAK19	AK
1939	NW_006732123.1	1	1000000	351656	334725	387	1.15617297781761	1e+06	1914716575	ENPAK19	AK
1940	NW_006732123.1	1000001	2000000	433391	413706	512	1.23759384683809	1e+06	1915716575	ENPAK19	AK
1941	NW_006732123.1	2000001	3000000	397858	377256	418	1.10800093305342	1e+06	1916716575	ENPAK19	AK
1942	NW_006732123.1	3000001	4000000	472605	447808	455	1.01606045448049	1e+06	1917716575	ENPAK19	AK
1943	NW_006732123.1	4000001	5000000	368009	348592	432	1.23927112498279	1e+06	1918716575	ENPAK19	AK
1944	NW_006732123.1	5000001	6000000	315162	294770	955	3.23981409234318	1e+06	1919716575	ENPAK19	AK
1945	NW_006732123.1	6000001	7000000	305910	285562	535	1.87349857474034	1e+06	1920716575	ENPAK19	AK
1946	NW_006732123.1	7000001	8000000	376410	354456	701	1.97767847067055	1e+06	1921716575	ENPAK19	AK
1947	NW_006732123.1	8000001	9000000	431920	409262	618	1.51003513641628	1e+06	1922716575	ENPAK19	AK
1948	NW_006732123.1	9000001	10000000	381254	363387	401	1.10350672973992	1e+06	1923716575	ENPAK19	AK
1949	NW_006732234.1	1	1000000	363601	351772	482	1.37020570142024	1e+06	1924716575	ENPAK19	AK
1950	NW_006732234.1	1000001	2000000	368092	354954	499	1.40581596488559	1e+06	1925716575	ENPAK19	AK
1951	NW_006732234.1	2000001	3000000	366957	352534	1105	3.13444944317428	1e+06	1926716575	ENPAK19	AK
1952	NW_006732234.1	3000001	4000000	410928	397719	717	1.80278035497424	1e+06	1927716575	ENPAK19	AK
1953	NW_006732234.1	4000001	5000000	444909	429243	868	2.02216460140294	1e+06	1928716575	ENPAK19	AK
1954	NW_006732234.1	5000001	6000000	402910	387873	915	2.35901957599524	1e+06	1929716575	ENPAK19	AK
1955	NW_006732234.1	6000001	7000000	384174	372799	543	1.45654897142964	1e+06	1930716575	ENPAK19	AK
1956	NW_006732234.1	7000001	8000000	367409	356142	483	1.35620061660798	1e+06	1931716575	ENPAK19	AK
1957	NW_006732234.1	8000001	9000000	404489	393551	661	1.67957901263115	1e+06	1932716575	ENPAK19	AK
1958	NW_006732234.1	9000001	10000000	314641	304908	305	1.00030173035801	1e+06	1933716575	ENPAK19	AK
1959	NW_006732234.1	10000001	11000000	340241	330034	599	1.81496451880715	1e+06	1934716575	ENPAK19	AK
1960	NW_006732234.1	11000001	12000000	421198	410625	688	1.67549467275495	1e+06	1935716575	ENPAK19	AK
1961	NW_006732234.1	12000001	13000000	286864	277017	472	1.70386654970634	1e+06	1936716575	ENPAK19	AK
1962	NW_006732234.1	13000001	14000000	309750	301462	561	1.86093106262149	1e+06	1937716575	ENPAK19	AK
1963	NW_006732345.1	1	1000000	335275	322048	645	2.00280703497615	1e+06	1938716575	ENPAK19	AK
1964	NW_006732345.1	1000001	2000000	471214	456538	1207	2.64381059188939	1e+06	1939716575	ENPAK19	AK
1965	NW_006732345.1	2000001	3000000	326148	310412	619	1.99412393850753	1e+06	1940716575	ENPAK19	AK
1966	NW_006732345.1	3000001	4000000	370583	357609	556	1.55477071326505	1e+06	1941716575	ENPAK19	AK
1967	NW_006732345.1	4000001	5000000	364834	351471	790	2.24769611148573	1e+06	1942716575	ENPAK19	AK
1968	NW_006732345.1	5000001	6000000	444053	430636	1066	2.47540846561829	1e+06	1943716575	ENPAK19	AK
1969	NW_006732345.1	6000001	7000000	366136	351890	852	2.4212111739464	1e+06	1944716575	ENPAK19	AK
1970	NW_006732345.1	7000001	8000000	408634	393654	638	1.62071260548604	1e+06	1945716575	ENPAK19	AK
1971	NW_006732345.1	8000001	9000000	501666	484182	702	1.44986802483364	1e+06	1946716575	ENPAK19	AK
1972	NW_006732345.1	9000001	9896759	362351	349198	687	1.96736521973207	896759	1947716575	ENPAK19	AK
1973	NW_006732456.1	1	1000000	323651	306134	778	2.54137077227619	1e+06	1948613334	ENPAK19	AK
1974	NW_006732456.1	1000001	2000000	316717	297506	295	0.991576640471117	1e+06	1949613334	ENPAK19	AK
1975	NW_006732456.1	2000001	3000000	318914	298482	363	1.21615373791384	1e+06	1950613334	ENPAK19	AK
1976	NW_006732456.1	3000001	4000000	363570	341741	499	1.46017012884026	1e+06	1951613334	ENPAK19	AK
1977	NW_006732456.1	4000001	5000000	372535	349497	439	1.25609089634532	1e+06	1952613334	ENPAK19	AK
1978	NW_006732456.1	5000001	6000000	294699	275369	543	1.97189952391155	1e+06	1953613334	ENPAK19	AK
1979	NW_006732456.1	6000001	7000000	329603	305975	498	1.62758395293733	1e+06	1954613334	ENPAK19	AK
1980	NW_006732456.1	7000001	8000000	363330	341964	487	1.42412651624148	1e+06	1955613334	ENPAK19	AK
1981	NW_006732456.1	8000001	9000000	301029	283879	585	2.06073714505124	1e+06	1956613334	ENPAK19	AK
1982	NW_006732456.1	9000001	10000000	290199	277515	261	0.940489703259283	1e+06	1957613334	ENPAK19	AK
1983	NW_006732456.1	10000001	11000000	354865	335521	391	1.16535179616179	1e+06	1958613334	ENPAK19	AK
1984	NW_006732456.1	11000001	12000000	410431	392818	401	1.02082898441517	1e+06	1959613334	ENPAK19	AK
1985	NW_006732456.1	12000001	13000000	318487	302276	745	2.46463496936575	1e+06	1960613334	ENPAK19	AK
1986	NW_006732567.1	1	1000000	379162	363943	235	0.645705508829679	1e+06	1961613334	ENPAK19	AK
1987	NW_006732567.1	1000001	2000000	382434	366079	150	0.409747622780875	1e+06	1962613334	ENPAK19	AK
1988	NW_006732567.1	2000001	3000000	401953	380819	342	0.898064434810238	1e+06	1963613334	ENPAK19	AK
1989	NW_006732567.1	3000001	4000000	446321	426370	577	1.35328470577198	1e+06	1964613334	ENPAK19	AK
1990	NW_006732567.1	4000001	5000000	387233	367897	447	1.21501398489251	1e+06	1965613334	ENPAK19	AK
1991	NW_006732567.1	5000001	6000000	438988	419316	838	1.99849278348549	1e+06	1966613334	ENPAK19	AK
1992	NW_006732567.1	6000001	7000000	456710	440571	823	1.86803035152109	1e+06	1967613334	ENPAK19	AK
1993	NW_006732567.1	7000001	8000000	398932	385484	893	2.31656826223657	1e+06	1968613334	ENPAK19	AK
1994	NW_006732567.1	8000001	9000000	393277	376140	622	1.65363960227575	1e+06	1969613334	ENPAK19	AK
1995	NW_006732567.1	9000001	9637956	234762	224818	157	0.6983426593956	637956	1970613334	ENPAK19	AK
1996	NW_006732678.1	1	1000000	500702	488443	595	1.21815646861558	1e+06	1971251290	ENPAK19	AK
1997	NW_006732678.1	1000001	2000000	446232	427395	625	1.46234747715813	1e+06	1972251290	ENPAK19	AK
1998	NW_006732678.1	2000001	3000000	450787	432022	943	2.18275921133646	1e+06	1973251290	ENPAK19	AK
1999	NW_006732678.1	3000001	4000000	446923	430548	1010	2.34584761745496	1e+06	1974251290	ENPAK19	AK
[truncated: 112,201 more rows]
