# Supplementary material for: The genomic footprint of whaling and isolation in fin whale populations
Source: Nat Commun. 2023 Sep 12;14:5465. doi: 10.1038/s41467-023-40052-z (PMC10497599; doi:10.1038/s41467-023-40052-z)
Supplement: Supplementary file 4 — Source Data [file 41467_2023_40052_MOESM4_ESM.zip › Source_Data/Figure_S6/FigS6-finwhalehet.csv]

	SampleId	GenomeHet
1	ENPAK19	0.00175842305946873
2	ENPAK20	0.00174376590843583
3	ENPAK21	0.00176204753537912
4	ENPAK22	0.00176288940359363
5	ENPAK23	0.00174967019357134
6	ENPAK24	0.00174671306963459
7	ENPAK25	0.00175603245622062
8	ENPAK26	0.00174737133165116
9	ENPAK27	0.00177255956594857
10	ENPAK28	0.00171085885099494
11	ENPAK29	0.00175661208744874
12	ENPAK30	0.00175333716559469
13	ENPBC16	0.0017844216529929
14	ENPBC17	0.0017872029505572
15	ENPBC18	0.00178771671312656
16	ENPCA01	0.00171552111416379
17	ENPCA02	0.00178076642976858
18	ENPCA03	0.00177149130411112
19	ENPCA04	0.0017713986461652
20	ENPCA05	0.00171220499768138
21	ENPCA06	0.00175081536484912
22	ENPCA07	0.00176816001104189
23	ENPCA08	0.001719704233008
24	ENPCA09	0.00177299367266253
25	ENPOR10	0.00178019948457928
26	ENPOR11	0.00178111244122368
27	ENPOR12	0.00184446140414199
28	ENPOR13	0.0017809771105236
29	ENPWA14	0.00178234361537457
30	ENPWA15	0.00180228671992479
31	GOC002	0.00103535988718978
32	GOC006	0.00113108162455019
33	GOC010	0.00177827796262567
34	GOC025	0.00109829629911853
35	GOC038	0.00108777534761074
36	GOC050	0.00108956143639627
37	GOC053	0.00112527318644468
38	GOC063	0.00116529471846515
39	GOC068	0.0010860997986859
40	GOC071	0.00110589834367434
41	GOC077	0.00114930097654267
42	GOC080	0.00108854922908928
43	GOC082	0.0010772978435082
44	GOC086	0.00105535242737284
45	GOC091	0.00106824920750572
46	GOC100	0.00104558234557528
47	GOC111	0.00108173472616964
48	GOC112	0.0010770839782644
49	GOC116	0.00104661566275659
50	GOC125	0.00119508257396879
