# Supplementary material for: The genomic footprint of whaling and isolation in fin whale populations
Source: Nat Commun. 2023 Sep 12;14:5465. doi: 10.1038/s41467-023-40052-z (PMC10497599; doi:10.1038/s41467-023-40052-z)
Supplement: Supplementary file 4 — Source Data [file 41467_2023_40052_MOESM4_ESM.zip › Source_Data/Figure_S1/Figure_S1a_Genomewide_heterozygosity_plotting_MinkevsFin.txt]

Sample	Genomewide_het	Reference_genome
ENPAK24	0.001746713	Minke
ENPAK30	0.001753337	Minke
ENPCA04	0.001771399	Minke
ENPCA08	0.001719704	Minke
ENPWA15	0.001802287	Minke
GOC006	0.001131082	Minke
GOC050	0.001089561	Minke
GOC071	0.001105898	Minke
GOC086	0.001055352	Minke
GOC100	0.001045582	Minke
ENPAK24	0.001725973	Fin
ENPAK30	0.001728499	Fin
ENPCA04	0.001748040	Fin
ENPCA08	0.001694119	Fin
ENPWA15	0.001783593	Fin
GOC006	0.001103687	Fin
GOC050	0.001066203	Fin
GOC071	0.001080872	Fin
GOC086	0.001033441	Fin
GOC100	0.001028044	Fin
