# Supplementary material for: The genomic footprint of whaling and isolation in fin whale populations
Source: Nat Commun. 2023 Sep 12;14:5465. doi: 10.1038/s41467-023-40052-z (PMC10497599; doi:10.1038/s41467-023-40052-z)
Supplement: Supplementary file 4 — Source Data [file 41467_2023_40052_MOESM4_ESM.zip › Source_Data/Figure_S1/Figure_S1c_and_S1d_ROH_total_plotting.txt]

Individual	ROH_length	Reference_genome	Population
ENPAK24	81.556474	Minke	ENP_Minke
ENPAK24	61.879115	Fin	ENP_Fin
ENPAK30	84.130859	Minke	ENP_Minke
ENPAK30	67.997542	Fin	ENP_Fin
ENPCA04	158.560282	Minke	ENP_Minke
ENPCA04	180.083879	Fin	ENP_Fin
ENPCA08	90.298922	Minke	ENP_Minke
ENPCA08	74.18633	Fin	ENP_Fin
ENPWA15	81.002902	Minke	ENP_Minke
ENPWA15	63.522545	Fin	ENP_Fin
GOC006	868.494717	Minke	GOC_Minke
GOC006	861.918881	Fin	GOC_Fin
GOC050	878.809221	Minke	GOC_Minke
GOC050	845.199217	Fin	GOC_Fin
GOC071	853.216756	Minke	GOC_Minke
GOC071	838.206849	Fin	GOC_Fin
GOC086	892.771134	Minke	GOC_Minke
GOC086	869.375361	Fin	GOC_Fin
GOC100	948.606059	Minke	GOC_Minke
GOC100	926.454385	Fin	GOC_Fin
