# Supplementary material for: The genomic footprint of whaling and isolation in fin whale populations
Source: Nat Commun. 2023 Sep 12;14:5465. doi: 10.1038/s41467-023-40052-z (PMC10497599; doi:10.1038/s41467-023-40052-z)
Supplement: Supplementary file 4 — Source Data [file 41467_2023_40052_MOESM4_ESM.zip › Source_Data/Figure_S1/Figure_S1b_Genomewide_heterozygosity_plotting.txt]

Sample	Genomewide_het	Reference_genome	Population
ENPAK24	0.001746713	Minke	ENP_Minke
ENPAK30	0.001753337	Minke	ENP_Minke
ENPCA04	0.001771399	Minke	ENP_Minke
ENPCA08	0.001719704	Minke	ENP_Minke
ENPWA15	0.001802287	Minke	ENP_Minke
ENPAK24	0.001725973	Fin	ENP_Fin
ENPAK30	0.001728499	Fin	ENP_Fin
ENPCA04	0.001748040	Fin	ENP_Fin
ENPCA08	0.001694119	Fin	ENP_Fin
ENPWA15	0.001783593	Fin	ENP_Fin
GOC006	0.001131082	Minke	GOC_Minke
GOC050	0.001089561	Minke	GOC_Minke
GOC071	0.001105898	Minke	GOC_Minke
GOC086	0.001055352	Minke	GOC_Minke
GOC100	0.001045582	Minke	GOC_Minke
GOC006	0.001103687	Fin	GOC_Fin
GOC050	0.001066203	Fin	GOC_Fin
GOC071	0.001080872	Fin	GOC_Fin
GOC086	0.001033441	Fin	GOC_Fin
GOC100	0.001028044	Fin	GOC_Fin
