# Supplementary material for: The genomic footprint of whaling and isolation in fin whale populations
Source: Nat Commun. 2023 Sep 12;14:5465. doi: 10.1038/s41467-023-40052-z (PMC10497599; doi:10.1038/s41467-023-40052-z)
Supplement: Supplementary file 4 — Source Data [file 41467_2023_40052_MOESM4_ESM.zip › Source_Data/Figure_S7/FigS7.csv]

	sample	winhetbin_center	winhet_min	winhetbin_max	count
1	ENPAK19	0	-0.075	0.075	3
2	ENPAK19	0.15	0.075	0.225	7
3	ENPAK19	0.3	0.225	0.375	8
4	ENPAK19	0.45	0.375	0.525	22
5	ENPAK19	0.6	0.525	0.675	44
6	ENPAK19	0.75	0.675	0.825	53
7	ENPAK19	0.9	0.825	0.975	106
8	ENPAK19	1.05	0.975	1.125	149
9	ENPAK19	1.2	1.125	1.275	180
10	ENPAK19	1.35	1.275	1.425	186
11	ENPAK19	1.5	1.425	1.575	244
12	ENPAK19	1.65	1.575	1.725	225
13	ENPAK19	1.8	1.725	1.875	195
14	ENPAK19	1.95	1.875	2.025	177
15	ENPAK19	2.1	2.025	2.175	144
16	ENPAK19	2.25	2.175	2.325	113
17	ENPAK19	2.4	2.325	2.475	113
18	ENPAK19	2.55	2.475	2.625	80
19	ENPAK19	2.7	2.625	2.775	66
20	ENPAK19	2.85	2.775	2.925	41
21	ENPAK19	3	2.925	3.075	41
22	ENPAK19	3.15	3.075	3.225	17
23	ENPAK19	3.3	3.225	3.375	16
24	ENPAK19	3.45	3.375	3.525	20
25	ENPAK19	3.6	3.525	3.675	12
26	ENPAK19	3.75	3.675	3.825	8
27	ENPAK19	3.9	3.825	3.975	4
28	ENPAK19	4.05	3.975	4.125	2
29	ENPAK19	4.2	4.125	4.275	0
30	ENPAK19	4.35	4.275	4.425	2
31	ENPAK19	4.5	4.425	4.575	2
32	ENPAK19	4.65	4.575	4.725	2
33	ENPAK19	4.8	4.725	4.875	2
34	ENPAK19	4.95	4.875	5.025	0
35	ENPAK19	5.1	5.025	5.175	0
36	ENPAK19	5.25	5.175	5.325	0
37	ENPAK19	5.4	5.325	5.475	0
38	ENPAK19	5.55	5.475	5.625	0
39	ENPAK19	5.7	5.625	5.775	0
40	ENPAK19	5.85	5.775	5.925	0
41	ENPAK19	6	5.925	6.075	0
42	ENPAK19	6.15	6.075	6.225	0
43	ENPAK19	6.3	6.225	6.375	0
44	ENPAK19	6.45	6.375	6.525	0
45	ENPAK19	6.6	6.525	6.675	0
46	ENPAK19	6.75	6.675	6.825	0
47	ENPAK19	6.9	6.825	6.975	0
48	ENPAK19	7.05	6.975	7.125	0
49	ENPAK19	7.2	7.125	7.275	0
50	ENPAK19	7.35	7.275	7.425	0
51	ENPAK19	7.5	7.425	7.575	0
52	ENPAK19	7.65	7.575	7.725	0
53	ENPAK19	7.8	7.725	7.875	0
54	ENPAK19	7.95	7.875	8.025	0
55	ENPAK19	8.1	8.025	8.175	0
56	ENPAK20	0	-0.075	0.075	4
57	ENPAK20	0.15	0.075	0.225	4
58	ENPAK20	0.3	0.225	0.375	7
59	ENPAK20	0.45	0.375	0.525	23
60	ENPAK20	0.6	0.525	0.675	44
61	ENPAK20	0.75	0.675	0.825	58
62	ENPAK20	0.9	0.825	0.975	103
63	ENPAK20	1.05	0.975	1.125	154
64	ENPAK20	1.2	1.125	1.275	196
65	ENPAK20	1.35	1.275	1.425	229
66	ENPAK20	1.5	1.425	1.575	220
67	ENPAK20	1.65	1.575	1.725	222
68	ENPAK20	1.8	1.725	1.875	186
69	ENPAK20	1.95	1.875	2.025	156
70	ENPAK20	2.1	2.025	2.175	145
71	ENPAK20	2.25	2.175	2.325	121
72	ENPAK20	2.4	2.325	2.475	87
73	ENPAK20	2.55	2.475	2.625	86
74	ENPAK20	2.7	2.625	2.775	67
75	ENPAK20	2.85	2.775	2.925	46
76	ENPAK20	3	2.925	3.075	39
77	ENPAK20	3.15	3.075	3.225	33
78	ENPAK20	3.3	3.225	3.375	8
79	ENPAK20	3.45	3.375	3.525	12
80	ENPAK20	3.6	3.525	3.675	7
81	ENPAK20	3.75	3.675	3.825	6
82	ENPAK20	3.9	3.825	3.975	2
83	ENPAK20	4.05	3.975	4.125	6
84	ENPAK20	4.2	4.125	4.275	1
85	ENPAK20	4.35	4.275	4.425	3
86	ENPAK20	4.5	4.425	4.575	4
87	ENPAK20	4.65	4.575	4.725	5
88	ENPAK20	4.8	4.725	4.875	0
89	ENPAK20	4.95	4.875	5.025	0
90	ENPAK20	5.1	5.025	5.175	0
91	ENPAK20	5.25	5.175	5.325	0
92	ENPAK20	5.4	5.325	5.475	0
93	ENPAK20	5.55	5.475	5.625	0
94	ENPAK20	5.7	5.625	5.775	0
95	ENPAK20	5.85	5.775	5.925	0
96	ENPAK20	6	5.925	6.075	0
97	ENPAK20	6.15	6.075	6.225	0
98	ENPAK20	6.3	6.225	6.375	0
99	ENPAK20	6.45	6.375	6.525	0
100	ENPAK20	6.6	6.525	6.675	0
101	ENPAK20	6.75	6.675	6.825	0
102	ENPAK20	6.9	6.825	6.975	0
103	ENPAK20	7.05	6.975	7.125	0
104	ENPAK20	7.2	7.125	7.275	0
105	ENPAK20	7.35	7.275	7.425	0
106	ENPAK20	7.5	7.425	7.575	0
107	ENPAK20	7.65	7.575	7.725	0
108	ENPAK20	7.8	7.725	7.875	0
109	ENPAK20	7.95	7.875	8.025	0
110	ENPAK20	8.1	8.025	8.175	0
111	ENPAK21	0	-0.075	0.075	30
112	ENPAK21	0.15	0.075	0.225	9
113	ENPAK21	0.3	0.225	0.375	6
114	ENPAK21	0.45	0.375	0.525	19
115	ENPAK21	0.6	0.525	0.675	26
116	ENPAK21	0.75	0.675	0.825	58
117	ENPAK21	0.9	0.825	0.975	92
118	ENPAK21	1.05	0.975	1.125	162
119	ENPAK21	1.2	1.125	1.275	186
120	ENPAK21	1.35	1.275	1.425	213
121	ENPAK21	1.5	1.425	1.575	192
122	ENPAK21	1.65	1.575	1.725	204
123	ENPAK21	1.8	1.725	1.875	192
124	ENPAK21	1.95	1.875	2.025	206
125	ENPAK21	2.1	2.025	2.175	146
126	ENPAK21	2.25	2.175	2.325	125
127	ENPAK21	2.4	2.325	2.475	95
128	ENPAK21	2.55	2.475	2.625	82
129	ENPAK21	2.7	2.625	2.775	68
130	ENPAK21	2.85	2.775	2.925	44
131	ENPAK21	3	2.925	3.075	35
132	ENPAK21	3.15	3.075	3.225	19
133	ENPAK21	3.3	3.225	3.375	19
134	ENPAK21	3.45	3.375	3.525	18
135	ENPAK21	3.6	3.525	3.675	11
136	ENPAK21	3.75	3.675	3.825	6
137	ENPAK21	3.9	3.825	3.975	5
138	ENPAK21	4.05	3.975	4.125	5
139	ENPAK21	4.2	4.125	4.275	1
140	ENPAK21	4.35	4.275	4.425	2
141	ENPAK21	4.5	4.425	4.575	1
142	ENPAK21	4.65	4.575	4.725	1
143	ENPAK21	4.8	4.725	4.875	3
144	ENPAK21	4.95	4.875	5.025	1
145	ENPAK21	5.1	5.025	5.175	0
146	ENPAK21	5.25	5.175	5.325	2
147	ENPAK21	5.4	5.325	5.475	0
148	ENPAK21	5.55	5.475	5.625	0
149	ENPAK21	5.7	5.625	5.775	0
150	ENPAK21	5.85	5.775	5.925	0
151	ENPAK21	6	5.925	6.075	0
152	ENPAK21	6.15	6.075	6.225	0
153	ENPAK21	6.3	6.225	6.375	0
154	ENPAK21	6.45	6.375	6.525	0
155	ENPAK21	6.6	6.525	6.675	0
156	ENPAK21	6.75	6.675	6.825	0
157	ENPAK21	6.9	6.825	6.975	0
158	ENPAK21	7.05	6.975	7.125	0
159	ENPAK21	7.2	7.125	7.275	0
160	ENPAK21	7.35	7.275	7.425	0
161	ENPAK21	7.5	7.425	7.575	0
162	ENPAK21	7.65	7.575	7.725	0
163	ENPAK21	7.8	7.725	7.875	0
164	ENPAK21	7.95	7.875	8.025	0
165	ENPAK21	8.1	8.025	8.175	0
166	ENPAK22	0	-0.075	0.075	31
167	ENPAK22	0.15	0.075	0.225	4
168	ENPAK22	0.3	0.225	0.375	10
169	ENPAK22	0.45	0.375	0.525	14
170	ENPAK22	0.6	0.525	0.675	32
171	ENPAK22	0.75	0.675	0.825	73
172	ENPAK22	0.9	0.825	0.975	107
173	ENPAK22	1.05	0.975	1.125	141
174	ENPAK22	1.2	1.125	1.275	176
175	ENPAK22	1.35	1.275	1.425	202
176	ENPAK22	1.5	1.425	1.575	197
177	ENPAK22	1.65	1.575	1.725	238
178	ENPAK22	1.8	1.725	1.875	186
179	ENPAK22	1.95	1.875	2.025	181
180	ENPAK22	2.1	2.025	2.175	133
181	ENPAK22	2.25	2.175	2.325	149
182	ENPAK22	2.4	2.325	2.475	88
183	ENPAK22	2.55	2.475	2.625	77
184	ENPAK22	2.7	2.625	2.775	66
185	ENPAK22	2.85	2.775	2.925	46
186	ENPAK22	3	2.925	3.075	26
187	ENPAK22	3.15	3.075	3.225	36
188	ENPAK22	3.3	3.225	3.375	13
189	ENPAK22	3.45	3.375	3.525	11
190	ENPAK22	3.6	3.525	3.675	9
191	ENPAK22	3.75	3.675	3.825	11
192	ENPAK22	3.9	3.825	3.975	4
193	ENPAK22	4.05	3.975	4.125	5
194	ENPAK22	4.2	4.125	4.275	4
195	ENPAK22	4.35	4.275	4.425	3
196	ENPAK22	4.5	4.425	4.575	4
197	ENPAK22	4.65	4.575	4.725	3
198	ENPAK22	4.8	4.725	4.875	0
199	ENPAK22	4.95	4.875	5.025	1
200	ENPAK22	5.1	5.025	5.175	1
201	ENPAK22	5.25	5.175	5.325	0
202	ENPAK22	5.4	5.325	5.475	0
203	ENPAK22	5.55	5.475	5.625	1
204	ENPAK22	5.7	5.625	5.775	0
205	ENPAK22	5.85	5.775	5.925	0
206	ENPAK22	6	5.925	6.075	0
207	ENPAK22	6.15	6.075	6.225	0
208	ENPAK22	6.3	6.225	6.375	0
209	ENPAK22	6.45	6.375	6.525	0
210	ENPAK22	6.6	6.525	6.675	0
211	ENPAK22	6.75	6.675	6.825	1
212	ENPAK22	6.9	6.825	6.975	0
213	ENPAK22	7.05	6.975	7.125	0
214	ENPAK22	7.2	7.125	7.275	0
215	ENPAK22	7.35	7.275	7.425	0
216	ENPAK22	7.5	7.425	7.575	0
217	ENPAK22	7.65	7.575	7.725	0
218	ENPAK22	7.8	7.725	7.875	0
219	ENPAK22	7.95	7.875	8.025	0
220	ENPAK22	8.1	8.025	8.175	0
221	ENPAK23	0	-0.075	0.075	2
222	ENPAK23	0.15	0.075	0.225	5
223	ENPAK23	0.3	0.225	0.375	6
224	ENPAK23	0.45	0.375	0.525	25
225	ENPAK23	0.6	0.525	0.675	43
226	ENPAK23	0.75	0.675	0.825	70
227	ENPAK23	0.9	0.825	0.975	100
228	ENPAK23	1.05	0.975	1.125	158
229	ENPAK23	1.2	1.125	1.275	195
230	ENPAK23	1.35	1.275	1.425	198
231	ENPAK23	1.5	1.425	1.575	244
232	ENPAK23	1.65	1.575	1.725	194
233	ENPAK23	1.8	1.725	1.875	198
234	ENPAK23	1.95	1.875	2.025	148
235	ENPAK23	2.1	2.025	2.175	165
236	ENPAK23	2.25	2.175	2.325	126
237	ENPAK23	2.4	2.325	2.475	101
238	ENPAK23	2.55	2.475	2.625	75
239	ENPAK23	2.7	2.625	2.775	56
240	ENPAK23	2.85	2.775	2.925	45
241	ENPAK23	3	2.925	3.075	29
242	ENPAK23	3.15	3.075	3.225	28
243	ENPAK23	3.3	3.225	3.375	21
244	ENPAK23	3.45	3.375	3.525	10
245	ENPAK23	3.6	3.525	3.675	10
246	ENPAK23	3.75	3.675	3.825	8
247	ENPAK23	3.9	3.825	3.975	8
248	ENPAK23	4.05	3.975	4.125	1
249	ENPAK23	4.2	4.125	4.275	4
250	ENPAK23	4.35	4.275	4.425	4
251	ENPAK23	4.5	4.425	4.575	2
252	ENPAK23	4.65	4.575	4.725	2
253	ENPAK23	4.8	4.725	4.875	0
254	ENPAK23	4.95	4.875	5.025	0
255	ENPAK23	5.1	5.025	5.175	2
256	ENPAK23	5.25	5.175	5.325	0
257	ENPAK23	5.4	5.325	5.475	1
258	ENPAK23	5.55	5.475	5.625	0
259	ENPAK23	5.7	5.625	5.775	0
260	ENPAK23	5.85	5.775	5.925	0
261	ENPAK23	6	5.925	6.075	0
262	ENPAK23	6.15	6.075	6.225	0
263	ENPAK23	6.3	6.225	6.375	0
264	ENPAK23	6.45	6.375	6.525	0
265	ENPAK23	6.6	6.525	6.675	0
266	ENPAK23	6.75	6.675	6.825	0
267	ENPAK23	6.9	6.825	6.975	0
268	ENPAK23	7.05	6.975	7.125	0
269	ENPAK23	7.2	7.125	7.275	0
270	ENPAK23	7.35	7.275	7.425	0
271	ENPAK23	7.5	7.425	7.575	0
272	ENPAK23	7.65	7.575	7.725	0
273	ENPAK23	7.8	7.725	7.875	0
274	ENPAK23	7.95	7.875	8.025	0
275	ENPAK23	8.1	8.025	8.175	0
276	ENPAK24	0	-0.075	0.075	3
277	ENPAK24	0.15	0.075	0.225	4
278	ENPAK24	0.3	0.225	0.375	12
279	ENPAK24	0.45	0.375	0.525	25
280	ENPAK24	0.6	0.525	0.675	41
281	ENPAK24	0.75	0.675	0.825	57
282	ENPAK24	0.9	0.825	0.975	114
283	ENPAK24	1.05	0.975	1.125	157
284	ENPAK24	1.2	1.125	1.275	197
285	ENPAK24	1.35	1.275	1.425	206
286	ENPAK24	1.5	1.425	1.575	219
287	ENPAK24	1.65	1.575	1.725	207
288	ENPAK24	1.8	1.725	1.875	173
289	ENPAK24	1.95	1.875	2.025	162
290	ENPAK24	2.1	2.025	2.175	163
291	ENPAK24	2.25	2.175	2.325	147
292	ENPAK24	2.4	2.325	2.475	93
293	ENPAK24	2.55	2.475	2.625	74
294	ENPAK24	2.7	2.625	2.775	66
295	ENPAK24	2.85	2.775	2.925	42
296	ENPAK24	3	2.925	3.075	35
297	ENPAK24	3.15	3.075	3.225	18
298	ENPAK24	3.3	3.225	3.375	28
299	ENPAK24	3.45	3.375	3.525	10
300	ENPAK24	3.6	3.525	3.675	8
301	ENPAK24	3.75	3.675	3.825	8
302	ENPAK24	3.9	3.825	3.975	3
303	ENPAK24	4.05	3.975	4.125	3
304	ENPAK24	4.2	4.125	4.275	0
305	ENPAK24	4.35	4.275	4.425	3
306	ENPAK24	4.5	4.425	4.575	2
307	ENPAK24	4.65	4.575	4.725	0
308	ENPAK24	4.8	4.725	4.875	1
309	ENPAK24	4.95	4.875	5.025	2
310	ENPAK24	5.1	5.025	5.175	0
311	ENPAK24	5.25	5.175	5.325	0
312	ENPAK24	5.4	5.325	5.475	0
313	ENPAK24	5.55	5.475	5.625	1
314	ENPAK24	5.7	5.625	5.775	0
315	ENPAK24	5.85	5.775	5.925	0
316	ENPAK24	6	5.925	6.075	0
317	ENPAK24	6.15	6.075	6.225	0
318	ENPAK24	6.3	6.225	6.375	0
319	ENPAK24	6.45	6.375	6.525	0
320	ENPAK24	6.6	6.525	6.675	0
321	ENPAK24	6.75	6.675	6.825	0
322	ENPAK24	6.9	6.825	6.975	0
323	ENPAK24	7.05	6.975	7.125	0
324	ENPAK24	7.2	7.125	7.275	0
325	ENPAK24	7.35	7.275	7.425	0
326	ENPAK24	7.5	7.425	7.575	0
327	ENPAK24	7.65	7.575	7.725	0
328	ENPAK24	7.8	7.725	7.875	0
329	ENPAK24	7.95	7.875	8.025	0
330	ENPAK24	8.1	8.025	8.175	0
331	ENPAK25	0	-0.075	0.075	31
332	ENPAK25	0.15	0.075	0.225	4
333	ENPAK25	0.3	0.225	0.375	9
334	ENPAK25	0.45	0.375	0.525	18
335	ENPAK25	0.6	0.525	0.675	30
336	ENPAK25	0.75	0.675	0.825	58
337	ENPAK25	0.9	0.825	0.975	101
338	ENPAK25	1.05	0.975	1.125	135
339	ENPAK25	1.2	1.125	1.275	189
340	ENPAK25	1.35	1.275	1.425	218
341	ENPAK25	1.5	1.425	1.575	231
342	ENPAK25	1.65	1.575	1.725	198
343	ENPAK25	1.8	1.725	1.875	199
344	ENPAK25	1.95	1.875	2.025	189
345	ENPAK25	2.1	2.025	2.175	156
346	ENPAK25	2.25	2.175	2.325	106
347	ENPAK25	2.4	2.325	2.475	104
348	ENPAK25	2.55	2.475	2.625	61
349	ENPAK25	2.7	2.625	2.775	59
350	ENPAK25	2.85	2.775	2.925	40
351	ENPAK25	3	2.925	3.075	44
352	ENPAK25	3.15	3.075	3.225	26
353	ENPAK25	3.3	3.225	3.375	20
354	ENPAK25	3.45	3.375	3.525	15
355	ENPAK25	3.6	3.525	3.675	12
356	ENPAK25	3.75	3.675	3.825	8
357	ENPAK25	3.9	3.825	3.975	8
358	ENPAK25	4.05	3.975	4.125	3
359	ENPAK25	4.2	4.125	4.275	2
360	ENPAK25	4.35	4.275	4.425	2
361	ENPAK25	4.5	4.425	4.575	2
362	ENPAK25	4.65	4.575	4.725	2
363	ENPAK25	4.8	4.725	4.875	2
364	ENPAK25	4.95	4.875	5.025	0
365	ENPAK25	5.1	5.025	5.175	0
366	ENPAK25	5.25	5.175	5.325	0
367	ENPAK25	5.4	5.325	5.475	0
368	ENPAK25	5.55	5.475	5.625	1
369	ENPAK25	5.7	5.625	5.775	1
370	ENPAK25	5.85	5.775	5.925	0
371	ENPAK25	6	5.925	6.075	0
372	ENPAK25	6.15	6.075	6.225	0
373	ENPAK25	6.3	6.225	6.375	0
374	ENPAK25	6.45	6.375	6.525	0
375	ENPAK25	6.6	6.525	6.675	0
376	ENPAK25	6.75	6.675	6.825	0
377	ENPAK25	6.9	6.825	6.975	0
378	ENPAK25	7.05	6.975	7.125	0
379	ENPAK25	7.2	7.125	7.275	0
380	ENPAK25	7.35	7.275	7.425	0
381	ENPAK25	7.5	7.425	7.575	0
382	ENPAK25	7.65	7.575	7.725	0
383	ENPAK25	7.8	7.725	7.875	0
384	ENPAK25	7.95	7.875	8.025	0
385	ENPAK25	8.1	8.025	8.175	0
386	ENPAK26	0	-0.075	0.075	36
387	ENPAK26	0.15	0.075	0.225	3
388	ENPAK26	0.3	0.225	0.375	9
389	ENPAK26	0.45	0.375	0.525	11
390	ENPAK26	0.6	0.525	0.675	29
391	ENPAK26	0.75	0.675	0.825	69
392	ENPAK26	0.9	0.825	0.975	105
393	ENPAK26	1.05	0.975	1.125	142
394	ENPAK26	1.2	1.125	1.275	191
395	ENPAK26	1.35	1.275	1.425	195
396	ENPAK26	1.5	1.425	1.575	224
397	ENPAK26	1.65	1.575	1.725	211
398	ENPAK26	1.8	1.725	1.875	217
399	ENPAK26	1.95	1.875	2.025	162
400	ENPAK26	2.1	2.025	2.175	156
401	ENPAK26	2.25	2.175	2.325	124
402	ENPAK26	2.4	2.325	2.475	90
403	ENPAK26	2.55	2.475	2.625	75
404	ENPAK26	2.7	2.625	2.775	63
405	ENPAK26	2.85	2.775	2.925	43
406	ENPAK26	3	2.925	3.075	31
407	ENPAK26	3.15	3.075	3.225	24
408	ENPAK26	3.3	3.225	3.375	18
409	ENPAK26	3.45	3.375	3.525	21
410	ENPAK26	3.6	3.525	3.675	13
411	ENPAK26	3.75	3.675	3.825	6
412	ENPAK26	3.9	3.825	3.975	5
413	ENPAK26	4.05	3.975	4.125	1
414	ENPAK26	4.2	4.125	4.275	0
415	ENPAK26	4.35	4.275	4.425	3
416	ENPAK26	4.5	4.425	4.575	4
417	ENPAK26	4.65	4.575	4.725	1
418	ENPAK26	4.8	4.725	4.875	0
419	ENPAK26	4.95	4.875	5.025	0
420	ENPAK26	5.1	5.025	5.175	0
421	ENPAK26	5.25	5.175	5.325	0
422	ENPAK26	5.4	5.325	5.475	0
423	ENPAK26	5.55	5.475	5.625	0
424	ENPAK26	5.7	5.625	5.775	0
425	ENPAK26	5.85	5.775	5.925	0
426	ENPAK26	6	5.925	6.075	2
427	ENPAK26	6.15	6.075	6.225	0
428	ENPAK26	6.3	6.225	6.375	0
429	ENPAK26	6.45	6.375	6.525	0
430	ENPAK26	6.6	6.525	6.675	0
431	ENPAK26	6.75	6.675	6.825	0
432	ENPAK26	6.9	6.825	6.975	0
433	ENPAK26	7.05	6.975	7.125	0
434	ENPAK26	7.2	7.125	7.275	0
435	ENPAK26	7.35	7.275	7.425	0
436	ENPAK26	7.5	7.425	7.575	0
437	ENPAK26	7.65	7.575	7.725	0
438	ENPAK26	7.8	7.725	7.875	0
439	ENPAK26	7.95	7.875	8.025	0
440	ENPAK26	8.1	8.025	8.175	0
441	ENPAK27	0	-0.075	0.075	36
442	ENPAK27	0.15	0.075	0.225	5
443	ENPAK27	0.3	0.225	0.375	7
444	ENPAK27	0.45	0.375	0.525	12
445	ENPAK27	0.6	0.525	0.675	31
446	ENPAK27	0.75	0.675	0.825	59
447	ENPAK27	0.9	0.825	0.975	93
448	ENPAK27	1.05	0.975	1.125	155
449	ENPAK27	1.2	1.125	1.275	174
450	ENPAK27	1.35	1.275	1.425	208
451	ENPAK27	1.5	1.425	1.575	219
452	ENPAK27	1.65	1.575	1.725	212
453	ENPAK27	1.8	1.725	1.875	196
454	ENPAK27	1.95	1.875	2.025	180
455	ENPAK27	2.1	2.025	2.175	146
456	ENPAK27	2.25	2.175	2.325	123
457	ENPAK27	2.4	2.325	2.475	103
458	ENPAK27	2.55	2.475	2.625	77
459	ENPAK27	2.7	2.625	2.775	61
460	ENPAK27	2.85	2.775	2.925	45
461	ENPAK27	3	2.925	3.075	33
462	ENPAK27	3.15	3.075	3.225	36
463	ENPAK27	3.3	3.225	3.375	15
464	ENPAK27	3.45	3.375	3.525	20
465	ENPAK27	3.6	3.525	3.675	10
466	ENPAK27	3.75	3.675	3.825	10
467	ENPAK27	3.9	3.825	3.975	4
468	ENPAK27	4.05	3.975	4.125	4
469	ENPAK27	4.2	4.125	4.275	2
470	ENPAK27	4.35	4.275	4.425	2
471	ENPAK27	4.5	4.425	4.575	0
472	ENPAK27	4.65	4.575	4.725	1
473	ENPAK27	4.8	4.725	4.875	2
474	ENPAK27	4.95	4.875	5.025	1
475	ENPAK27	5.1	5.025	5.175	0
476	ENPAK27	5.25	5.175	5.325	0
477	ENPAK27	5.4	5.325	5.475	0
478	ENPAK27	5.55	5.475	5.625	0
479	ENPAK27	5.7	5.625	5.775	1
480	ENPAK27	5.85	5.775	5.925	0
481	ENPAK27	6	5.925	6.075	0
482	ENPAK27	6.15	6.075	6.225	0
483	ENPAK27	6.3	6.225	6.375	0
484	ENPAK27	6.45	6.375	6.525	1
485	ENPAK27	6.6	6.525	6.675	0
486	ENPAK27	6.75	6.675	6.825	0
487	ENPAK27	6.9	6.825	6.975	0
488	ENPAK27	7.05	6.975	7.125	0
489	ENPAK27	7.2	7.125	7.275	0
490	ENPAK27	7.35	7.275	7.425	0
491	ENPAK27	7.5	7.425	7.575	0
492	ENPAK27	7.65	7.575	7.725	0
493	ENPAK27	7.8	7.725	7.875	0
494	ENPAK27	7.95	7.875	8.025	0
495	ENPAK27	8.1	8.025	8.175	0
496	ENPAK28	0	-0.075	0.075	32
497	ENPAK28	0.15	0.075	0.225	9
498	ENPAK28	0.3	0.225	0.375	9
499	ENPAK28	0.45	0.375	0.525	19
500	ENPAK28	0.6	0.525	0.675	33
501	ENPAK28	0.75	0.675	0.825	69
502	ENPAK28	0.9	0.825	0.975	99
503	ENPAK28	1.05	0.975	1.125	162
504	ENPAK28	1.2	1.125	1.275	206
505	ENPAK28	1.35	1.275	1.425	204
506	ENPAK28	1.5	1.425	1.575	215
507	ENPAK28	1.65	1.575	1.725	212
508	ENPAK28	1.8	1.725	1.875	188
509	ENPAK28	1.95	1.875	2.025	184
510	ENPAK28	2.1	2.025	2.175	157
511	ENPAK28	2.25	2.175	2.325	133
512	ENPAK28	2.4	2.325	2.475	97
513	ENPAK28	2.55	2.475	2.625	67
514	ENPAK28	2.7	2.625	2.775	48
515	ENPAK28	2.85	2.775	2.925	38
516	ENPAK28	3	2.925	3.075	33
517	ENPAK28	3.15	3.075	3.225	23
518	ENPAK28	3.3	3.225	3.375	13
519	ENPAK28	3.45	3.375	3.525	9
520	ENPAK28	3.6	3.525	3.675	7
521	ENPAK28	3.75	3.675	3.825	4
522	ENPAK28	3.9	3.825	3.975	5
523	ENPAK28	4.05	3.975	4.125	2
524	ENPAK28	4.2	4.125	4.275	1
525	ENPAK28	4.35	4.275	4.425	1
526	ENPAK28	4.5	4.425	4.575	2
527	ENPAK28	4.65	4.575	4.725	0
528	ENPAK28	4.8	4.725	4.875	0
529	ENPAK28	4.95	4.875	5.025	0
530	ENPAK28	5.1	5.025	5.175	1
531	ENPAK28	5.25	5.175	5.325	0
532	ENPAK28	5.4	5.325	5.475	0
533	ENPAK28	5.55	5.475	5.625	1
534	ENPAK28	5.7	5.625	5.775	0
535	ENPAK28	5.85	5.775	5.925	0
536	ENPAK28	6	5.925	6.075	0
537	ENPAK28	6.15	6.075	6.225	0
538	ENPAK28	6.3	6.225	6.375	0
539	ENPAK28	6.45	6.375	6.525	0
540	ENPAK28	6.6	6.525	6.675	0
541	ENPAK28	6.75	6.675	6.825	0
542	ENPAK28	6.9	6.825	6.975	0
543	ENPAK28	7.05	6.975	7.125	0
544	ENPAK28	7.2	7.125	7.275	0
545	ENPAK28	7.35	7.275	7.425	0
546	ENPAK28	7.5	7.425	7.575	0
547	ENPAK28	7.65	7.575	7.725	0
548	ENPAK28	7.8	7.725	7.875	0
549	ENPAK28	7.95	7.875	8.025	0
550	ENPAK28	8.1	8.025	8.175	1
551	ENPAK29	0	-0.075	0.075	1
552	ENPAK29	0.15	0.075	0.225	4
553	ENPAK29	0.3	0.225	0.375	9
554	ENPAK29	0.45	0.375	0.525	28
555	ENPAK29	0.6	0.525	0.675	40
556	ENPAK29	0.75	0.675	0.825	60
557	ENPAK29	0.9	0.825	0.975	118
558	ENPAK29	1.05	0.975	1.125	144
559	ENPAK29	1.2	1.125	1.275	177
560	ENPAK29	1.35	1.275	1.425	215
561	ENPAK29	1.5	1.425	1.575	213
562	ENPAK29	1.65	1.575	1.725	214
563	ENPAK29	1.8	1.725	1.875	186
564	ENPAK29	1.95	1.875	2.025	182
565	ENPAK29	2.1	2.025	2.175	141
566	ENPAK29	2.25	2.175	2.325	124
567	ENPAK29	2.4	2.325	2.475	116
568	ENPAK29	2.55	2.475	2.625	69
569	ENPAK29	2.7	2.625	2.775	65
570	ENPAK29	2.85	2.775	2.925	43
571	ENPAK29	3	2.925	3.075	27
572	ENPAK29	3.15	3.075	3.225	42
573	ENPAK29	3.3	3.225	3.375	16
574	ENPAK29	3.45	3.375	3.525	12
575	ENPAK29	3.6	3.525	3.675	9
576	ENPAK29	3.75	3.675	3.825	12
577	ENPAK29	3.9	3.825	3.975	5
578	ENPAK29	4.05	3.975	4.125	1
579	ENPAK29	4.2	4.125	4.275	4
580	ENPAK29	4.35	4.275	4.425	3
581	ENPAK29	4.5	4.425	4.575	3
582	ENPAK29	4.65	4.575	4.725	1
583	ENPAK29	4.8	4.725	4.875	0
584	ENPAK29	4.95	4.875	5.025	0
585	ENPAK29	5.1	5.025	5.175	0
586	ENPAK29	5.25	5.175	5.325	0
587	ENPAK29	5.4	5.325	5.475	0
588	ENPAK29	5.55	5.475	5.625	0
589	ENPAK29	5.7	5.625	5.775	0
590	ENPAK29	5.85	5.775	5.925	0
591	ENPAK29	6	5.925	6.075	0
592	ENPAK29	6.15	6.075	6.225	0
593	ENPAK29	6.3	6.225	6.375	0
594	ENPAK29	6.45	6.375	6.525	0
595	ENPAK29	6.6	6.525	6.675	0
596	ENPAK29	6.75	6.675	6.825	0
597	ENPAK29	6.9	6.825	6.975	0
598	ENPAK29	7.05	6.975	7.125	0
599	ENPAK29	7.2	7.125	7.275	0
600	ENPAK29	7.35	7.275	7.425	0
601	ENPAK29	7.5	7.425	7.575	0
602	ENPAK29	7.65	7.575	7.725	0
603	ENPAK29	7.8	7.725	7.875	0
604	ENPAK29	7.95	7.875	8.025	0
605	ENPAK29	8.1	8.025	8.175	0
606	ENPAK30	0	-0.075	0.075	5
607	ENPAK30	0.15	0.075	0.225	6
608	ENPAK30	0.3	0.225	0.375	9
609	ENPAK30	0.45	0.375	0.525	17
610	ENPAK30	0.6	0.525	0.675	39
611	ENPAK30	0.75	0.675	0.825	66
612	ENPAK30	0.9	0.825	0.975	93
613	ENPAK30	1.05	0.975	1.125	160
614	ENPAK30	1.2	1.125	1.275	189
615	ENPAK30	1.35	1.275	1.425	209
616	ENPAK30	1.5	1.425	1.575	225
617	ENPAK30	1.65	1.575	1.725	189
618	ENPAK30	1.8	1.725	1.875	216
619	ENPAK30	1.95	1.875	2.025	200
620	ENPAK30	2.1	2.025	2.175	147
621	ENPAK30	2.25	2.175	2.325	100
622	ENPAK30	2.4	2.325	2.475	95
623	ENPAK30	2.55	2.475	2.625	77
624	ENPAK30	2.7	2.625	2.775	55
625	ENPAK30	2.85	2.775	2.925	60
626	ENPAK30	3	2.925	3.075	33
627	ENPAK30	3.15	3.075	3.225	28
628	ENPAK30	3.3	3.225	3.375	20
629	ENPAK30	3.45	3.375	3.525	14
630	ENPAK30	3.6	3.525	3.675	7
631	ENPAK30	3.75	3.675	3.825	6
632	ENPAK30	3.9	3.825	3.975	7
633	ENPAK30	4.05	3.975	4.125	5
634	ENPAK30	4.2	4.125	4.275	2
635	ENPAK30	4.35	4.275	4.425	2
636	ENPAK30	4.5	4.425	4.575	2
637	ENPAK30	4.65	4.575	4.725	0
638	ENPAK30	4.8	4.725	4.875	0
639	ENPAK30	4.95	4.875	5.025	0
640	ENPAK30	5.1	5.025	5.175	0
641	ENPAK30	5.25	5.175	5.325	1
642	ENPAK30	5.4	5.325	5.475	0
643	ENPAK30	5.55	5.475	5.625	0
644	ENPAK30	5.7	5.625	5.775	0
645	ENPAK30	5.85	5.775	5.925	0
646	ENPAK30	6	5.925	6.075	0
647	ENPAK30	6.15	6.075	6.225	0
648	ENPAK30	6.3	6.225	6.375	0
649	ENPAK30	6.45	6.375	6.525	0
650	ENPAK30	6.6	6.525	6.675	0
651	ENPAK30	6.75	6.675	6.825	0
652	ENPAK30	6.9	6.825	6.975	0
653	ENPAK30	7.05	6.975	7.125	0
654	ENPAK30	7.2	7.125	7.275	0
655	ENPAK30	7.35	7.275	7.425	0
656	ENPAK30	7.5	7.425	7.575	0
657	ENPAK30	7.65	7.575	7.725	0
658	ENPAK30	7.8	7.725	7.875	0
659	ENPAK30	7.95	7.875	8.025	0
660	ENPAK30	8.1	8.025	8.175	0
661	ENPBC16	0	-0.075	0.075	6
662	ENPBC16	0.15	0.075	0.225	4
663	ENPBC16	0.3	0.225	0.375	10
664	ENPBC16	0.45	0.375	0.525	18
665	ENPBC16	0.6	0.525	0.675	41
666	ENPBC16	0.75	0.675	0.825	55
667	ENPBC16	0.9	0.825	0.975	100
668	ENPBC16	1.05	0.975	1.125	155
669	ENPBC16	1.2	1.125	1.275	156
670	ENPBC16	1.35	1.275	1.425	207
671	ENPBC16	1.5	1.425	1.575	217
672	ENPBC16	1.65	1.575	1.725	219
673	ENPBC16	1.8	1.725	1.875	212
674	ENPBC16	1.95	1.875	2.025	137
675	ENPBC16	2.1	2.025	2.175	174
676	ENPBC16	2.25	2.175	2.325	122
677	ENPBC16	2.4	2.325	2.475	91
678	ENPBC16	2.55	2.475	2.625	99
679	ENPBC16	2.7	2.625	2.775	72
680	ENPBC16	2.85	2.775	2.925	57
681	ENPBC16	3	2.925	3.075	30
682	ENPBC16	3.15	3.075	3.225	22
683	ENPBC16	3.3	3.225	3.375	28
684	ENPBC16	3.45	3.375	3.525	15
685	ENPBC16	3.6	3.525	3.675	10
686	ENPBC16	3.75	3.675	3.825	7
687	ENPBC16	3.9	3.825	3.975	5
688	ENPBC16	4.05	3.975	4.125	5
689	ENPBC16	4.2	4.125	4.275	3
690	ENPBC16	4.35	4.275	4.425	1
691	ENPBC16	4.5	4.425	4.575	5
692	ENPBC16	4.65	4.575	4.725	0
693	ENPBC16	4.8	4.725	4.875	0
694	ENPBC16	4.95	4.875	5.025	1
695	ENPBC16	5.1	5.025	5.175	0
696	ENPBC16	5.25	5.175	5.325	0
697	ENPBC16	5.4	5.325	5.475	0
698	ENPBC16	5.55	5.475	5.625	0
699	ENPBC16	5.7	5.625	5.775	0
700	ENPBC16	5.85	5.775	5.925	0
701	ENPBC16	6	5.925	6.075	0
702	ENPBC16	6.15	6.075	6.225	0
703	ENPBC16	6.3	6.225	6.375	0
704	ENPBC16	6.45	6.375	6.525	0
705	ENPBC16	6.6	6.525	6.675	0
706	ENPBC16	6.75	6.675	6.825	0
707	ENPBC16	6.9	6.825	6.975	0
708	ENPBC16	7.05	6.975	7.125	0
709	ENPBC16	7.2	7.125	7.275	0
710	ENPBC16	7.35	7.275	7.425	0
711	ENPBC16	7.5	7.425	7.575	0
712	ENPBC16	7.65	7.575	7.725	0
713	ENPBC16	7.8	7.725	7.875	0
714	ENPBC16	7.95	7.875	8.025	0
715	ENPBC16	8.1	8.025	8.175	0
716	ENPBC17	0	-0.075	0.075	30
717	ENPBC17	0.15	0.075	0.225	6
718	ENPBC17	0.3	0.225	0.375	9
719	ENPBC17	0.45	0.375	0.525	15
720	ENPBC17	0.6	0.525	0.675	25
721	ENPBC17	0.75	0.675	0.825	47
722	ENPBC17	0.9	0.825	0.975	111
723	ENPBC17	1.05	0.975	1.125	146
724	ENPBC17	1.2	1.125	1.275	173
725	ENPBC17	1.35	1.275	1.425	202
726	ENPBC17	1.5	1.425	1.575	192
727	ENPBC17	1.65	1.575	1.725	221
728	ENPBC17	1.8	1.725	1.875	204
729	ENPBC17	1.95	1.875	2.025	182
730	ENPBC17	2.1	2.025	2.175	125
731	ENPBC17	2.25	2.175	2.325	136
732	ENPBC17	2.4	2.325	2.475	112
733	ENPBC17	2.55	2.475	2.625	88
734	ENPBC17	2.7	2.625	2.775	68
735	ENPBC17	2.85	2.775	2.925	52
736	ENPBC17	3	2.925	3.075	39
737	ENPBC17	3.15	3.075	3.225	28
738	ENPBC17	3.3	3.225	3.375	22
739	ENPBC17	3.45	3.375	3.525	12
740	ENPBC17	3.6	3.525	3.675	7
741	ENPBC17	3.75	3.675	3.825	11
742	ENPBC17	3.9	3.825	3.975	5
743	ENPBC17	4.05	3.975	4.125	4
744	ENPBC17	4.2	4.125	4.275	2
745	ENPBC17	4.35	4.275	4.425	3
746	ENPBC17	4.5	4.425	4.575	2
747	ENPBC17	4.65	4.575	4.725	0
748	ENPBC17	4.8	4.725	4.875	0
749	ENPBC17	4.95	4.875	5.025	3
750	ENPBC17	5.1	5.025	5.175	0
751	ENPBC17	5.25	5.175	5.325	0
752	ENPBC17	5.4	5.325	5.475	1
753	ENPBC17	5.55	5.475	5.625	0
754	ENPBC17	5.7	5.625	5.775	0
755	ENPBC17	5.85	5.775	5.925	0
756	ENPBC17	6	5.925	6.075	0
757	ENPBC17	6.15	6.075	6.225	0
758	ENPBC17	6.3	6.225	6.375	0
759	ENPBC17	6.45	6.375	6.525	0
760	ENPBC17	6.6	6.525	6.675	0
761	ENPBC17	6.75	6.675	6.825	0
762	ENPBC17	6.9	6.825	6.975	0
763	ENPBC17	7.05	6.975	7.125	0
764	ENPBC17	7.2	7.125	7.275	0
765	ENPBC17	7.35	7.275	7.425	1
766	ENPBC17	7.5	7.425	7.575	0
767	ENPBC17	7.65	7.575	7.725	0
768	ENPBC17	7.8	7.725	7.875	0
769	ENPBC17	7.95	7.875	8.025	0
770	ENPBC17	8.1	8.025	8.175	0
771	ENPBC18	0	-0.075	0.075	32
772	ENPBC18	0.15	0.075	0.225	5
773	ENPBC18	0.3	0.225	0.375	6
774	ENPBC18	0.45	0.375	0.525	12
775	ENPBC18	0.6	0.525	0.675	31
776	ENPBC18	0.75	0.675	0.825	61
777	ENPBC18	0.9	0.825	0.975	99
778	ENPBC18	1.05	0.975	1.125	148
779	ENPBC18	1.2	1.125	1.275	183
780	ENPBC18	1.35	1.275	1.425	210
781	ENPBC18	1.5	1.425	1.575	200
782	ENPBC18	1.65	1.575	1.725	185
783	ENPBC18	1.8	1.725	1.875	172
784	ENPBC18	1.95	1.875	2.025	180
785	ENPBC18	2.1	2.025	2.175	163
786	ENPBC18	2.25	2.175	2.325	134
787	ENPBC18	2.4	2.325	2.475	117
788	ENPBC18	2.55	2.475	2.625	80
789	ENPBC18	2.7	2.625	2.775	74
790	ENPBC18	2.85	2.775	2.925	47
791	ENPBC18	3	2.925	3.075	37
792	ENPBC18	3.15	3.075	3.225	21
793	ENPBC18	3.3	3.225	3.375	29
794	ENPBC18	3.45	3.375	3.525	13
795	ENPBC18	3.6	3.525	3.675	12
796	ENPBC18	3.75	3.675	3.825	10
797	ENPBC18	3.9	3.825	3.975	5
798	ENPBC18	4.05	3.975	4.125	2
799	ENPBC18	4.2	4.125	4.275	4
800	ENPBC18	4.35	4.275	4.425	3
801	ENPBC18	4.5	4.425	4.575	2
802	ENPBC18	4.65	4.575	4.725	0
803	ENPBC18	4.8	4.725	4.875	1
804	ENPBC18	4.95	4.875	5.025	1
805	ENPBC18	5.1	5.025	5.175	2
806	ENPBC18	5.25	5.175	5.325	1
807	ENPBC18	5.4	5.325	5.475	1
808	ENPBC18	5.55	5.475	5.625	0
809	ENPBC18	5.7	5.625	5.775	0
810	ENPBC18	5.85	5.775	5.925	0
811	ENPBC18	6	5.925	6.075	0
812	ENPBC18	6.15	6.075	6.225	1
813	ENPBC18	6.3	6.225	6.375	0
814	ENPBC18	6.45	6.375	6.525	0
815	ENPBC18	6.6	6.525	6.675	0
816	ENPBC18	6.75	6.675	6.825	0
817	ENPBC18	6.9	6.825	6.975	0
818	ENPBC18	7.05	6.975	7.125	0
819	ENPBC18	7.2	7.125	7.275	0
820	ENPBC18	7.35	7.275	7.425	0
821	ENPBC18	7.5	7.425	7.575	0
822	ENPBC18	7.65	7.575	7.725	0
823	ENPBC18	7.8	7.725	7.875	0
824	ENPBC18	7.95	7.875	8.025	0
825	ENPBC18	8.1	8.025	8.175	0
826	ENPCA01	0	-0.075	0.075	75
827	ENPCA01	0.15	0.075	0.225	4
828	ENPCA01	0.3	0.225	0.375	11
829	ENPCA01	0.45	0.375	0.525	16
830	ENPCA01	0.6	0.525	0.675	26
831	ENPCA01	0.75	0.675	0.825	65
832	ENPCA01	0.9	0.825	0.975	99
833	ENPCA01	1.05	0.975	1.125	146
834	ENPCA01	1.2	1.125	1.275	175
835	ENPCA01	1.35	1.275	1.425	209
836	ENPCA01	1.5	1.425	1.575	202
837	ENPCA01	1.65	1.575	1.725	235
838	ENPCA01	1.8	1.725	1.875	173
839	ENPCA01	1.95	1.875	2.025	185
840	ENPCA01	2.1	2.025	2.175	142
841	ENPCA01	2.25	2.175	2.325	122
842	ENPCA01	2.4	2.325	2.475	101
843	ENPCA01	2.55	2.475	2.625	62
844	ENPCA01	2.7	2.625	2.775	52
845	ENPCA01	2.85	2.775	2.925	41
846	ENPCA01	3	2.925	3.075	38
847	ENPCA01	3.15	3.075	3.225	27
848	ENPCA01	3.3	3.225	3.375	25
849	ENPCA01	3.45	3.375	3.525	17
850	ENPCA01	3.6	3.525	3.675	13
851	ENPCA01	3.75	3.675	3.825	6
852	ENPCA01	3.9	3.825	3.975	3
853	ENPCA01	4.05	3.975	4.125	4
854	ENPCA01	4.2	4.125	4.275	3
855	ENPCA01	4.35	4.275	4.425	2
856	ENPCA01	4.5	4.425	4.575	1
857	ENPCA01	4.65	4.575	4.725	0
858	ENPCA01	4.8	4.725	4.875	1
859	ENPCA01	4.95	4.875	5.025	0
860	ENPCA01	5.1	5.025	5.175	1
861	ENPCA01	5.25	5.175	5.325	0
862	ENPCA01	5.4	5.325	5.475	1
863	ENPCA01	5.55	5.475	5.625	0
864	ENPCA01	5.7	5.625	5.775	0
865	ENPCA01	5.85	5.775	5.925	0
866	ENPCA01	6	5.925	6.075	0
867	ENPCA01	6.15	6.075	6.225	0
868	ENPCA01	6.3	6.225	6.375	0
869	ENPCA01	6.45	6.375	6.525	1
870	ENPCA01	6.6	6.525	6.675	0
871	ENPCA01	6.75	6.675	6.825	0
872	ENPCA01	6.9	6.825	6.975	0
873	ENPCA01	7.05	6.975	7.125	0
874	ENPCA01	7.2	7.125	7.275	0
875	ENPCA01	7.35	7.275	7.425	0
876	ENPCA01	7.5	7.425	7.575	0
877	ENPCA01	7.65	7.575	7.725	0
878	ENPCA01	7.8	7.725	7.875	0
879	ENPCA01	7.95	7.875	8.025	0
880	ENPCA01	8.1	8.025	8.175	0
881	ENPCA02	0	-0.075	0.075	4
882	ENPCA02	0.15	0.075	0.225	5
883	ENPCA02	0.3	0.225	0.375	5
884	ENPCA02	0.45	0.375	0.525	22
885	ENPCA02	0.6	0.525	0.675	40
886	ENPCA02	0.75	0.675	0.825	63
887	ENPCA02	0.9	0.825	0.975	94
888	ENPCA02	1.05	0.975	1.125	146
889	ENPCA02	1.2	1.125	1.275	182
890	ENPCA02	1.35	1.275	1.425	212
891	ENPCA02	1.5	1.425	1.575	222
892	ENPCA02	1.65	1.575	1.725	217
893	ENPCA02	1.8	1.725	1.875	177
894	ENPCA02	1.95	1.875	2.025	171
895	ENPCA02	2.1	2.025	2.175	146
896	ENPCA02	2.25	2.175	2.325	128
897	ENPCA02	2.4	2.325	2.475	85
898	ENPCA02	2.55	2.475	2.625	108
899	ENPCA02	2.7	2.625	2.775	55
900	ENPCA02	2.85	2.775	2.925	54
901	ENPCA02	3	2.925	3.075	44
902	ENPCA02	3.15	3.075	3.225	26
903	ENPCA02	3.3	3.225	3.375	14
904	ENPCA02	3.45	3.375	3.525	12
905	ENPCA02	3.6	3.525	3.675	25
906	ENPCA02	3.75	3.675	3.825	6
907	ENPCA02	3.9	3.825	3.975	7
908	ENPCA02	4.05	3.975	4.125	5
909	ENPCA02	4.2	4.125	4.275	0
910	ENPCA02	4.35	4.275	4.425	2
911	ENPCA02	4.5	4.425	4.575	1
912	ENPCA02	4.65	4.575	4.725	2
913	ENPCA02	4.8	4.725	4.875	2
914	ENPCA02	4.95	4.875	5.025	1
915	ENPCA02	5.1	5.025	5.175	0
916	ENPCA02	5.25	5.175	5.325	0
917	ENPCA02	5.4	5.325	5.475	0
918	ENPCA02	5.55	5.475	5.625	0
919	ENPCA02	5.7	5.625	5.775	1
920	ENPCA02	5.85	5.775	5.925	0
921	ENPCA02	6	5.925	6.075	0
922	ENPCA02	6.15	6.075	6.225	0
923	ENPCA02	6.3	6.225	6.375	0
924	ENPCA02	6.45	6.375	6.525	0
925	ENPCA02	6.6	6.525	6.675	0
926	ENPCA02	6.75	6.675	6.825	0
927	ENPCA02	6.9	6.825	6.975	0
928	ENPCA02	7.05	6.975	7.125	0
929	ENPCA02	7.2	7.125	7.275	0
930	ENPCA02	7.35	7.275	7.425	0
931	ENPCA02	7.5	7.425	7.575	0
932	ENPCA02	7.65	7.575	7.725	0
933	ENPCA02	7.8	7.725	7.875	0
934	ENPCA02	7.95	7.875	8.025	0
935	ENPCA02	8.1	8.025	8.175	0
936	ENPCA03	0	-0.075	0.075	36
937	ENPCA03	0.15	0.075	0.225	6
938	ENPCA03	0.3	0.225	0.375	10
939	ENPCA03	0.45	0.375	0.525	17
940	ENPCA03	0.6	0.525	0.675	35
941	ENPCA03	0.75	0.675	0.825	55
942	ENPCA03	0.9	0.825	0.975	100
943	ENPCA03	1.05	0.975	1.125	138
944	ENPCA03	1.2	1.125	1.275	188
945	ENPCA03	1.35	1.275	1.425	194
946	ENPCA03	1.5	1.425	1.575	206
947	ENPCA03	1.65	1.575	1.725	213
948	ENPCA03	1.8	1.725	1.875	200
949	ENPCA03	1.95	1.875	2.025	142
950	ENPCA03	2.1	2.025	2.175	142
951	ENPCA03	2.25	2.175	2.325	133
952	ENPCA03	2.4	2.325	2.475	122
953	ENPCA03	2.55	2.475	2.625	87
954	ENPCA03	2.7	2.625	2.775	71
955	ENPCA03	2.85	2.775	2.925	68
956	ENPCA03	3	2.925	3.075	30
957	ENPCA03	3.15	3.075	3.225	23
958	ENPCA03	3.3	3.225	3.375	16
959	ENPCA03	3.45	3.375	3.525	13
960	ENPCA03	3.6	3.525	3.675	9
961	ENPCA03	3.75	3.675	3.825	7
962	ENPCA03	3.9	3.825	3.975	8
963	ENPCA03	4.05	3.975	4.125	4
964	ENPCA03	4.2	4.125	4.275	1
965	ENPCA03	4.35	4.275	4.425	1
966	ENPCA03	4.5	4.425	4.575	2
967	ENPCA03	4.65	4.575	4.725	0
968	ENPCA03	4.8	4.725	4.875	1
969	ENPCA03	4.95	4.875	5.025	1
970	ENPCA03	5.1	5.025	5.175	2
971	ENPCA03	5.25	5.175	5.325	2
972	ENPCA03	5.4	5.325	5.475	0
973	ENPCA03	5.55	5.475	5.625	0
974	ENPCA03	5.7	5.625	5.775	0
975	ENPCA03	5.85	5.775	5.925	0
976	ENPCA03	6	5.925	6.075	0
977	ENPCA03	6.15	6.075	6.225	1
978	ENPCA03	6.3	6.225	6.375	0
979	ENPCA03	6.45	6.375	6.525	0
980	ENPCA03	6.6	6.525	6.675	0
981	ENPCA03	6.75	6.675	6.825	0
982	ENPCA03	6.9	6.825	6.975	0
983	ENPCA03	7.05	6.975	7.125	0
984	ENPCA03	7.2	7.125	7.275	0
985	ENPCA03	7.35	7.275	7.425	0
986	ENPCA03	7.5	7.425	7.575	0
987	ENPCA03	7.65	7.575	7.725	0
988	ENPCA03	7.8	7.725	7.875	0
989	ENPCA03	7.95	7.875	8.025	0
990	ENPCA03	8.1	8.025	8.175	0
991	ENPCA04	0	-0.075	0.075	42
992	ENPCA04	0.15	0.075	0.225	3
993	ENPCA04	0.3	0.225	0.375	9
994	ENPCA04	0.45	0.375	0.525	21
995	ENPCA04	0.6	0.525	0.675	29
996	ENPCA04	0.75	0.675	0.825	64
997	ENPCA04	0.9	0.825	0.975	83
998	ENPCA04	1.05	0.975	1.125	152
999	ENPCA04	1.2	1.125	1.275	158
1000	ENPCA04	1.35	1.275	1.425	219
1001	ENPCA04	1.5	1.425	1.575	209
1002	ENPCA04	1.65	1.575	1.725	194
1003	ENPCA04	1.8	1.725	1.875	195
1004	ENPCA04	1.95	1.875	2.025	177
1005	ENPCA04	2.1	2.025	2.175	160
1006	ENPCA04	2.25	2.175	2.325	127
1007	ENPCA04	2.4	2.325	2.475	105
1008	ENPCA04	2.55	2.475	2.625	95
1009	ENPCA04	2.7	2.625	2.775	69
1010	ENPCA04	2.85	2.775	2.925	52
1011	ENPCA04	3	2.925	3.075	32
1012	ENPCA04	3.15	3.075	3.225	22
1013	ENPCA04	3.3	3.225	3.375	20
1014	ENPCA04	3.45	3.375	3.525	16
1015	ENPCA04	3.6	3.525	3.675	8
1016	ENPCA04	3.75	3.675	3.825	4
1017	ENPCA04	3.9	3.825	3.975	8
1018	ENPCA04	4.05	3.975	4.125	3
1019	ENPCA04	4.2	4.125	4.275	3
1020	ENPCA04	4.35	4.275	4.425	1
1021	ENPCA04	4.5	4.425	4.575	1
1022	ENPCA04	4.65	4.575	4.725	0
1023	ENPCA04	4.8	4.725	4.875	0
1024	ENPCA04	4.95	4.875	5.025	0
1025	ENPCA04	5.1	5.025	5.175	1
1026	ENPCA04	5.25	5.175	5.325	0
1027	ENPCA04	5.4	5.325	5.475	0
1028	ENPCA04	5.55	5.475	5.625	0
1029	ENPCA04	5.7	5.625	5.775	0
1030	ENPCA04	5.85	5.775	5.925	0
1031	ENPCA04	6	5.925	6.075	0
1032	ENPCA04	6.15	6.075	6.225	1
1033	ENPCA04	6.3	6.225	6.375	0
1034	ENPCA04	6.45	6.375	6.525	0
1035	ENPCA04	6.6	6.525	6.675	1
1036	ENPCA04	6.75	6.675	6.825	0
1037	ENPCA04	6.9	6.825	6.975	0
1038	ENPCA04	7.05	6.975	7.125	0
1039	ENPCA04	7.2	7.125	7.275	0
1040	ENPCA04	7.35	7.275	7.425	0
1041	ENPCA04	7.5	7.425	7.575	0
1042	ENPCA04	7.65	7.575	7.725	0
1043	ENPCA04	7.8	7.725	7.875	0
1044	ENPCA04	7.95	7.875	8.025	0
1045	ENPCA04	8.1	8.025	8.175	0
1046	ENPCA05	0	-0.075	0.075	42
1047	ENPCA05	0.15	0.075	0.225	3
1048	ENPCA05	0.3	0.225	0.375	13
1049	ENPCA05	0.45	0.375	0.525	28
1050	ENPCA05	0.6	0.525	0.675	41
1051	ENPCA05	0.75	0.675	0.825	54
1052	ENPCA05	0.9	0.825	0.975	111
1053	ENPCA05	1.05	0.975	1.125	136
1054	ENPCA05	1.2	1.125	1.275	190
1055	ENPCA05	1.35	1.275	1.425	219
1056	ENPCA05	1.5	1.425	1.575	220
1057	ENPCA05	1.65	1.575	1.725	206
1058	ENPCA05	1.8	1.725	1.875	199
1059	ENPCA05	1.95	1.875	2.025	178
1060	ENPCA05	2.1	2.025	2.175	122
1061	ENPCA05	2.25	2.175	2.325	118
1062	ENPCA05	2.4	2.325	2.475	97
1063	ENPCA05	2.55	2.475	2.625	91
1064	ENPCA05	2.7	2.625	2.775	53
1065	ENPCA05	2.85	2.775	2.925	39
1066	ENPCA05	3	2.925	3.075	31
1067	ENPCA05	3.15	3.075	3.225	27
1068	ENPCA05	3.3	3.225	3.375	24
1069	ENPCA05	3.45	3.375	3.525	15
1070	ENPCA05	3.6	3.525	3.675	5
1071	ENPCA05	3.75	3.675	3.825	4
1072	ENPCA05	3.9	3.825	3.975	4
1073	ENPCA05	4.05	3.975	4.125	4
1074	ENPCA05	4.2	4.125	4.275	1
1075	ENPCA05	4.35	4.275	4.425	3
1076	ENPCA05	4.5	4.425	4.575	2
1077	ENPCA05	4.65	4.575	4.725	1
1078	ENPCA05	4.8	4.725	4.875	0
1079	ENPCA05	4.95	4.875	5.025	1
1080	ENPCA05	5.1	5.025	5.175	0
1081	ENPCA05	5.25	5.175	5.325	2
1082	ENPCA05	5.4	5.325	5.475	0
1083	ENPCA05	5.55	5.475	5.625	0
1084	ENPCA05	5.7	5.625	5.775	0
1085	ENPCA05	5.85	5.775	5.925	0
1086	ENPCA05	6	5.925	6.075	0
1087	ENPCA05	6.15	6.075	6.225	0
1088	ENPCA05	6.3	6.225	6.375	0
1089	ENPCA05	6.45	6.375	6.525	0
1090	ENPCA05	6.6	6.525	6.675	0
1091	ENPCA05	6.75	6.675	6.825	0
1092	ENPCA05	6.9	6.825	6.975	0
1093	ENPCA05	7.05	6.975	7.125	0
1094	ENPCA05	7.2	7.125	7.275	0
1095	ENPCA05	7.35	7.275	7.425	0
1096	ENPCA05	7.5	7.425	7.575	0
1097	ENPCA05	7.65	7.575	7.725	0
1098	ENPCA05	7.8	7.725	7.875	0
1099	ENPCA05	7.95	7.875	8.025	0
1100	ENPCA05	8.1	8.025	8.175	0
1101	ENPCA06	0	-0.075	0.075	52
1102	ENPCA06	0.15	0.075	0.225	3
1103	ENPCA06	0.3	0.225	0.375	11
1104	ENPCA06	0.45	0.375	0.525	15
1105	ENPCA06	0.6	0.525	0.675	30
1106	ENPCA06	0.75	0.675	0.825	66
1107	ENPCA06	0.9	0.825	0.975	109
1108	ENPCA06	1.05	0.975	1.125	137
1109	ENPCA06	1.2	1.125	1.275	174
1110	ENPCA06	1.35	1.275	1.425	228
1111	ENPCA06	1.5	1.425	1.575	195
1112	ENPCA06	1.65	1.575	1.725	203
1113	ENPCA06	1.8	1.725	1.875	183
1114	ENPCA06	1.95	1.875	2.025	164
1115	ENPCA06	2.1	2.025	2.175	144
1116	ENPCA06	2.25	2.175	2.325	123
1117	ENPCA06	2.4	2.325	2.475	110
1118	ENPCA06	2.55	2.475	2.625	81
1119	ENPCA06	2.7	2.625	2.775	72
1120	ENPCA06	2.85	2.775	2.925	55
1121	ENPCA06	3	2.925	3.075	35
1122	ENPCA06	3.15	3.075	3.225	19
1123	ENPCA06	3.3	3.225	3.375	18
1124	ENPCA06	3.45	3.375	3.525	16
1125	ENPCA06	3.6	3.525	3.675	11
1126	ENPCA06	3.75	3.675	3.825	6
1127	ENPCA06	3.9	3.825	3.975	7
1128	ENPCA06	4.05	3.975	4.125	0
1129	ENPCA06	4.2	4.125	4.275	3
1130	ENPCA06	4.35	4.275	4.425	2
1131	ENPCA06	4.5	4.425	4.575	5
1132	ENPCA06	4.65	4.575	4.725	2
1133	ENPCA06	4.8	4.725	4.875	0
1134	ENPCA06	4.95	4.875	5.025	0
1135	ENPCA06	5.1	5.025	5.175	3
1136	ENPCA06	5.25	5.175	5.325	0
1137	ENPCA06	5.4	5.325	5.475	1
1138	ENPCA06	5.55	5.475	5.625	1
1139	ENPCA06	5.7	5.625	5.775	0
1140	ENPCA06	5.85	5.775	5.925	0
1141	ENPCA06	6	5.925	6.075	0
1142	ENPCA06	6.15	6.075	6.225	0
1143	ENPCA06	6.3	6.225	6.375	0
1144	ENPCA06	6.45	6.375	6.525	0
1145	ENPCA06	6.6	6.525	6.675	0
1146	ENPCA06	6.75	6.675	6.825	0
1147	ENPCA06	6.9	6.825	6.975	0
1148	ENPCA06	7.05	6.975	7.125	0
1149	ENPCA06	7.2	7.125	7.275	0
1150	ENPCA06	7.35	7.275	7.425	0
1151	ENPCA06	7.5	7.425	7.575	0
1152	ENPCA06	7.65	7.575	7.725	0
1153	ENPCA06	7.8	7.725	7.875	0
1154	ENPCA06	7.95	7.875	8.025	0
1155	ENPCA06	8.1	8.025	8.175	0
1156	ENPCA07	0	-0.075	0.075	1
1157	ENPCA07	0.15	0.075	0.225	4
1158	ENPCA07	0.3	0.225	0.375	7
1159	ENPCA07	0.45	0.375	0.525	20
1160	ENPCA07	0.6	0.525	0.675	37
1161	ENPCA07	0.75	0.675	0.825	67
1162	ENPCA07	0.9	0.825	0.975	106
1163	ENPCA07	1.05	0.975	1.125	130
1164	ENPCA07	1.2	1.125	1.275	217
1165	ENPCA07	1.35	1.275	1.425	207
1166	ENPCA07	1.5	1.425	1.575	209
1167	ENPCA07	1.65	1.575	1.725	201
1168	ENPCA07	1.8	1.725	1.875	185
1169	ENPCA07	1.95	1.875	2.025	177
1170	ENPCA07	2.1	2.025	2.175	166
1171	ENPCA07	2.25	2.175	2.325	125
1172	ENPCA07	2.4	2.325	2.475	96
1173	ENPCA07	2.55	2.475	2.625	83
1174	ENPCA07	2.7	2.625	2.775	65
1175	ENPCA07	2.85	2.775	2.925	48
1176	ENPCA07	3	2.925	3.075	43
1177	ENPCA07	3.15	3.075	3.225	17
1178	ENPCA07	3.3	3.225	3.375	22
1179	ENPCA07	3.45	3.375	3.525	18
1180	ENPCA07	3.6	3.525	3.675	9
1181	ENPCA07	3.75	3.675	3.825	8
1182	ENPCA07	3.9	3.825	3.975	5
1183	ENPCA07	4.05	3.975	4.125	3
1184	ENPCA07	4.2	4.125	4.275	1
1185	ENPCA07	4.35	4.275	4.425	2
1186	ENPCA07	4.5	4.425	4.575	1
1187	ENPCA07	4.65	4.575	4.725	2
1188	ENPCA07	4.8	4.725	4.875	0
1189	ENPCA07	4.95	4.875	5.025	1
1190	ENPCA07	5.1	5.025	5.175	0
1191	ENPCA07	5.25	5.175	5.325	0
1192	ENPCA07	5.4	5.325	5.475	1
1193	ENPCA07	5.55	5.475	5.625	0
1194	ENPCA07	5.7	5.625	5.775	0
1195	ENPCA07	5.85	5.775	5.925	0
1196	ENPCA07	6	5.925	6.075	0
1197	ENPCA07	6.15	6.075	6.225	0
1198	ENPCA07	6.3	6.225	6.375	0
1199	ENPCA07	6.45	6.375	6.525	0
1200	ENPCA07	6.6	6.525	6.675	0
1201	ENPCA07	6.75	6.675	6.825	0
1202	ENPCA07	6.9	6.825	6.975	0
1203	ENPCA07	7.05	6.975	7.125	0
1204	ENPCA07	7.2	7.125	7.275	0
1205	ENPCA07	7.35	7.275	7.425	0
1206	ENPCA07	7.5	7.425	7.575	0
1207	ENPCA07	7.65	7.575	7.725	0
1208	ENPCA07	7.8	7.725	7.875	0
1209	ENPCA07	7.95	7.875	8.025	0
1210	ENPCA07	8.1	8.025	8.175	0
1211	ENPCA08	0	-0.075	0.075	0
1212	ENPCA08	0.15	0.075	0.225	4
1213	ENPCA08	0.3	0.225	0.375	11
1214	ENPCA08	0.45	0.375	0.525	37
1215	ENPCA08	0.6	0.525	0.675	44
1216	ENPCA08	0.75	0.675	0.825	87
1217	ENPCA08	0.9	0.825	0.975	125
1218	ENPCA08	1.05	0.975	1.125	169
1219	ENPCA08	1.2	1.125	1.275	201
1220	ENPCA08	1.35	1.275	1.425	181
1221	ENPCA08	1.5	1.425	1.575	210
1222	ENPCA08	1.65	1.575	1.725	219
1223	ENPCA08	1.8	1.725	1.875	164
1224	ENPCA08	1.95	1.875	2.025	163
1225	ENPCA08	2.1	2.025	2.175	138
1226	ENPCA08	2.25	2.175	2.325	140
1227	ENPCA08	2.4	2.325	2.475	105
1228	ENPCA08	2.55	2.475	2.625	73
1229	ENPCA08	2.7	2.625	2.775	52
1230	ENPCA08	2.85	2.775	2.925	43
1231	ENPCA08	3	2.925	3.075	32
1232	ENPCA08	3.15	3.075	3.225	22
1233	ENPCA08	3.3	3.225	3.375	18
1234	ENPCA08	3.45	3.375	3.525	14
1235	ENPCA08	3.6	3.525	3.675	8
1236	ENPCA08	3.75	3.675	3.825	3
1237	ENPCA08	3.9	3.825	3.975	8
1238	ENPCA08	4.05	3.975	4.125	3
1239	ENPCA08	4.2	4.125	4.275	2
1240	ENPCA08	4.35	4.275	4.425	4
1241	ENPCA08	4.5	4.425	4.575	2
1242	ENPCA08	4.65	4.575	4.725	0
1243	ENPCA08	4.8	4.725	4.875	1
1244	ENPCA08	4.95	4.875	5.025	1
1245	ENPCA08	5.1	5.025	5.175	0
1246	ENPCA08	5.25	5.175	5.325	0
1247	ENPCA08	5.4	5.325	5.475	0
1248	ENPCA08	5.55	5.475	5.625	0
1249	ENPCA08	5.7	5.625	5.775	0
1250	ENPCA08	5.85	5.775	5.925	0
1251	ENPCA08	6	5.925	6.075	0
1252	ENPCA08	6.15	6.075	6.225	0
1253	ENPCA08	6.3	6.225	6.375	0
1254	ENPCA08	6.45	6.375	6.525	0
1255	ENPCA08	6.6	6.525	6.675	0
1256	ENPCA08	6.75	6.675	6.825	0
1257	ENPCA08	6.9	6.825	6.975	0
1258	ENPCA08	7.05	6.975	7.125	0
1259	ENPCA08	7.2	7.125	7.275	0
1260	ENPCA08	7.35	7.275	7.425	0
1261	ENPCA08	7.5	7.425	7.575	0
1262	ENPCA08	7.65	7.575	7.725	0
1263	ENPCA08	7.8	7.725	7.875	0
1264	ENPCA08	7.95	7.875	8.025	0
1265	ENPCA08	8.1	8.025	8.175	0
1266	ENPCA09	0	-0.075	0.075	41
1267	ENPCA09	0.15	0.075	0.225	1
1268	ENPCA09	0.3	0.225	0.375	13
1269	ENPCA09	0.45	0.375	0.525	13
1270	ENPCA09	0.6	0.525	0.675	36
1271	ENPCA09	0.75	0.675	0.825	59
1272	ENPCA09	0.9	0.825	0.975	94
1273	ENPCA09	1.05	0.975	1.125	148
1274	ENPCA09	1.2	1.125	1.275	164
1275	ENPCA09	1.35	1.275	1.425	207
1276	ENPCA09	1.5	1.425	1.575	196
1277	ENPCA09	1.65	1.575	1.725	218
1278	ENPCA09	1.8	1.725	1.875	191
1279	ENPCA09	1.95	1.875	2.025	178
1280	ENPCA09	2.1	2.025	2.175	153
1281	ENPCA09	2.25	2.175	2.325	116
1282	ENPCA09	2.4	2.325	2.475	103
1283	ENPCA09	2.55	2.475	2.625	91
1284	ENPCA09	2.7	2.625	2.775	57
1285	ENPCA09	2.85	2.775	2.925	59
1286	ENPCA09	3	2.925	3.075	54
1287	ENPCA09	3.15	3.075	3.225	24
1288	ENPCA09	3.3	3.225	3.375	23
1289	ENPCA09	3.45	3.375	3.525	12
1290	ENPCA09	3.6	3.525	3.675	8
1291	ENPCA09	3.75	3.675	3.825	6
1292	ENPCA09	3.9	3.825	3.975	2
1293	ENPCA09	4.05	3.975	4.125	4
1294	ENPCA09	4.2	4.125	4.275	4
1295	ENPCA09	4.35	4.275	4.425	1
1296	ENPCA09	4.5	4.425	4.575	1
1297	ENPCA09	4.65	4.575	4.725	2
1298	ENPCA09	4.8	4.725	4.875	2
1299	ENPCA09	4.95	4.875	5.025	0
1300	ENPCA09	5.1	5.025	5.175	0
1301	ENPCA09	5.25	5.175	5.325	1
1302	ENPCA09	5.4	5.325	5.475	0
1303	ENPCA09	5.55	5.475	5.625	1
1304	ENPCA09	5.7	5.625	5.775	0
1305	ENPCA09	5.85	5.775	5.925	0
1306	ENPCA09	6	5.925	6.075	0
1307	ENPCA09	6.15	6.075	6.225	0
1308	ENPCA09	6.3	6.225	6.375	0
1309	ENPCA09	6.45	6.375	6.525	0
1310	ENPCA09	6.6	6.525	6.675	0
1311	ENPCA09	6.75	6.675	6.825	1
1312	ENPCA09	6.9	6.825	6.975	0
1313	ENPCA09	7.05	6.975	7.125	0
1314	ENPCA09	7.2	7.125	7.275	0
1315	ENPCA09	7.35	7.275	7.425	0
1316	ENPCA09	7.5	7.425	7.575	0
1317	ENPCA09	7.65	7.575	7.725	0
1318	ENPCA09	7.8	7.725	7.875	0
1319	ENPCA09	7.95	7.875	8.025	0
1320	ENPCA09	8.1	8.025	8.175	0
1321	ENPOR10	0	-0.075	0.075	3
1322	ENPOR10	0.15	0.075	0.225	4
1323	ENPOR10	0.3	0.225	0.375	2
1324	ENPOR10	0.45	0.375	0.525	17
1325	ENPOR10	0.6	0.525	0.675	50
1326	ENPOR10	0.75	0.675	0.825	61
1327	ENPOR10	0.9	0.825	0.975	92
1328	ENPOR10	1.05	0.975	1.125	160
1329	ENPOR10	1.2	1.125	1.275	182
1330	ENPOR10	1.35	1.275	1.425	198
1331	ENPOR10	1.5	1.425	1.575	212
1332	ENPOR10	1.65	1.575	1.725	215
1333	ENPOR10	1.8	1.725	1.875	189
1334	ENPOR10	1.95	1.875	2.025	183
1335	ENPOR10	2.1	2.025	2.175	143
1336	ENPOR10	2.25	2.175	2.325	125
1337	ENPOR10	2.4	2.325	2.475	124
1338	ENPOR10	2.55	2.475	2.625	72
1339	ENPOR10	2.7	2.625	2.775	71
1340	ENPOR10	2.85	2.775	2.925	40
1341	ENPOR10	3	2.925	3.075	38
1342	ENPOR10	3.15	3.075	3.225	30
1343	ENPOR10	3.3	3.225	3.375	16
1344	ENPOR10	3.45	3.375	3.525	19
1345	ENPOR10	3.6	3.525	3.675	9
1346	ENPOR10	3.75	3.675	3.825	10
1347	ENPOR10	3.9	3.825	3.975	5
1348	ENPOR10	4.05	3.975	4.125	6
1349	ENPOR10	4.2	4.125	4.275	4
1350	ENPOR10	4.35	4.275	4.425	2
1351	ENPOR10	4.5	4.425	4.575	0
1352	ENPOR10	4.65	4.575	4.725	0
1353	ENPOR10	4.8	4.725	4.875	0
1354	ENPOR10	4.95	4.875	5.025	1
1355	ENPOR10	5.1	5.025	5.175	0
1356	ENPOR10	5.25	5.175	5.325	1
1357	ENPOR10	5.4	5.325	5.475	0
1358	ENPOR10	5.55	5.475	5.625	0
1359	ENPOR10	5.7	5.625	5.775	0
1360	ENPOR10	5.85	5.775	5.925	0
1361	ENPOR10	6	5.925	6.075	0
1362	ENPOR10	6.15	6.075	6.225	0
1363	ENPOR10	6.3	6.225	6.375	0
1364	ENPOR10	6.45	6.375	6.525	0
1365	ENPOR10	6.6	6.525	6.675	0
1366	ENPOR10	6.75	6.675	6.825	0
1367	ENPOR10	6.9	6.825	6.975	0
1368	ENPOR10	7.05	6.975	7.125	0
1369	ENPOR10	7.2	7.125	7.275	0
1370	ENPOR10	7.35	7.275	7.425	0
1371	ENPOR10	7.5	7.425	7.575	0
1372	ENPOR10	7.65	7.575	7.725	0
1373	ENPOR10	7.8	7.725	7.875	0
1374	ENPOR10	7.95	7.875	8.025	0
1375	ENPOR10	8.1	8.025	8.175	0
1376	ENPOR11	0	-0.075	0.075	7
1377	ENPOR11	0.15	0.075	0.225	6
1378	ENPOR11	0.3	0.225	0.375	11
1379	ENPOR11	0.45	0.375	0.525	16
1380	ENPOR11	0.6	0.525	0.675	37
1381	ENPOR11	0.75	0.675	0.825	60
1382	ENPOR11	0.9	0.825	0.975	100
1383	ENPOR11	1.05	0.975	1.125	147
1384	ENPOR11	1.2	1.125	1.275	167
1385	ENPOR11	1.35	1.275	1.425	214
1386	ENPOR11	1.5	1.425	1.575	200
1387	ENPOR11	1.65	1.575	1.725	202
1388	ENPOR11	1.8	1.725	1.875	212
1389	ENPOR11	1.95	1.875	2.025	181
1390	ENPOR11	2.1	2.025	2.175	159
1391	ENPOR11	2.25	2.175	2.325	137
1392	ENPOR11	2.4	2.325	2.475	95
1393	ENPOR11	2.55	2.475	2.625	72
1394	ENPOR11	2.7	2.625	2.775	67
1395	ENPOR11	2.85	2.775	2.925	54
1396	ENPOR11	3	2.925	3.075	35
1397	ENPOR11	3.15	3.075	3.225	34
1398	ENPOR11	3.3	3.225	3.375	20
1399	ENPOR11	3.45	3.375	3.525	10
1400	ENPOR11	3.6	3.525	3.675	13
1401	ENPOR11	3.75	3.675	3.825	6
1402	ENPOR11	3.9	3.825	3.975	5
1403	ENPOR11	4.05	3.975	4.125	6
1404	ENPOR11	4.2	4.125	4.275	2
1405	ENPOR11	4.35	4.275	4.425	1
1406	ENPOR11	4.5	4.425	4.575	2
1407	ENPOR11	4.65	4.575	4.725	3
1408	ENPOR11	4.8	4.725	4.875	1
1409	ENPOR11	4.95	4.875	5.025	0
1410	ENPOR11	5.1	5.025	5.175	2
1411	ENPOR11	5.25	5.175	5.325	0
1412	ENPOR11	5.4	5.325	5.475	0
1413	ENPOR11	5.55	5.475	5.625	0
1414	ENPOR11	5.7	5.625	5.775	0
1415	ENPOR11	5.85	5.775	5.925	0
1416	ENPOR11	6	5.925	6.075	0
1417	ENPOR11	6.15	6.075	6.225	0
1418	ENPOR11	6.3	6.225	6.375	0
1419	ENPOR11	6.45	6.375	6.525	0
1420	ENPOR11	6.6	6.525	6.675	0
1421	ENPOR11	6.75	6.675	6.825	0
1422	ENPOR11	6.9	6.825	6.975	0
1423	ENPOR11	7.05	6.975	7.125	0
1424	ENPOR11	7.2	7.125	7.275	0
1425	ENPOR11	7.35	7.275	7.425	0
1426	ENPOR11	7.5	7.425	7.575	0
1427	ENPOR11	7.65	7.575	7.725	0
1428	ENPOR11	7.8	7.725	7.875	0
1429	ENPOR11	7.95	7.875	8.025	0
1430	ENPOR11	8.1	8.025	8.175	0
1431	ENPOR12	0	-0.075	0.075	34
1432	ENPOR12	0.15	0.075	0.225	3
1433	ENPOR12	0.3	0.225	0.375	11
1434	ENPOR12	0.45	0.375	0.525	9
1435	ENPOR12	0.6	0.525	0.675	29
1436	ENPOR12	0.75	0.675	0.825	67
1437	ENPOR12	0.9	0.825	0.975	94
1438	ENPOR12	1.05	0.975	1.125	146
1439	ENPOR12	1.2	1.125	1.275	179
1440	ENPOR12	1.35	1.275	1.425	180
1441	ENPOR12	1.5	1.425	1.575	194
1442	ENPOR12	1.65	1.575	1.725	200
1443	ENPOR12	1.8	1.725	1.875	184
1444	ENPOR12	1.95	1.875	2.025	201
1445	ENPOR12	2.1	2.025	2.175	162
1446	ENPOR12	2.25	2.175	2.325	142
1447	ENPOR12	2.4	2.325	2.475	114
1448	ENPOR12	2.55	2.475	2.625	78
1449	ENPOR12	2.7	2.625	2.775	68
1450	ENPOR12	2.85	2.775	2.925	52
1451	ENPOR12	3	2.925	3.075	27
1452	ENPOR12	3.15	3.075	3.225	20
1453	ENPOR12	3.3	3.225	3.375	18
1454	ENPOR12	3.45	3.375	3.525	18
1455	ENPOR12	3.6	3.525	3.675	17
1456	ENPOR12	3.75	3.675	3.825	17
1457	ENPOR12	3.9	3.825	3.975	7
1458	ENPOR12	4.05	3.975	4.125	4
1459	ENPOR12	4.2	4.125	4.275	3
1460	ENPOR12	4.35	4.275	4.425	0
1461	ENPOR12	4.5	4.425	4.575	1
1462	ENPOR12	4.65	4.575	4.725	0
1463	ENPOR12	4.8	4.725	4.875	0
1464	ENPOR12	4.95	4.875	5.025	0
1465	ENPOR12	5.1	5.025	5.175	2
1466	ENPOR12	5.25	5.175	5.325	1
1467	ENPOR12	5.4	5.325	5.475	0
1468	ENPOR12	5.55	5.475	5.625	0
1469	ENPOR12	5.7	5.625	5.775	0
1470	ENPOR12	5.85	5.775	5.925	0
1471	ENPOR12	6	5.925	6.075	0
1472	ENPOR12	6.15	6.075	6.225	0
1473	ENPOR12	6.3	6.225	6.375	1
1474	ENPOR12	6.45	6.375	6.525	1
1475	ENPOR12	6.6	6.525	6.675	0
1476	ENPOR12	6.75	6.675	6.825	0
1477	ENPOR12	6.9	6.825	6.975	0
1478	ENPOR12	7.05	6.975	7.125	0
1479	ENPOR12	7.2	7.125	7.275	0
1480	ENPOR12	7.35	7.275	7.425	0
1481	ENPOR12	7.5	7.425	7.575	0
1482	ENPOR12	7.65	7.575	7.725	0
1483	ENPOR12	7.8	7.725	7.875	0
1484	ENPOR12	7.95	7.875	8.025	0
1485	ENPOR12	8.1	8.025	8.175	0
1486	ENPOR13	0	-0.075	0.075	35
1487	ENPOR13	0.15	0.075	0.225	4
1488	ENPOR13	0.3	0.225	0.375	10
1489	ENPOR13	0.45	0.375	0.525	19
1490	ENPOR13	0.6	0.525	0.675	33
1491	ENPOR13	0.75	0.675	0.825	63
1492	ENPOR13	0.9	0.825	0.975	96
1493	ENPOR13	1.05	0.975	1.125	145
1494	ENPOR13	1.2	1.125	1.275	157
1495	ENPOR13	1.35	1.275	1.425	194
1496	ENPOR13	1.5	1.425	1.575	211
1497	ENPOR13	1.65	1.575	1.725	212
1498	ENPOR13	1.8	1.725	1.875	179
1499	ENPOR13	1.95	1.875	2.025	184
1500	ENPOR13	2.1	2.025	2.175	148
1501	ENPOR13	2.25	2.175	2.325	149
1502	ENPOR13	2.4	2.325	2.475	101
1503	ENPOR13	2.55	2.475	2.625	78
1504	ENPOR13	2.7	2.625	2.775	74
1505	ENPOR13	2.85	2.775	2.925	45
1506	ENPOR13	3	2.925	3.075	34
1507	ENPOR13	3.15	3.075	3.225	33
1508	ENPOR13	3.3	3.225	3.375	27
1509	ENPOR13	3.45	3.375	3.525	19
1510	ENPOR13	3.6	3.525	3.675	8
1511	ENPOR13	3.75	3.675	3.825	5
1512	ENPOR13	3.9	3.825	3.975	3
1513	ENPOR13	4.05	3.975	4.125	7
1514	ENPOR13	4.2	4.125	4.275	4
1515	ENPOR13	4.35	4.275	4.425	1
1516	ENPOR13	4.5	4.425	4.575	0
1517	ENPOR13	4.65	4.575	4.725	3
1518	ENPOR13	4.8	4.725	4.875	0
1519	ENPOR13	4.95	4.875	5.025	0
1520	ENPOR13	5.1	5.025	5.175	1
1521	ENPOR13	5.25	5.175	5.325	0
1522	ENPOR13	5.4	5.325	5.475	1
1523	ENPOR13	5.55	5.475	5.625	0
1524	ENPOR13	5.7	5.625	5.775	0
1525	ENPOR13	5.85	5.775	5.925	0
1526	ENPOR13	6	5.925	6.075	0
1527	ENPOR13	6.15	6.075	6.225	0
1528	ENPOR13	6.3	6.225	6.375	0
1529	ENPOR13	6.45	6.375	6.525	0
1530	ENPOR13	6.6	6.525	6.675	1
1531	ENPOR13	6.75	6.675	6.825	0
1532	ENPOR13	6.9	6.825	6.975	0
1533	ENPOR13	7.05	6.975	7.125	0
1534	ENPOR13	7.2	7.125	7.275	0
1535	ENPOR13	7.35	7.275	7.425	0
1536	ENPOR13	7.5	7.425	7.575	0
1537	ENPOR13	7.65	7.575	7.725	0
1538	ENPOR13	7.8	7.725	7.875	0
1539	ENPOR13	7.95	7.875	8.025	0
1540	ENPOR13	8.1	8.025	8.175	0
1541	ENPWA14	0	-0.075	0.075	30
1542	ENPWA14	0.15	0.075	0.225	6
1543	ENPWA14	0.3	0.225	0.375	9
1544	ENPWA14	0.45	0.375	0.525	22
1545	ENPWA14	0.6	0.525	0.675	22
1546	ENPWA14	0.75	0.675	0.825	54
1547	ENPWA14	0.9	0.825	0.975	83
1548	ENPWA14	1.05	0.975	1.125	140
1549	ENPWA14	1.2	1.125	1.275	201
1550	ENPWA14	1.35	1.275	1.425	191
1551	ENPWA14	1.5	1.425	1.575	206
1552	ENPWA14	1.65	1.575	1.725	204
1553	ENPWA14	1.8	1.725	1.875	203
1554	ENPWA14	1.95	1.875	2.025	196
1555	ENPWA14	2.1	2.025	2.175	145
1556	ENPWA14	2.25	2.175	2.325	143
1557	ENPWA14	2.4	2.325	2.475	101
1558	ENPWA14	2.55	2.475	2.625	72
1559	ENPWA14	2.7	2.625	2.775	64
1560	ENPWA14	2.85	2.775	2.925	47
1561	ENPWA14	3	2.925	3.075	35
1562	ENPWA14	3.15	3.075	3.225	32
1563	ENPWA14	3.3	3.225	3.375	21
1564	ENPWA14	3.45	3.375	3.525	13
1565	ENPWA14	3.6	3.525	3.675	9
1566	ENPWA14	3.75	3.675	3.825	12
1567	ENPWA14	3.9	3.825	3.975	9
1568	ENPWA14	4.05	3.975	4.125	5
1569	ENPWA14	4.2	4.125	4.275	0
1570	ENPWA14	4.35	4.275	4.425	3
1571	ENPWA14	4.5	4.425	4.575	3
1572	ENPWA14	4.65	4.575	4.725	0
1573	ENPWA14	4.8	4.725	4.875	0
1574	ENPWA14	4.95	4.875	5.025	0
1575	ENPWA14	5.1	5.025	5.175	1
1576	ENPWA14	5.25	5.175	5.325	0
1577	ENPWA14	5.4	5.325	5.475	0
1578	ENPWA14	5.55	5.475	5.625	1
1579	ENPWA14	5.7	5.625	5.775	0
1580	ENPWA14	5.85	5.775	5.925	0
1581	ENPWA14	6	5.925	6.075	0
1582	ENPWA14	6.15	6.075	6.225	1
1583	ENPWA14	6.3	6.225	6.375	0
1584	ENPWA14	6.45	6.375	6.525	0
1585	ENPWA14	6.6	6.525	6.675	0
1586	ENPWA14	6.75	6.675	6.825	0
1587	ENPWA14	6.9	6.825	6.975	0
1588	ENPWA14	7.05	6.975	7.125	0
1589	ENPWA14	7.2	7.125	7.275	0
1590	ENPWA14	7.35	7.275	7.425	0
1591	ENPWA14	7.5	7.425	7.575	0
1592	ENPWA14	7.65	7.575	7.725	0
1593	ENPWA14	7.8	7.725	7.875	0
1594	ENPWA14	7.95	7.875	8.025	0
1595	ENPWA14	8.1	8.025	8.175	0
1596	ENPWA15	0	-0.075	0.075	3
1597	ENPWA15	0.15	0.075	0.225	7
1598	ENPWA15	0.3	0.225	0.375	6
1599	ENPWA15	0.45	0.375	0.525	14
1600	ENPWA15	0.6	0.525	0.675	41
1601	ENPWA15	0.75	0.675	0.825	62
1602	ENPWA15	0.9	0.825	0.975	86
1603	ENPWA15	1.05	0.975	1.125	144
1604	ENPWA15	1.2	1.125	1.275	183
1605	ENPWA15	1.35	1.275	1.425	202
1606	ENPWA15	1.5	1.425	1.575	214
1607	ENPWA15	1.65	1.575	1.725	219
1608	ENPWA15	1.8	1.725	1.875	180
1609	ENPWA15	1.95	1.875	2.025	165
1610	ENPWA15	2.1	2.025	2.175	155
1611	ENPWA15	2.25	2.175	2.325	118
1612	ENPWA15	2.4	2.325	2.475	117
1613	ENPWA15	2.55	2.475	2.625	91
1614	ENPWA15	2.7	2.625	2.775	67
1615	ENPWA15	2.85	2.775	2.925	62
1616	ENPWA15	3	2.925	3.075	36
1617	ENPWA15	3.15	3.075	3.225	42
1618	ENPWA15	3.3	3.225	3.375	16
1619	ENPWA15	3.45	3.375	3.525	11
1620	ENPWA15	3.6	3.525	3.675	8
1621	ENPWA15	3.75	3.675	3.825	12
1622	ENPWA15	3.9	3.825	3.975	4
1623	ENPWA15	4.05	3.975	4.125	8
1624	ENPWA15	4.2	4.125	4.275	2
1625	ENPWA15	4.35	4.275	4.425	4
1626	ENPWA15	4.5	4.425	4.575	1
1627	ENPWA15	4.65	4.575	4.725	2
1628	ENPWA15	4.8	4.725	4.875	0
1629	ENPWA15	4.95	4.875	5.025	1
1630	ENPWA15	5.1	5.025	5.175	1
1631	ENPWA15	5.25	5.175	5.325	0
1632	ENPWA15	5.4	5.325	5.475	0
1633	ENPWA15	5.55	5.475	5.625	0
1634	ENPWA15	5.7	5.625	5.775	0
1635	ENPWA15	5.85	5.775	5.925	0
1636	ENPWA15	6	5.925	6.075	0
1637	ENPWA15	6.15	6.075	6.225	0
1638	ENPWA15	6.3	6.225	6.375	0
1639	ENPWA15	6.45	6.375	6.525	0
1640	ENPWA15	6.6	6.525	6.675	0
1641	ENPWA15	6.75	6.675	6.825	0
1642	ENPWA15	6.9	6.825	6.975	0
1643	ENPWA15	7.05	6.975	7.125	0
1644	ENPWA15	7.2	7.125	7.275	0
1645	ENPWA15	7.35	7.275	7.425	0
1646	ENPWA15	7.5	7.425	7.575	0
1647	ENPWA15	7.65	7.575	7.725	0
1648	ENPWA15	7.8	7.725	7.875	0
1649	ENPWA15	7.95	7.875	8.025	0
1650	ENPWA15	8.1	8.025	8.175	0
1651	GOC002	0	-0.075	0.075	409
1652	GOC002	0.15	0.075	0.225	92
1653	GOC002	0.3	0.225	0.375	125
1654	GOC002	0.45	0.375	0.525	96
1655	GOC002	0.6	0.525	0.675	112
1656	GOC002	0.75	0.675	0.825	142
1657	GOC002	0.9	0.825	0.975	154
1658	GOC002	1.05	0.975	1.125	176
1659	GOC002	1.2	1.125	1.275	145
1660	GOC002	1.35	1.275	1.425	139
1661	GOC002	1.5	1.425	1.575	145
1662	GOC002	1.65	1.575	1.725	110
1663	GOC002	1.8	1.725	1.875	90
1664	GOC002	1.95	1.875	2.025	87
1665	GOC002	2.1	2.025	2.175	60
1666	GOC002	2.25	2.175	2.325	49
1667	GOC002	2.4	2.325	2.475	32
1668	GOC002	2.55	2.475	2.625	38
1669	GOC002	2.7	2.625	2.775	25
1670	GOC002	2.85	2.775	2.925	14
1671	GOC002	3	2.925	3.075	8
1672	GOC002	3.15	3.075	3.225	12
1673	GOC002	3.3	3.225	3.375	8
1674	GOC002	3.45	3.375	3.525	5
1675	GOC002	3.6	3.525	3.675	3
1676	GOC002	3.75	3.675	3.825	3
1677	GOC002	3.9	3.825	3.975	2
1678	GOC002	4.05	3.975	4.125	1
1679	GOC002	4.2	4.125	4.275	2
1680	GOC002	4.35	4.275	4.425	0
1681	GOC002	4.5	4.425	4.575	0
1682	GOC002	4.65	4.575	4.725	0
1683	GOC002	4.8	4.725	4.875	0
1684	GOC002	4.95	4.875	5.025	0
1685	GOC002	5.1	5.025	5.175	0
1686	GOC002	5.25	5.175	5.325	0
1687	GOC002	5.4	5.325	5.475	0
1688	GOC002	5.55	5.475	5.625	0
1689	GOC002	5.7	5.625	5.775	0
1690	GOC002	5.85	5.775	5.925	0
1691	GOC002	6	5.925	6.075	0
1692	GOC002	6.15	6.075	6.225	0
1693	GOC002	6.3	6.225	6.375	0
1694	GOC002	6.45	6.375	6.525	0
1695	GOC002	6.6	6.525	6.675	0
1696	GOC002	6.75	6.675	6.825	0
1697	GOC002	6.9	6.825	6.975	0
1698	GOC002	7.05	6.975	7.125	0
1699	GOC002	7.2	7.125	7.275	0
1700	GOC002	7.35	7.275	7.425	0
1701	GOC002	7.5	7.425	7.575	0
1702	GOC002	7.65	7.575	7.725	0
1703	GOC002	7.8	7.725	7.875	0
1704	GOC002	7.95	7.875	8.025	0
1705	GOC002	8.1	8.025	8.175	0
1706	GOC006	0	-0.075	0.075	323
1707	GOC006	0.15	0.075	0.225	89
1708	GOC006	0.3	0.225	0.375	106
1709	GOC006	0.45	0.375	0.525	102
1710	GOC006	0.6	0.525	0.675	112
1711	GOC006	0.75	0.675	0.825	134
1712	GOC006	0.9	0.825	0.975	169
1713	GOC006	1.05	0.975	1.125	151
1714	GOC006	1.2	1.125	1.275	156
1715	GOC006	1.35	1.275	1.425	152
1716	GOC006	1.5	1.425	1.575	148
1717	GOC006	1.65	1.575	1.725	135
1718	GOC006	1.8	1.725	1.875	95
1719	GOC006	1.95	1.875	2.025	100
1720	GOC006	2.1	2.025	2.175	74
1721	GOC006	2.25	2.175	2.325	66
1722	GOC006	2.4	2.325	2.475	47
1723	GOC006	2.55	2.475	2.625	43
1724	GOC006	2.7	2.625	2.775	16
1725	GOC006	2.85	2.775	2.925	9
1726	GOC006	3	2.925	3.075	14
1727	GOC006	3.15	3.075	3.225	12
1728	GOC006	3.3	3.225	3.375	11
1729	GOC006	3.45	3.375	3.525	8
1730	GOC006	3.6	3.525	3.675	4
1731	GOC006	3.75	3.675	3.825	3
1732	GOC006	3.9	3.825	3.975	1
1733	GOC006	4.05	3.975	4.125	1
1734	GOC006	4.2	4.125	4.275	0
1735	GOC006	4.35	4.275	4.425	0
1736	GOC006	4.5	4.425	4.575	1
1737	GOC006	4.65	4.575	4.725	1
1738	GOC006	4.8	4.725	4.875	0
1739	GOC006	4.95	4.875	5.025	0
1740	GOC006	5.1	5.025	5.175	0
1741	GOC006	5.25	5.175	5.325	1
1742	GOC006	5.4	5.325	5.475	0
1743	GOC006	5.55	5.475	5.625	0
1744	GOC006	5.7	5.625	5.775	0
1745	GOC006	5.85	5.775	5.925	0
1746	GOC006	6	5.925	6.075	0
1747	GOC006	6.15	6.075	6.225	0
1748	GOC006	6.3	6.225	6.375	0
1749	GOC006	6.45	6.375	6.525	0
1750	GOC006	6.6	6.525	6.675	0
1751	GOC006	6.75	6.675	6.825	0
1752	GOC006	6.9	6.825	6.975	0
1753	GOC006	7.05	6.975	7.125	0
1754	GOC006	7.2	7.125	7.275	0
1755	GOC006	7.35	7.275	7.425	0
1756	GOC006	7.5	7.425	7.575	0
1757	GOC006	7.65	7.575	7.725	0
1758	GOC006	7.8	7.725	7.875	0
1759	GOC006	7.95	7.875	8.025	0
1760	GOC006	8.1	8.025	8.175	0
1761	GOC010	0	-0.075	0.075	36
1762	GOC010	0.15	0.075	0.225	4
1763	GOC010	0.3	0.225	0.375	14
1764	GOC010	0.45	0.375	0.525	13
1765	GOC010	0.6	0.525	0.675	31
1766	GOC010	0.75	0.675	0.825	54
1767	GOC010	0.9	0.825	0.975	101
1768	GOC010	1.05	0.975	1.125	125
1769	GOC010	1.2	1.125	1.275	175
1770	GOC010	1.35	1.275	1.425	193
1771	GOC010	1.5	1.425	1.575	218
1772	GOC010	1.65	1.575	1.725	239
1773	GOC010	1.8	1.725	1.875	174
1774	GOC010	1.95	1.875	2.025	176
1775	GOC010	2.1	2.025	2.175	146
1776	GOC010	2.25	2.175	2.325	132
1777	GOC010	2.4	2.325	2.475	114
1778	GOC010	2.55	2.475	2.625	97
1779	GOC010	2.7	2.625	2.775	59
1780	GOC010	2.85	2.775	2.925	42
1781	GOC010	3	2.925	3.075	38
1782	GOC010	3.15	3.075	3.225	20
1783	GOC010	3.3	3.225	3.375	19
1784	GOC010	3.45	3.375	3.525	23
1785	GOC010	3.6	3.525	3.675	16
1786	GOC010	3.75	3.675	3.825	9
1787	GOC010	3.9	3.825	3.975	3
1788	GOC010	4.05	3.975	4.125	4
1789	GOC010	4.2	4.125	4.275	0
1790	GOC010	4.35	4.275	4.425	1
1791	GOC010	4.5	4.425	4.575	0
1792	GOC010	4.65	4.575	4.725	0
1793	GOC010	4.8	4.725	4.875	1
1794	GOC010	4.95	4.875	5.025	1
1795	GOC010	5.1	5.025	5.175	4
1796	GOC010	5.25	5.175	5.325	1
1797	GOC010	5.4	5.325	5.475	0
1798	GOC010	5.55	5.475	5.625	0
1799	GOC010	5.7	5.625	5.775	0
1800	GOC010	5.85	5.775	5.925	0
1801	GOC010	6	5.925	6.075	0
1802	GOC010	6.15	6.075	6.225	0
1803	GOC010	6.3	6.225	6.375	0
1804	GOC010	6.45	6.375	6.525	0
1805	GOC010	6.6	6.525	6.675	0
1806	GOC010	6.75	6.675	6.825	0
1807	GOC010	6.9	6.825	6.975	0
1808	GOC010	7.05	6.975	7.125	0
1809	GOC010	7.2	7.125	7.275	1
1810	GOC010	7.35	7.275	7.425	0
1811	GOC010	7.5	7.425	7.575	0
1812	GOC010	7.65	7.575	7.725	0
1813	GOC010	7.8	7.725	7.875	0
1814	GOC010	7.95	7.875	8.025	0
1815	GOC010	8.1	8.025	8.175	0
1816	GOC025	0	-0.075	0.075	329
1817	GOC025	0.15	0.075	0.225	76
1818	GOC025	0.3	0.225	0.375	99
1819	GOC025	0.45	0.375	0.525	106
1820	GOC025	0.6	0.525	0.675	138
1821	GOC025	0.75	0.675	0.825	152
1822	GOC025	0.9	0.825	0.975	144
1823	GOC025	1.05	0.975	1.125	160
1824	GOC025	1.2	1.125	1.275	185
1825	GOC025	1.35	1.275	1.425	148
1826	GOC025	1.5	1.425	1.575	158
1827	GOC025	1.65	1.575	1.725	123
1828	GOC025	1.8	1.725	1.875	115
1829	GOC025	1.95	1.875	2.025	84
1830	GOC025	2.1	2.025	2.175	67
1831	GOC025	2.25	2.175	2.325	50
1832	GOC025	2.4	2.325	2.475	31
1833	GOC025	2.55	2.475	2.625	41
1834	GOC025	2.7	2.625	2.775	15
1835	GOC025	2.85	2.775	2.925	15
1836	GOC025	3	2.925	3.075	15
1837	GOC025	3.15	3.075	3.225	8
1838	GOC025	3.3	3.225	3.375	9
1839	GOC025	3.45	3.375	3.525	4
1840	GOC025	3.6	3.525	3.675	3
1841	GOC025	3.75	3.675	3.825	2
1842	GOC025	3.9	3.825	3.975	1
1843	GOC025	4.05	3.975	4.125	1
1844	GOC025	4.2	4.125	4.275	1
1845	GOC025	4.35	4.275	4.425	1
1846	GOC025	4.5	4.425	4.575	0
1847	GOC025	4.65	4.575	4.725	1
1848	GOC025	4.8	4.725	4.875	1
1849	GOC025	4.95	4.875	5.025	0
1850	GOC025	5.1	5.025	5.175	1
1851	GOC025	5.25	5.175	5.325	0
1852	GOC025	5.4	5.325	5.475	0
1853	GOC025	5.55	5.475	5.625	0
1854	GOC025	5.7	5.625	5.775	0
1855	GOC025	5.85	5.775	5.925	0
1856	GOC025	6	5.925	6.075	0
1857	GOC025	6.15	6.075	6.225	0
1858	GOC025	6.3	6.225	6.375	0
1859	GOC025	6.45	6.375	6.525	0
1860	GOC025	6.6	6.525	6.675	0
1861	GOC025	6.75	6.675	6.825	0
1862	GOC025	6.9	6.825	6.975	0
1863	GOC025	7.05	6.975	7.125	0
1864	GOC025	7.2	7.125	7.275	0
1865	GOC025	7.35	7.275	7.425	0
1866	GOC025	7.5	7.425	7.575	0
1867	GOC025	7.65	7.575	7.725	0
1868	GOC025	7.8	7.725	7.875	0
1869	GOC025	7.95	7.875	8.025	0
1870	GOC025	8.1	8.025	8.175	0
1871	GOC038	0	-0.075	0.075	347
1872	GOC038	0.15	0.075	0.225	87
1873	GOC038	0.3	0.225	0.375	107
1874	GOC038	0.45	0.375	0.525	90
1875	GOC038	0.6	0.525	0.675	127
1876	GOC038	0.75	0.675	0.825	147
1877	GOC038	0.9	0.825	0.975	178
1878	GOC038	1.05	0.975	1.125	172
1879	GOC038	1.2	1.125	1.275	136
1880	GOC038	1.35	1.275	1.425	161
1881	GOC038	1.5	1.425	1.575	127
1882	GOC038	1.65	1.575	1.725	137
1883	GOC038	1.8	1.725	1.875	104
1884	GOC038	1.95	1.875	2.025	88
1885	GOC038	2.1	2.025	2.175	77
1886	GOC038	2.25	2.175	2.325	39
1887	GOC038	2.4	2.325	2.475	36
1888	GOC038	2.55	2.475	2.625	35
1889	GOC038	2.7	2.625	2.775	30
1890	GOC038	2.85	2.775	2.925	20
1891	GOC038	3	2.925	3.075	10
1892	GOC038	3.15	3.075	3.225	9
1893	GOC038	3.3	3.225	3.375	7
1894	GOC038	3.45	3.375	3.525	1
1895	GOC038	3.6	3.525	3.675	4
1896	GOC038	3.75	3.675	3.825	4
1897	GOC038	3.9	3.825	3.975	1
1898	GOC038	4.05	3.975	4.125	0
1899	GOC038	4.2	4.125	4.275	0
1900	GOC038	4.35	4.275	4.425	1
1901	GOC038	4.5	4.425	4.575	0
1902	GOC038	4.65	4.575	4.725	0
1903	GOC038	4.8	4.725	4.875	0
1904	GOC038	4.95	4.875	5.025	1
1905	GOC038	5.1	5.025	5.175	0
1906	GOC038	5.25	5.175	5.325	0
1907	GOC038	5.4	5.325	5.475	0
1908	GOC038	5.55	5.475	5.625	1
1909	GOC038	5.7	5.625	5.775	0
1910	GOC038	5.85	5.775	5.925	0
1911	GOC038	6	5.925	6.075	0
1912	GOC038	6.15	6.075	6.225	0
1913	GOC038	6.3	6.225	6.375	0
1914	GOC038	6.45	6.375	6.525	0
1915	GOC038	6.6	6.525	6.675	0
1916	GOC038	6.75	6.675	6.825	0
1917	GOC038	6.9	6.825	6.975	0
1918	GOC038	7.05	6.975	7.125	0
1919	GOC038	7.2	7.125	7.275	0
1920	GOC038	7.35	7.275	7.425	0
1921	GOC038	7.5	7.425	7.575	0
1922	GOC038	7.65	7.575	7.725	0
1923	GOC038	7.8	7.725	7.875	0
1924	GOC038	7.95	7.875	8.025	0
1925	GOC038	8.1	8.025	8.175	0
1926	GOC050	0	-0.075	0.075	297
1927	GOC050	0.15	0.075	0.225	108
1928	GOC050	0.3	0.225	0.375	115
1929	GOC050	0.45	0.375	0.525	111
1930	GOC050	0.6	0.525	0.675	128
1931	GOC050	0.75	0.675	0.825	164
1932	GOC050	0.9	0.825	0.975	156
1933	GOC050	1.05	0.975	1.125	139
1934	GOC050	1.2	1.125	1.275	154
1935	GOC050	1.35	1.275	1.425	151
1936	GOC050	1.5	1.425	1.575	163
1937	GOC050	1.65	1.575	1.725	147
1938	GOC050	1.8	1.725	1.875	99
1939	GOC050	1.95	1.875	2.025	80
1940	GOC050	2.1	2.025	2.175	59
1941	GOC050	2.25	2.175	2.325	54
1942	GOC050	2.4	2.325	2.475	50
1943	GOC050	2.55	2.475	2.625	33
1944	GOC050	2.7	2.625	2.775	25
1945	GOC050	2.85	2.775	2.925	11
1946	GOC050	3	2.925	3.075	12
1947	GOC050	3.15	3.075	3.225	6
1948	GOC050	3.3	3.225	3.375	5
1949	GOC050	3.45	3.375	3.525	6
1950	GOC050	3.6	3.525	3.675	3
1951	GOC050	3.75	3.675	3.825	4
1952	GOC050	3.9	3.825	3.975	0
1953	GOC050	4.05	3.975	4.125	0
1954	GOC050	4.2	4.125	4.275	1
1955	GOC050	4.35	4.275	4.425	1
1956	GOC050	4.5	4.425	4.575	1
1957	GOC050	4.65	4.575	4.725	1
1958	GOC050	4.8	4.725	4.875	0
1959	GOC050	4.95	4.875	5.025	0
1960	GOC050	5.1	5.025	5.175	0
1961	GOC050	5.25	5.175	5.325	0
1962	GOC050	5.4	5.325	5.475	0
1963	GOC050	5.55	5.475	5.625	0
1964	GOC050	5.7	5.625	5.775	0
1965	GOC050	5.85	5.775	5.925	0
1966	GOC050	6	5.925	6.075	0
1967	GOC050	6.15	6.075	6.225	0
1968	GOC050	6.3	6.225	6.375	0
1969	GOC050	6.45	6.375	6.525	0
1970	GOC050	6.6	6.525	6.675	0
1971	GOC050	6.75	6.675	6.825	0
1972	GOC050	6.9	6.825	6.975	0
1973	GOC050	7.05	6.975	7.125	0
1974	GOC050	7.2	7.125	7.275	0
1975	GOC050	7.35	7.275	7.425	0
1976	GOC050	7.5	7.425	7.575	0
1977	GOC050	7.65	7.575	7.725	0
1978	GOC050	7.8	7.725	7.875	0
1979	GOC050	7.95	7.875	8.025	0
1980	GOC050	8.1	8.025	8.175	0
1981	GOC053	0	-0.075	0.075	337
1982	GOC053	0.15	0.075	0.225	82
1983	GOC053	0.3	0.225	0.375	100
1984	GOC053	0.45	0.375	0.525	92
1985	GOC053	0.6	0.525	0.675	136
1986	GOC053	0.75	0.675	0.825	128
1987	GOC053	0.9	0.825	0.975	142
1988	GOC053	1.05	0.975	1.125	167
1989	GOC053	1.2	1.125	1.275	151
1990	GOC053	1.35	1.275	1.425	162
1991	GOC053	1.5	1.425	1.575	126
1992	GOC053	1.65	1.575	1.725	136
1993	GOC053	1.8	1.725	1.875	121
1994	GOC053	1.95	1.875	2.025	94
1995	GOC053	2.1	2.025	2.175	87
1996	GOC053	2.25	2.175	2.325	58
1997	GOC053	2.4	2.325	2.475	41
1998	GOC053	2.55	2.475	2.625	33
1999	GOC053	2.7	2.625	2.775	30
[truncated: 751 more rows]
