# Supplementary material for: The genomic footprint of whaling and isolation in fin whale populations
Source: Nat Commun. 2023 Sep 12;14:5465. doi: 10.1038/s41467-023-40052-z (PMC10497599; doi:10.1038/s41467-023-40052-z)
Supplement: Supplementary file 4 — Source Data [file 41467_2023_40052_MOESM4_ESM.zip › Source_Data/Figure_S9/FigS9.csv]

	SampleId	PopId	SubPopId	type	length	bcftools	RZooRoH
1	ENPAK19	ENP	AK	Total number	0.1_1	384	418
2	ENPAK20	ENP	AK	Total number	0.1_1	376	408
3	ENPAK21	ENP	AK	Total number	0.1_1	378	374
4	ENPAK22	ENP	AK	Total number	0.1_1	398	413
5	ENPAK23	ENP	AK	Total number	0.1_1	413	431
6	ENPAK24	ENP	AK	Total number	0.1_1	387	432
7	ENPAK25	ENP	AK	Total number	0.1_1	422	430
8	ENPAK26	ENP	AK	Total number	0.1_1	418	410
9	ENPAK27	ENP	AK	Total number	0.1_1	395	404
10	ENPAK28	ENP	AK	Total number	0.1_1	407	430
11	ENPAK29	ENP	AK	Total number	0.1_1	395	436
12	ENPAK30	ENP	AK	Total number	0.1_1	381	418
13	ENPBC16	ENP	BC	Total number	0.1_1	368	411
14	ENPBC17	ENP	BC	Total number	0.1_1	369	390
15	ENPBC18	ENP	BC	Total number	0.1_1	369	391
16	ENPCA01	ENP	CA	Total number	0.1_1	376	376
17	ENPCA02	ENP	CA	Total number	0.1_1	418	444
18	ENPCA03	ENP	CA	Total number	0.1_1	398	404
19	ENPCA04	ENP	CA	Total number	0.1_1	405	418
20	ENPCA05	ENP	CA	Total number	0.1_1	380	433
21	ENPCA06	ENP	CA	Total number	0.1_1	384	388
22	ENPCA07	ENP	CA	Total number	0.1_1	388	423
23	ENPCA08	ENP	CA	Total number	0.1_1	430	484
24	ENPOR10	ENP	OR	Total number	0.1_1	411	418
25	ENPOR11	ENP	OR	Total number	0.1_1	412	464
26	ENPOR13	ENP	OR	Total number	0.1_1	413	410
27	ENPWA14	ENP	WA	Total number	0.1_1	401	416
28	ENPWA15	ENP	WA	Total number	0.1_1	374	410
29	GOC002	GOC	GOC	Total number	0.1_1	1111	1292
30	GOC006	GOC	GOC	Total number	0.1_1	1053	1177
31	GOC025	GOC	GOC	Total number	0.1_1	1112	1248
32	GOC038	GOC	GOC	Total number	0.1_1	1077	1193
33	GOC050	GOC	GOC	Total number	0.1_1	1146	1285
34	GOC053	GOC	GOC	Total number	0.1_1	1077	1220
35	GOC063	GOC	GOC	Total number	0.1_1	1055	1179
36	GOC068	GOC	GOC	Total number	0.1_1	1069	1226
37	GOC071	GOC	GOC	Total number	0.1_1	1072	1214
38	GOC077	GOC	GOC	Total number	0.1_1	1103	1268
39	GOC080	GOC	GOC	Total number	0.1_1	1055	1219
40	GOC082	GOC	GOC	Total number	0.1_1	1017	1187
41	GOC086	GOC	GOC	Total number	0.1_1	1108	1281
42	GOC091	GOC	GOC	Total number	0.1_1	1115	1243
43	GOC100	GOC	GOC	Total number	0.1_1	1114	1289
44	GOC111	GOC	GOC	Total number	0.1_1	1145	1331
45	GOC112	GOC	GOC	Total number	0.1_1	1142	1339
46	GOC116	GOC	GOC	Total number	0.1_1	1170	1360
47	GOC125	GOC	GOC	Total number	0.1_1	1017	1148
48	ENPAK19	ENP	AK	Total number	1_5	4	5
49	ENPAK20	ENP	AK	Total number	1_5	4	4
50	ENPAK21	ENP	AK	Total number	1_5	34	32
51	ENPAK22	ENP	AK	Total number	1_5	31	32
52	ENPAK23	ENP	AK	Total number	1_5	3	2
53	ENPAK24	ENP	AK	Total number	1_5	4	5
54	ENPAK25	ENP	AK	Total number	1_5	32	32
55	ENPAK26	ENP	AK	Total number	1_5	33	33
56	ENPAK27	ENP	AK	Total number	1_5	35	33
57	ENPAK28	ENP	AK	Total number	1_5	38	37
58	ENPAK29	ENP	AK	Total number	1_5	1	1
59	ENPAK30	ENP	AK	Total number	1_5	5	4
60	ENPBC16	ENP	BC	Total number	1_5	6	6
61	ENPBC17	ENP	BC	Total number	1_5	32	32
62	ENPBC18	ENP	BC	Total number	1_5	33	33
63	ENPCA01	ENP	CA	Total number	1_5	44	41
64	ENPCA02	ENP	CA	Total number	1_5	4	4
65	ENPCA03	ENP	CA	Total number	1_5	36	37
66	ENPCA04	ENP	CA	Total number	1_5	45	45
67	ENPCA05	ENP	CA	Total number	1_5	21	21
68	ENPCA06	ENP	CA	Total number	1_5	41	42
69	ENPCA07	ENP	CA	Total number	1_5	2	2
70	ENPCA08	ENP	CA	Total number	1_5	4	3
71	ENPOR10	ENP	OR	Total number	1_5	3	2
72	ENPOR11	ENP	OR	Total number	1_5	6	5
73	ENPOR13	ENP	OR	Total number	1_5	38	37
74	ENPWA14	ENP	WA	Total number	1_5	32	32
75	ENPWA15	ENP	WA	Total number	1_5	5	5
76	GOC002	GOC	GOC	Total number	1_5	257	252
77	GOC006	GOC	GOC	Total number	1_5	253	249
78	GOC025	GOC	GOC	Total number	1_5	246	231
79	GOC038	GOC	GOC	Total number	1_5	256	250
80	GOC050	GOC	GOC	Total number	1_5	229	227
81	GOC053	GOC	GOC	Total number	1_5	249	239
82	GOC063	GOC	GOC	Total number	1_5	238	230
83	GOC068	GOC	GOC	Total number	1_5	232	229
84	GOC071	GOC	GOC	Total number	1_5	214	217
85	GOC077	GOC	GOC	Total number	1_5	215	213
86	GOC080	GOC	GOC	Total number	1_5	267	256
87	GOC082	GOC	GOC	Total number	1_5	270	270
88	GOC086	GOC	GOC	Total number	1_5	240	242
89	GOC091	GOC	GOC	Total number	1_5	257	243
90	GOC100	GOC	GOC	Total number	1_5	269	257
91	GOC111	GOC	GOC	Total number	1_5	226	214
92	GOC112	GOC	GOC	Total number	1_5	227	221
93	GOC116	GOC	GOC	Total number	1_5	252	239
94	GOC125	GOC	GOC	Total number	1_5	213	209
95	ENPAK19	ENP	AK	Total number	5_Inf	0	0
96	ENPAK20	ENP	AK	Total number	5_Inf	0	0
97	ENPAK21	ENP	AK	Total number	5_Inf	0	0
98	ENPAK22	ENP	AK	Total number	5_Inf	0	0
99	ENPAK23	ENP	AK	Total number	5_Inf	0	0
100	ENPAK24	ENP	AK	Total number	5_Inf	0	0
101	ENPAK25	ENP	AK	Total number	5_Inf	0	0
102	ENPAK26	ENP	AK	Total number	5_Inf	0	0
103	ENPAK27	ENP	AK	Total number	5_Inf	0	0
104	ENPAK28	ENP	AK	Total number	5_Inf	0	0
105	ENPAK29	ENP	AK	Total number	5_Inf	0	0
106	ENPAK30	ENP	AK	Total number	5_Inf	0	0
107	ENPBC16	ENP	BC	Total number	5_Inf	0	0
108	ENPBC17	ENP	BC	Total number	5_Inf	0	0
109	ENPBC18	ENP	BC	Total number	5_Inf	0	0
110	ENPCA01	ENP	CA	Total number	5_Inf	4	4
111	ENPCA02	ENP	CA	Total number	5_Inf	0	0
112	ENPCA03	ENP	CA	Total number	5_Inf	0	0
113	ENPCA04	ENP	CA	Total number	5_Inf	0	0
114	ENPCA05	ENP	CA	Total number	5_Inf	2	2
115	ENPCA06	ENP	CA	Total number	5_Inf	1	1
116	ENPCA07	ENP	CA	Total number	5_Inf	0	0
117	ENPCA08	ENP	CA	Total number	5_Inf	0	0
118	ENPOR10	ENP	OR	Total number	5_Inf	0	0
119	ENPOR11	ENP	OR	Total number	5_Inf	0	0
120	ENPOR13	ENP	OR	Total number	5_Inf	0	0
121	ENPWA14	ENP	WA	Total number	5_Inf	0	0
122	ENPWA15	ENP	WA	Total number	5_Inf	0	0
123	GOC002	GOC	GOC	Total number	5_Inf	13	12
124	GOC006	GOC	GOC	Total number	5_Inf	5	4
125	GOC025	GOC	GOC	Total number	5_Inf	4	4
126	GOC038	GOC	GOC	Total number	5_Inf	9	8
127	GOC050	GOC	GOC	Total number	5_Inf	6	5
128	GOC053	GOC	GOC	Total number	5_Inf	6	5
129	GOC063	GOC	GOC	Total number	5_Inf	3	3
130	GOC068	GOC	GOC	Total number	5_Inf	2	2
131	GOC071	GOC	GOC	Total number	5_Inf	8	7
132	GOC077	GOC	GOC	Total number	5_Inf	6	5
133	GOC080	GOC	GOC	Total number	5_Inf	2	2
134	GOC082	GOC	GOC	Total number	5_Inf	6	4
135	GOC086	GOC	GOC	Total number	5_Inf	7	6
136	GOC091	GOC	GOC	Total number	5_Inf	10	10
137	GOC100	GOC	GOC	Total number	5_Inf	9	9
138	GOC111	GOC	GOC	Total number	5_Inf	7	7
139	GOC112	GOC	GOC	Total number	5_Inf	8	8
140	GOC116	GOC	GOC	Total number	5_Inf	8	7
141	GOC125	GOC	GOC	Total number	5_Inf	5	4
142	ENPAK19	ENP	AK	Total length (Mb)	0.1_1	73277116	75943004
143	ENPAK20	ENP	AK	Total length (Mb)	0.1_1	69961818	75318572
144	ENPAK21	ENP	AK	Total length (Mb)	0.1_1	78804114	79843811
145	ENPAK22	ENP	AK	Total length (Mb)	0.1_1	86212763	86166171
146	ENPAK23	ENP	AK	Total length (Mb)	0.1_1	76913698	79725793
147	ENPAK24	ENP	AK	Total length (Mb)	0.1_1	75645793	80251489
148	ENPAK25	ENP	AK	Total length (Mb)	0.1_1	88266824	88230736
149	ENPAK26	ENP	AK	Total length (Mb)	0.1_1	89375955	88079975
150	ENPAK27	ENP	AK	Total length (Mb)	0.1_1	82076345	84401732
151	ENPAK28	ENP	AK	Total length (Mb)	0.1_1	87913540	90654947
152	ENPAK29	ENP	AK	Total length (Mb)	0.1_1	75487846	83346888
153	ENPAK30	ENP	AK	Total length (Mb)	0.1_1	75030891	81138945
154	ENPBC16	ENP	BC	Total length (Mb)	0.1_1	69745598	75354326
155	ENPBC17	ENP	BC	Total length (Mb)	0.1_1	80168388	82483384
156	ENPBC18	ENP	BC	Total length (Mb)	0.1_1	80420862	81627573
157	ENPCA01	ENP	CA	Total length (Mb)	0.1_1	80461941	81097845
158	ENPCA02	ENP	CA	Total length (Mb)	0.1_1	78684096	82648884
159	ENPCA03	ENP	CA	Total length (Mb)	0.1_1	84486121	83393897
160	ENPCA04	ENP	CA	Total length (Mb)	0.1_1	83055890	83452358
161	ENPCA05	ENP	CA	Total length (Mb)	0.1_1	74106611	83730741
162	ENPCA06	ENP	CA	Total length (Mb)	0.1_1	83634122	79605471
163	ENPCA07	ENP	CA	Total length (Mb)	0.1_1	78352921	82228574
164	ENPCA08	ENP	CA	Total length (Mb)	0.1_1	85599544	93209837
165	ENPOR10	ENP	OR	Total length (Mb)	0.1_1	74835383	76892588
166	ENPOR11	ENP	OR	Total length (Mb)	0.1_1	80956373	87864922
167	ENPOR13	ENP	OR	Total length (Mb)	0.1_1	87548064	84653478
168	ENPWA14	ENP	WA	Total length (Mb)	0.1_1	86636345	85834483
169	ENPWA15	ENP	WA	Total length (Mb)	0.1_1	71941013	77443762
170	GOC002	GOC	GOC	Total length (Mb)	0.1_1	398574617	439037500
171	GOC006	GOC	GOC	Total length (Mb)	0.1_1	389246042	414017450
172	GOC025	GOC	GOC	Total length (Mb)	0.1_1	412595469	451692014
173	GOC038	GOC	GOC	Total length (Mb)	0.1_1	397444832	423225439
174	GOC050	GOC	GOC	Total length (Mb)	0.1_1	436405335	464326682
175	GOC053	GOC	GOC	Total length (Mb)	0.1_1	399320814	429057347
176	GOC063	GOC	GOC	Total length (Mb)	0.1_1	380424210	408243208
177	GOC068	GOC	GOC	Total length (Mb)	0.1_1	394388640	428416828
178	GOC071	GOC	GOC	Total length (Mb)	0.1_1	395930155	425011012
179	GOC077	GOC	GOC	Total length (Mb)	0.1_1	392084210	427769116
180	GOC080	GOC	GOC	Total length (Mb)	0.1_1	392352014	430544915
181	GOC082	GOC	GOC	Total length (Mb)	0.1_1	365232395	401661291
182	GOC086	GOC	GOC	Total length (Mb)	0.1_1	419867288	461087601
183	GOC091	GOC	GOC	Total length (Mb)	0.1_1	411372614	447863168
184	GOC100	GOC	GOC	Total length (Mb)	0.1_1	393663316	426789735
185	GOC111	GOC	GOC	Total length (Mb)	0.1_1	419202372	463539743
186	GOC112	GOC	GOC	Total length (Mb)	0.1_1	410916246	459373402
187	GOC116	GOC	GOC	Total length (Mb)	0.1_1	429067306	474993688
188	GOC125	GOC	GOC	Total length (Mb)	0.1_1	372851176	402811878
189	ENPAK19	ENP	AK	Total length (Mb)	1_5	5708217	6917831
190	ENPAK20	ENP	AK	Total length (Mb)	1_5	8071811	8072604
191	ENPAK21	ENP	AK	Total length (Mb)	1_5	55966183	53535762
192	ENPAK22	ENP	AK	Total length (Mb)	1_5	52849177	54183337
193	ENPAK23	ENP	AK	Total length (Mb)	1_5	4343599	3073046
194	ENPAK24	ENP	AK	Total length (Mb)	1_5	5910684	7057841
195	ENPAK25	ENP	AK	Total length (Mb)	1_5	53543918	53557800
196	ENPAK26	ENP	AK	Total length (Mb)	1_5	55735028	55912591
197	ENPAK27	ENP	AK	Total length (Mb)	1_5	60614438	58187611
198	ENPAK28	ENP	AK	Total length (Mb)	1_5	63073011	60558477
199	ENPAK29	ENP	AK	Total length (Mb)	1_5	1511514	1511676
200	ENPAK30	ENP	AK	Total length (Mb)	1_5	9099969	7750566
201	ENPBC16	ENP	BC	Total length (Mb)	1_5	10331389	10331988
202	ENPBC17	ENP	BC	Total length (Mb)	1_5	52154689	50920800
203	ENPBC18	ENP	BC	Total length (Mb)	1_5	54962450	54963024
204	ENPCA01	ENP	CA	Total length (Mb)	1_5	79740462	76410592
205	ENPCA02	ENP	CA	Total length (Mb)	1_5	5690845	5692583
206	ENPCA03	ENP	CA	Total length (Mb)	1_5	62135620	63177383
207	ENPCA04	ENP	CA	Total length (Mb)	1_5	75504392	74782941
208	ENPCA05	ENP	CA	Total length (Mb)	1_5	42193128	41288141
209	ENPCA06	ENP	CA	Total length (Mb)	1_5	71601293	72717492
210	ENPCA07	ENP	CA	Total length (Mb)	1_5	2811775	2796066
211	ENPCA08	ENP	CA	Total length (Mb)	1_5	4699382	3530773
212	ENPOR10	ENP	OR	Total length (Mb)	1_5	4037105	2994757
213	ENPOR11	ENP	OR	Total length (Mb)	1_5	11340144	9695141
214	ENPOR13	ENP	OR	Total length (Mb)	1_5	62073940	60983974
215	ENPWA14	ENP	WA	Total length (Mb)	1_5	51608493	51656686
216	ENPWA15	ENP	WA	Total length (Mb)	1_5	9061892	8692239
217	GOC002	GOC	GOC	Total length (Mb)	1_5	486986314	472930894
218	GOC006	GOC	GOC	Total length (Mb)	1_5	446730017	437787813
219	GOC025	GOC	GOC	Total length (Mb)	1_5	441874045	409231367
220	GOC038	GOC	GOC	Total length (Mb)	1_5	447566626	439605458
221	GOC050	GOC	GOC	Total length (Mb)	1_5	403910981	398100510
222	GOC053	GOC	GOC	Total length (Mb)	1_5	442238913	426917135
223	GOC063	GOC	GOC	Total length (Mb)	1_5	438755476	420359921
224	GOC068	GOC	GOC	Total length (Mb)	1_5	427276580	412902136
225	GOC071	GOC	GOC	Total length (Mb)	1_5	403666266	400556124
226	GOC077	GOC	GOC	Total length (Mb)	1_5	382047728	373897632
227	GOC080	GOC	GOC	Total length (Mb)	1_5	482283060	459229092
228	GOC082	GOC	GOC	Total length (Mb)	1_5	470319793	466158399
229	GOC086	GOC	GOC	Total length (Mb)	1_5	423565904	413701624
230	GOC091	GOC	GOC	Total length (Mb)	1_5	466488292	443291224
231	GOC100	GOC	GOC	Total length (Mb)	1_5	492425539	470821958
232	GOC111	GOC	GOC	Total length (Mb)	1_5	397632185	371237182
233	GOC112	GOC	GOC	Total length (Mb)	1_5	394174251	379126301
234	GOC116	GOC	GOC	Total length (Mb)	1_5	444848640	420995322
235	GOC125	GOC	GOC	Total length (Mb)	1_5	393802648	384481153
236	ENPAK19	ENP	AK	Total length (Mb)	5_Inf	0	0
237	ENPAK20	ENP	AK	Total length (Mb)	5_Inf	0	0
238	ENPAK21	ENP	AK	Total length (Mb)	5_Inf	0	0
239	ENPAK22	ENP	AK	Total length (Mb)	5_Inf	0	0
240	ENPAK23	ENP	AK	Total length (Mb)	5_Inf	0	0
241	ENPAK24	ENP	AK	Total length (Mb)	5_Inf	0	0
242	ENPAK25	ENP	AK	Total length (Mb)	5_Inf	0	0
243	ENPAK26	ENP	AK	Total length (Mb)	5_Inf	0	0
244	ENPAK27	ENP	AK	Total length (Mb)	5_Inf	0	0
245	ENPAK28	ENP	AK	Total length (Mb)	5_Inf	0	0
246	ENPAK29	ENP	AK	Total length (Mb)	5_Inf	0	0
247	ENPAK30	ENP	AK	Total length (Mb)	5_Inf	0	0
248	ENPBC16	ENP	BC	Total length (Mb)	5_Inf	0	0
249	ENPBC17	ENP	BC	Total length (Mb)	5_Inf	0	0
250	ENPBC18	ENP	BC	Total length (Mb)	5_Inf	0	0
251	ENPCA01	ENP	CA	Total length (Mb)	5_Inf	28075648	28070715
252	ENPCA02	ENP	CA	Total length (Mb)	5_Inf	0	0
253	ENPCA03	ENP	CA	Total length (Mb)	5_Inf	0	0
254	ENPCA04	ENP	CA	Total length (Mb)	5_Inf	0	0
255	ENPCA05	ENP	CA	Total length (Mb)	5_Inf	11182783	11168374
256	ENPCA06	ENP	CA	Total length (Mb)	5_Inf	9158557	9153781
257	ENPCA07	ENP	CA	Total length (Mb)	5_Inf	0	0
258	ENPCA08	ENP	CA	Total length (Mb)	5_Inf	0	0
259	ENPOR10	ENP	OR	Total length (Mb)	5_Inf	0	0
260	ENPOR11	ENP	OR	Total length (Mb)	5_Inf	0	0
261	ENPOR13	ENP	OR	Total length (Mb)	5_Inf	0	0
262	ENPWA14	ENP	WA	Total length (Mb)	5_Inf	0	0
263	ENPWA15	ENP	WA	Total length (Mb)	5_Inf	0	0
264	GOC002	GOC	GOC	Total length (Mb)	5_Inf	77573707	71216146
265	GOC006	GOC	GOC	Total length (Mb)	5_Inf	32518658	25457917
266	GOC025	GOC	GOC	Total length (Mb)	5_Inf	27951076	27925824
267	GOC038	GOC	GOC	Total length (Mb)	5_Inf	59270022	52474638
268	GOC050	GOC	GOC	Total length (Mb)	5_Inf	38492907	31453578
269	GOC053	GOC	GOC	Total length (Mb)	5_Inf	35042788	28764489
270	GOC063	GOC	GOC	Total length (Mb)	5_Inf	24490706	24483960
271	GOC068	GOC	GOC	Total length (Mb)	5_Inf	16905225	16886217
272	GOC071	GOC	GOC	Total length (Mb)	5_Inf	53620327	48554339
273	GOC077	GOC	GOC	Total length (Mb)	5_Inf	42196115	33230172
274	GOC080	GOC	GOC	Total length (Mb)	5_Inf	17210411	17198078
275	GOC082	GOC	GOC	Total length (Mb)	5_Inf	37129409	23831810
276	GOC086	GOC	GOC	Total length (Mb)	5_Inf	49337938	41372331
277	GOC091	GOC	GOC	Total length (Mb)	5_Inf	76994185	70538240
278	GOC100	GOC	GOC	Total length (Mb)	5_Inf	62517204	61036311
279	GOC111	GOC	GOC	Total length (Mb)	5_Inf	47165565	44927599
280	GOC112	GOC	GOC	Total length (Mb)	5_Inf	57201338	51168535
281	GOC116	GOC	GOC	Total length (Mb)	5_Inf	53072654	47529158
282	GOC125	GOC	GOC	Total length (Mb)	5_Inf	38005674	26753930
283	ENPAK19	ENP	AK	Total number	all	388	423
284	ENPAK20	ENP	AK	Total number	all	380	412
285	ENPAK21	ENP	AK	Total number	all	412	406
286	ENPAK22	ENP	AK	Total number	all	429	445
287	ENPAK23	ENP	AK	Total number	all	416	433
288	ENPAK24	ENP	AK	Total number	all	391	437
289	ENPAK25	ENP	AK	Total number	all	454	462
290	ENPAK26	ENP	AK	Total number	all	451	443
291	ENPAK27	ENP	AK	Total number	all	430	437
292	ENPAK28	ENP	AK	Total number	all	445	467
293	ENPAK29	ENP	AK	Total number	all	396	437
294	ENPAK30	ENP	AK	Total number	all	386	422
295	ENPBC16	ENP	BC	Total number	all	374	417
296	ENPBC17	ENP	BC	Total number	all	401	422
297	ENPBC18	ENP	BC	Total number	all	402	424
298	ENPCA01	ENP	CA	Total number	all	424	421
299	ENPCA02	ENP	CA	Total number	all	422	448
300	ENPCA03	ENP	CA	Total number	all	434	441
301	ENPCA04	ENP	CA	Total number	all	450	463
302	ENPCA05	ENP	CA	Total number	all	403	456
303	ENPCA06	ENP	CA	Total number	all	426	431
304	ENPCA07	ENP	CA	Total number	all	390	425
305	ENPCA08	ENP	CA	Total number	all	434	487
306	ENPOR10	ENP	OR	Total number	all	414	420
307	ENPOR11	ENP	OR	Total number	all	418	469
308	ENPOR13	ENP	OR	Total number	all	451	447
309	ENPWA14	ENP	WA	Total number	all	433	448
310	ENPWA15	ENP	WA	Total number	all	379	415
311	GOC002	GOC	GOC	Total number	all	1381	1556
312	GOC006	GOC	GOC	Total number	all	1311	1430
313	GOC025	GOC	GOC	Total number	all	1362	1483
314	GOC038	GOC	GOC	Total number	all	1342	1451
315	GOC050	GOC	GOC	Total number	all	1381	1517
316	GOC053	GOC	GOC	Total number	all	1332	1464
317	GOC063	GOC	GOC	Total number	all	1296	1412
318	GOC068	GOC	GOC	Total number	all	1303	1457
319	GOC071	GOC	GOC	Total number	all	1294	1438
320	GOC077	GOC	GOC	Total number	all	1324	1486
321	GOC080	GOC	GOC	Total number	all	1324	1477
322	GOC082	GOC	GOC	Total number	all	1293	1461
323	GOC086	GOC	GOC	Total number	all	1355	1529
324	GOC091	GOC	GOC	Total number	all	1382	1496
325	GOC100	GOC	GOC	Total number	all	1392	1555
326	GOC111	GOC	GOC	Total number	all	1378	1552
327	GOC112	GOC	GOC	Total number	all	1377	1568
328	GOC116	GOC	GOC	Total number	all	1430	1606
329	GOC125	GOC	GOC	Total number	all	1235	1361
330	ENPAK19	ENP	AK	Total length (Mb)	all	78985333	82860835
331	ENPAK20	ENP	AK	Total length (Mb)	all	78033629	83391176
332	ENPAK21	ENP	AK	Total length (Mb)	all	134770297	133379573
333	ENPAK22	ENP	AK	Total length (Mb)	all	139061940	140349508
334	ENPAK23	ENP	AK	Total length (Mb)	all	81257297	82798839
335	ENPAK24	ENP	AK	Total length (Mb)	all	81556477	87309330
336	ENPAK25	ENP	AK	Total length (Mb)	all	141810742	141788536
337	ENPAK26	ENP	AK	Total length (Mb)	all	145110983	143992566
338	ENPAK27	ENP	AK	Total length (Mb)	all	142690783	142589343
339	ENPAK28	ENP	AK	Total length (Mb)	all	150986551	151213424
340	ENPAK29	ENP	AK	Total length (Mb)	all	76999360	84858564
341	ENPAK30	ENP	AK	Total length (Mb)	all	84130860	88889511
342	ENPBC16	ENP	BC	Total length (Mb)	all	80076987	85686314
343	ENPBC17	ENP	BC	Total length (Mb)	all	132323077	133404184
344	ENPBC18	ENP	BC	Total length (Mb)	all	135383312	136590597
345	ENPCA01	ENP	CA	Total length (Mb)	all	188278051	185579152
346	ENPCA02	ENP	CA	Total length (Mb)	all	84374941	88341467
347	ENPCA03	ENP	CA	Total length (Mb)	all	146621741	146571280
348	ENPCA04	ENP	CA	Total length (Mb)	all	158560282	158235299
349	ENPCA05	ENP	CA	Total length (Mb)	all	127482522	136187256
350	ENPCA06	ENP	CA	Total length (Mb)	all	164393972	161476744
351	ENPCA07	ENP	CA	Total length (Mb)	all	81164696	85024640
352	ENPCA08	ENP	CA	Total length (Mb)	all	90298926	96740610
353	ENPOR10	ENP	OR	Total length (Mb)	all	78872488	79887345
354	ENPOR11	ENP	OR	Total length (Mb)	all	92296517	97560063
355	ENPOR13	ENP	OR	Total length (Mb)	all	149622004	145637452
356	ENPWA14	ENP	WA	Total length (Mb)	all	138244838	137491169
357	ENPWA15	ENP	WA	Total length (Mb)	all	81002905	86136001
358	GOC002	GOC	GOC	Total length (Mb)	all	963134638	983184540
359	GOC006	GOC	GOC	Total length (Mb)	all	868494717	877263180
360	GOC025	GOC	GOC	Total length (Mb)	all	882420590	888849205
361	GOC038	GOC	GOC	Total length (Mb)	all	904281480	915305535
362	GOC050	GOC	GOC	Total length (Mb)	all	878809223	893880770
363	GOC053	GOC	GOC	Total length (Mb)	all	876602515	884738971
364	GOC063	GOC	GOC	Total length (Mb)	all	843670392	853087089
365	GOC068	GOC	GOC	Total length (Mb)	all	838570445	858205181
366	GOC071	GOC	GOC	Total length (Mb)	all	853216748	874121475
367	GOC077	GOC	GOC	Total length (Mb)	all	816328053	834896920
368	GOC080	GOC	GOC	Total length (Mb)	all	891845485	906972085
369	GOC082	GOC	GOC	Total length (Mb)	all	872681597	891651500
370	GOC086	GOC	GOC	Total length (Mb)	all	892771130	916161556
371	GOC091	GOC	GOC	Total length (Mb)	all	954855091	961692632
372	GOC100	GOC	GOC	Total length (Mb)	all	948606059	958648004
373	GOC111	GOC	GOC	Total length (Mb)	all	864000122	879704524
374	GOC112	GOC	GOC	Total length (Mb)	all	862291835	889668238
375	GOC116	GOC	GOC	Total length (Mb)	all	926988600	943518168
376	GOC125	GOC	GOC	Total length (Mb)	all	804659498	814046961
