# Supplementary material for: The genomic footprint of whaling and isolation in fin whale populations
Source: Nat Commun. 2023 Sep 12;14:5465. doi: 10.1038/s41467-023-40052-z (PMC10497599; doi:10.1038/s41467-023-40052-z)
Supplement: Supplementary file 4 — Source Data [file 41467_2023_40052_MOESM4_ESM.zip › Source_Data/Figure_S15/FigS15a-ENP3epoch_dadi.sfs.txt]

45 folded
5.43656365691809 1.235488843083374 0.6214644636723624 0.4032886410681886 0.2980688271195394 0.2379613053525372 0.1997819520763522 0.1737085675532454 0.1549465642656065 0.1409099320991555 0.1300963600959121 0.1215812567700405 0.1147686557102522 0.109259651749752 0.1047788870417492 0.1011315341990459 0.09817714035813979 0.09581321157673567 0.09396464898785879 0.09257682652022999 0.09161101482976199 0.09104138217041446 0.04542655708212391 0 0 0 0 0 0 0 0 0 0 0 0 0 0 0 0 0 0 0 0 0 0
1 0 0 0 0 0 0 0 0 0 0 0 0 0 0 0 0 0 0 0 0 0 0 1 1 1 1 1 1 1 1 1 1 1 1 1 1 1 1 1 1 1 1 1 1
