# Supplementary material for: The genomic footprint of whaling and isolation in fin whale populations
Source: Nat Commun. 2023 Sep 12;14:5465. doi: 10.1038/s41467-023-40052-z (PMC10497599; doi:10.1038/s41467-023-40052-z)
Supplement: Supplementary file 4 — Source Data [file 41467_2023_40052_MOESM4_ESM.zip › Source_Data/Figure_S15/FigS15a-ENPdata_dadi.sfs.txt]

45 folded "ENP" 
389297186.074483 885808.059009403 447017.295190847 288126.906519757 212569.271639661 170148.055949794 143896.545432121 125439.422697339 111907.659037528 101868.022070736 93902.4938545096 87627.1130291574 82511.0814192782 78316.5333249228 74928.5513830141 72574.4128332181 70596.9584507894 68792.0236974735 67330.4067442842 66058.3397008343 64993.9847362622 64278.8719323142 32037.916864082 0 0 0 0 0 0 0 0 0 0 0 0 0 0 0 0 0 0 0 0 0 0
1 0 0 0 0 0 0 0 0 0 0 0 0 0 0 0 0 0 0 0 0 0 0 1 1 1 1 1 1 1 1 1 1 1 1 1 1 1 1 1 1 1 1 1 1
