# Supplementary material for: The genomic footprint of whaling and isolation in fin whale populations
Source: Nat Commun. 2023 Sep 12;14:5465. doi: 10.1038/s41467-023-40052-z (PMC10497599; doi:10.1038/s41467-023-40052-z)
Supplement: Supplementary file 4 — Source Data [file 41467_2023_40052_MOESM4_ESM.zip › Source_Data/Figure_S15/FigS15b.csv]

Model	nuB	nuF	TB	TF	LL	LL_data
Infered 3-epoch model	1.451137051	0.018484445	0.134175074	6.07E-05	-187.431054	-147.8387574
MS1	1.447716825	1.79E-05	0.169520623	5.84E-08	-236.8256162	-160.2612255
MS2	1.436070625	0.005206864	0.16944545	1.54E-05	-223.1395848	-160.2562084
MS3	1.669336108	0.000158997	0.997655582	1.00E-07	-188905.1808	-146.5480997
MS4	1.478097788	1.06E-06	0.149618281	3.98E-09	-245.5041822	-160.2723151
MS5	1.442348919	0.00434244	0.175443855	1.33E-05	-299.5369184	-160.2190727
MS6	1.44447278	6.10E-05	0.16672545	1.77E-07	-248.8552056	-160.2362191
MS7	1.425139606	1.46E-06	0.171251692	4.31E-09	-262.5555096	-160.318305
MS8	1.464760679	3.55E-06	0.155976315	1.24E-08	-226.7224737	-160.2619848
MS9	1.493642803	1.11E-06	0.151123795	4.55E-09	-247.7015663	-160.2573578
MS10	1.454447732	5.86E-05	0.163893197	1.97E-07	-224.7764874	-160.2533879
MS11	1.442727979	3.36E-06	0.166697022	1.08E-08	-237.4677736	-160.2649199
MS12	1.438905563	0.001398438	0.15985535	3.89E-06	-235.3491957	-160.2719116
MS13	1.464709384	2.46E-06	0.150897676	7.84E-09	-215.6704894	-160.273579
MS14	1.521474477	0.517858323	0.139045002	0.003708872	-208.0834795	-160.2788823
MS15	1.46152367	0.001862297	0.16043348	6.77E-06	-229.9914374	-160.2770958
MS16	1.487721626	2.24E-06	0.150850103	8.98E-09	-241.2969017	-160.2813154
MS17	1.468352357	2.26E-06	0.148956069	7.72E-09	-186.9124282	-160.2870907
MS18	1.467666844	0.002674418	0.157527968	1.08E-05	-248.6322551	-160.283732
MS19	1.454861716	1.15E-06	0.159879757	3.80E-09	-229.4318629	-160.2776416
MS20	1.442000302	7.83E-05	0.160675922	2.37E-07	-206.5857999	-160.2712233
