# Supplementary material for: The genomic footprint of whaling and isolation in fin whale populations
Source: Nat Commun. 2023 Sep 12;14:5465. doi: 10.1038/s41467-023-40052-z (PMC10497599; doi:10.1038/s41467-023-40052-z)
Supplement: Supplementary file 4 — Source Data [file 41467_2023_40052_MOESM4_ESM.zip › Source_Data/Figure_S15/FigS15a-ENPmsprime_run17.sfs.txt]

45 folded
5.43656365691809 1.251224993926954 0.63060082971779 0.4091514853312292 0.3020611385717454 0.2408125043136022 0.2019187367444776 0.1753965180095466 0.1563568970065827 0.1421556147278334 0.1312533669399162 0.1227017384600141 0.1158893712243888 0.1104074922539597 0.1059745606501014 0.1023920726828589 0.09951765453675436 0.09724817139025205 0.09550886949866773 0.09424629417804478 0.0934236639136463 0.09301790953804893 0.045 0 0 0 0 0 0 0 0 0 0 0 0 0 0 0 0 0 0 0 0 0 0
1 0 0 0 0 0 0 0 0 0 0 0 0 0 0 0 0 0 0 0 0 0 0 1 1 1 1 1 1 1 1 1 1 1 1 1 1 1 1 1 1 1 1 1 1
