# Supplementary material for: The genomic footprint of whaling and isolation in fin whale populations
Source: Nat Commun. 2023 Sep 12;14:5465. doi: 10.1038/s41467-023-40052-z (PMC10497599; doi:10.1038/s41467-023-40052-z)
Supplement: Supplementary file 4 — Source Data [file 41467_2023_40052_MOESM4_ESM.zip › Source_Data/Figure_S13/FigS13a-ENP2epoch_fsc.txt]

d0_0	d0_1	d0_2	d0_3	d0_4	d0_5	d0_6	d0_7	d0_8	d0_9	d0_10	d0_11	d0_12	d0_13	d0_14	d0_15	d0_16	d0_17	d0_18	d0_19	d0_20	d0_21	d0_22	d0_23	d0_24	d0_25	d0_26	d0_27	d0_28	d0_29	d0_30	d0_31	d0_32	d0_33	d0_34	d0_35	d0_36	d0_37	d0_38	d0_39	d0_40	d0_41	d0_42	d0_43	d0_44	
0	0.261531	0.128159	0.0846631	0.0630347	0.0506086	0.0425206	0.0368246	0.0328825	0.0297927	0.0273735	0.025696	0.0241612	0.0228816	0.0219232	0.0211335	0.0204646	0.0200786	0.019526	0.0192906	0.0190824	0.0189034	0.00946823	0	0	0	0	0	0	0	0	0	0	0	0	0	0	0	0	0	0	0	0	0	0	
