# Supplementary material for: The genomic footprint of whaling and isolation in fin whale populations
Source: Nat Commun. 2023 Sep 12;14:5465. doi: 10.1038/s41467-023-40052-z (PMC10497599; doi:10.1038/s41467-023-40052-z)
Supplement: Supplementary file 4 — Source Data [file 41467_2023_40052_MOESM4_ESM.zip › Source_Data/Figure_S13/FigS13a-ENP3epoch_fsc.txt]

d0_0	d0_1	d0_2	d0_3	d0_4	d0_5	d0_6	d0_7	d0_8	d0_9	d0_10	d0_11	d0_12	d0_13	d0_14	d0_15	d0_16	d0_17	d0_18	d0_19	d0_20	d0_21	d0_22	d0_23	d0_24	d0_25	d0_26	d0_27	d0_28	d0_29	d0_30	d0_31	d0_32	d0_33	d0_34	d0_35	d0_36	d0_37	d0_38	d0_39	d0_40	d0_41	d0_42	d0_43	d0_44	
0	0.259856	0.130753	0.0849559	0.0627054	0.0500265	0.0420686	0.0365371	0.0325884	0.0296663	0.0272412	0.0255526	0.0241635	0.0230028	0.0220092	0.0212431	0.0206131	0.0199016	0.0198244	0.0194094	0.0191799	0.0191588	0.00954358	0	0	0	0	0	0	0	0	0	0	0	0	0	0	0	0	0	0	0	0	0	0	
