# Supplementary material for: The genomic footprint of whaling and isolation in fin whale populations
Source: Nat Commun. 2023 Sep 12;14:5465. doi: 10.1038/s41467-023-40052-z (PMC10497599; doi:10.1038/s41467-023-40052-z)
Supplement: Supplementary file 4 — Source Data [file 41467_2023_40052_MOESM4_ESM.zip › Source_Data/Figure_S13/FigS13b-GOC4epoch_fsc.txt]

d0_0	d0_1	d0_2	d0_3	d0_4	d0_5	d0_6	d0_7	d0_8	d0_9	d0_10	d0_11	d0_12	d0_13	d0_14	d0_15	d0_16	d0_17	d0_18	d0_19	d0_20	d0_21	d0_22	d0_23	d0_24	d0_25	d0_26	d0_27	d0_28	d0_29	d0_30	
0	0.178831	0.11782	0.0875013	0.0714579	0.0625065	0.0572836	0.0540754	0.0520714	0.050567	0.0498291	0.0491303	0.0486347	0.0481154	0.0481668	0.024009	0	0	0	0	0	0	0	0	0	0	0	0	0	0	0	
