# Supplementary material for: The genomic footprint of whaling and isolation in fin whale populations
Source: Nat Commun. 2023 Sep 12;14:5465. doi: 10.1038/s41467-023-40052-z (PMC10497599; doi:10.1038/s41467-023-40052-z)
Supplement: Supplementary file 4 — Source Data [file 41467_2023_40052_MOESM4_ESM.zip › Source_Data/Figure_S13/FigS13b-GOC4epoch_dadi.sfs.txt]

31 folded
5.43656365691808 0.3243367514057386 0.2053970712207911 0.1571716921227561 0.132351512276881 0.1175344338596239 0.1078242578810104 0.1010684376961105 0.09618537057957921 0.09257650533651524 0.08988672108161207 0.08789489517620291 0.08645942790564333 0.08548925598436949 0.08492776160900056 0.04237194890986621 0 0 0 0 0 0 0 0 0 0 0 0 0 0 0
1 0 0 0 0 0 0 0 0 0 0 0 0 0 0 0 1 1 1 1 1 1 1 1 1 1 1 1 1 1 1
