# Supplementary material for: The genomic footprint of whaling and isolation in fin whale populations
Source: Nat Commun. 2023 Sep 12;14:5465. doi: 10.1038/s41467-023-40052-z (PMC10497599; doi:10.1038/s41467-023-40052-z)
Supplement: Supplementary file 4 — Source Data [file 41467_2023_40052_MOESM4_ESM.zip › Source_Data/Figure_S13/FigS13b-GOC1epoch_fsc.txt]

d0_0	d0_1	d0_2	d0_3	d0_4	d0_5	d0_6	d0_7	d0_8	d0_9	d0_10	d0_11	d0_12	d0_13	d0_14	d0_15	d0_16	d0_17	d0_18	d0_19	d0_20	d0_21	d0_22	d0_23	d0_24	d0_25	d0_26	d0_27	d0_28	d0_29	d0_30	
0	0.261107	0.135409	0.093564	0.0727426	0.0604702	0.0524616	0.047008	0.0430542	0.0400394	0.0380009	0.0360223	0.0351154	0.0343724	0.0338417	0.0167915	0	0	0	0	0	0	0	0	0	0	0	0	0	0	0	
