# Supplementary material for: The genomic footprint of whaling and isolation in fin whale populations
Source: Nat Commun. 2023 Sep 12;14:5465. doi: 10.1038/s41467-023-40052-z (PMC10497599; doi:10.1038/s41467-023-40052-z)
Supplement: Supplementary file 4 — Source Data [file 41467_2023_40052_MOESM4_ESM.zip › Source_Data/Figure_S13/FigS13b-GOC1epoch_dadi.sfs.txt]

31 folded
5.43656365691808 1.028939706667363 0.5333338306246289 0.3689066773930414 0.2874428659833655 0.2392427111340317 0.2077460949946026 0.1858658856530317 0.1700697570937557 0.1584078226093804 0.1497241189041852 0.1432990433287724 0.1386718280199071 0.1355461667107145 0.1337378337901807 0.06657289951563169 0 0 0 0 0 0 0 0 0 0 0 0 0 0 0
1 0 0 0 0 0 0 0 0 0 0 0 0 0 0 0 1 1 1 1 1 1 1 1 1 1 1 1 1 1 1
