# Supplementary material for: The genomic footprint of whaling and isolation in fin whale populations
Source: Nat Commun. 2023 Sep 12;14:5465. doi: 10.1038/s41467-023-40052-z (PMC10497599; doi:10.1038/s41467-023-40052-z)
Supplement: Supplementary file 4 — Source Data [file 41467_2023_40052_MOESM4_ESM.zip › Source_Data/Figure_S13/FigS13a-ENP1epoch_dadi.sfs.txt]

45 folded
5.43656365691809 1.020380207798646 0.5226021142574047 0.356968052949946 0.2744628805512754 0.2252329776899272 0.1926593619956497 0.1696209480876733 0.1525587770596239 0.1394973154875027 0.1292529807546023 0.1210744097022157 0.114462631434188 0.1090742823946787 0.1046663549975628 0.1010631098253636 0.09813546662146821 0.09578775396637178 0.09394898160801736 0.0925669961466897 0.0916045415833279 0.09103663438492979 0.04542444837815557 0 0 0 0 0 0 0 0 0 0 0 0 0 0 0 0 0 0 0 0 0 0
1 0 0 0 0 0 0 0 0 0 0 0 0 0 0 0 0 0 0 0 0 0 0 1 1 1 1 1 1 1 1 1 1 1 1 1 1 1 1 1 1 1 1 1 1
