# Supplementary material for: The genomic footprint of whaling and isolation in fin whale populations
Source: Nat Commun. 2023 Sep 12;14:5465. doi: 10.1038/s41467-023-40052-z (PMC10497599; doi:10.1038/s41467-023-40052-z)
Supplement: Supplementary file 4 — Source Data [file 41467_2023_40052_MOESM4_ESM.zip › Source_Data/Figure_S13/FigS13a-ENPdata_fsc.txt]

1 observation
d0_0 d0_1 d0_2 d0_3 d0_4 d0_5 d0_6 d0_7 d0_8 d0_9 d0_10 d0_11 d0_12 d0_13 d0_14 d0_15 d0_16 d0_17 d0_18 d0_19 d0_20 d0_21 d0_22 d0_23 d0_24 d0_25 d0_26 d0_27 d0_28 d0_29 d0_30 d0_31 d0_32 d0_33 d0_34 d0_35 d0_36 d0_37 d0_38 d0_39 d0_40 d0_41 d0_42 d0_43 d0_44
389297186.074483 885808.059009403 447017.295190847 288126.906519757 212569.271639661 170148.055949794 143896.545432121 125439.422697339 111907.659037528 101868.022070736 93902.4938545096 87627.1130291574 82511.0814192782 78316.5333249228 74928.5513830141 72574.4128332181 70596.9584507894 68792.0236974735 67330.4067442842 66058.3397008343 64993.9847362622 64278.8719323142 32037.916864082 0 0 0 0 0 0 0 0 0 0 0 0 0 0 0 0 0 0 0 0 0 0
