# Supplementary material for: The genomic footprint of whaling and isolation in fin whale populations
Source: Nat Commun. 2023 Sep 12;14:5465. doi: 10.1038/s41467-023-40052-z (PMC10497599; doi:10.1038/s41467-023-40052-z)
Supplement: Supplementary file 4 — Source Data [file 41467_2023_40052_MOESM4_ESM.zip › Source_Data/Figure_S13/FigS13a-ENP4epoch_dadi.sfs.txt]

45 folded
5.43656365691809 0.009309166835722298 0.004681974257411516 0.003142294359162912 0.002375355654381937 0.001917733723225871 0.00161494343264772 0.001400789282494425 0.001242188245201927 0.001120776347760636 0.001025551357478813 0.0009495288258126354 0.0008880704679573724 0.0008379844788401448 0.0007970119327118183 0.0007635192087261231 0.0007363064157075588 0.0007144842210645737 0.0006973927209381128 0.0006845471131729907 0.0006756010773552645 0.0006703223741968438 0.0003342886760547226 0 0 0 0 0 0 0 0 0 0 0 0 0 0 0 0 0 0 0 0 0 0
1 0 0 0 0 0 0 0 0 0 0 0 0 0 0 0 0 0 0 0 0 0 0 1 1 1 1 1 1 1 1 1 1 1 1 1 1 1 1 1 1 1 1 1 1
