# Supplementary material for: The genomic footprint of whaling and isolation in fin whale populations
Source: Nat Commun. 2023 Sep 12;14:5465. doi: 10.1038/s41467-023-40052-z (PMC10497599; doi:10.1038/s41467-023-40052-z)
Supplement: Supplementary file 4 — Source Data [file 41467_2023_40052_MOESM4_ESM.zip › Source_Data/Figure_S13/FigS13a-ENP2epoch_dadi.sfs.txt]

45 folded
5.43656365691809 1.252934351660588 0.6135958527666449 0.4043087651821545 0.3021002450506342 0.2423972304069094 0.2037321758778685 0.1769464156941959 0.1574906053152343 0.1428592495949041 0.1315653871420619 0.1226752107153733 0.1155758949995833 0.1098509843707985 0.1052095096596561 0.1014437259928828 0.09840292722049991 0.09597670913258857 0.09408401388973235 0.09266584115038143 0.09168036710959762 0.09109971173314468 0.04545394772565491 0 0 0 0 0 0 0 0 0 0 0 0 0 0 0 0 0 0 0 0 0 0
1 0 0 0 0 0 0 0 0 0 0 0 0 0 0 0 0 0 0 0 0 0 0 1 1 1 1 1 1 1 1 1 1 1 1 1 1 1 1 1 1 1 1 1 1
