# Supplementary material for: The genomic footprint of whaling and isolation in fin whale populations
Source: Nat Commun. 2023 Sep 12;14:5465. doi: 10.1038/s41467-023-40052-z (PMC10497599; doi:10.1038/s41467-023-40052-z)
Supplement: Supplementary file 4 — Source Data [file 41467_2023_40052_MOESM4_ESM.zip › Source_Data/Figure_S13/FigS13a-ENP1epoch_fsc.txt]

d0_0	d0_1	d0_2	d0_3	d0_4	d0_5	d0_6	d0_7	d0_8	d0_9	d0_10	d0_11	d0_12	d0_13	d0_14	d0_15	d0_16	d0_17	d0_18	d0_19	d0_20	d0_21	d0_22	d0_23	d0_24	d0_25	d0_26	d0_27	d0_28	d0_29	d0_30	d0_31	d0_32	d0_33	d0_34	d0_35	d0_36	d0_37	d0_38	d0_39	d0_40	d0_41	d0_42	d0_43	d0_44	
0	0.235187	0.120367	0.0822038	0.0631743	0.0519721	0.0442968	0.0390486	0.0351588	0.0321124	0.0297712	0.027898	0.0263621	0.0251836	0.02411	0.0232452	0.022622	0.0220205	0.0216251	0.0212422	0.0210432	0.0209137	0.0104425	0	0	0	0	0	0	0	0	0	0	0	0	0	0	0	0	0	0	0	0	0	0	
