# Supplementary material for: The genomic footprint of whaling and isolation in fin whale populations
Source: Nat Commun. 2023 Sep 12;14:5465. doi: 10.1038/s41467-023-40052-z (PMC10497599; doi:10.1038/s41467-023-40052-z)
Supplement: Supplementary file 4 — Source Data [file 41467_2023_40052_MOESM4_ESM.zip › Source_Data/Figure_S13/FigS13b-GOCdata_dadi.sfs.txt]

31 folded "GOC" 
389311445.988097 273075.795044862 181684.516107466 134398.535686562 107430.861188976 93569.7952604797 87215.6524818878 83142.3247369329 80989.293492323 79232.3875711577 77228.2618595828 75425.4452518547 74553.4639037441 74743.970189323 73719.0243768332 36558.6847507322 0 0 0 0 0 0 0 0 0 0 0 0 0 0 0
1 0 0 0 0 0 0 0 0 0 0 0 0 0 0 0 1 1 1 1 1 1 1 1 1 1 1 1 1 1 1
