# Supplementary material for: The genomic footprint of whaling and isolation in fin whale populations
Source: Nat Commun. 2023 Sep 12;14:5465. doi: 10.1038/s41467-023-40052-z (PMC10497599; doi:10.1038/s41467-023-40052-z)
Supplement: Supplementary file 4 — Source Data [file 41467_2023_40052_MOESM4_ESM.zip › Source_Data/Figure_S13/FigS13b-GOC3epoch_dadi.sfs.txt]

31 folded
5.43656365691808 0.1622964749678048 0.1025686852408694 0.07845932060684262 0.06607414171061451 0.05868950265031207 0.05385538747432056 0.05049570048679822 0.04806990823384468 0.04627891683630515 0.04494527965090898 0.04395850677825413 0.04324784467887512 0.04276779237100386 0.04249005958718625 0.02119956585558797 0 0 0 0 0 0 0 0 0 0 0 0 0 0 0
1 0 0 0 0 0 0 0 0 0 0 0 0 0 0 0 1 1 1 1 1 1 1 1 1 1 1 1 1 1 1
