# Supplementary material for: The genomic footprint of whaling and isolation in fin whale populations
Source: Nat Commun. 2023 Sep 12;14:5465. doi: 10.1038/s41467-023-40052-z (PMC10497599; doi:10.1038/s41467-023-40052-z)
Supplement: Supplementary file 4 — Source Data [file 41467_2023_40052_MOESM4_ESM.zip › Source_Data/Figure_S13/FigS13b-GOC2epoch_dadi.sfs.txt]

31 folded
5.43656365691808 0.4349126799865912 0.2585255429574487 0.1995158497788644 0.1699575539226182 0.1522449234651 0.1405113718998842 0.1322460003335486 0.1261971810678701 0.1216738790714826 0.1182663502528896 0.1157194817887351 0.1138698733125377 0.1126123968055216 0.1118816844484744 0.05582095912498827 0 0 0 0 0 0 0 0 0 0 0 0 0 0 0
1 0 0 0 0 0 0 0 0 0 0 0 0 0 0 0 1 1 1 1 1 1 1 1 1 1 1 1 1 1 1
