# Supplementary material for: The genomic footprint of whaling and isolation in fin whale populations
Source: Nat Commun. 2023 Sep 12;14:5465. doi: 10.1038/s41467-023-40052-z (PMC10497599; doi:10.1038/s41467-023-40052-z)
Supplement: Supplementary file 4 — Source Data [file 41467_2023_40052_MOESM4_ESM.zip › Source_Data/Figure_S14/FigS14c.csv]

	nuB	nuF	TB	TF	nuF_scaled_dip_fixtheta	TF_scaled_gen_fixtheta	LL_model	LL_data	LL_diff
1	1.45113705136	0.00300000109096	0.134225802901809	1e-05	49.4362729739784	0.329575033308796	-188.53595098661	-147.838757443416	-1.19821846362902
2	1.45113705136	0.00303632215462521	0.134225802901809	1e-05	50.0347987623419	0.329575033308796	-187.767586666625	-147.838757443416	-0.429854143643752
3	1.45113705136	0.00307308295801909	0.134225802901809	1e-05	50.6405709124919	0.329575033308796	-187.385602123919	-147.838757443416	-0.0478696009377018
4	1.45113705136	0.00311028882507795	0.134225802901809	1e-05	51.2536771562521	0.329575033308796	-187.378864517959	-147.838757443416	-0.0411319949780591
5	1.45113705136	0.00314794514419505	0.134225802901809	1e-05	51.8742062876174	0.329575033308796	-187.736464220448	-147.838757443416	-0.398731697467156
6	1.45113705136	0.00318605736900104	0.134225802901809	1e-05	52.5022481756127	0.329575033308796	-188.447711506626	-147.838757443416	-1.1099789836444
7	1.45113705136	0.00322463101915377	0.134225802901809	1e-05	53.1378937773091	0.329575033308796	-189.502133264672	-147.838757443416	-2.16440074169077
8	1.45113705136	0.00326367168113767	0.134225802901809	1e-05	53.7812351509961	0.329575033308796	-190.889469763031	-147.838757443416	-3.55173724004999
9	1.45113705136	0.00330318500907282	0.134225802901809	1e-05	54.4323654695146	0.329575033308796	-192.599671401782	-147.838757443416	-5.26193887880072
10	1.45113705136	0.00334317672553387	0.134225802901809	1e-05	55.0913790337509	0.329575033308796	-194.622895532462	-147.838757443416	-7.28516300948104
11	1.45113705136	0.00338365262237872	0.134225802901809	1e-05	55.7583712862932	0.329575033308796	-196.949503268872	-147.838757443416	-9.61177074589068
12	1.45113705136	0.00342461856158745	0.134225802901809	1e-05	56.4334388252553	0.329575033308796	-199.570056347642	-147.838757443416	-12.2323238246609
13	1.45113705136	0.00346608047611117	0.134225802901809	1e-05	57.1166794182654	0.329575033308796	-202.475314015988	-147.838757443416	-15.137581493007
14	1.45113705136	0.00350804437073139	0.134225802901809	1e-05	57.8081920166266	0.329575033308796	-205.656229930581	-147.838757443416	-18.3184974075994
15	1.45113705136	0.00355051632292956	0.134225802901809	1e-05	58.5080767696467	0.329575033308796	-209.103949113807	-147.838757443416	-21.7662165908259
16	1.45113705136	0.00359350248376732	0.134225802901809	1e-05	59.2164350391429	0.329575033308796	-212.809804898337	-147.838757443416	-25.4720723753562
17	1.45113705136	0.00363700907877734	0.134225802901809	1e-05	59.9333694141218	0.329575033308796	-216.765315949277	-147.838757443416	-29.4275834262953
18	1.45113705136	0.00368104240886487	0.134225802901809	1e-05	60.6589837256366	0.329575033308796	-220.962183261698	-147.838757443416	-33.6244507387164
19	1.45113705136	0.00372560885122038	0.134225802901809	1e-05	61.3933830618251	0.329575033308796	-225.392287242343	-147.838757443416	-38.0545547193615
20	1.45113705136	0.00377071486024304	0.134225802901809	1e-05	62.1366737831286	0.329575033308796	-230.047684774268	-147.838757443416	-42.7099522512872
21	1.45113705136	0.00381636696847558	0.134225802901809	1e-05	62.8889635376964	0.329575033308796	-234.920606332948	-147.838757443416	-47.5828738099663
22	1.45113705136	0.0038625717875503	0.134225802901809	1e-05	63.6503612769754	0.329575033308796	-240.003453134268	-147.838757443416	-52.6657206112868
23	1.45113705136	0.00390933600914669	0.134225802901809	1e-05	64.4209772714898	0.329575033308796	-245.288794309832	-147.838757443416	-57.9510617868509
24	1.45113705136	0.00395666640596047	0.134225802901809	1e-05	65.2009231268108	0.329575033308796	-250.769364098087	-147.838757443416	-63.4316315751057
25	1.45113705136	0.00400456983268452	0.134225802901809	1e-05	65.9903117997201	0.329575033308796	-256.438059079053	-147.838757443416	-69.1003265560721
26	1.45113705136	0.00405305322700161	0.134225802901809	1e-05	66.789257614569	0.329575033308796	-262.287935442815	-147.838757443416	-74.9502029198338
27	1.45113705136	0.00410212361058913	0.134225802901809	1e-05	67.5978762798356	0.329575033308796	-268.312206286297	-147.838757443416	-80.9744737633155
28	1.45113705136	0.00415178809013607	0.134225802901809	1e-05	68.4162849048829	0.329575033308796	-274.504238917027	-147.838757443416	-87.1665063940454
29	1.45113705136	0.00420205385837218	0.134225802901809	1e-05	69.2446020169184	0.329575033308796	-280.857552221045	-147.838757443416	-93.5198196980637
30	1.45113705136	0.00425292819510975	0.134225802901809	1e-05	70.0829475781607	0.329575033308796	-287.365814035351	-147.838757443416	-100.02808151237
31	1.45113705136	0.00430441846829785	0.134225802901809	1e-05	70.9314430032131	0.329575033308796	-294.022838580015	-147.838757443416	-106.685106057033
32	1.45113705136	0.00435653213508946	0.134225802901809	1e-05	71.7902111766474	0.329575033308796	-300.82258387102	-147.838757443416	-113.484851348039
33	1.45113705136	0.00440927674292141	0.134225802901809	1e-05	72.6593764708012	0.329575033308796	-307.759149226884	-147.838757443416	-120.421416703903
34	1.45113705136	0.00446265993060749	0.134225802901809	1e-05	73.5390647637897	0.329575033308796	-314.826772743196	-147.838757443416	-127.489040220215
35	1.45113705136	0.00451668942944474	0.134225802901809	1e-05	74.4294034577369	0.329575033308796	-322.019828847668	-147.838757443416	-134.682096324686
36	1.45113705136	0.00457137306433313	0.134225802901809	1e-05	75.3305214972263	0.329575033308796	-329.332825848658	-147.838757443416	-141.995093325677
37	1.45113705136	0.00462671875490884	0.134225802901809	1e-05	76.2425493879756	0.329575033308796	-336.760403545224	-147.838757443416	-149.422671022243
38	1.45113705136	0.00468273451669121	0.134225802901809	1e-05	77.1656192157377	0.329575033308796	-344.297330834786	-147.838757443416	-156.959598311805
39	1.45113705136	0.0047394284622436	0.134225802901809	1e-05	78.0998646654295	0.329575033308796	-351.938503382204	-147.838757443416	-164.600770859222
40	1.45113705136	0.00479680880234833	0.134225802901809	1e-05	79.0454210404939	0.329575033308796	-359.678941286635	-147.838757443416	-172.341208763653
41	1.45113705136	0.00485488384719579	0.134225802901809	1e-05	80.0024252824944	0.329575033308796	-367.513786819065	-147.838757443416	-180.176054296084
42	1.45113705136	0.00491366200758797	0.134225802901809	1e-05	80.9710159909487	0.329575033308796	-375.438302140683	-147.838757443416	-188.100569617702
43	1.45113705136	0.00497315179615662	0.134225802901809	1e-05	81.9513334434009	0.329575033308796	-383.447867096169	-147.838757443416	-196.110134573188
44	1.45113705136	0.00300000109096	0.134225674556054	1.01283457552066e-05	49.4362729739784	0.333804988963522	-189.781255960814	-147.838757443416	-2.44352343783248
45	1.45113705136	0.00303632215462521	0.134225674556054	1.01283457552066e-05	50.0347987623419	0.333804988963522	-188.592015770788	-147.838757443416	-1.2542832478066
46	1.45113705136	0.00307308295801909	0.134225674556054	1.01283457552066e-05	50.6405709124919	0.333804988963522	-187.801192484621	-147.838757443416	-0.463459961640183
47	1.45113705136	0.00311028882507795	0.134225674556054	1.01283457552066e-05	51.2536771562521	0.333804988963522	-187.397413122002	-147.838757443416	-0.059680599020794
48	1.45113705136	0.00314794514419505	0.134225674556054	1.01283457552066e-05	51.8742062876174	0.333804988963522	-187.369531434204	-147.838757443416	-0.0317989112227224
49	1.45113705136	0.00318605736900104	0.134225674556054	1.01283457552066e-05	52.5022481756127	0.333804988963522	-187.706624594051	-147.838757443416	-0.36889207107015
50	1.45113705136	0.00322463101915377	0.134225674556054	1.01283457552066e-05	53.1378937773091	0.333804988963522	-188.397989858699	-147.838757443416	-1.06025733571732
51	1.45113705136	0.00326367168113767	0.134225674556054	1.01283457552066e-05	53.7812351509961	0.333804988963522	-189.433141310699	-147.838757443416	-2.09540878771804
52	1.45113705136	0.00330318500907282	0.134225674556054	1.01283457552066e-05	54.4323654695146	0.333804988963522	-190.801806593721	-147.838757443416	-3.46407407074003
53	1.45113705136	0.00334317672553387	0.134225674556054	1.01283457552066e-05	55.0913790337509	0.333804988963522	-192.493923689181	-147.838757443416	-5.15619116619928
54	1.45113705136	0.00338365262237872	0.134225674556054	1.01283457552066e-05	55.7583712862932	0.333804988963522	-194.499637702538	-147.838757443416	-7.16190517955692
55	1.45113705136	0.00342461856158745	0.134225674556054	1.01283457552066e-05	56.4334388252553	0.333804988963522	-196.809297703032	-147.838757443416	-9.47156518005067
56	1.45113705136	0.00346608047611117	0.134225674556054	1.01283457552066e-05	57.1166794182654	0.333804988963522	-199.413453567715	-147.838757443416	-12.0757210447337
57	1.45113705136	0.00350804437073139	0.134225674556054	1.01283457552066e-05	57.8081920166266	0.333804988963522	-202.302852875553	-147.838757443416	-14.9651203525718
58	1.45113705136	0.00355051632292956	0.134225674556054	1.01283457552066e-05	58.5080767696467	0.333804988963522	-205.468437785457	-147.838757443416	-18.1307052624761
59	1.45113705136	0.00359350248376732	0.134225674556054	1.01283457552066e-05	59.2164350391429	0.333804988963522	-208.901342012163	-147.838757443416	-21.5636094891815
60	1.45113705136	0.00363700907877734	0.134225674556054	1.01283457552066e-05	59.9333694141218	0.333804988963522	-212.59288777149	-147.838757443416	-25.2551552485093
61	1.45113705136	0.00368104240886487	0.134225674556054	1.01283457552066e-05	60.6589837256366	0.333804988963522	-216.534582768218	-147.838757443416	-29.1968502452364
62	1.45113705136	0.00372560885122038	0.134225674556054	1.01283457552066e-05	61.3933830618251	0.333804988963522	-220.718117234821	-147.838757443416	-33.3803847118397
63	1.45113705136	0.00377071486024304	0.134225674556054	1.01283457552066e-05	62.1366737831286	0.333804988963522	-225.135360983724	-147.838757443416	-37.797628460743
64	1.45113705136	0.00381636696847558	0.134225674556054	1.01283457552066e-05	62.8889635376964	0.333804988963522	-229.778360468626	-147.838757443416	-42.4406279456452
65	1.45113705136	0.0038625717875503	0.134225674556054	1.01283457552066e-05	63.6503612769754	0.333804988963522	-234.63933592278	-147.838757443416	-47.3016033997992
66	1.45113705136	0.00390933600914669	0.134225674556054	1.01283457552066e-05	64.4209772714898	0.333804988963522	-239.710678479983	-147.838757443416	-52.3729459570022
67	1.45113705136	0.00395666640596047	0.134225674556054	1.01283457552066e-05	65.2009231268108	0.333804988963522	-244.98494735948	-147.838757443416	-57.6472148364992
68	1.45113705136	0.00400456983268452	0.134225674556054	1.01283457552066e-05	65.9903117997201	0.333804988963522	-250.454867053602	-147.838757443416	-63.1171345306211
69	1.45113705136	0.00405305322700161	0.134225674556054	1.01283457552066e-05	66.789257614569	0.333804988963522	-256.113324568956	-147.838757443416	-68.7755920459749
70	1.45113705136	0.00410212361058913	0.134225674556054	1.01283457552066e-05	67.5978762798356	0.333804988963522	-261.953366678848	-147.838757443416	-74.6156341558672
71	1.45113705136	0.00415178809013607	0.134225674556054	1.01283457552066e-05	68.4162849048829	0.333804988963522	-267.968197210925	-147.838757443416	-80.6304646879435
72	1.45113705136	0.00420205385837218	0.134225674556054	1.01283457552066e-05	69.2446020169184	0.333804988963522	-274.15117438673	-147.838757443416	-86.8134418637492
73	1.45113705136	0.00425292819510975	0.134225674556054	1.01283457552066e-05	70.0829475781607	0.333804988963522	-280.495808150969	-147.838757443416	-93.1580756279873
74	1.45113705136	0.00430441846829785	0.134225674556054	1.01283457552066e-05	70.9314430032131	0.333804988963522	-286.995757562283	-147.838757443416	-99.6580250393017
75	1.45113705136	0.00435653213508946	0.134225674556054	1.01283457552066e-05	71.7902111766474	0.333804988963522	-293.644828204066	-147.838757443416	-106.307095681084
76	1.45113705136	0.00440927674292141	0.134225674556054	1.01283457552066e-05	72.6593764708012	0.333804988963522	-300.436969619768	-147.838757443416	-113.099237096787
77	1.45113705136	0.00446265993060749	0.134225674556054	1.01283457552066e-05	73.5390647637897	0.333804988963522	-307.366272798798	-147.838757443416	-120.028540275816
78	1.45113705136	0.00451668942944474	0.134225674556054	1.01283457552066e-05	74.4294034577369	0.333804988963522	-314.426967655774	-147.838757443416	-127.089235132793
79	1.45113705136	0.00457137306433313	0.134225674556054	1.01283457552066e-05	75.3305214972263	0.333804988963522	-321.613420586917	-147.838757443416	-134.275688063935
80	1.45113705136	0.00462671875490884	0.134225674556054	1.01283457552066e-05	76.2425493879756	0.333804988963522	-328.920132016588	-147.838757443416	-141.582399493607
81	1.45113705136	0.00468273451669121	0.134225674556054	1.01283457552066e-05	77.1656192157377	0.333804988963522	-336.341733995941	-147.838757443416	-149.00400147296
82	1.45113705136	0.0047394284622436	0.134225674556054	1.01283457552066e-05	78.0998646654295	0.333804988963522	-343.872987820767	-147.838757443416	-156.535255297786
83	1.45113705136	0.00479680880234833	0.134225674556054	1.01283457552066e-05	79.0454210404939	0.333804988963522	-351.508781685319	-147.838757443416	-164.171049162338
84	1.45113705136	0.00485488384719579	0.134225674556054	1.01283457552066e-05	80.0024252824944	0.333804988963522	-359.244128377351	-147.838757443416	-171.90639585437
85	1.45113705136	0.00491366200758797	0.134225674556054	1.01283457552066e-05	80.9710159909487	0.333804988963522	-367.07416296663	-147.838757443416	-179.736430443649
86	1.45113705136	0.00497315179615662	0.134225674556054	1.01283457552066e-05	81.9513334434009	0.333804988963522	-374.994140559807	-147.838757443416	-187.656408036826
87	1.45113705136	0.00503336182859602	0.134225674556054	1.01283457552066e-05	82.9435196157379	0.333804988963522	-382.999434078229	-147.838757443416	-195.661701555247
88	1.45113705136	0.00300000109096	0.134225544563035	1.02583387737012e-05	49.4362729739784	0.338089234303548	-191.484879076423	-147.838757443416	-4.14714655344142
89	1.45113705136	0.00303632215462521	0.134225544563035	1.02583387737012e-05	50.0347987623419	0.338089234303548	-189.861762005661	-147.838757443416	-2.52402948267991
90	1.45113705136	0.00307308295801909	0.134225544563035	1.02583387737012e-05	50.6405709124919	0.338089234303548	-188.649357208924	-147.838757443416	-1.31162468594266
91	1.45113705136	0.00311028882507795	0.134225544563035	1.02583387737012e-05	51.2536771562521	0.338089234303548	-187.836047786288	-147.838757443416	-0.498315263306722
92	1.45113705136	0.00314794514419505	0.134225544563035	1.02583387737012e-05	51.8742062876174	0.338089234303548	-187.410447139526	-147.838757443416	-0.0727146165445447
93	1.45113705136	0.00318605736900104	0.134225544563035	1.02583387737012e-05	52.5022481756127	0.338089234303548	-187.361395608226	-147.838757443416	-0.0236630852450617
94	1.45113705136	0.00322463101915377	0.134225544563035	1.02583387737012e-05	53.1378937773091	0.338089234303548	-187.677957137406	-147.838757443416	-0.340224614425097
95	1.45113705136	0.00326367168113767	0.134225544563035	1.02583387737012e-05	53.7812351509961	0.338089234303548	-188.349415970559	-147.838757443416	-1.01168344757752
96	1.45113705136	0.00330318500907282	0.134225544563035	1.02583387737012e-05	54.4323654695146	0.338089234303548	-189.365273362549	-147.838757443416	-2.02754083956825
97	1.45113705136	0.00334317672553387	0.134225544563035	1.02583387737012e-05	55.0913790337509	0.338089234303548	-190.715244329709	-147.838757443416	-3.37751180672785
98	1.45113705136	0.00338365262237872	0.134225544563035	1.02583387737012e-05	55.7583712862932	0.338089234303548	-192.389254408481	-147.838757443416	-5.05152188549982
99	1.45113705136	0.00342461856158745	0.134225544563035	1.02583387737012e-05	56.4334388252553	0.338089234303548	-194.377436462615	-147.838757443416	-7.03970393963391
100	1.45113705136	0.00346608047611117	0.134225544563035	1.02583387737012e-05	57.1166794182654	0.338089234303548	-196.670127501653	-147.838757443416	-9.3323949786718
101	1.45113705136	0.00350804437073139	0.134225544563035	1.02583387737012e-05	57.8081920166266	0.338089234303548	-199.257865536201	-147.838757443416	-11.92013301322
102	1.45113705136	0.00355051632292956	0.134225544563035	1.02583387737012e-05	58.5080767696467	0.338089234303548	-202.131386452296	-147.838757443416	-14.793653929315
103	1.45113705136	0.00359350248376732	0.134225544563035	1.02583387737012e-05	59.2164350391429	0.338089234303548	-205.281620918366	-147.838757443416	-17.9438883953844
104	1.45113705136	0.00363700907877734	0.134225544563035	1.02583387737012e-05	59.9333694141218	0.338089234303548	-208.699691322166	-147.838757443416	-21.3619587991852
105	1.45113705136	0.00368104240886487	0.134225544563035	1.02583387737012e-05	60.6589837256366	0.338089234303548	-212.376908743638	-147.838757443416	-25.0391762206564
106	1.45113705136	0.00372560885122038	0.134225544563035	1.02583387737012e-05	61.3933830618251	0.338089234303548	-216.304769936716	-147.838757443416	-28.9670374137349
107	1.45113705136	0.00377071486024304	0.134225544563035	1.02583387737012e-05	62.1366737831286	0.338089234303548	-220.474954350793	-147.838757443416	-33.137221827812
108	1.45113705136	0.00381636696847558	0.134225544563035	1.02583387737012e-05	62.8889635376964	0.338089234303548	-224.879321185173	-147.838757443416	-37.5415886621922
109	1.45113705136	0.0038625717875503	0.134225544563035	1.02583387737012e-05	63.6503612769754	0.338089234303548	-229.509906469437	-147.838757443416	-42.1721739464556
110	1.45113705136	0.00390933600914669	0.134225544563035	1.02583387737012e-05	64.4209772714898	0.338089234303548	-234.358920176164	-147.838757443416	-47.021187653183
111	1.45113705136	0.00395666640596047	0.134225544563035	1.02583387737012e-05	65.2009231268108	0.338089234303548	-239.418743350427	-147.838757443416	-52.0810108274454
112	1.45113705136	0.00400456983268452	0.134225544563035	1.02583387737012e-05	65.9903117997201	0.338089234303548	-244.681925289857	-147.838757443416	-57.3441927668755
113	1.45113705136	0.00405305322700161	0.134225544563035	1.02583387737012e-05	66.789257614569	0.338089234303548	-250.14118073124	-147.838757443416	-62.8034482082585
114	1.45113705136	0.00410212361058913	0.134225544563035	1.02583387737012e-05	67.5978762798356	0.338089234303548	-255.789387092402	-147.838757443416	-68.4516545694205
115	1.45113705136	0.00415178809013607	0.134225544563035	1.02583387737012e-05	68.4162849048829	0.338089234303548	-261.619581719278	-147.838757443416	-74.2818491962971
116	1.45113705136	0.00420205385837218	0.134225544563035	1.02583387737012e-05	69.2446020169184	0.338089234303548	-267.624959182111	-147.838757443416	-80.2872266591294
117	1.45113705136	0.00425292819510975	0.134225544563035	1.02583387737012e-05	70.0829475781607	0.338089234303548	-273.798868590442	-147.838757443416	-86.4611360674608
118	1.45113705136	0.00430441846829785	0.134225544563035	1.02583387737012e-05	70.9314430032131	0.338089234303548	-280.134810942865	-147.838757443416	-92.7970784198842
119	1.45113705136	0.00435653213508946	0.134225544563035	1.02583387737012e-05	71.7902111766474	0.338089234303548	-286.626436502615	-147.838757443416	-99.2887039796333
120	1.45113705136	0.00440927674292141	0.134225544563035	1.02583387737012e-05	72.6593764708012	0.338089234303548	-293.267542215064	-147.838757443416	-105.929809692083
121	1.45113705136	0.00446265993060749	0.134225544563035	1.02583387737012e-05	73.5390647637897	0.338089234303548	-300.052069140831	-147.838757443416	-112.71433661785
122	1.45113705136	0.00451668942944474	0.134225544563035	1.02583387737012e-05	74.4294034577369	0.338089234303548	-306.974099929677	-147.838757443416	-119.636367406696
123	1.45113705136	0.00457137306433313	0.134225544563035	1.02583387737012e-05	75.3305214972263	0.338089234303548	-314.027856315777	-147.838757443416	-126.690123792796
124	1.45113705136	0.00462671875490884	0.134225544563035	1.02583387737012e-05	76.2425493879756	0.338089234303548	-321.207696648082	-147.838757443416	-133.869964125101
125	1.45113705136	0.00468273451669121	0.134225544563035	1.02583387737012e-05	77.1656192157377	0.338089234303548	-328.508113461605	-147.838757443416	-141.170380938624
126	1.45113705136	0.0047394284622436	0.134225544563035	1.02583387737012e-05	78.0998646654295	0.338089234303548	-335.923731050454	-147.838757443416	-148.585998527473
127	1.45113705136	0.00479680880234833	0.134225544563035	1.02583387737012e-05	79.0454210404939	0.338089234303548	-343.44930309715	-147.838757443416	-156.111570574169
128	1.45113705136	0.00485488384719579	0.134225544563035	1.02583387737012e-05	80.0024252824944	0.338089234303548	-351.079710336693	-147.838757443416	-163.741977813712
129	1.45113705136	0.00491366200758797	0.134225544563035	1.02583387737012e-05	80.9710159909487	0.338089234303548	-358.809958206315	-147.838757443416	-171.472225683334
130	1.45113705136	0.00497315179615662	0.134225544563035	1.02583387737012e-05	81.9513334434009	0.338089234303548	-366.635174588242	-147.838757443416	-179.297442065261
131	1.45113705136	0.00503336182859602	0.134225544563035	1.02583387737012e-05	82.9435196157379	0.338089234303548	-374.550607520854	-147.838757443416	-187.212874997873
132	1.45113705136	0.00509430082491084	0.134225544563035	1.02583387737012e-05	83.947718202751	0.338089234303548	-382.551623002219	-147.838757443416	-195.213890479237
133	1.45113705136	0.00300000109096	0.134225412901612	1.03900001974088e-05	49.4362729739784	0.342428466113939	-193.660847065272	-147.838757443416	-6.32311454229057
134	1.45113705136	0.00303632215462521	0.134225412901612	1.03900001974088e-05	50.0347987623419	0.342428466113939	-191.590574715286	-147.838757443416	-4.25284219230525
135	1.45113705136	0.00307308295801909	0.134225412901612	1.03900001974088e-05	50.6405709124919	0.342428466113939	-189.943572272838	-147.838757443416	-2.60583974985639
136	1.45113705136	0.00311028882507795	0.134225412901612	1.03900001974088e-05	51.2536771562521	0.342428466113939	-188.707975120225	-147.838757443416	-1.37024259724421
137	1.45113705136	0.00314794514419505	0.134225412901612	1.03900001974088e-05	51.8742062876174	0.342428466113939	-187.872152529482	-147.838757443416	-0.534420006501023
138	1.45113705136	0.00318605736900104	0.134225412901612	1.03900001974088e-05	52.5022481756127	0.342428466113939	-187.424704266246	-147.838757443416	-0.0869717432651669
139	1.45113705136	0.00322463101915377	0.134225412901612	1.03900001974088e-05	53.1378937773091	0.342428466113939	-187.354457249399	-147.838757443416	-0.0167247264180332
140	1.45113705136	0.00326367168113767	0.134225412901612	1.03900001974088e-05	53.7812351509961	0.342428466113939	-187.65046219225	-147.838757443416	-0.312729669269174
141	1.45113705136	0.00330318500907282	0.134225412901612	1.03900001974088e-05	54.4323654695146	0.342428466113939	-188.301990307518	-147.838757443416	-0.96425778453704
142	1.45113705136	0.00334317672553387	0.134225412901612	1.03900001974088e-05	55.0913790337509	0.342428466113939	-189.298530013592	-147.838757443416	-1.96079749061028
143	1.45113705136	0.00338365262237872	0.134225412901612	1.03900001974088e-05	55.7583712862932	0.342428466113939	-190.629783683631	-147.838757443416	-3.29205116064986
144	1.45113705136	0.00342461856158745	0.134225412901612	1.03900001974088e-05	56.4334388252553	0.342428466113939	-192.285664405732	-147.838757443416	-4.94793188275071
145	1.45113705136	0.00346608047611117	0.134225412901612	1.03900001974088e-05	57.1166794182654	0.342428466113939	-194.256292784237	-147.838757443416	-6.91856026125606
146	1.45113705136	0.00350804437073139	0.134225412901612	1.03900001974088e-05	57.8081920166266	0.342428466113939	-196.531993760844	-147.838757443416	-9.19426123786252
147	1.45113705136	0.00355051632292956	0.134225412901612	1.03900001974088e-05	58.5080767696467	0.342428466113939	-199.103293468012	-147.838757443416	-11.7655609450303
148	1.45113705136	0.00359350248376732	0.134225412901612	1.03900001974088e-05	59.2164350391429	0.342428466113939	-201.960916087322	-147.838757443416	-14.6231835643412
149	1.45113705136	0.00363700907877734	0.134225412901612	1.03900001974088e-05	59.9333694141218	0.342428466113939	-205.095780786185	-147.838757443416	-17.7580482632038
150	1.45113705136	0.00368104240886487	0.134225412901612	1.03900001974088e-05	60.6589837256366	0.342428466113939	-208.498998620838	-147.838757443416	-21.1612660978572
151	1.45113705136	0.00372560885122038	0.134225412901612	1.03900001974088e-05	61.3933830618251	0.342428466113939	-212.161869525735	-147.838757443416	-24.8241370027536
152	1.45113705136	0.00377071486024304	0.134225412901612	1.03900001974088e-05	62.1366737831286	0.342428466113939	-216.075879274926	-147.838757443416	-28.7381467519444
153	1.45113705136	0.00381636696847558	0.134225412901612	1.03900001974088e-05	62.8889635376964	0.342428466113939	-220.2326965424	-147.838757443416	-32.8949640194187
154	1.45113705136	0.0038625717875503	0.134225412901612	1.03900001974088e-05	63.6503612769754	0.342428466113939	-224.624169906019	-147.838757443416	-37.286437383038
155	1.45113705136	0.00390933600914669	0.134225412901612	1.03900001974088e-05	64.4209772714898	0.342428466113939	-229.242324953608	-147.838757443416	-41.9045924306265
156	1.45113705136	0.00395666640596047	0.134225412901612	1.03900001974088e-05	65.2009231268108	0.342428466113939	-234.07936138747	-147.838757443416	-46.741628864489
157	1.45113705136	0.00400456983268452	0.134225412901612	1.03900001974088e-05	65.9903117997201	0.342428466113939	-239.127650155046	-147.838757443416	-51.7899176320643
158	1.45113705136	0.00405305322700161	0.134225412901612	1.03900001974088e-05	66.789257614569	0.342428466113939	-244.379730626999	-147.838757443416	-57.0419981040177
159	1.45113705136	0.00410212361058913	0.134225412901612	1.03900001974088e-05	67.5978762798356	0.342428466113939	-249.828307768155	-147.838757443416	-62.4905752451741
160	1.45113705136	0.00415178809013607	0.134225412901612	1.03900001974088e-05	68.4162849048829	0.342428466113939	-255.466249406105	-147.838757443416	-68.1285168831237
161	1.45113705136	0.00420205385837218	0.134225412901612	1.03900001974088e-05	69.2446020169184	0.342428466113939	-261.286583448004	-147.838757443416	-73.9488509250223
162	1.45113705136	0.00425292819510975	0.134225412901612	1.03900001974088e-05	70.0829475781607	0.342428466113939	-267.282495187945	-147.838757443416	-79.9447626649635
163	1.45113705136	0.00430441846829785	0.134225412901612	1.03900001974088e-05	70.9314430032131	0.342428466113939	-273.447324622422	-147.838757443416	-86.1095920994412
164	1.45113705136	0.00435653213508946	0.134225412901612	1.03900001974088e-05	71.7902111766474	0.342428466113939	-279.774563793093	-147.838757443416	-92.4368312701117
165	1.45113705136	0.00440927674292141	0.134225412901612	1.03900001974088e-05	72.6593764708012	0.342428466113939	-286.2578541658	-147.838757443416	-98.9201216428191
166	1.45113705136	0.00446265993060749	0.134225412901612	1.03900001974088e-05	73.5390647637897	0.342428466113939	-292.890984037658	-147.838757443416	-105.553251514677
167	1.45113705136	0.00451668942944474	0.134225412901612	1.03900001974088e-05	74.4294034577369	0.342428466113939	-299.667885967938	-147.838757443416	-112.330153444957
168	1.45113705136	0.00457137306433313	0.134225412901612	1.03900001974088e-05	75.3305214972263	0.342428466113939	-306.582634270715	-147.838757443416	-119.244901747734
169	1.45113705136	0.00462671875490884	0.134225412901612	1.03900001974088e-05	76.2425493879756	0.342428466113939	-313.629442483303	-147.838757443416	-126.291709960322
170	1.45113705136	0.00468273451669121	0.134225412901612	1.03900001974088e-05	77.1656192157377	0.342428466113939	-320.802660903486	-147.838757443416	-133.464928380505
171	1.45113705136	0.0047394284622436	0.134225412901612	1.03900001974088e-05	78.0998646654295	0.342428466113939	-328.096774158708	-147.838757443416	-140.759041635727
172	1.45113705136	0.00479680880234833	0.134225412901612	1.03900001974088e-05	79.0454210404939	0.342428466113939	-335.50639879005	-147.838757443416	-148.168666267069
173	1.45113705136	0.00485488384719579	0.134225412901612	1.03900001974088e-05	80.0024252824944	0.342428466113939	-343.026280860475	-147.838757443416	-155.688548337494
174	1.45113705136	0.00491366200758797	0.134225412901612	1.03900001974088e-05	80.9710159909487	0.342428466113939	-350.651293619361	-147.838757443416	-163.31356109638
175	1.45113705136	0.00497315179615662	0.134225412901612	1.03900001974088e-05	81.9513334434009	0.342428466113939	-358.376435171172	-147.838757443416	-171.038702648191
176	1.45113705136	0.00503336182859602	0.134225412901612	1.03900001974088e-05	82.9435196157379	0.342428466113939	-366.196826180734	-147.838757443416	-178.859093657753
177	1.45113705136	0.00509430082491084	0.134225412901612	1.03900001974088e-05	83.947718202751	0.342428466113939	-374.107707632298	-147.838757443416	-186.769975109317
178	1.45113705136	0.00515597761067898	0.134225412901612	1.03900001974088e-05	84.9640746389466	0.342428466113939	-382.104438564391	-147.838757443416	-194.76670604141
179	1.45113705136	0.00300000109096	0.134225279550369	1.05233514396021e-05	49.4362729739784	0.346823390122703	-196.323484170192	-147.838757443416	-8.98575164721115
180	1.45113705136	0.00303632215462521	0.134225279550369	1.05233514396021e-05	50.0347987623419	0.346823390122703	-193.792496448499	-147.838757443416	-6.45476392551791
181	1.45113705136	0.00307308295801909	0.134225279550369	1.05233514396021e-05	50.6405709124919	0.346823390122703	-191.697602585482	-147.838757443416	-4.3598700625007
182	1.45113705136	0.00311028882507795	0.134225279550369	1.05233514396021e-05	51.2536771562521	0.346823390122703	-190.02668642241	-147.838757443416	-2.68895389942918
183	1.45113705136	0.00314794514419505	0.134225279550369	1.05233514396021e-05	51.8742062876174	0.346823390122703	-188.767869290081	-147.838757443416	-1.43013676709961
184	1.45113705136	0.00318605736900104	0.134225279550369	1.05233514396021e-05	52.5022481756127	0.346823390122703	-187.909506624041	-147.838757443416	-0.571774101059418
185	1.45113705136	0.00322463101915377	0.134225279550369	1.05233514396021e-05	53.1378937773091	0.346823390122703	-187.440184546809	-147.838757443416	-0.102452023827937
186	1.45113705136	0.00326367168113767	0.134225279550369	1.05233514396021e-05	53.7812351509961	0.346823390122703	-187.3487165345	-147.838757443416	-0.0109840115183033
187	1.45113705136	0.00330318500907282	0.134225279550369	1.05233514396021e-05	54.4323654695146	0.346823390122703	-187.624140066851	-147.838757443416	-0.286407543870155
188	1.45113705136	0.00334317672553387	0.134225279550369	1.05233514396021e-05	55.0913790337509	0.346823390122703	-188.255713306135	-147.838757443416	-0.917980783153325
189	1.45113705136	0.00338365262237872	0.134225279550369	1.05233514396021e-05	55.7583712862932	0.346823390122703	-189.232911826519	-147.838757443416	-1.89517930353759
190	1.45113705136	0.00342461856158745	0.134225279550369	1.05233514396021e-05	56.4334388252553	0.346823390122703	-190.545425348158	-147.838757443416	-3.20769282517722
191	1.45113705136	0.00346608047611117	0.134225279550369	1.05233514396021e-05	57.1166794182654	0.346823390122703	-192.183154497354	-147.838757443416	-4.84542197437258
192	1.45113705136	0.00350804437073139	0.134225279550369	1.05233514396021e-05	57.8081920166266	0.346823390122703	-194.136207612173	-147.838757443416	-6.79847508919192
193	1.45113705136	0.00355051632292956	0.134225279550369	1.05233514396021e-05	58.5080767696467	0.346823390122703	-196.394897553429	-147.838757443416	-9.05716503044823
194	1.45113705136	0.00359350248376732	0.134225279550369	1.05233514396021e-05	59.2164350391429	0.346823390122703	-198.949738556112	-147.838757443416	-11.6120060331305
195	1.45113705136	0.00363700907877734	0.134225279550369	1.05233514396021e-05	59.9333694141218	0.346823390122703	-201.791443105089	-147.838757443416	-14.4537105821073
196	1.45113705136	0.00368104240886487	0.134225279550369	1.05233514396021e-05	60.6589837256366	0.346823390122703	-204.910918837413	-147.838757443416	-17.573186314432
197	1.45113705136	0.00372560885122038	0.134225279550369	1.05233514396021e-05	61.3933830618251	0.346823390122703	-208.299265480135	-147.838757443416	-20.9615329571534
198	1.45113705136	0.00377071486024304	0.134225279550369	1.05233514396021e-05	62.1366737831286	0.346823390122703	-211.947771800274	-147.838757443416	-24.6100392772933
199	1.45113705136	0.00381636696847558	0.134225279550369	1.05233514396021e-05	62.8889635376964	0.346823390122703	-215.84791260591	-147.838757443416	-28.5101800829289
200	1.45113705136	0.0038625717875503	0.134225279550369	1.05233514396021e-05	63.6503612769754	0.346823390122703	-219.99134575302	-147.838757443416	-32.6536132300389
201	1.45113705136	0.00390933600914669	0.134225279550369	1.05233514396021e-05	64.4209772714898	0.346823390122703	-224.369909204717	-147.838757443416	-37.032176681736
202	1.45113705136	0.00395666640596047	0.134225279550369	1.05233514396021e-05	65.2009231268108	0.346823390122703	-228.97561809764	-147.838757443416	-41.6378855746589
203	1.45113705136	0.00400456983268452	0.134225279550369	1.05233514396021e-05	65.9903117997201	0.346823390122703	-233.8006618527	-147.838757443416	-46.4629293297185
204	1.45113705136	0.00405305322700161	0.134225279550369	1.05233514396021e-05	66.789257614569	0.346823390122703	-238.837401312077	-147.838757443416	-51.4996687890962
205	1.45113705136	0.00410212361058913	0.134225279550369	1.05233514396021e-05	67.5978762798356	0.346823390122703	-244.078365898516	-147.838757443416	-56.7406333755353
206	1.45113705136	0.00415178809013607	0.134225279550369	1.05233514396021e-05	68.4162849048829	0.346823390122703	-249.516250816698	-147.838757443416	-62.1785182937165
207	1.45113705136	0.00420205385837218	0.134225279550369	1.05233514396021e-05	69.2446020169184	0.346823390122703	-255.143914273707	-147.838757443416	-67.806181750726
208	1.45113705136	0.00425292819510975	0.134225279550369	1.05233514396021e-05	70.0829475781607	0.346823390122703	-260.954374738794	-147.838757443416	-73.616642215813
209	1.45113705136	0.00430441846829785	0.134225279550369	1.05233514396021e-05	70.9314430032131	0.346823390122703	-266.940808223444	-147.838757443416	-79.6030757004628
210	1.45113705136	0.00435653213508946	0.134225279550369	1.05233514396021e-05	71.7902111766474	0.346823390122703	-273.096545598004	-147.838757443416	-85.7588130750228
211	1.45113705136	0.00440927674292141	0.134225279550369	1.05233514396021e-05	72.6593764708012	0.346823390122703	-279.415069936716	-147.838757443416	-92.0773374137352
212	1.45113705136	0.00446265993060749	0.134225279550369	1.05233514396021e-05	73.5390647637897	0.346823390122703	-285.890013898665	-147.838757443416	-98.5522813756834
213	1.45113705136	0.00451668942944474	0.134225279550369	1.05233514396021e-05	74.4294034577369	0.346823390122703	-292.515157124668	-147.838757443416	-105.177424601687
214	1.45113705136	0.00457137306433313	0.134225279550369	1.05233514396021e-05	75.3305214972263	0.346823390122703	-299.284423673584	-147.838757443416	-111.946691150602
215	1.45113705136	0.00462671875490884	0.134225279550369	1.05233514396021e-05	76.2425493879756	0.346823390122703	-306.191879502672	-147.838757443416	-118.854146979691
216	1.45113705136	0.00468273451669121	0.134225279550369	1.05233514396021e-05	77.1656192157377	0.346823390122703	-313.23172994348	-147.838757443416	-125.893997420499
217	1.45113705136	0.0047394284622436	0.134225279550369	1.05233514396021e-05	78.0998646654295	0.346823390122703	-320.398317242914	-147.838757443416	-133.060584719933
218	1.45113705136	0.00479680880234833	0.134225279550369	1.05233514396021e-05	79.0454210404939	0.346823390122703	-327.68611811247	-147.838757443416	-140.348385589488
219	1.45113705136	0.00485488384719579	0.134225279550369	1.05233514396021e-05	80.0024252824944	0.346823390122703	-335.089741330245	-147.838757443416	-147.752008807263
220	1.45113705136	0.00491366200758797	0.134225279550369	1.05233514396021e-05	80.9710159909487	0.346823390122703	-342.603925328003	-147.838757443416	-155.266192805022
221	1.45113705136	0.00497315179615662	0.134225279550369	1.05233514396021e-05	81.9513334434009	0.346823390122703	-350.223535867059	-147.838757443416	-162.885803344077
222	1.45113705136	0.00503336182859602	0.134225279550369	1.05233514396021e-05	82.9435196157379	0.346823390122703	-357.943563702458	-147.838757443416	-170.605831179477
223	1.45113705136	0.00509430082491084	0.134225279550369	1.05233514396021e-05	83.947718202751	0.346823390122703	-365.759122293617	-147.838757443416	-178.421389770636
224	1.45113705136	0.00515597761067898	0.134225279550369	1.05233514396021e-05	84.9640746389466	0.346823390122703	-373.665445535036	-147.838757443416	-186.327713012055
225	1.45113705136	0.00521840111832975	0.134225279550369	1.05233514396021e-05	85.9927361196093	0.346823390122703	-381.65788552718	-147.838757443416	-194.320153004199
226	1.45113705136	0.00300000109096	0.134225144487621	1.06584141883841e-05	49.4362729739784	0.351274721115565	-199.487416656921	-147.838757443416	-12.1496841339394
227	1.45113705136	0.00303632215462521	0.134225144487621	1.06584141883841e-05	50.0347987623419	0.351274721115565	-196.481867460767	-147.838757443416	-9.14413493778557
228	1.45113705136	0.00307308295801909	0.134225144487621	1.06584141883841e-05	50.6405709124919	0.351274721115565	-193.925506484928	-147.838757443416	-6.58777396194637
229	1.45113705136	0.00311028882507795	0.134225144487621	1.06584141883841e-05	51.2536771562521	0.351274721115565	-191.805962160812	-147.838757443416	-4.46822963783052
230	1.45113705136	0.00314794514419505	0.134225144487621	1.06584141883841e-05	51.8742062876174	0.351274721115565	-190.111104060139	-147.838757443416	-2.7733715371578
231	1.45113705136	0.00318605736900104	0.134225144487621	1.06584141883841e-05	52.5022481756127	0.351274721115565	-188.829039467499	-147.838757443416	-1.49130694451742
232	1.45113705136	0.00322463101915377	0.134225144487621	1.06584141883841e-05	53.1378937773091	0.351274721115565	-187.948109949357	-147.838757443416	-0.610377426375635
233	1.45113705136	0.00326367168113767	0.134225144487621	1.06584141883841e-05	53.7812351509961	0.351274721115565	-187.456887992215	-147.838757443416	-0.119155469234101
234	1.45113705136	0.00330318500907282	0.134225144487621	1.06584141883841e-05	54.4323654695146	0.351274721115565	-187.344173615216	-147.838757443416	-0.00644109223503619
235	1.45113705136	0.00334317672553387	0.134225144487621	1.06584141883841e-05	55.0913790337509	0.351274721115565	-187.598991037637	-147.838757443416	-0.26125851465622
236	1.45113705136	0.00338365262237872	0.134225144487621	1.06584141883841e-05	55.7583712862932	0.351274721115565	-188.21058537619	-147.838757443416	-0.872852853208315
237	1.45113705136	0.00342461856158745	0.134225144487621	1.06584141883841e-05	56.4334388252553	0.351274721115565	-189.168419343245	-147.838757443416	-1.83068682026351
238	1.45113705136	0.00346608047611117	0.134225144487621	1.06584141883841e-05	57.1166794182654	0.351274721115565	-190.462169993029	-147.838757443416	-3.12443747004727
239	1.45113705136	0.00350804437073139	0.134225144487621	1.06584141883841e-05	57.8081920166266	0.351274721115565	-192.081725486438	-147.838757443416	-4.74399296345655
240	1.45113705136	0.00355051632292956	0.134225144487621	1.06584141883841e-05	58.5080767696467	0.351274721115565	-194.017181875533	-147.838757443416	-6.67944935255218
241	1.45113705136	0.00359350248376732	0.134225144487621	1.06584141883841e-05	59.2164350391429	0.351274721115565	-196.258839934948	-147.838757443416	-8.92110741196666
242	1.45113705136	0.00363700907877734	0.134225144487621	1.06584141883841e-05	59.9333694141218	0.351274721115565	-198.79720199015	-147.838757443416	-11.4594694671687
243	1.45113705136	0.00368104240886487	0.134225144487621	1.06584141883841e-05	60.6589837256366	0.351274721115565	-201.6229688155	-147.838757443416	-14.2852362925187
244	1.45113705136	0.00372560885122038	0.134225144487621	1.06584141883841e-05	61.3933830618251	0.351274721115565	-204.727036513912	-147.838757443416	-17.3893039909308
245	1.45113705136	0.00377071486024304	0.134225144487621	1.06584141883841e-05	62.1366737831286	0.351274721115565	-208.100493462698	-147.838757443416	-20.7627609397168
246	1.45113705136	0.00381636696847558	0.134225144487621	1.06584141883841e-05	62.8889635376964	0.351274721115565	-211.734617262322	-147.838757443416	-24.3968847393407
247	1.45113705136	0.0038625717875503	0.134225144487621	1.06584141883841e-05	63.6503612769754	0.351274721115565	-215.620871730382	-147.838757443416	-28.2831392074004
248	1.45113705136	0.00390933600914669	0.134225144487621	1.06584141883841e-05	64.4209772714898	0.351274721115565	-219.750903915148	-147.838757443416	-32.413171392167
249	1.45113705136	0.00395666640596047	0.134225144487621	1.06584141883841e-05	65.2009231268108	0.351274721115565	-224.116541141353	-147.838757443416	-36.7788086183718
250	1.45113705136	0.00400456983268452	0.134225144487621	1.06584141883841e-05	65.9903117997201	0.351274721115565	-228.709788084321	-147.838757443416	-41.3720555613399
251	1.45113705136	0.00405305322700161	0.134225144487621	1.06584141883841e-05	66.789257614569	0.351274721115565	-233.522823877749	-147.838757443416	-46.1850913547678
252	1.45113705136	0.00410212361058913	0.134225144487621	1.06584141883841e-05	67.5978762798356	0.351274721115565	-238.547999243601	-147.838757443416	-51.21026672062
253	1.45113705136	0.00415178809013607	0.134225144487621	1.06584141883841e-05	68.4162849048829	0.351274721115565	-243.777833659202	-147.838757443416	-56.4401011362206
254	1.45113705136	0.00420205385837218	0.134225144487621	1.06584141883841e-05	69.2446020169184	0.351274721115565	-249.205012538587	-147.838757443416	-61.8672800156055
255	1.45113705136	0.00425292819510975	0.134225144487621	1.06584141883841e-05	70.0829475781607	0.351274721115565	-254.822384482715	-147.838757443416	-67.484651959734
256	1.45113705136	0.00430441846829785	0.134225144487621	1.06584141883841e-05	70.9314430032131	0.351274721115565	-260.622958499473	-147.838757443416	-73.2852259764913
257	1.45113705136	0.00435653213508946	0.134225144487621	1.06584141883841e-05	71.7902111766474	0.351274721115565	-266.599901308247	-147.838757443416	-79.2621687852661
258	1.45113705136	0.00440927674292141	0.134225144487621	1.06584141883841e-05	72.6593764708012	0.351274721115565	-272.74653464841	-147.838757443416	-85.4088021254283
259	1.45113705136	0.00446265993060749	0.134225144487621	1.06584141883841e-05	73.5390647637897	0.351274721115565	-279.056332622189	-147.838757443416	-91.7186000992078
260	1.45113705136	0.00451668942944474	0.134225144487621	1.06584141883841e-05	74.4294034577369	0.351274721115565	-285.522919066891	-147.838757443416	-98.1851865439094
261	1.45113705136	0.00457137306433313	0.134225144487621	1.06584141883841e-05	75.3305214972263	0.351274721115565	-292.140064956911	-147.838757443416	-104.80233243393
262	1.45113705136	0.00462671875490884	0.134225144487621	1.06584141883841e-05	76.2425493879756	0.351274721115565	-298.901685846271	-147.838757443416	-111.56395332329
263	1.45113705136	0.00468273451669121	0.134225144487621	1.06584141883841e-05	77.1656192157377	0.351274721115565	-305.801839324238	-147.838757443416	-118.464106801257
264	1.45113705136	0.0047394284622436	0.134225144487621	1.06584141883841e-05	78.0998646654295	0.351274721115565	-312.834722514206	-147.838757443416	-125.496989991225
265	1.45113705136	0.00479680880234833	0.134225144487621	1.06584141883841e-05	79.0454210404939	0.351274721115565	-319.994669600157	-147.838757443416	-132.656937077176
266	1.45113705136	0.00485488384719579	0.134225144487621	1.06584141883841e-05	80.0024252824944	0.351274721115565	-327.276149368321	-147.838757443416	-139.93841684534
267	1.45113705136	0.00491366200758797	0.134225144487621	1.06584141883841e-05	80.9710159909487	0.351274721115565	-334.673762819148	-147.838757443416	-147.336030296166
268	1.45113705136	0.00497315179615662	0.134225144487621	1.06584141883841e-05	81.9513334434009	0.351274721115565	-342.182240757742	-147.838757443416	-154.844508234761
269	1.45113705136	0.00503336182859602	0.134225144487621	1.06584141883841e-05	82.9435196157379	0.351274721115565	-349.796441447048	-147.838757443416	-162.458708924067
270	1.45113705136	0.00509430082491084	0.134225144487621	1.06584141883841e-05	83.947718202751	0.351274721115565	-357.511348281289	-147.838757443416	-170.173615758307
271	1.45113705136	0.00515597761067898	0.134225144487621	1.06584141883841e-05	84.9640746389466	0.351274721115565	-365.322067501838	-147.838757443416	-177.984334978857
272	1.45113705136	0.00521840111832975	0.134225144487621	1.06584141883841e-05	85.9927361196093	0.351274721115565	-373.223825922119	-147.838757443416	-185.886093399138
273	1.45113705136	0.00528158038843754	0.134225144487621	1.06584141883841e-05	87.0338516221194	0.351274721115565	-381.211968682008	-147.838757443416	-193.874236159027
274	1.45113705136	0.00300000109096	0.134225007691399	1.07952104102154e-05	49.4362729739784	0.355783183052222	-203.167577442538	-147.838757443416	-15.8298449195572
275	1.45113705136	0.00303632215462521	0.134225007691399	1.07952104102154e-05	50.0347987623419	0.355783183052222	-199.673330296995	-147.838757443416	-12.3355977740139
276	1.45113705136	0.00307308295801909	0.134225007691399	1.07952104102154e-05	50.6405709124919	0.355783183052222	-196.641640255926	-147.838757443416	-9.30390773294494
277	1.45113705136	0.00311028882507795	0.134225007691399	1.07952104102154e-05	51.2536771562521	0.355783183052222	-194.059876464249	-147.838757443416	-6.72214394126786
278	1.45113705136	0.00314794514419505	0.134225007691399	1.07952104102154e-05	51.8742062876174	0.355783183052222	-191.915652862168	-147.838757443416	-4.57792033918668
279	1.45113705136	0.00318605736900104	0.134225007691399	1.07952104102154e-05	52.5022481756127	0.355783183052222	-190.196824754588	-147.838757443416	-2.85909223160706
280	1.45113705136	0.00322463101915377	0.134225007691399	1.07952104102154e-05	53.1378937773091	0.355783183052222	-188.891485348286	-147.838757443416	-1.5537528253044
281	1.45113705136	0.00326367168113767	0.134225007691399	1.07952104102154e-05	53.7812351509961	0.355783183052222	-187.987962350831	-147.838757443416	-0.650229827850126
282	1.45113705136	0.00330318500907282	0.134225007691399	1.07952104102154e-05	54.4323654695146	0.355783183052222	-187.474814579415	-147.838757443416	-0.137082056433428
283	1.45113705136	0.00334317672553387	0.134225007691399	1.07952104102154e-05	55.0913790337509	0.355783183052222	-187.340828592598	-147.838757443416	-0.00309606961673126
284	1.45113705136	0.00338365262237872	0.134225007691399	1.07952104102154e-05	55.7583712862932	0.355783183052222	-187.57501534943	-147.838757443416	-0.237282826448791
285	1.45113705136	0.00342461856158745	0.134225007691399	1.07952104102154e-05	56.4334388252553	0.355783183052222	-188.166606894985	-147.838757443416	-0.828874372004066
286	1.45113705136	0.00346608047611117	0.134225007691399	1.07952104102154e-05	57.1166794182654	0.355783183052222	-189.105053073727	-147.838757443416	-1.76732055074535
287	1.45113705136	0.00350804437073139	0.134225007691399	1.07952104102154e-05	57.8081920166266	0.355783183052222	-190.380018267431	-147.838757443416	-3.04228574445006
288	1.45113705136	0.00355051632292956	0.134225007691399	1.07952104102154e-05	58.5080767696467	0.355783183052222	-191.981378149649	-147.838757443416	-4.64364562666742
289	1.45113705136	0.00359350248376732	0.134225007691399	1.07952104102154e-05	59.2164350391429	0.355783183052222	-193.899216484278	-147.838757443416	-6.5614839612972
290	1.45113705136	0.00363700907877734	0.134225007691399	1.07952104102154e-05	59.9333694141218	0.355783183052222	-196.123821938992	-147.838757443416	-8.78608941601124
291	1.45113705136	0.00368104240886487	0.134225007691399	1.07952104102154e-05	60.6589837256366	0.355783183052222	-198.645684936375	-147.838757443416	-11.3079524133937
292	1.45113705136	0.00372560885122038	0.134225007691399	1.07952104102154e-05	61.3933830618251	0.355783183052222	-201.455494515481	-147.838757443416	-14.1177619925002
293	1.45113705136	0.00377071486024304	0.134225007691399	1.07952104102154e-05	62.1366737831286	0.355783183052222	-204.544135237578	-147.838757443416	-17.2064027145971
294	1.45113705136	0.00381636696847558	0.134225007691399	1.07952104102154e-05	62.8889635376964	0.355783183052222	-207.902684121276	-147.838757443416	-20.564951598295
295	1.45113705136	0.0038625717875503	0.134225007691399	1.07952104102154e-05	63.6503612769754	0.355783183052222	-211.52240759047	-147.838757443416	-24.1846750674886
296	1.45113705136	0.00390933600914669	0.134225007691399	1.07952104102154e-05	64.4209772714898	0.355783183052222	-215.394758462033	-147.838757443416	-28.0570259390515
297	1.45113705136	0.00395666640596047	0.134225007691399	1.07952104102154e-05	65.2009231268108	0.355783183052222	-219.511372961337	-147.838757443416	-32.1736404383555
298	1.45113705136	0.00400456983268452	0.134225007691399	1.07952104102154e-05	65.9903117997201	0.355783183052222	-223.864067766932	-147.838757443416	-36.5263352439506
299	1.45113705136	0.00405305322700161	0.134225007691399	1.07952104102154e-05	66.789257614569	0.355783183052222	-228.444837087416	-147.838757443416	-41.1071045644348
300	1.45113705136	0.00410212361058913	0.134225007691399	1.07952104102154e-05	67.5978762798356	0.355783183052222	-233.245849760424	-147.838757443416	-45.9081172374426
301	1.45113705136	0.00415178809013607	0.134225007691399	1.07952104102154e-05	68.4162849048829	0.355783183052222	-238.259446374024	-147.838757443416	-50.921713851043
302	1.45113705136	0.00420205385837218	0.134225007691399	1.07952104102154e-05	69.2446020169184	0.355783183052222	-243.478136443882	-147.838757443416	-56.140403920901
303	1.45113705136	0.00425292819510975	0.134225007691399	1.07952104102154e-05	70.0829475781607	0.355783183052222	-248.894595605205	-147.838757443416	-61.5568630822236
304	1.45113705136	0.00430441846829785	0.134225007691399	1.07952104102154e-05	70.9314430032131	0.355783183052222	-254.501662815106	-147.838757443416	-67.1639302921249
305	1.45113705136	0.00435653213508946	0.134225007691399	1.07952104102154e-05	71.7902111766474	0.355783183052222	-260.292337632854	-147.838757443416	-72.9546051098732
306	1.45113705136	0.00440927674292141	0.134225007691399	1.07952104102154e-05	72.6593764708012	0.355783183052222	-266.259777468164	-147.838757443416	-78.9220449451823
307	1.45113705136	0.00446265993060749	0.134225007691399	1.07952104102154e-05	73.5390647637897	0.355783183052222	-272.397294922965	-147.838757443416	-85.0595623999834
308	1.45113705136	0.00451668942944474	0.134225007691399	1.07952104102154e-05	74.4294034577369	0.355783183052222	-278.698355115077	-147.838757443416	-91.3606225920958
309	1.45113705136	0.00457137306433313	0.134225007691399	1.07952104102154e-05	75.3305214972263	0.355783183052222	-285.156573047512	-147.838757443416	-97.818840524531
310	1.45113705136	0.00462671875490884	0.134225007691399	1.07952104102154e-05	76.2425493879756	0.355783183052222	-291.765711032902	-147.838757443416	-104.427978509921
311	1.45113705136	0.00468273451669121	0.134225007691399	1.07952104102154e-05	77.1656192157377	0.355783183052222	-298.519676099706	-147.838757443416	-111.181943576725
312	1.45113705136	0.0047394284622436	0.134225007691399	1.07952104102154e-05	78.0998646654295	0.355783183052222	-305.412517470075	-147.838757443416	-118.074784947094
313	1.45113705136	0.00479680880234833	0.134225007691399	1.07952104102154e-05	79.0454210404939	0.355783183052222	-312.438424041495	-147.838757443416	-125.100691518513
314	1.45113705136	0.00485488384719579	0.134225007691399	1.07952104102154e-05	80.0024252824944	0.355783183052222	-319.591721925826	-147.838757443416	-132.253989402845
315	1.45113705136	0.00491366200758797	0.134225007691399	1.07952104102154e-05	80.9710159909487	0.355783183052222	-326.866871992068	-147.838757443416	-139.529139469087
316	1.45113705136	0.00497315179615662	0.134225007691399	1.07952104102154e-05	81.9513334434009	0.355783183052222	-334.258467441134	-147.838757443416	-146.920734918152
317	1.45113705136	0.00503336182859602	0.134225007691399	1.07952104102154e-05	82.9435196157379	0.355783183052222	-341.761231444834	-147.838757443416	-154.423498921853
318	1.45113705136	0.00509430082491084	0.134225007691399	1.07952104102154e-05	83.947718202751	0.355783183052222	-349.370014759246	-147.838757443416	-162.032282236265
319	1.45113705136	0.00515597761067898	0.134225007691399	1.07952104102154e-05	84.9640746389466	0.355783183052222	-357.079793422483	-147.838757443416	-169.742060899502
320	1.45113705136	0.00521840111832975	0.134225007691399	1.07952104102154e-05	85.9927361196093	0.355783183052222	-364.885666436574	-147.838757443416	-177.547933913593
321	1.45113705136	0.00528158038843754	0.134225007691399	1.07952104102154e-05	87.0338516221194	0.355783183052222	-372.782853522629	-147.838757443416	-185.445120999648
322	1.45113705136	0.00534552457103115	0.134225007691399	1.07952104102154e-05	88.087571927529	0.355783183052222	-380.766692867794	-147.838757443416	-193.428960344812
323	1.45113705136	0.00300000109096	0.134224869139456	1.09337623534868e-05	49.4362729739784	0.360349509184086	-207.379210694053	-147.838757443416	-20.0414781710715
324	1.45113705136	0.00303632215462521	0.134224869139456	1.09337623534868e-05	50.0347987623419	0.360349509184086	-203.381834377709	-147.838757443416	-16.0441018547281
325	1.45113705136	0.00307308295801909	0.134224869139456	1.09337623534868e-05	50.6405709124919	0.360349509184086	-199.860662723135	-147.838757443416	-12.5229302001535
326	1.45113705136	0.00311028882507795	0.134224869139456	1.09337623534868e-05	51.2536771562521	0.360349509184086	-196.802801659098	-147.838757443416	-9.46506913611665
327	1.45113705136	0.00314794514419505	0.134224869139456	1.09337623534868e-05	51.8742062876174	0.360349509184086	-194.195605623885	-147.838757443416	-6.85787310090382
328	1.45113705136	0.00318605736900104	0.134224869139456	1.09337623534868e-05	52.5022481756127	0.360349509184086	-192.026674074819	-147.838757443416	-4.68894155183807
329	1.45113705136	0.00322463101915377	0.134224869139456	1.09337623534868e-05	53.1378937773091	0.360349509184086	-190.283848022809	-147.838757443416	-2.94611549982801
330	1.45113705136	0.00326367168113767	0.134224869139456	1.09337623534868e-05	53.7812351509961	0.360349509184086	-188.955206595361	-147.838757443416	-1.61747407237999
331	1.45113705136	0.00330318500907282	0.134224869139456	1.09337623534868e-05	54.4323654695146	0.360349509184086	-188.029063622758	-147.838757443416	-0.691331099777017
332	1.45113705136	0.00334317672553387	0.134224869139456	1.09337623534868e-05	55.0913790337509	0.360349509184086	-187.493964246416	-147.838757443416	-0.156231723434757
333	1.45113705136	0.00338365262237872	0.134224869139456	1.09337623534868e-05	55.7583712862932	0.360349509184086	-187.338681549241	-147.838757443416	-0.000949026260059327
334	1.45113705136	0.00342461856158745	0.134224869139456	1.09337623534868e-05	56.4334388252553	0.360349509184086	-187.55221321428	-147.838757443416	-0.214480691298377
335	1.45113705136	0.00346608047611117	0.134224869139456	1.09337623534868e-05	57.1166794182654	0.360349509184086	-188.123778213805	-147.838757443416	-0.786045690823812
336	1.45113705136	0.00350804437073139	0.134224869139456	1.09337623534868e-05	57.8081920166266	0.360349509184086	-189.042813504231	-147.838757443416	-1.70508098124992
337	1.45113705136	0.00355051632292956	0.134224869139456	1.09337623534868e-05	58.5080767696467	0.360349509184086	-190.29897078732	-147.838757443416	-2.96123826433904
338	1.45113705136	0.00359350248376732	0.134224869139456	1.09337623534868e-05	59.2164350391429	0.360349509184086	-191.882113238098	-147.838757443416	-4.54438071511686
339	1.45113705136	0.00363700907877734	0.134224869139456	1.09337623534868e-05	59.9333694141218	0.360349509184086	-193.782312321127	-147.838757443416	-6.44457979814615
340	1.45113705136	0.00368104240886487	0.134224869139456	1.09337623534868e-05	60.6589837256366	0.360349509184086	-195.989844592754	-147.838757443416	-8.65211206977256
341	1.45113705136	0.00372560885122038	0.134224869139456	1.09337623534868e-05	61.3933830618251	0.360349509184086	-198.495188543282	-147.838757443416	-11.1574560203007
342	1.45113705136	0.00377071486024304	0.134224869139456	1.09337623534868e-05	62.1366737831286	0.360349509184086	-201.289021487348	-147.838757443416	-13.9512889643665
343	1.45113705136	0.00381636696847558	0.134224869139456	1.09337623534868e-05	62.8889635376964	0.360349509184086	-204.362216423731	-147.838757443416	-17.0244839007501
344	1.45113705136	0.0038625717875503	0.134224869139456	1.09337623534868e-05	63.6503612769754	0.360349509184086	-207.705839000992	-147.838757443416	-20.3681064780103
345	1.45113705136	0.00390933600914669	0.134224869139456	1.09337623534868e-05	64.4209772714898	0.360349509184086	-211.311144455394	-147.838757443416	-23.973411932413
346	1.45113705136	0.00395666640596047	0.134224869139456	1.09337623534868e-05	65.2009231268108	0.360349509184086	-215.169574598607	-147.838757443416	-27.8318420756259
347	1.45113705136	0.00400456983268452	0.134224869139456	1.09337623534868e-05	65.9903117997201	0.360349509184086	-219.272754815058	-147.838757443416	-31.9350222920766
348	1.45113705136	0.00405305322700161	0.134224869139456	1.09337623534868e-05	66.789257614569	0.360349509184086	-223.612491142936	-147.838757443416	-36.2747586199548
349	1.45113705136	0.00410212361058913	0.134224869139456	1.09337623534868e-05	67.5978762798356	0.360349509184086	-228.18076729984	-147.838757443416	-40.843034776859
350	1.45113705136	0.00415178809013607	0.134224869139456	1.09337623534868e-05	68.4162849048829	0.360349509184086	-232.969741811627	-147.838757443416	-45.6320092886453
351	1.45113705136	0.00420205385837218	0.134224869139456	1.09337623534868e-05	69.2446020169184	0.360349509184086	-237.97174513631	-147.838757443416	-50.6340126133291
352	1.45113705136	0.00425292819510975	0.134224869139456	1.09337623534868e-05	70.0829475781607	0.360349509184086	-243.179276820912	-147.838757443416	-55.8415442979313
353	1.45113705136	0.00430441846829785	0.134224869139456	1.09337623534868e-05	70.9314430032131	0.360349509184086	-248.585002691543	-147.838757443416	-61.247270168562
354	1.45113705136	0.00435653213508946	0.134224869139456	1.09337623534868e-05	71.7902111766474	0.360349509184086	-254.181752081553	-147.838757443416	-66.8440195585717
355	1.45113705136	0.00440927674292141	0.134224869139456	1.09337623534868e-05	72.6593764708012	0.360349509184086	-259.962515065738	-147.838757443416	-72.6247825427563
356	1.45113705136	0.00446265993060749	0.134224869139456	1.09337623534868e-05	73.5390647637897	0.360349509184086	-265.920439754729	-147.838757443416	-78.5827072317479
357	1.45113705136	0.00451668942944474	0.134224869139456	1.09337623534868e-05	74.4294034577369	0.360349509184086	-272.048829587467	-147.838757443416	-84.7110970644862
358	1.45113705136	0.00457137306433313	0.134224869139456	1.09337623534868e-05	75.3305214972263	0.360349509184086	-278.341140696313	-147.838757443416	-91.003408173332
359	1.45113705136	0.00462671875490884	0.134224869139456	1.09337623534868e-05	76.2425493879756	0.360349509184086	-284.790979250683	-147.838757443416	-97.4532467277022
360	1.45113705136	0.00468273451669121	0.134224869139456	1.09337623534868e-05	77.1656192157377	0.360349509184086	-291.392098877113	-147.838757443416	-104.054366354132
361	1.45113705136	0.0047394284622436	0.134224869139456	1.09337623534868e-05	78.0998646654295	0.360349509184086	-298.138398078212	-147.838757443416	-110.800665555231
362	1.45113705136	0.00479680880234833	0.134224869139456	1.09337623534868e-05	79.0454210404939	0.360349509184086	-305.02391769056	-147.838757443416	-117.686185167579
363	1.45113705136	0.00485488384719579	0.134224869139456	1.09337623534868e-05	80.0024252824944	0.360349509184086	-312.042838397494	-147.838757443416	-124.705105874513
364	1.45113705136	0.00491366200758797	0.134224869139456	1.09337623534868e-05	80.9710159909487	0.360349509184086	-319.189478214947	-147.838757443416	-131.851745691965
365	1.45113705136	0.00497315179615662	0.134224869139456	1.09337623534868e-05	81.9513334434009	0.360349509184086	-326.458290087408	-147.838757443416	-139.120557564427
366	1.45113705136	0.00503336182859602	0.134224869139456	1.09337623534868e-05	82.9435196157379	0.360349509184086	-333.8438594162	-147.838757443416	-146.506126893219
367	1.45113705136	0.00509430082491084	0.134224869139456	1.09337623534868e-05	83.947718202751	0.360349509184086	-341.340901722142	-147.838757443416	-154.003169199161
368	1.45113705136	0.00515597761067898	0.134224869139456	1.09337623534868e-05	84.9640746389466	0.360349509184086	-348.944260254444	-147.838757443416	-161.606527731463
369	1.45113705136	0.00521840111832975	0.134224869139456	1.09337623534868e-05	85.9927361196093	0.360349509184086	-356.648903678055	-147.838757443416	-169.311171155074
370	1.45113705136	0.00528158038843754	0.134224869139456	1.09337623534868e-05	87.0338516221194	0.360349509184086	-364.449923758919	-147.838757443416	-177.112191235938
371	1.45113705136	0.00534552457103115	0.134224869139456	1.09337623534868e-05	88.087571927529	0.360349509184086	-372.342533118441	-147.838757443416	-185.00480059546
372	1.45113705136	0.00541024292691889	0.134224869139456	1.09337623534868e-05	89.1540496423986	0.360349509184086	-380.322062971361	-147.838757443416	-192.98433044838
373	1.45113705136	0.00300000109096	0.134224728809257	1.10740925521375e-05	49.4362729739784	0.364974442173542	-212.137876505905	-147.838757443416	-24.8001439829241
374	1.45113705136	0.00303632215462521	0.134224728809257	1.10740925521375e-05	50.0347987623419	0.364974442173542	-207.622640635818	-147.838757443416	-20.284908112837
375	1.45113705136	0.00307308295801909	0.134224728809257	1.10740925521375e-05	50.6405709124919	0.364974442173542	-203.597539815062	-147.838757443416	-16.2598072920809
376	1.45113705136	0.00311028882507795	0.134224728809257	1.10740925521375e-05	51.2536771562521	0.364974442173542	-200.049412837834	-147.838757443416	-12.7116803148529
377	1.45113705136	0.00314794514419505	0.134224728809257	1.10740925521375e-05	51.8742062876174	0.364974442173542	-196.965350711427	-147.838757443416	-9.62761818844592
378	1.45113705136	0.00318605736900104	0.134224728809257	1.10740925521375e-05	52.5022481756127	0.364974442173542	-194.332693157601	-147.838757443416	-6.99496063461993
379	1.45113705136	0.00322463101915377	0.134224728809257	1.10740925521375e-05	53.1378937773091	0.364974442173542	-192.13902513322	-147.838757443416	-4.80129261023831
380	1.45113705136	0.00326367168113767	0.134224728809257	1.10740925521375e-05	53.7812351509961	0.364974442173542	-190.372173345299	-147.838757443416	-3.03444082231726
381	1.45113705136	0.00330318500907282	0.134224728809257	1.10740925521375e-05	54.4323654695146	0.364974442173542	-189.02020282892	-147.838757443416	-1.6824703059392
382	1.45113705136	0.00334317672553387	0.134224728809257	1.10740925521375e-05	55.0913790337509	0.364974442173542	-188.071413526952	-147.838757443416	-0.73368100397056
383	1.45113705136	0.00338365262237872	0.134224728809257	1.10740925521375e-05	55.7583712862932	0.364974442173542	-187.514336890541	-147.838757443416	-0.176604367559776
384	1.45113705136	0.00342461856158745	0.134224728809257	1.10740925521375e-05	56.4334388252553	0.364974442173542	-187.337732522981	-147.838757443416	0
385	1.45113705136	0.00346608047611117	0.134224728809257	1.10740925521375e-05	57.1166794182654	0.364974442173542	-187.530584812979	-147.838757443416	-0.192852289997973
386	1.45113705136	0.00350804437073139	0.134224728809257	1.10740925521375e-05	57.8081920166266	0.364974442173542	-188.082099648775	-147.838757443416	-0.74436712579336
387	1.45113705136	0.00355051632292956	0.134224728809257	1.10740925521375e-05	58.5080767696467	0.364974442173542	-188.981701092212	-147.838757443416	-1.64396856923122
388	1.45113705136	0.00359350248376732	0.134224728809257	1.10740925521375e-05	59.2164350391429	0.364974442173542	-190.219028146064	-147.838757443416	-2.88129562308313
389	1.45113705136	0.00363700907877734	0.134224728809257	1.10740925521375e-05	59.9333694141218	0.364974442173542	-191.783931485843	-147.838757443416	-4.44619896286167
390	1.45113705136	0.00368104240886487	0.134224728809257	1.10740925521375e-05	60.6589837256366	0.364974442173542	-193.666470256867	-147.838757443416	-6.32873773388565
391	1.45113705136	0.00372560885122038	0.134224728809257	1.10740925521375e-05	61.3933830618251	0.364974442173542	-195.856908892689	-147.838757443416	-8.51917636970757
392	1.45113705136	0.00377071486024304	0.134224728809257	1.10740925521375e-05	62.1366737831286	0.364974442173542	-198.345713956223	-147.838757443416	-11.0079814332421
393	1.45113705136	0.00381636696847558	0.134224728809257	1.10740925521375e-05	62.8889635376964	0.364974442173542	-201.123550999735	-147.838757443416	-13.7858184767538
394	1.45113705136	0.0038625717875503	0.134224728809257	1.10740925521375e-05	63.6503612769754	0.364974442173542	-204.181281470577	-147.838757443416	-16.843548947596
395	1.45113705136	0.00390933600914669	0.134224728809257	1.10740925521375e-05	64.4209772714898	0.364974442173542	-207.509959633404	-147.838757443416	-20.1722271104227
396	1.45113705136	0.00395666640596047	0.134224728809257	1.10740925521375e-05	65.2009231268108	0.364974442173542	-211.100829524046	-147.838757443416	-23.763097001065
397	1.45113705136	0.00400456983268452	0.134224728809257	1.10740925521375e-05	65.9903117997201	0.364974442173542	-214.945321933948	-147.838757443416	-27.6075894109672
398	1.45113705136	0.00405305322700161	0.134224728809257	1.10740925521375e-05	66.789257614569	0.364974442173542	-219.035051414045	-147.838757443416	-31.6973188910633
399	1.45113705136	0.00410212361058913	0.134224728809257	1.10740925521375e-05	67.5978762798356	0.364974442173542	-223.361813323805	-147.838757443416	-36.0240808008239
400	1.45113705136	0.00415178809013607	0.134224728809257	1.10740925521375e-05	68.4162849048829	0.364974442173542	-227.917580895184	-147.838757443416	-40.5798483722028
401	1.45113705136	0.00420205385837218	0.134224728809257	1.10740925521375e-05	69.2446020169184	0.364974442173542	-232.694502342958	-147.838757443416	-45.3567698199768
402	1.45113705136	0.00425292819510975	0.134224728809257	1.10740925521375e-05	70.0829475781607	0.364974442173542	-237.684897972271	-147.838757443416	-50.3471654492896
403	1.45113705136	0.00430441846829785	0.134224728809257	1.10740925521375e-05	70.9314430032131	0.364974442173542	-242.881257346657	-147.838757443416	-55.5435248236754
404	1.45113705136	0.00435653213508946	0.134224728809257	1.10740925521375e-05	71.7902111766474	0.364974442173542	-248.276236494712	-147.838757443416	-60.9385039717308
405	1.45113705136	0.00440927674292141	0.134224728809257	1.10740925521375e-05	72.6593764708012	0.364974442173542	-253.862655095058	-147.838757443416	-66.5249225720763
406	1.45113705136	0.00446265993060749	0.134224728809257	1.10740925521375e-05	73.5390647637897	0.364974442173542	-259.633493739879	-147.838757443416	-72.2957612168975
407	1.45113705136	0.00451668942944474	0.134224728809257	1.10740925521375e-05	74.4294034577369	0.364974442173542	-265.581891220994	-147.838757443416	-78.2441586980131
408	1.45113705136	0.00457137306433313	0.134224728809257	1.10740925521375e-05	75.3305214972263	0.364974442173542	-271.701141825353	-147.838757443416	-84.363409302372
409	1.45113705136	0.00462671875490884	0.134224728809257	1.10740925521375e-05	76.2425493879756	0.364974442173542	-277.984692677739	-147.838757443416	-90.6469601547578
410	1.45113705136	0.00468273451669121	0.134224728809257	1.10740925521375e-05	77.1656192157377	0.364974442173542	-284.426141099539	-147.838757443416	-97.0884085765574
411	1.45113705136	0.0047394284622436	0.134224728809257	1.10740925521375e-05	78.0998646654295	0.364974442173542	-291.019232034392	-147.838757443416	-103.681499511411
412	1.45113705136	0.00479680880234833	0.134224728809257	1.10740925521375e-05	79.0454210404939	0.364974442173542	-297.757855443342	-147.838757443416	-110.420122920361
413	1.45113705136	0.00485488384719579	0.134224728809257	1.10740925521375e-05	80.0024252824944	0.364974442173542	-304.636043778213	-147.838757443416	-117.298311255232
414	1.45113705136	0.00491366200758797	0.134224728809257	1.10740925521375e-05	80.9710159909487	0.364974442173542	-311.647969481361	-147.838757443416	-124.310236958379
415	1.45113705136	0.00497315179615662	0.134224728809257	1.10740925521375e-05	81.9513334434009	0.364974442173542	-318.787942490366	-147.838757443416	-131.450209967385
416	1.45113705136	0.00503336182859602	0.134224728809257	1.10740925521375e-05	82.9435196157379	0.364974442173542	-326.0504077886	-147.838757443416	-138.712675265619
417	1.45113705136	0.00509430082491084	0.134224728809257	1.10740925521375e-05	83.947718202751	0.364974442173542	-333.429942992458	-147.838757443416	-146.092210469476
418	1.45113705136	0.00515597761067898	0.134224728809257	1.10740925521375e-05	84.9640746389466	0.364974442173542	-340.921255955647	-147.838757443416	-153.583523432666
419	1.45113705136	0.00521840111832975	0.134224728809257	1.10740925521375e-05	85.9927361196093	0.364974442173542	-348.519182409567	-147.838757443416	-161.181449886586
420	1.45113705136	0.00528158038843754	0.134224728809257	1.10740925521375e-05	87.0338516221194	0.364974442173542	-356.21868364414	-147.838757443416	-168.880951121158
421	1.45113705136	0.00534552457103115	0.134224728809257	1.10740925521375e-05	88.087571927529	0.364974442173542	-364.014844178164	-147.838757443416	-176.677111655183
422	1.45113705136	0.00541024292691889	0.134224728809257	1.10740925521375e-05	89.1540496423986	0.364974442173542	-371.902869521466	-147.838757443416	-184.565136998484
423	1.45113705136	0.00547574482902985	0.134224728809257	1.10740925521375e-05	90.2334392208992	0.364974442173542	-379.878083923948	-147.838757443416	-192.540351400967
424	1.45113705136	0.00300000109096	0.13422458667798	1.12162238293207e-05	49.4362729739784	0.36965873421473	-217.459455574222	-147.838757443416	-30.1217230512411
425	1.45113705136	0.00303632215462521	0.13422458667798	1.12162238293207e-05	50.0347987623419	0.36965873421473	-212.41132615594	-147.838757443416	-25.0735936329584
426	1.45113705136	0.00307308295801909	0.13422458667798	1.12162238293207e-05	50.6405709124919	0.36965873421473	-207.867549219925	-147.838757443416	-20.5298166969442
427	1.45113705136	0.00311028882507795	0.13422458667798	1.12162238293207e-05	51.2536771562521	0.36965873421473	-203.814692448534	-147.838757443416	-16.4769599255524
428	1.45113705136	0.00314794514419505	0.13422458667798	1.12162238293207e-05	51.8742062876174	0.36965873421473	-200.23957948474	-147.838757443416	-12.9018469617586
429	1.45113705136	0.00318605736900104	0.13422458667798	1.12162238293207e-05	52.5022481756127	0.36965873421473	-197.129286403768	-147.838757443416	-9.79155388078652
430	1.45113705136	0.00322463101915377	0.13422458667798	1.12162238293207e-05	53.1378937773091	0.36965873421473	-194.471138204855	-147.838757443416	-7.13340568187414
431	1.45113705136	0.00326367168113767	0.13422458667798	1.12162238293207e-05	53.7812351509961	0.36965873421473	-192.252705317107	-147.838757443416	-4.91497279412579
432	1.45113705136	0.00330318500907282	0.13422458667798	1.12162238293207e-05	54.4323654695146	0.36965873421473	-190.461800148478	-147.838757443416	-3.12406762549654
433	1.45113705136	0.00334317672553387	0.13422458667798	1.12162238293207e-05	55.0913790337509	0.36965873421473	-189.086473623174	-147.838757443416	-1.748741100193
434	1.45113705136	0.00338365262237872	0.13422458667798	1.12162238293207e-05	55.7583712862932	0.36965873421473	-188.11501177965	-147.838757443416	-0.777279256668407
435	1.45113705136	0.00342461856158745	0.13422458667798	1.12162238293207e-05	56.4334388252553	0.36965873421473	-187.535932380997	-147.838757443416	-0.198199858015869
436	1.45113705136	0.00346608047611117	0.13422458667798	1.12162238293207e-05	57.1166794182654	0.36965873421473	-187.337981517427	-147.838757443416	-0.000248994445428252
437	1.45113705136	0.00350804437073139	0.13422458667798	1.12162238293207e-05	57.8081920166266	0.36965873421473	-187.510130293202	-147.838757443416	-0.172397770220414
438	1.45113705136	0.00355051632292956	0.13422458667798	1.12162238293207e-05	58.5080767696467	0.36965873421473	-188.041571487556	-147.838757443416	-0.70383896457497
439	1.45113705136	0.00359350248376732	0.13422458667798	1.12162238293207e-05	59.2164350391429	0.36965873421473	-188.92171626538	-147.838757443416	-1.58398374239914
440	1.45113705136	0.00363700907877734	0.13422458667798	1.12162238293207e-05	59.9333694141218	0.36965873421473	-190.140190914273	-147.838757443416	-2.80245839129202
441	1.45113705136	0.00368104240886487	0.13422458667798	1.12162238293207e-05	60.6589837256366	0.36965873421473	-191.686833594576	-147.838757443416	-4.34910107159521
442	1.45113705136	0.00372560885122038	0.13422458667798	1.12162238293207e-05	61.3933830618251	0.36965873421473	-193.551691129222	-147.838757443416	-6.21395860624034
443	1.45113705136	0.00377071486024304	0.13422458667798	1.12162238293207e-05	62.1366737831286	0.36965873421473	-195.725015823904	-147.838757443416	-8.38728330092272
444	1.45113705136	0.00381636696847558	0.13422458667798	1.12162238293207e-05	62.8889635376964	0.36965873421473	-198.197262281785	-147.838757443416	-10.8595297588035
445	1.45113705136	0.0038625717875503	0.13422458667798	1.12162238293207e-05	63.6503612769754	0.36965873421473	-200.959084309114	-147.838757443416	-13.6213517861324
446	1.45113705136	0.00390933600914669	0.13422458667798	1.12162238293207e-05	64.4209772714898	0.36965873421473	-204.001331770793	-147.838757443416	-16.6635992478114
447	1.45113705136	0.00395666640596047	0.13422458667798	1.12162238293207e-05	65.2009231268108	0.36965873421473	-207.315047541633	-147.838757443416	-19.977315018652
448	1.45113705136	0.00400456983268452	0.13422458667798	1.12162238293207e-05	65.9903117997201	0.36965873421473	-210.891464455228	-147.838757443416	-23.5537319322466
449	1.45113705136	0.00405305322700161	0.13422458667798	1.12162238293207e-05	66.789257614569	0.36965873421473	-214.722002261609	-147.838757443416	-27.3842697386281
450	1.45113705136	0.00410212361058913	0.13422458667798	1.12162238293207e-05	67.5978762798356	0.36965873421473	-218.798264668731	-147.838757443416	-31.4605321457493
451	1.45113705136	0.00415178809013607	0.13422458667798	1.12162238293207e-05	68.4162849048829	0.36965873421473	-223.11203635874	-147.838757443416	-35.7743038357585
452	1.45113705136	0.00420205385837218	0.13422458667798	1.12162238293207e-05	69.2446020169184	0.36965873421473	-227.655280063569	-147.838757443416	-40.3175475405878
453	1.45113705136	0.00425292819510975	0.13422458667798	1.12162238293207e-05	70.0829475781607	0.36965873421473	-232.420133667474	-147.838757443416	-45.0824011444929
454	1.45113705136	0.00430441846829785	0.13422458667798	1.12162238293207e-05	70.9314430032131	0.36965873421473	-237.39890731679	-147.838757443416	-50.0611747938092
455	1.45113705136	0.00435653213508946	0.13422458667798	1.12162238293207e-05	71.7902111766474	0.36965873421473	-242.584080597793	-147.838757443416	-55.246348074812
456	1.45113705136	0.00440927674292141	0.13422458667798	1.12162238293207e-05	72.6593764708012	0.36965873421473	-247.968299708213	-147.838757443416	-60.6305671852315
457	1.45113705136	0.00446265993060749	0.13422458667798	1.12162238293207e-05	73.5390647637897	0.36965873421473	-253.544374671765	-147.838757443416	-66.2066421487834
458	1.45113705136	0.00451668942944474	0.13422458667798	1.12162238293207e-05	74.4294034577369	0.36965873421473	-259.305276600237	-147.838757443416	-71.9675440772553
459	1.45113705136	0.00457137306433313	0.13422458667798	1.12162238293207e-05	75.3305214972263	0.36965873421473	-265.244134946319	-147.838757443416	-77.9064024233376
460	1.45113705136	0.00462671875490884	0.13422458667798	1.12162238293207e-05	76.2425493879756	0.36965873421473	-271.354234837054	-147.838757443416	-84.0165023140726
461	1.45113705136	0.00468273451669121	0.13422458667798	1.12162238293207e-05	77.1656192157377	0.36965873421473	-277.629014375911	-147.838757443416	-90.2912818529294
462	1.45113705136	0.0047394284622436	0.13422458667798	1.12162238293207e-05	78.0998646654295	0.36965873421473	-284.062062047713	-147.838757443416	-96.7243295247317
463	1.45113705136	0.00479680880234833	0.13422458667798	1.12162238293207e-05	79.0454210404939	0.36965873421473	-290.647114077001	-147.838757443416	-103.30938155402
464	1.45113705136	0.00485488384719579	0.13422458667798	1.12162238293207e-05	80.0024252824944	0.36965873421473	-297.378051887965	-147.838757443416	-110.040319364984
465	1.45113705136	0.00491366200758797	0.13422458667798	1.12162238293207e-05	80.9710159909487	0.36965873421473	-304.248899544706	-147.838757443416	-116.911167021724
466	1.45113705136	0.00497315179615662	0.13422458667798	1.12162238293207e-05	81.9513334434009	0.36965873421473	-311.253821232705	-147.838757443416	-123.916088709724
467	1.45113705136	0.00503336182859602	0.13422458667798	1.12162238293207e-05	82.9435196157379	0.36965873421473	-318.387118798099	-147.838757443416	-131.049386275117
468	1.45113705136	0.00509430082491084	0.13422458667798	1.12162238293207e-05	83.947718202751	0.36965873421473	-325.643229269714	-147.838757443416	-138.305496746732
469	1.45113705136	0.00515597761067898	0.13422458667798	1.12162238293207e-05	84.9640746389466	0.36965873421473	-333.016722457833	-147.838757443416	-145.678989934851
470	1.45113705136	0.00521840111832975	0.13422458667798	1.12162238293207e-05	85.9927361196093	0.36965873421473	-340.502298549458	-147.838757443416	-153.164566026477
471	1.45113705136	0.00528158038843754	0.13422458667798	1.12162238293207e-05	87.0338516221194	0.36965873421473	-348.094785751309	-147.838757443416	-160.757053228328
472	1.45113705136	0.00534552457103115	0.13422458667798	1.12162238293207e-05	88.087571927529	0.36965873421473	-355.789137956628	-147.838757443416	-168.451405433647
473	1.45113705136	0.00541024292691889	0.13422458667798	1.12162238293207e-05	89.1540496423986	0.36965873421473	-363.580432443065	-147.838757443416	-176.242699920083
474	1.45113705136	0.00547574482902985	0.13422458667798	1.12162238293207e-05	90.2334392208992	0.36965873421473	-371.463867605722	-147.838757443416	-184.126135082741
475	1.45113705136	0.00554203976377136	0.13422458667798	1.12162238293207e-05	91.3258969871809	0.36965873421473	-379.434760705801	-147.838757443416	-192.097028182819
476	1.45113705136	0.00300000109096	0.134224442722508	1.13601793011148e-05	49.4362729739784	0.374403147155881	-223.360153919843	-147.838757443416	-36.0224213968613
477	1.45113705136	0.00303632215462521	0.134224442722508	1.13601793011148e-05	50.0347987623419	0.374403147155881	-217.763788880955	-147.838757443416	-30.4260563579737
478	1.45113705136	0.00307308295801909	0.134224442722508	1.13601793011148e-05	50.6405709124919	0.374403147155881	-212.686285025964	-147.838757443416	-25.3485525029828
479	1.45113705136	0.00311028882507795	0.134224442722508	1.13601793011148e-05	51.2536771562521	0.374403147155881	-208.113934932335	-147.838757443416	-20.7762024093536
480	1.45113705136	0.00314794514419505	0.134224442722508	1.13601793011148e-05	51.8742062876174	0.374403147155881	-204.033290915017	-147.838757443416	-16.6955583920353
481	1.45113705136	0.00318605736900104	0.134224442722508	1.13601793011148e-05	52.5022481756127	0.374403147155881	-200.431161449989	-147.838757443416	-13.0934289270081
482	1.45113705136	0.00322463101915377	0.134224442722508	1.13601793011148e-05	53.1378937773091	0.374403147155881	-197.294607677497	-147.838757443416	-9.95687515451573
483	1.45113705136	0.00326367168113767	0.134224442722508	1.13601793011148e-05	53.7812351509961	0.374403147155881	-194.610939847131	-147.838757443416	-7.27320732414955
484	1.45113705136	0.00330318500907282	0.134224442722508	1.13601793011148e-05	54.4323654695146	0.374403147155881	-192.367713867628	-147.838757443416	-5.02998134464724
485	1.45113705136	0.00334317672553387	0.134224442722508	1.13601793011148e-05	55.0913790337509	0.374403147155881	-190.552727815928	-147.838757443416	-3.2149952929467
486	1.45113705136	0.00338365262237872	0.134224442722508	1.13601793011148e-05	55.7583712862932	0.374403147155881	-189.154018505651	-147.838757443416	-1.8162859826698
487	1.45113705136	0.00342461856158745	0.134224442722508	1.13601793011148e-05	56.4334388252553	0.374403147155881	-188.159858065075	-147.838757443416	-0.822125542094
488	1.45113705136	0.00346608047611117	0.134224442722508	1.13601793011148e-05	57.1166794182654	0.374403147155881	-187.558750535536	-147.838757443416	-0.22101801255485
489	1.45113705136	0.00350804437073139	0.134224442722508	1.13601793011148e-05	57.8081920166266	0.374403147155881	-187.339428503707	-147.838757443416	-0.00169598072534427
490	1.45113705136	0.00355051632292956	0.134224442722508	1.13601793011148e-05	58.5080767696467	0.374403147155881	-187.49084976525	-147.838757443416	-0.153117242269218
491	1.45113705136	0.00359350248376732	0.134224442722508	1.13601793011148e-05	59.2164350391429	0.374403147155881	-188.002193985449	-147.838757443416	-0.664461462467443
492	1.45113705136	0.00363700907877734	0.134224442722508	1.13601793011148e-05	59.9333694141218	0.374403147155881	-188.862859421235	-147.838757443416	-1.5251268982538
493	1.45113705136	0.00368104240886487	0.134224442722508	1.13601793011148e-05	60.6589837256366	0.374403147155881	-190.062459630542	-147.838757443416	-2.72472710756119
494	1.45113705136	0.00372560885122038	0.134224442722508	1.13601793011148e-05	61.3933830618251	0.374403147155881	-191.590820247715	-147.838757443416	-4.25308772473363
495	1.45113705136	0.00377071486024304	0.134224442722508	1.13601793011148e-05	62.1366737831286	0.374403147155881	-193.437975767825	-147.838757443416	-6.10024324484402
496	1.45113705136	0.00381636696847558	0.134224442722508	1.13601793011148e-05	62.8889635376964	0.374403147155881	-195.594166340772	-147.838757443416	-8.25643381779082
497	1.45113705136	0.0038625717875503	0.134224442722508	1.13601793011148e-05	63.6503612769754	0.374403147155881	-198.049834627775	-147.838757443416	-10.7121021047933
498	1.45113705136	0.00390933600914669	0.134224442722508	1.13601793011148e-05	64.4209772714898	0.374403147155881	-200.795622651174	-147.838757443416	-13.457890128193
499	1.45113705136	0.00395666640596047	0.134224442722508	1.13601793011148e-05	65.2009231268108	0.374403147155881	-203.822368699417	-147.838757443416	-16.4846361764357
500	1.45113705136	0.00400456983268452	0.134224442722508	1.13601793011148e-05	65.9903117997201	0.374403147155881	-207.121104245656	-147.838757443416	-19.7833717226749
501	1.45113705136	0.00405305322700161	0.134224442722508	1.13601793011148e-05	66.789257614569	0.374403147155881	-210.683050891908	-147.838757443416	-23.3453183689271
502	1.45113705136	0.00410212361058913	0.134224442722508	1.13601793011148e-05	67.5978762798356	0.374403147155881	-214.499617365247	-147.838757443416	-27.1618848422659
503	1.45113705136	0.00415178809013607	0.134224442722508	1.13601793011148e-05	68.4162849048829	0.374403147155881	-218.562396502122	-147.838757443416	-31.224663979141
504	1.45113705136	0.00420205385837218	0.134224442722508	1.13601793011148e-05	69.2446020169184	0.374403147155881	-222.863162302354	-147.838757443416	-35.5254297793726
505	1.45113705136	0.00425292819510975	0.134224442722508	1.13601793011148e-05	70.0829475781607	0.374403147155881	-227.393866986735	-147.838757443416	-40.0561344637536
506	1.45113705136	0.00430441846829785	0.134224442722508	1.13601793011148e-05	70.9314430032131	0.374403147155881	-232.146638101083	-147.838757443416	-44.808905578102
507	1.45113705136	0.00435653213508946	0.134224442722508	1.13601793011148e-05	71.7902111766474	0.374403147155881	-237.113775626873	-147.838757443416	-49.7760431038914
508	1.45113705136	0.00440927674292141	0.134224442722508	1.13601793011148e-05	72.6593764708012	0.374403147155881	-242.287749150186	-147.838757443416	-54.9500166272046
509	1.45113705136	0.00446265993060749	0.134224442722508	1.13601793011148e-05	73.5390647637897	0.374403147155881	-247.661195040506	-147.838757443416	-60.3234625175246
510	1.45113705136	0.00451668942944474	0.134224442722508	1.13601793011148e-05	74.4294034577369	0.374403147155881	-253.22691366158	-147.838757443416	-65.8891811385984
511	1.45113705136	0.00457137306433313	0.134224442722508	1.13601793011148e-05	75.3305214972263	0.374403147155881	-258.977866616566	-147.838757443416	-71.6401340935845
512	1.45113705136	0.00462671875490884	0.134224442722508	1.13601793011148e-05	76.2425493879756	0.374403147155881	-264.907174032298	-147.838757443416	-77.5694415093167
513	1.45113705136	0.00468273451669121	0.134224442722508	1.13601793011148e-05	77.1656192157377	0.374403147155881	-271.008111842326	-147.838757443416	-83.6703793193446
514	1.45113705136	0.0047394284622436	0.134224442722508	1.13601793011148e-05	78.0998646654295	0.374403147155881	-277.274109146209	-147.838757443416	-89.9363766232273
515	1.45113705136	0.00479680880234833	0.134224442722508	1.13601793011148e-05	79.0454210404939	0.374403147155881	-283.698745556758	-147.838757443416	-96.3610130337765
516	1.45113705136	0.00485488384719579	0.134224442722508	1.13601793011148e-05	80.0024252824944	0.374403147155881	-290.27574859641	-147.838757443416	-102.938016073429
517	1.45113705136	0.00491366200758797	0.134224442722508	1.13601793011148e-05	80.9710159909487	0.374403147155881	-296.99899113318	-147.838757443416	-109.661258610198
518	1.45113705136	0.00497315179615662	0.134224442722508	1.13601793011148e-05	81.9513334434009	0.374403147155881	-303.862488826679	-147.838757443416	-116.524756303697
519	1.45113705136	0.00503336182859602	0.134224442722508	1.13601793011148e-05	82.9435196157379	0.374403147155881	-310.860397611919	-147.838757443416	-123.522665088938
520	1.45113705136	0.00509430082491084	0.134224442722508	1.13601793011148e-05	83.947718202751	0.374403147155881	-317.987011224614	-147.838757443416	-130.649278701632
521	1.45113705136	0.00515597761067898	0.134224442722508	1.13601793011148e-05	84.9640746389466	0.374403147155881	-325.236758735962	-147.838757443416	-137.899026212981
522	1.45113705136	0.00521840111832975	0.134224442722508	1.13601793011148e-05	85.9927361196093	0.374403147155881	-332.60420213826	-147.838757443416	-145.266469615279
523	1.45113705136	0.00528158038843754	0.134224442722508	1.13601793011148e-05	87.0338516221194	0.374403147155881	-340.084033947613	-147.838757443416	-152.746301424631
524	1.45113705136	0.00534552457103115	0.134224442722508	1.13601793011148e-05	88.087571927529	0.374403147155881	-347.671074830054	-147.838757443416	-160.333342307073
525	1.45113705136	0.00541024292691889	0.134224442722508	1.13601793011148e-05	89.1540496423986	0.374403147155881	-355.360271292797	-147.838757443416	-168.022538769816
526	1.45113705136	0.00547574482902985	0.134224442722508	1.13601793011148e-05	90.2334392208992	0.374403147155881	-363.146693352202	-147.838757443416	-175.808960829221
527	1.45113705136	0.00554203976377136	0.134224442722508	1.13601793011148e-05	91.3258969871809	0.374403147155881	-371.025532275089	-147.838757443416	-183.687799752108
528	1.45113705136	0.00560913733240279	0.134224442722508	1.13601793011148e-05	92.431581158013	0.374403147155881	-378.992098337505	-147.838757443416	-191.654365814524
529	1.45113705136	0.00300000109096	0.134224296919429	1.15059823802832e-05	49.4362729739784	0.379208452623226	-229.856507622986	-147.838757443416	-42.5187751000049
530	1.45113705136	0.00303632215462521	0.134224296919429	1.15059823802832e-05	50.0347987623419	0.379208452623226	-223.696252322174	-147.838757443416	-36.3585197991924
531	1.45113705136	0.00307308295801909	0.134224296919429	1.15059823802832e-05	50.6405709124919	0.379208452623226	-218.069662418333	-147.838757443416	-30.7319298953516
532	1.45113705136	0.00311028882507795	0.134224296919429	1.15059823802832e-05	51.2536771562521	0.379208452623226	-212.962751380634	-147.838757443416	-25.6250188576523
533	1.45113705136	0.00314794514419505	0.134224296919429	1.15059823802832e-05	51.8742062876174	0.379208452623226	-208.361796192476	-147.838757443416	-21.0240636694944
534	1.45113705136	0.00318605736900104	0.134224296919429	1.15059823802832e-05	52.5022481756127	0.379208452623226	-204.253333784698	-147.838757443416	-16.9156012617168
535	1.45113705136	0.00322463101915377	0.134224296919429	1.15059823802832e-05	53.1378937773091	0.379208452623226	-200.624157468788	-147.838757443416	-13.2864249458071
536	1.45113705136	0.00326367168113767	0.134224296919429	1.15059823802832e-05	53.7812351509961	0.379208452623226	-197.461313413281	-147.838757443416	-10.1235808903002
537	1.45113705136	0.00330318500907282	0.134224296919429	1.15059823802832e-05	54.4323654695146	0.379208452623226	-194.752097126155	-147.838757443416	-7.41436460317345
538	1.45113705136	0.00334317672553387	0.134224296919429	1.15059823802832e-05	55.0913790337509	0.379208452623226	-192.484049970866	-147.838757443416	-5.14631744788494
539	1.45113705136	0.00338365262237872	0.134224296919429	1.15059823802832e-05	55.7583712862932	0.379208452623226	-190.644955690368	-147.838757443416	-3.30722316738684
540	1.45113705136	0.00342461856158745	0.134224296919429	1.15059823802832e-05	56.4334388252553	0.379208452623226	-189.222836971341	-147.838757443416	-1.88510444835993
541	1.45113705136	0.00346608047611117	0.134224296919429	1.15059823802832e-05	57.1166794182654	0.379208452623226	-188.205952014658	-147.838757443416	-0.868219491676427
542	1.45113705136	0.00350804437073139	0.134224296919429	1.15059823802832e-05	57.8081920166266	0.379208452623226	-187.582791136636	-147.838757443416	-0.245058613654692
543	1.45113705136	0.00355051632292956	0.134224296919429	1.15059823802832e-05	58.5080767696467	0.379208452623226	-187.342073413893	-147.838757443416	-0.00434089091140777
544	1.45113705136	0.00359350248376732	0.134224296919429	1.15059823802832e-05	59.2164350391429	0.379208452623226	-187.472743311839	-147.838757443416	-0.135010788857471
545	1.45113705136	0.00363700907877734	0.134224296919429	1.15059823802832e-05	59.9333694141218	0.379208452623226	-187.963967374875	-147.838757443416	-0.626234851893969
546	1.45113705136	0.00368104240886487	0.134224296919429	1.15059823802832e-05	60.6589837256366	0.379208452623226	-188.805130930035	-147.838757443416	-1.46739840705413
547	1.45113705136	0.00372560885122038	0.134224296919429	1.15059823802832e-05	61.3933830618251	0.379208452623226	-189.985834806459	-147.838757443416	-2.64810228347778
548	1.45113705136	0.00377071486024304	0.134224296919429	1.15059823802832e-05	62.1366737831286	0.379208452623226	-191.495892104635	-147.838757443416	-4.15815958165331
549	1.45113705136	0.00381636696847558	0.134224296919429	1.15059823802832e-05	62.8889635376964	0.379208452623226	-193.325324970938	-147.838757443416	-5.98759244795656
550	1.45113705136	0.0038625717875503	0.134224296919429	1.15059823802832e-05	63.6503612769754	0.379208452623226	-195.464361395978	-147.838757443416	-8.12662887299666
551	1.45113705136	0.00390933600914669	0.134224296919429	1.15059823802832e-05	64.4209772714898	0.379208452623226	-197.903432075109	-147.838757443416	-10.5656995521276
552	1.45113705136	0.00395666640596047	0.134224296919429	1.15059823802832e-05	65.2009231268108	0.379208452623226	-200.633167253982	-147.838757443416	-13.2954347310006
553	1.45113705136	0.00400456983268452	0.134224296919429	1.15059823802832e-05	65.9903117997201	0.379208452623226	-203.644393620081	-147.838757443416	-16.3066610971
554	1.45113705136	0.00405305322700161	0.134224296919429	1.15059823802832e-05	66.789257614569	0.379208452623226	-206.928131238499	-147.838757443416	-19.5903987155179
555	1.45113705136	0.00410212361058913	0.134224296919429	1.15059823802832e-05	67.5978762798356	0.379208452623226	-210.475590483111	-147.838757443416	-23.1378579601296
556	1.45113705136	0.00415178809013607	0.134224296919429	1.15059823802832e-05	68.4162849048829	0.379208452623226	-214.278169024037	-147.838757443416	-26.940436501056
557	1.45113705136	0.00420205385837218	0.134224296919429	1.15059823802832e-05	69.2446020169184	0.379208452623226	-218.327448828903	-147.838757443416	-30.9897163059213
558	1.45113705136	0.00425292819510975	0.134224296919429	1.15059823802832e-05	70.0829475781607	0.379208452623226	-222.615193204372	-147.838757443416	-35.2774606813909
559	1.45113705136	0.00430441846829785	0.134224296919429	1.15059823802832e-05	70.9314430032131	0.379208452623226	-227.133343852009	-147.838757443416	-39.7956113290275
560	1.45113705136	0.00435653213508946	0.134224296919429	1.15059823802832e-05	71.7902111766474	0.379208452623226	-231.874017964874	-147.838757443416	-44.5362854418927
561	1.45113705136	0.00440927674292141	0.134224296919429	1.15059823802832e-05	72.6593764708012	0.379208452623226	-236.829505351896	-147.838757443416	-49.4917728289147
562	1.45113705136	0.00446265993060749	0.134224296919429	1.15059823802832e-05	73.5390647637897	0.379208452623226	-241.992265590874	-147.838757443416	-54.6545330678928
563	1.45113705136	0.00451668942944474	0.134224296919429	1.15059823802832e-05	74.4294034577369	0.379208452623226	-247.354925212916	-147.838757443416	-60.0171926899347
564	1.45113705136	0.00457137306433313	0.134224296919429	1.15059823802832e-05	75.3305214972263	0.379208452623226	-252.910274905327	-147.838757443416	-65.572542382346
565	1.45113705136	0.00462671875490884	0.134224296919429	1.15059823802832e-05	76.2425493879756	0.379208452623226	-258.651266770146	-147.838757443416	-71.3135342471651
566	1.45113705136	0.00468273451669121	0.134224296919429	1.15059823802832e-05	77.1656192157377	0.379208452623226	-264.571011575812	-147.838757443416	-77.2332790528308
567	1.45113705136	0.0047394284622436	0.134224296919429	1.15059823802832e-05	78.0998646654295	0.379208452623226	-270.662776081124	-147.838757443416	-83.3250435581431
568	1.45113705136	0.00479680880234833	0.134224296919429	1.15059823802832e-05	79.0454210404939	0.379208452623226	-276.919980348845	-147.838757443416	-89.5822478258633
569	1.45113705136	0.00485488384719579	0.134224296919429	1.15059823802832e-05	80.0024252824944	0.379208452623226	-283.336195123848	-147.838757443416	-95.9984626008663
570	1.45113705136	0.00491366200758797	0.134224296919429	1.15059823802832e-05	80.9710159909487	0.379208452623226	-289.905139213079	-147.838757443416	-102.567406690097
571	1.45113705136	0.00497315179615662	0.134224296919429	1.15059823802832e-05	81.9513334434009	0.379208452623226	-296.620676919294	-147.838757443416	-109.282944396313
572	1.45113705136	0.00503336182859602	0.134224296919429	1.15059823802832e-05	82.9435196157379	0.379208452623226	-303.476815495582	-147.838757443416	-116.139082972601
573	1.45113705136	0.00509430082491084	0.134224296919429	1.15059823802832e-05	83.947718202751	0.379208452623226	-310.467702609662	-147.838757443416	-123.12997008668
574	1.45113705136	0.00515597761067898	0.134224296919429	1.15059823802832e-05	84.9640746389466	0.379208452623226	-317.587623882864	-147.838757443416	-130.249891359883
575	1.45113705136	0.00521840111832975	0.134224296919429	1.15059823802832e-05	85.9927361196093	0.379208452623226	-324.831000420556	-147.838757443416	-137.493267897575
576	1.45113705136	0.00528158038843754	0.134224296919429	1.15059823802832e-05	87.0338516221194	0.379208452623226	-332.192386390001	-147.838757443416	-144.85465386702
577	1.45113705136	0.00534552457103115	0.134224296919429	1.15059823802832e-05	88.087571927529	0.379208452623226	-339.666466626048	-147.838757443416	-152.328734103066
578	1.45113705136	0.00541024292691889	0.134224296919429	1.15059823802832e-05	89.1540496423986	0.379208452623226	-347.248054252181	-147.838757443416	-159.910321729199
579	1.45113705136	0.00547574482902985	0.134224296919429	1.15059823802832e-05	90.2334392208992	0.379208452623226	-354.932088372647	-147.838757443416	-167.594355849666
580	1.45113705136	0.00554203976377136	0.134224296919429	1.15059823802832e-05	91.3258969871809	0.379208452623226	-362.713631738035	-147.838757443416	-175.375899215054
581	1.45113705136	0.00560913733240279	0.134224296919429	1.15059823802832e-05	92.431581158013	0.379208452623226	-370.5878684856	-147.838757443416	-183.250135962619
582	1.45113705136	0.00567704725242615	0.134224296919429	1.15059823802832e-05	93.550651865698	0.379208452623226	-378.55010188953	-147.838757443416	-191.212369366549
583	1.45113705136	0.00300000109096	0.134224149245029	1.16536567800824e-05	49.4362729739784	0.384075432146492	-236.96538762009	-147.838757443416	-49.6276550971088
584	1.45113705136	0.00303632215462521	0.134224149245029	1.16536567800824e-05	50.0347987623419	0.384075432146492	-230.22527030349	-147.838757443416	-42.8875377805089
585	1.45113705136	0.00307308295801909	0.134224149245029	1.16536567800824e-05	50.6405709124919	0.384075432146492	-224.03392240213	-147.838757443416	-36.6961898791487
586	1.45113705136	0.00311028882507795	0.134224149245029	1.16536567800824e-05	51.2536771562521	0.384075432146492	-218.377074227668	-147.838757443416	-31.0393417046871
587	1.45113705136	0.00314794514419505	0.134224149245029	1.16536567800824e-05	51.8742062876174	0.384075432146492	-213.240723420458	-147.838757443416	-25.9029908974771
588	1.45113705136	0.00318605736900104	0.134224149245029	1.16536567800824e-05	52.5022481756127	0.384075432146492	-208.61113136413	-147.838757443416	-21.2733988411492
589	1.45113705136	0.00322463101915377	0.134224149245029	1.16536567800824e-05	53.1378937773091	0.384075432146492	-204.47481958085	-147.838757443416	-17.1370870578685
590	1.45113705136	0.00326367168113767	0.134224149245029	1.16536567800824e-05	53.7812351509961	0.384075432146492	-200.818566206202	-147.838757443416	-13.4808336832211
591	1.45113705136	0.00330318500907282	0.134224149245029	1.16536567800824e-05	54.4323654695146	0.384075432146492	-197.62940243457	-147.838757443416	-10.2916699115885
592	1.45113705136	0.00334317672553387	0.134224149245029	1.16536567800824e-05	55.0913790337509	0.384075432146492	-194.894609015435	-147.838757443416	-7.55687649245374
593	1.45113705136	0.00338365262237872	0.134224149245029	1.16536567800824e-05	55.7583712862932	0.384075432146492	-192.601712757023	-147.838757443416	-5.26398023404181
594	1.45113705136	0.00342461856158745	0.134224149245029	1.16536567800824e-05	56.4334388252553	0.384075432146492	-190.738483054854	-147.838757443416	-3.4007505318732
595	1.45113705136	0.00346608047611117	0.134224149245029	1.16536567800824e-05	57.1166794182654	0.384075432146492	-189.29292845272	-147.838757443416	-1.95519592973869
596	1.45113705136	0.00350804437073139	0.134224149245029	1.16536567800824e-05	57.8081920166266	0.384075432146492	-188.253293218033	-147.838757443416	-0.915560695051681
597	1.45113705136	0.00355051632292956	0.134224149245029	1.16536567800824e-05	58.5080767696467	0.384075432146492	-187.60805393348	-147.838757443416	-0.270321410498582
598	1.45113705136	0.00359350248376732	0.134224149245029	1.16536567800824e-05	59.2164350391429	0.384075432146492	-187.345916140126	-147.838757443416	-0.00818361714482307
599	1.45113705136	0.00363700907877734	0.134224149245029	1.16536567800824e-05	59.9333694141218	0.384075432146492	-187.455810971092	-147.838757443416	-0.118078448111191
600	1.45113705136	0.00368104240886487	0.134224149245029	1.16536567800824e-05	60.6589837256366	0.384075432146492	-187.926891837968	-147.838757443416	-0.589159314986318
601	1.45113705136	0.00372560885122038	0.134224149245029	1.16536567800824e-05	61.3933830618251	0.384075432146492	-188.748531128513	-147.838757443416	-1.41079860553145
602	1.45113705136	0.00377071486024304	0.134224149245029	1.16536567800824e-05	62.1366737831286	0.384075432146492	-189.910316931433	-147.838757443416	-2.5725844084518
603	1.45113705136	0.00381636696847558	0.134224149245029	1.16536567800824e-05	62.8889635376964	0.384075432146492	-191.402049798286	-147.838757443416	-4.06431727530435
604	1.45113705136	0.0038625717875503	0.134224149245029	1.16536567800824e-05	63.6503612769754	0.384075432146492	-193.213739513129	-147.838757443416	-5.87600699014729
605	1.45113705136	0.00390933600914669	0.134224149245029	1.16536567800824e-05	64.4209772714898	0.384075432146492	-195.335601908038	-147.838757443416	-7.99786938505713
606	1.45113705136	0.00395666640596047	0.134224149245029	1.16536567800824e-05	65.2009231268108	0.384075432146492	-197.758055693237	-147.838757443416	-10.4203231702559
607	1.45113705136	0.00400456983268452	0.134224149245029	1.16536567800824e-05	65.9903117997201	0.384075432146492	-200.47171932389	-147.838757443416	-13.133986800909
608	1.45113705136	0.00405305322700161	0.134224149245029	1.16536567800824e-05	66.789257614569	0.384075432146492	-203.467407885822	-147.838757443416	-16.1296753628412
609	1.45113705136	0.00410212361058913	0.134224149245029	1.16536567800824e-05	67.5978762798356	0.384075432146492	-206.736130017729	-147.838757443416	-19.3983974947478
610	1.45113705136	0.00415178809013607	0.134224149245029	1.16536567800824e-05	68.4162849048829	0.384075432146492	-210.26908485539	-147.838757443416	-22.931352332409
611	1.45113705136	0.00420205385837218	0.134224149245029	1.16536567800824e-05	69.2446020169184	0.384075432146492	-214.057659008948	-147.838757443416	-26.7199264859664
612	1.45113705136	0.00425292819510975	0.134224149245029	1.16536567800824e-05	70.0829475781607	0.384075432146492	-218.093423562008	-147.838757443416	-30.7556910390267
613	1.45113705136	0.00430441846829785	0.134224149245029	1.16536567800824e-05	70.9314430032131	0.384075432146492	-222.368131117022	-147.838757443416	-35.0303985940409
614	1.45113705136	0.00435653213508946	0.134224149245029	1.16536567800824e-05	71.7902111766474	0.384075432146492	-226.873712844448	-147.838757443416	-39.5359803214669
615	1.45113705136	0.00440927674292141	0.134224149245029	1.16536567800824e-05	72.6593764708012	0.384075432146492	-231.602275577665	-147.838757443416	-44.2645430546836
616	1.45113705136	0.00446265993060749	0.134224149245029	1.16536567800824e-05	73.5390647637897	0.384075432146492	-236.546098948398	-147.838757443416	-49.2083664254169
617	1.45113705136	0.00451668942944474	0.134224149245029	1.16536567800824e-05	74.4294034577369	0.384075432146492	-241.697632510797	-147.838757443416	-54.3598999878159
618	1.45113705136	0.00457137306433313	0.134224149245029	1.16536567800824e-05	75.3305214972263	0.384075432146492	-247.049492949096	-147.838757443416	-59.7117604261148
619	1.45113705136	0.00462671875490884	0.134224149245029	1.16536567800824e-05	76.2425493879756	0.384075432146492	-252.594461268862	-147.838757443416	-65.2567287458805
620	1.45113705136	0.00468273451669121	0.134224149245029	1.16536567800824e-05	77.1656192157377	0.384075432146492	-258.325480048719	-147.838757443416	-70.9877475257381
621	1.45113705136	0.0047394284622436	0.134224149245029	1.16536567800824e-05	78.0998646654295	0.384075432146492	-264.235650710121	-147.838757443416	-76.89791818714
622	1.45113705136	0.00479680880234833	0.134224149245029	1.16536567800824e-05	79.0454210404939	0.384075432146492	-270.318230806675	-147.838757443416	-82.980498283694
623	1.45113705136	0.00485488384719579	0.134224149245029	1.16536567800824e-05	80.0024252824944	0.384075432146492	-276.566631369176	-147.838757443416	-89.2288988461951
624	1.45113705136	0.00491366200758797	0.134224149245029	1.16536567800824e-05	80.9710159909487	0.384075432146492	-282.974414260883	-147.838757443416	-95.6366817379021
625	1.45113705136	0.00497315179615662	0.134224149245029	1.16536567800824e-05	81.9513334434009	0.384075432146492	-289.535289569525	-147.838757443416	-102.197557046544
626	1.45113705136	0.00503336182859602	0.134224149245029	1.16536567800824e-05	82.9435196157379	0.384075432146492	-296.243113021599	-147.838757443416	-108.905380498618
627	1.45113705136	0.00509430082491084	0.134224149245029	1.16536567800824e-05	83.947718202751	0.384075432146492	-303.091883445741	-147.838757443416	-115.754150922759
628	1.45113705136	0.00515597761067898	0.134224149245029	1.16536567800824e-05	84.9640746389466	0.384075432146492	-310.075740246917	-147.838757443416	-122.738007723936
629	1.45113705136	0.00521840111832975	0.134224149245029	1.16536567800824e-05	85.9927361196093	0.384075432146492	-317.188960921369	-147.838757443416	-129.851228398387
630	1.45113705136	0.00528158038843754	0.134224149245029	1.16536567800824e-05	87.0338516221194	0.384075432146492	-324.425958597683	-147.838757443416	-137.088226074702
631	1.45113705136	0.00534552457103115	0.134224149245029	1.16536567800824e-05	88.087571927529	0.384075432146492	-331.781279610994	-147.838757443416	-144.443547088013
632	1.45113705136	0.00541024292691889	0.134224149245029	1.16536567800824e-05	89.1540496423986	0.384075432146492	-339.249601103016	-147.838757443416	-151.911868580035
633	1.45113705136	0.00547574482902985	0.134224149245029	1.16536567800824e-05	90.2334392208992	0.384075432146492	-346.825728656899	-147.838757443416	-159.487996133917
634	1.45113705136	0.00554203976377136	0.134224149245029	1.16536567800824e-05	91.3258969871809	0.384075432146492	-354.504593956401	-147.838757443416	-167.166861433419
635	1.45113705136	0.00560913733240279	0.134224149245029	1.16536567800824e-05	92.431581158013	0.384075432146492	-362.281252483663	-147.838757443416	-174.943519960681
636	1.45113705136	0.00567704725242615	0.134224149245029	1.16536567800824e-05	93.550651865698	0.384075432146492	-370.150881235139	-147.838757443416	-182.813148712157
637	1.45113705136	0.00574577935899341	0.134224149245029	1.16536567800824e-05	94.6832711812624	0.384075432146492	-378.108776485838	-147.838757443416	-190.771043962857
638	1.45113705136	0.00300000109096	0.134223999675291	1.18032265181182e-05	49.4362729739784	0.389004877286007	-244.704004463681	-147.838757443416	-57.3662719407002
639	1.45113705136	0.00303632215462521	0.134223999675291	1.18032265181182e-05	50.0347987623419	0.389004877286007	-237.36773174745	-147.838757443416	-50.0299992244691
640	1.45113705136	0.00307308295801909	0.134223999675291	1.18032265181182e-05	50.6405709124919	0.389004877286007	-230.595636551152	-147.838757443416	-43.2579040281707
641	1.45113705136	0.00311028882507795	0.134223999675291	1.18032265181182e-05	51.2536771562521	0.389004877286007	-224.373161972442	-147.838757443416	-37.0354294494609
642	1.45113705136	0.00314794514419505	0.134223999675291	1.18032265181182e-05	51.8742062876174	0.389004877286007	-218.686022282403	-147.838757443416	-31.3482897594222
643	1.45113705136	0.00318605736900104	0.134223999675291	1.18032265181182e-05	52.5022481756127	0.389004877286007	-213.520199283201	-147.838757443416	-26.1824667602195
644	1.45113705136	0.00322463101915377	0.134223999675291	1.18032265181182e-05	53.1378937773091	0.389004877286007	-208.861938734131	-147.838757443416	-21.5242062111502
645	1.45113705136	0.00326367168113767	0.134223999675291	1.18032265181182e-05	53.7812351509961	0.389004877286007	-204.697746751248	-147.838757443416	-17.3600142282667
646	1.45113705136	0.00330318500907282	0.134223999675291	1.18032265181182e-05	54.4323654695146	0.389004877286007	-201.014386275958	-147.838757443416	-13.6766537529766
647	1.45113705136	0.00334317672553387	0.134223999675291	1.18032265181182e-05	55.0913790337509	0.389004877286007	-197.798873517429	-147.838757443416	-10.4611409944482
648	1.45113705136	0.00338365262237872	0.134223999675291	1.18032265181182e-05	55.7583712862932	0.389004877286007	-195.038474449539	-147.838757443416	-7.70074192655738
649	1.45113705136	0.00342461856158745	0.134223999675291	1.18032265181182e-05	56.4334388252553	0.389004877286007	-192.720701315149	-147.838757443416	-5.38296879216796
650	1.45113705136	0.00346608047611117	0.134223999675291	1.18032265181182e-05	57.1166794182654	0.389004877286007	-190.833309154084	-147.838757443416	-3.49557663110318
651	1.45113705136	0.00350804437073139	0.134223999675291	1.18032265181182e-05	57.8081920166266	0.389004877286007	-189.36429235246	-147.838757443416	-2.02655982947908
652	1.45113705136	0.00355051632292956	0.134223999675291	1.18032265181182e-05	58.5080767696467	0.389004877286007	-188.301881229971	-147.838757443416	-0.964148706989363
653	1.45113705136	0.00359350248376732	0.134223999675291	1.18032265181182e-05	59.2164350391429	0.389004877286007	-187.634538627346	-147.838757443416	-0.296806104364805
654	1.45113705136	0.00363700907877734	0.134223999675291	1.18032265181182e-05	59.9333694141218	0.389004877286007	-187.350956536364	-147.838757443416	-0.013224013382569
655	1.45113705136	0.00368104240886487	0.134223999675291	1.18032265181182e-05	60.6589837256366	0.389004877286007	-187.440052750171	-147.838757443416	-0.102320227189921
656	1.45113705136	0.00372560885122038	0.134223999675291	1.18032265181182e-05	61.3933830618251	0.389004877286007	-187.890967536427	-147.838757443416	-0.553235013445374
657	1.45113705136	0.00377071486024304	0.134223999675291	1.18032265181182e-05	62.1366737831286	0.389004877286007	-188.693060327554	-147.838757443416	-1.35532780457288
658	1.45113705136	0.00381636696847558	0.134223999675291	1.18032265181182e-05	62.8889635376964	0.389004877286007	-189.835906463792	-147.838757443416	-2.49817394081037
659	1.45113705136	0.0038625717875503	0.134223999675291	1.18032265181182e-05	63.6503612769754	0.389004877286007	-191.30929393199	-147.838757443416	-3.97156140900915
660	1.45113705136	0.00390933600914669	0.134223999675291	1.18032265181182e-05	64.4209772714898	0.389004877286007	-193.103220151097	-147.838757443416	-5.76548762811581
661	1.45113705136	0.00395666640596047	0.134223999675291	1.18032265181182e-05	65.2009231268108	0.389004877286007	-195.207888772769	-147.838757443416	-7.87015624978812
662	1.45113705136	0.00400456983268452	0.134223999675291	1.18032265181182e-05	65.9903117997201	0.389004877286007	-197.613706525648	-147.838757443416	-10.2759740026668
663	1.45113705136	0.00405305322700161	0.134223999675291	1.18032265181182e-05	66.789257614569	0.389004877286007	-200.31128005503	-147.838757443416	-12.9735475320485
664	1.45113705136	0.00410212361058913	0.134223999675291	1.18032265181182e-05	67.5978762798356	0.389004877286007	-203.291412833845	-147.838757443416	-15.953680310864
665	1.45113705136	0.00415178809013607	0.134223999675291	1.18032265181182e-05	68.4162849048829	0.389004877286007	-206.545102067641	-147.838757443416	-19.2073695446597
666	1.45113705136	0.00420205385837218	0.134223999675291	1.18032265181182e-05	69.2446020169184	0.389004877286007	-210.063535634894	-147.838757443416	-22.7258031119127
667	1.45113705136	0.00425292819510975	0.134223999675291	1.18032265181182e-05	70.0829475781607	0.389004877286007	-213.838089086174	-147.838757443416	-26.5003565631923
668	1.45113705136	0.00430441846829785	0.134223999675291	1.18032265181182e-05	70.9314430032131	0.389004877286007	-217.860322606226	-147.838757443416	-30.5225900832447
669	1.45113705136	0.00435653213508946	0.134223999675291	1.18032265181182e-05	71.7902111766474	0.389004877286007	-222.121978084906	-147.838757443416	-34.7842455619248
670	1.45113705136	0.00440927674292141	0.134223999675291	1.18032265181182e-05	72.6593764708012	0.389004877286007	-226.614976153418	-147.838757443416	-39.2772436304367
671	1.45113705136	0.00446265993060749	0.134223999675291	1.18032265181182e-05	73.5390647637897	0.389004877286007	-231.331413274282	-147.838757443416	-43.9936807513004
672	1.45113705136	0.00451668942944474	0.134223999675291	1.18032265181182e-05	74.4294034577369	0.389004877286007	-236.263558885374	-147.838757443416	-48.9258263623924
673	1.45113705136	0.00457137306433313	0.134223999675291	1.18032265181182e-05	75.3305214972263	0.389004877286007	-241.403852513235	-147.838757443416	-54.0661199902534
674	1.45113705136	0.00462671875490884	0.134223999675291	1.18032265181182e-05	76.2425493879756	0.389004877286007	-246.744900988764	-147.838757443416	-59.4071684657829
675	1.45113705136	0.00468273451669121	0.134223999675291	1.18032265181182e-05	77.1656192157377	0.389004877286007	-252.279475620307	-147.838757443416	-64.9417430973263
676	1.45113705136	0.0047394284622436	0.134223999675291	1.18032265181182e-05	78.0998646654295	0.389004877286007	-258.00050946296	-147.838757443416	-70.6627769399784
677	1.45113705136	0.00479680880234833	0.134223999675291	1.18032265181182e-05	79.0454210404939	0.389004877286007	-263.901094569999	-147.838757443416	-76.563362047018
678	1.45113705136	0.00485488384719579	0.134223999675291	1.18032265181182e-05	80.0024252824944	0.389004877286007	-269.974479291297	-147.838757443416	-82.6367467683158
679	1.45113705136	0.00491366200758797	0.134223999675291	1.18032265181182e-05	80.9710159909487	0.389004877286007	-276.214065613516	-147.838757443416	-88.8763330905349
680	1.45113705136	0.00497315179615662	0.134223999675291	1.18032265181182e-05	81.9513334434009	0.389004877286007	-282.613406507764	-147.838757443416	-95.2756739847828
681	1.45113705136	0.00503336182859602	0.134223999675291	1.18032265181182e-05	82.9435196157379	0.389004877286007	-289.166203333356	-147.838757443416	-101.828470810375
682	1.45113705136	0.00509430082491084	0.134223999675291	1.18032265181182e-05	83.947718202751	0.389004877286007	-295.866303230578	-147.838757443416	-108.528570707596
683	1.45113705136	0.00515597761067898	0.134223999675291	1.18032265181182e-05	84.9640746389466	0.389004877286007	-302.707696606056	-147.838757443416	-115.369964083075
684	1.45113705136	0.00521840111832975	0.134223999675291	1.18032265181182e-05	85.9927361196093	0.389004877286007	-309.684514581924	-147.838757443416	-122.346782058943
685	1.45113705136	0.00528158038843754	0.134223999675291	1.18032265181182e-05	87.0338516221194	0.389004877286007	-316.791026524734	-147.838757443416	-129.453294001753
686	1.45113705136	0.00534552457103115	0.134223999675291	1.18032265181182e-05	88.087571927529	0.389004877286007	-324.021637574828	-147.838757443416	-136.683905051847
687	1.45113705136	0.00541024292691889	0.134223999675291	1.18032265181182e-05	89.1540496423986	0.389004877286007	-331.370886233868	-147.838757443416	-144.033153710887
688	1.45113705136	0.00547574482902985	0.134223999675291	1.18032265181182e-05	90.2334392208992	0.389004877286007	-338.833441941824	-147.838757443416	-151.495709418843
689	1.45113705136	0.00554203976377136	0.134223999675291	1.18032265181182e-05	91.3258969871809	0.389004877286007	-346.404102722765	-147.838757443416	-159.066370199784
690	1.45113705136	0.00560913733240279	0.134223999675291	1.18032265181182e-05	92.431581158013	0.389004877286007	-354.077792847413	-147.838757443416	-166.740060324431
691	1.45113705136	0.00567704725242615	0.134223999675291	1.18032265181182e-05	93.550651865698	0.389004877286007	-361.849560514791	-147.838757443416	-174.51182799181
692	1.45113705136	0.00574577935899341	0.134223999675291	1.18032265181182e-05	94.6832711812624	0.389004877286007	-369.714575576654	-147.838757443416	-182.376843053673
693	1.45113705136	0.00581534360633088	0.134223999675291	1.18032265181182e-05	95.8296031379298	0.389004877286007	-377.668127289449	-147.838757443416	-190.330394766468
694	1.45113705136	0.00300000109096	0.134223848185889	1.19547159202524e-05	49.4362729739784	0.39399758976144	-253.089913191216	-147.838757443416	-65.7521806682344
695	1.45113705136	0.00303632215462521	0.134223848185889	1.19547159202524e-05	50.0347987623419	0.39399758976144	-245.140865451773	-147.838757443416	-57.8031329287915
696	1.45113705136	0.00307308295801909	0.134223848185889	1.19547159202524e-05	50.6405709124919	0.39399758976144	-237.771711759735	-147.838757443416	-50.4339792367537
697	1.45113705136	0.00311028882507795	0.134223848185889	1.19547159202524e-05	51.2536771562521	0.39399758976144	-230.967603922181	-147.838757443416	-43.6298713992001
698	1.45113705136	0.00314794514419505	0.134223848185889	1.19547159202524e-05	51.8742062876174	0.39399758976144	-224.713968762488	-147.838757443416	-37.3762362395064
699	1.45113705136	0.00318605736900104	0.134223848185889	1.19547159202524e-05	52.5022481756127	0.39399758976144	-218.996504477167	-147.838757443416	-31.6587719541858
700	1.45113705136	0.00322463101915377	0.134223848185889	1.19547159202524e-05	53.1378937773091	0.39399758976144	-213.801177023444	-147.838757443416	-26.4634445004631
701	1.45113705136	0.00326367168113767	0.134223848185889	1.19547159202524e-05	53.7812351509961	0.39399758976144	-209.114216529706	-147.838757443416	-21.7764840067248
702	1.45113705136	0.00330318500907282	0.134223848185889	1.19547159202524e-05	54.4323654695146	0.39399758976144	-204.922113686276	-147.838757443416	-17.5843811632949
703	1.45113705136	0.00334317672553387	0.134223848185889	1.19547159202524e-05	55.0913790337509	0.39399758976144	-201.211616228451	-147.838757443416	-13.8738837054698
704	1.45113705136	0.00338365262237872	0.134223848185889	1.19547159202524e-05	55.7583712862932	0.39399758976144	-197.969725368544	-147.838757443416	-10.6319928455632
705	1.45113705136	0.00342461856158745	0.134223848185889	1.19547159202524e-05	56.4334388252553	0.39399758976144	-195.183692298771	-147.838757443416	-7.84595977579011
706	1.45113705136	0.00346608047611117	0.134223848185889	1.19547159202524e-05	57.1166794182654	0.39399758976144	-192.841014676611	-147.838757443416	-5.5032821536297
707	1.45113705136	0.00350804437073139	0.134223848185889	1.19547159202524e-05	57.8081920166266	0.39399758976144	-190.92943317059	-147.838757443416	-3.59170064760838
708	1.45113705136	0.00355051632292956	0.134223848185889	1.19547159202524e-05	58.5080767696467	0.39399758976144	-189.436928013398	-147.838757443416	-2.09919549041661
709	1.45113705136	0.00359350248376732	0.134223848185889	1.19547159202524e-05	59.2164350391429	0.39399758976144	-188.351715552621	-147.838757443416	-1.01398302963935
710	1.45113705136	0.00363700907877734	0.134223848185889	1.19547159202524e-05	59.9333694141218	0.39399758976144	-187.662244876265	-147.838757443416	-0.324512353283353
711	1.45113705136	0.00368104240886487	0.134223848185889	1.19547159202524e-05	60.6589837256366	0.39399758976144	-187.357194422977	-147.838757443416	-0.0194618999958038
712	1.45113705136	0.00372560885122038	0.134223848185889	1.19547159202524e-05	61.3933830618251	0.39399758976144	-187.425468626199	-147.838757443416	-0.0877361032180488
713	1.45113705136	0.00377071486024304	0.134223848185889	1.19547159202524e-05	62.1366737831286	0.39399758976144	-187.856194596156	-147.838757443416	-0.518462073174305
714	1.45113705136	0.00381636696847558	0.134223848185889	1.19547159202524e-05	62.8889635376964	0.39399758976144	-188.638718805218	-147.838757443416	-1.30098628223641
715	1.45113705136	0.0038625717875503	0.134223848185889	1.19547159202524e-05	63.6503612769754	0.39399758976144	-189.762603831943	-147.838757443416	-2.42487130896188
716	1.45113705136	0.00390933600914669	0.134223848185889	1.19547159202524e-05	64.4209772714898	0.39399758976144	-191.217625090096	-147.838757443416	-3.87989256711444
717	1.45113705136	0.00395666640596047	0.134223848185889	1.19547159202524e-05	65.2009231268108	0.39399758976144	-192.993767616106	-147.838757443416	-5.65603509312496
718	1.45113705136	0.00400456983268452	0.134223848185889	1.19547159202524e-05	65.9903117997201	0.39399758976144	-195.081222881505	-147.838757443416	-7.74349035852356
719	1.45113705136	0.00405305322700161	0.134223848185889	1.19547159202524e-05	66.789257614569	0.39399758976144	-197.470385601278	-147.838757443416	-10.1326530782972
720	1.45113705136	0.00410212361058913	0.134223848185889	1.19547159202524e-05	67.5978762798356	0.39399758976144	-200.151850622729	-147.838757443416	-12.8141180997482
721	1.45113705136	0.00415178809013607	0.134223848185889	1.19547159202524e-05	68.4162849048829	0.39399758976144	-203.116409783717	-147.838757443416	-15.778677260736
722	1.45113705136	0.00420205385837218	0.134223848185889	1.19547159202524e-05	69.2446020169184	0.39399758976144	-206.355048847734	-147.838757443416	-19.0173163247528
723	1.45113705136	0.00425292819510975	0.134223848185889	1.19547159202524e-05	70.0829475781607	0.39399758976144	-209.858944436593	-147.838757443416	-22.5212119136122
724	1.45113705136	0.00430441846829785	0.134223848185889	1.19547159202524e-05	70.9314430032131	0.39399758976144	-213.619461014867	-147.838757443416	-26.2817284918856
725	1.45113705136	0.00435653213508946	0.134223848185889	1.19547159202524e-05	71.7902111766474	0.39399758976144	-217.628147867799	-147.838757443416	-30.290415344818
726	1.45113705136	0.00440927674292141	0.134223848185889	1.19547159202524e-05	72.6593764708012	0.39399758976144	-221.876736156351	-147.838757443416	-34.5390036333702
727	1.45113705136	0.00446265993060749	0.134223848185889	1.19547159202524e-05	73.5390647637897	0.39399758976144	-226.357135961181	-147.838757443416	-39.0194034382002
728	1.45113705136	0.00451668942944474	0.134223848185889	1.19547159202524e-05	74.4294034577369	0.39399758976144	-231.061433376512	-147.838757443416	-43.7237008535303
729	1.45113705136	0.00457137306433313	0.134223848185889	1.19547159202524e-05	75.3305214972263	0.39399758976144	-235.981887626462	-147.838757443416	-48.6441551034804
730	1.45113705136	0.00462671875490884	0.134223848185889	1.19547159202524e-05	76.2425493879756	0.39399758976144	-241.110928206937	-147.838757443416	-53.7731956839561
731	1.45113705136	0.00468273451669121	0.134223848185889	1.19547159202524e-05	77.1656192157377	0.39399758976144	-246.441152076412	-147.838757443416	-59.1034195534303
732	1.45113705136	0.0047394284622436	0.134223848185889	1.19547159202524e-05	78.0998646654295	0.39399758976144	-251.965320846008	-147.838757443416	-64.6275883230264
733	1.45113705136	0.00479680880234833	0.134223848185889	1.19547159202524e-05	79.0454210404939	0.39399758976144	-257.676358032448	-147.838757443416	-70.3386255094665
734	1.45113705136	0.00485488384719579	0.134223848185889	1.19547159202524e-05	80.0024252824944	0.39399758976144	-263.567346314143	-147.838757443416	-76.2296137911617
735	1.45113705136	0.00491366200758797	0.134223848185889	1.19547159202524e-05	80.9710159909487	0.39399758976144	-269.631524828845	-147.838757443416	-82.2937923058635
736	1.45113705136	0.00497315179615662	0.134223848185889	1.19547159202524e-05	81.9513334434009	0.39399758976144	-275.86228650657	-147.838757443416	-88.5245539835887
737	1.45113705136	0.00503336182859602	0.134223848185889	1.19547159202524e-05	82.9435196157379	0.39399758976144	-282.253175426391	-147.838757443416	-94.9154429034097
738	1.45113705136	0.00509430082491084	0.134223848185889	1.19547159202524e-05	83.947718202751	0.39399758976144	-288.7978841968	-147.838757443416	-101.460151673818
739	1.45113705136	0.00515597761067898	0.134223848185889	1.19547159202524e-05	84.9640746389466	0.39399758976144	-295.490251377458	-147.838757443416	-108.152518854477
740	1.45113705136	0.00521840111832975	0.134223848185889	1.19547159202524e-05	85.9927361196093	0.39399758976144	-302.324258929235	-147.838757443416	-114.986526406254
741	1.45113705136	0.00528158038843754	0.134223848185889	1.19547159202524e-05	87.0338516221194	0.39399758976144	-309.294029694924	-147.838757443416	-121.956297171942
742	1.45113705136	0.00534552457103115	0.134223848185889	1.19547159202524e-05	88.087571927529	0.39399758976144	-316.393824899627	-147.838757443416	-129.056092376646
743	1.45113705136	0.00541024292691889	0.134223848185889	1.19547159202524e-05	89.1540496423986	0.39399758976144	-323.618041697249	-147.838757443416	-136.280309174268
744	1.45113705136	0.00547574482902985	0.134223848185889	1.19547159202524e-05	90.2334392208992	0.39399758976144	-330.961210729438	-147.838757443416	-143.623478206457
745	1.45113705136	0.00554203976377136	0.134223848185889	1.19547159202524e-05	91.3258969871809	0.39399758976144	-338.417993736162	-147.838757443416	-151.080261213181
746	1.45113705136	0.00560913733240279	0.134223848185889	1.19547159202524e-05	92.431581158013	0.39399758976144	-345.983181175892	-147.838757443416	-158.645448652911
747	1.45113705136	0.00567704725242615	0.134223848185889	1.19547159202524e-05	93.550651865698	0.39399758976144	-353.651689895662	-147.838757443416	-166.31395737268
748	1.45113705136	0.00574577935899341	0.134223848185889	1.19547159202524e-05	94.6832711812624	0.39399758976144	-361.418560801307	-147.838757443416	-174.080828278325
749	1.45113705136	0.00581534360633088	0.134223848185889	1.19547159202524e-05	95.8296031379298	0.39399758976144	-369.278956597787	-147.838757443416	-181.941224074806
750	1.45113705136	0.00588575006918088	0.134223848185889	1.19547159202524e-05	96.9898137548769	0.39399758976144	-377.228159521648	-147.838757443416	-189.890426998667
751	1.45113705136	0.00300000109096	0.134223694752184	1.2108149624559e-05	49.4362729739784	0.399054381582191	-263.144057046913	-147.838757443416	-75.8063245239318
752	1.45113705136	0.00303632215462521	0.134223694752184	1.2108149624559e-05	50.0347987623419	0.399054381582191	-253.562244939967	-147.838757443416	-66.2245124169858
753	1.45113705136	0.00307308295801909	0.134223694752184	1.2108149624559e-05	50.6405709124919	0.399054381582191	-245.579395079985	-147.838757443416	-58.241662557004
754	1.45113705136	0.00311028882507795	0.134223694752184	1.2108149624559e-05	51.2536771562521	0.399054381582191	-238.177324972872	-147.838757443416	-50.8395924498909
755	1.45113705136	0.00314794514419505	0.134223694752184	1.2108149624559e-05	51.8742062876174	0.399054381582191	-231.341169911786	-147.838757443416	-44.0034373888047
756	1.45113705136	0.00318605736900104	0.134223694752184	1.2108149624559e-05	52.5022481756127	0.399054381582191	-225.056340429001	-147.838757443416	-37.7186079060193
757	1.45113705136	0.00322463101915377	0.134223694752184	1.2108149624559e-05	53.1378937773091	0.399054381582191	-219.308518640348	-147.838757443416	-31.9707861173665
758	1.45113705136	0.00326367168113767	0.134223694752184	1.2108149624559e-05	53.7812351509961	0.399054381582191	-214.083654644026	-147.838757443416	-26.7459221210447
759	1.45113705136	0.00330318500907282	0.134223694752184	1.2108149624559e-05	54.4323654695146	0.399054381582191	-209.367962911725	-147.838757443416	-22.0302303887438
760	1.45113705136	0.00334317672553387	0.134223694752184	1.2108149624559e-05	55.0913790337509	0.399054381582191	-205.147918712581	-147.838757443416	-17.8101861895993
761	1.45113705136	0.00338365262237872	0.134223694752184	1.2108149624559e-05	55.7583712862932	0.399054381582191	-201.410254557326	-147.838757443416	-14.0725220343447
762	1.45113705136	0.00342461856158745	0.134223694752184	1.2108149624559e-05	56.4334388252553	0.399054381582191	-198.141956651525	-147.838757443416	-10.8042241285439
763	1.45113705136	0.00346608047611117	0.134223694752184	1.2108149624559e-05	57.1166794182654	0.399054381582191	-195.33026137884	-147.838757443416	-7.99252885585884
764	1.45113705136	0.00350804437073139	0.134223694752184	1.2108149624559e-05	57.8081920166266	0.399054381582191	-192.962651819224	-147.838757443416	-5.6249192962423
765	1.45113705136	0.00355051632292956	0.134223694752184	1.2108149624559e-05	58.5080767696467	0.399054381582191	-191.026854254422	-147.838757443416	-3.68912173144054
766	1.45113705136	0.00359350248376732	0.134223694752184	1.2108149624559e-05	59.2164350391429	0.399054381582191	-189.510834735876	-147.838757443416	-2.17310221289517
767	1.45113705136	0.00363700907877734	0.134223694752184	1.2108149624559e-05	59.9333694141218	0.399054381582191	-188.402795649017	-147.838757443416	-1.06506312603597
768	1.45113705136	0.00368104240886487	0.134223694752184	1.2108149624559e-05	60.6589837256366	0.399054381582191	-187.691172304098	-147.838757443416	-0.353439781116322
769	1.45113705136	0.00372560885122038	0.134223694752184	1.2108149624559e-05	61.3933830618251	0.399054381582191	-187.364629577263	-147.838757443416	-0.0268970542820171
770	1.45113705136	0.00377071486024304	0.134223694752184	1.2108149624559e-05	62.1366737831286	0.399054381582191	-187.412058527407	-147.838757443416	-0.0743260044255294
771	1.45113705136	0.00381636696847558	0.134223694752184	1.2108149624559e-05	62.8889635376964	0.399054381582191	-187.822573103767	-147.838757443416	-0.484840580786113
772	1.45113705136	0.0038625717875503	0.134223694752184	1.2108149624559e-05	63.6503612769754	0.399054381582191	-188.585506808013	-147.838757443416	-1.24777428503148
773	1.45113705136	0.00390933600914669	0.134223694752184	1.2108149624559e-05	64.4209772714898	0.399054381582191	-189.690409436182	-147.838757443416	-2.35267691320041
774	1.45113705136	0.00395666640596047	0.134223694752184	1.2108149624559e-05	65.2009231268108	0.399054381582191	-191.127043821965	-147.838757443416	-3.7893112989841
775	1.45113705136	0.00400456983268452	0.134223694752184	1.2108149624559e-05	65.9903117997201	0.399054381582191	-192.885382614972	-147.838757443416	-5.54765009199036
776	1.45113705136	0.00405305322700161	0.134223694752184	1.2108149624559e-05	66.789257614569	0.399054381582191	-194.955605082156	-147.838757443416	-7.61787255917443
777	1.45113705136	0.00410212361058913	0.134223694752184	1.2108149624559e-05	67.5978762798356	0.399054381582191	-197.328093934222	-147.838757443416	-9.99036141124088
778	1.45113705136	0.00415178809013607	0.134223694752184	1.2108149624559e-05	68.4162849048829	0.399054381582191	-199.993432188116	-147.838757443416	-12.6556996651343
779	1.45113705136	0.00420205385837218	0.134223694752184	1.2108149624559e-05	69.2446020169184	0.399054381582191	-202.942400048778	-147.838757443416	-15.6046675257967
780	1.45113705136	0.00425292819510975	0.134223694752184	1.2108149624559e-05	70.0829475781607	0.399054381582191	-206.16597182455	-147.838757443416	-18.8282393015688
781	1.45113705136	0.00430441846829785	0.134223694752184	1.2108149624559e-05	70.9314430032131	0.399054381582191	-209.655312870338	-147.838757443416	-22.3175803473569
782	1.45113705136	0.00435653213508946	0.134223694752184	1.2108149624559e-05	71.7902111766474	0.399054381582191	-213.401776546496	-147.838757443416	-26.0640440235147
783	1.45113705136	0.00440927674292141	0.134223694752184	1.2108149624559e-05	72.6593764708012	0.399054381582191	-217.396901241271	-147.838757443416	-30.0591687182896
784	1.45113705136	0.00446265993060749	0.134223694752184	1.2108149624559e-05	73.5390647637897	0.399054381582191	-221.632407372352	-147.838757443416	-34.2946748493705
785	1.45113705136	0.00451668942944474	0.134223694752184	1.2108149624559e-05	74.4294034577369	0.399054381582191	-226.100194462866	-147.838757443416	-38.7624619398848
786	1.45113705136	0.00457137306433313	0.134223694752184	1.2108149624559e-05	75.3305214972263	0.399054381582191	-230.792338217376	-147.838757443416	-43.4546056943946
787	1.45113705136	0.00462671875490884	0.134223694752184	1.2108149624559e-05	76.2425493879756	0.399054381582191	-235.701087647351	-147.838757443416	-48.3633551243693
788	1.45113705136	0.00468273451669121	0.134223694752184	1.2108149624559e-05	77.1656192157377	0.399054381582191	-240.818862204731	-147.838757443416	-53.4811296817497
789	1.45113705136	0.0047394284622436	0.134223694752184	1.2108149624559e-05	78.0998646654295	0.399054381582191	-246.138248968753	-147.838757443416	-58.8005164457718
790	1.45113705136	0.00479680880234833	0.134223694752184	1.2108149624559e-05	79.0454210404939	0.399054381582191	-251.651999842026	-147.838757443416	-64.314267319045
791	1.45113705136	0.00485488384719579	0.134223694752184	1.2108149624559e-05	80.0024252824944	0.399054381582191	-257.353028790618	-147.838757443416	-70.0152962676366
792	1.45113705136	0.00491366200758797	0.134223694752184	1.2108149624559e-05	80.9710159909487	0.399054381582191	-263.234409117256	-147.838757443416	-75.896676594275
793	1.45113705136	0.00497315179615662	0.134223694752184	1.2108149624559e-05	81.9513334434009	0.399054381582191	-269.289370727434	-147.838757443416	-81.951638204453
794	1.45113705136	0.00503336182859602	0.134223694752184	1.2108149624559e-05	82.9435196157379	0.399054381582191	-275.511297498771	-147.838757443416	-88.1735649757902
795	1.45113705136	0.00509430082491084	0.134223694752184	1.2108149624559e-05	83.947718202751	0.399054381582191	-281.893724593683	-147.838757443416	-94.5559920707019
796	1.45113705136	0.00515597761067898	0.134223694752184	1.2108149624559e-05	84.9640746389466	0.399054381582191	-288.430335874378	-147.838757443416	-101.092603351397
797	1.45113705136	0.00521840111832975	0.134223694752184	1.2108149624559e-05	85.9927361196093	0.399054381582191	-295.114961305459	-147.838757443416	-107.777228782477
798	1.45113705136	0.00528158038843754	0.134223694752184	1.2108149624559e-05	87.0338516221194	0.399054381582191	-301.941574398254	-147.838757443416	-114.603841875272
799	1.45113705136	0.00534552457103115	0.134223694752184	1.2108149624559e-05	88.087571927529	0.399054381582191	-308.904289704573	-147.838757443416	-121.566557181592
800	1.45113705136	0.00541024292691889	0.134223694752184	1.2108149624559e-05	89.1540496423986	0.399054381582191	-315.997360302717	-147.838757443416	-128.659627779736
801	1.45113705136	0.00547574482902985	0.134223694752184	1.2108149624559e-05	90.2334392208992	0.399054381582191	-323.215175336576	-147.838757443416	-135.877442813595
802	1.45113705136	0.00554203976377136	0.134223694752184	1.2108149624559e-05	91.3258969871809	0.399054381582191	-330.552257599193	-147.838757443416	-143.214525076211
803	1.45113705136	0.00560913733240279	0.134223694752184	1.2108149624559e-05	92.431581158013	0.399054381582191	-338.003261116275	-147.838757443416	-150.665528593294
804	1.45113705136	0.00567704725242615	0.134223694752184	1.2108149624559e-05	93.550651865698	0.399054381582191	-345.562968774582	-147.838757443416	-158.225236251601
805	1.45113705136	0.00574577935899341	0.134223694752184	1.2108149624559e-05	94.6832711812624	0.399054381582191	-353.226289987855	-147.838757443416	-165.888557464874
806	1.45113705136	0.00581534360633088	0.134223694752184	1.2108149624559e-05	95.8296031379298	0.399054381582191	-360.988258365542	-147.838757443416	-173.65052584256
807	1.45113705136	0.00588575006918088	0.134223694752184	1.2108149624559e-05	96.9898137548769	0.399054381582191	-368.844029447122	-147.838757443416	-181.506296924141
808	1.45113705136	0.00595700894426075	0.134223694752184	1.2108149624559e-05	98.1640710612768	0.399054381582191	-376.788878447202	-147.838757443416	-189.45114592422
809	1.45113705136	0.00300000109096	0.134223539349224	1.22635525853308e-05	49.4362729739784	0.404176075179458	-274.482046443562	-147.838757443416	-87.1443139205803
810	1.45113705136	0.00303632215462521	0.134223539349224	1.22635525853308e-05	50.0347987623419	0.404176075179458	-263.737280193251	-147.838757443416	-76.3995476702694
811	1.45113705136	0.00307308295801909	0.134223539349224	1.22635525853308e-05	50.6405709124919	0.404176075179458	-254.036278523097	-147.838757443416	-66.698546000116
812	1.45113705136	0.00311028882507795	0.134223539349224	1.22635525853308e-05	51.2536771562521	0.404176075179458	-246.019590411044	-147.838757443416	-58.681857888063
813	1.45113705136	0.00314794514419505	0.134223539349224	1.22635525853308e-05	51.8742062876174	0.404176075179458	-238.584568624676	-147.838757443416	-51.2468361016945
814	1.45113705136	0.00318605736900104	0.134223539349224	1.22635525853308e-05	52.5022481756127	0.404176075179458	-231.716331932112	-147.838757443416	-44.3785994091304
815	1.45113705136	0.00322463101915377	0.134223539349224	1.22635525853308e-05	53.1378937773091	0.404176075179458	-225.400274555199	-147.838757443416	-38.0625420322176
816	1.45113705136	0.00326367168113767	0.134223539349224	1.22635525853308e-05	53.7812351509961	0.404176075179458	-219.622062526061	-147.838757443416	-32.28433000308
817	1.45113705136	0.00330318500907282	0.134223539349224	1.22635525853308e-05	54.4323654695146	0.404176075179458	-214.367630060005	-147.838757443416	-27.0298975370242
818	1.45113705136	0.00334317672553387	0.134223539349224	1.22635525853308e-05	55.0913790337509	0.404176075179458	-209.623175971443	-147.838757443416	-22.2854434484616
819	1.45113705136	0.00338365262237872	0.134223539349224	1.22635525853308e-05	55.7583712862932	0.404176075179458	-205.375160088879	-147.838757443416	-18.0374275658978
820	1.45113705136	0.00342461856158745	0.134223539349224	1.22635525853308e-05	56.4334388252553	0.404176075179458	-201.610299684864	-147.838757443416	-14.2725671618828
821	1.45113705136	0.00346608047611117	0.134223539349224	1.22635525853308e-05	57.1166794182654	0.404176075179458	-198.315565947269	-147.838757443416	-10.9778334242874
822	1.45113705136	0.00350804437073139	0.134223539349224	1.22635525853308e-05	57.8081920166266	0.404176075179458	-195.47818045161	-147.838757443416	-8.14044792862842
823	1.45113705136	0.00355051632292956	0.134223539349224	1.22635525853308e-05	58.5080767696467	0.404176075179458	-193.085611667775	-147.838757443416	-5.74787914479384
824	1.45113705136	0.00359350248376732	0.134223539349224	1.22635525853308e-05	59.2164350391429	0.404176075179458	-191.125571490964	-147.838757443416	-3.78783896798268
825	1.45113705136	0.00363700907877734	0.134223539349224	1.22635525853308e-05	59.9333694141218	0.404176075179458	-189.586011777923	-147.838757443416	-2.24827925494174
826	1.45113705136	0.00368104240886487	0.134223539349224	1.22635525853308e-05	60.6589837256366	0.404176075179458	-188.455120932369	-147.838757443416	-1.11738840938779
827	1.45113705136	0.00372560885122038	0.134223539349224	1.22635525853308e-05	61.3933830618251	0.404176075179458	-187.721320482844	-147.838757443416	-0.38358795986278
828	1.45113705136	0.00377071486024304	0.134223539349224	1.22635525853308e-05	62.1366737831286	0.404176075179458	-187.373261729372	-147.838757443416	-0.0355292063904926
829	1.45113705136	0.00381636696847558	0.134223539349224	1.22635525853308e-05	62.8889635376964	0.404176075179458	-187.399822352221	-147.838757443416	-0.0620898292399943
830	1.45113705136	0.0038625717875503	0.134223539349224	1.22635525853308e-05	63.6503612769754	0.404176075179458	-187.790103120613	-147.838757443416	-0.452370597631671
831	1.45113705136	0.00390933600914669	0.134223539349224	1.22635525853308e-05	64.4209772714898	0.404176075179458	-188.533424547582	-147.838757443416	-1.19569202460116
832	1.45113705136	0.00395666640596047	0.134223539349224	1.22635525853308e-05	65.2009231268108	0.404176075179458	-189.619323645951	-147.838757443416	-2.28159112296999
833	1.45113705136	0.00400456983268452	0.134223539349224	1.22635525853308e-05	65.9903117997201	0.404176075179458	-191.037550656765	-147.838757443416	-3.69981813378399
834	1.45113705136	0.00405305322700161	0.134223539349224	1.22635525853308e-05	66.789257614569	0.404176075179458	-192.778065830993	-147.838757443416	-5.44033330801176
835	1.45113705136	0.00410212361058913	0.134223539349224	1.22635525853308e-05	67.5978762798356	0.404176075179458	-194.831036216754	-147.838757443416	-7.49330369377276
836	1.45113705136	0.00415178809013607	0.134223539349224	1.22635525853308e-05	68.4162849048829	0.404176075179458	-197.186832511215	-147.838757443416	-9.84909998823423
837	1.45113705136	0.00420205385837218	0.134223539349224	1.22635525853308e-05	69.2446020169184	0.404176075179458	-199.836025892466	-147.838757443416	-12.4982933694846
838	1.45113705136	0.00425292819510975	0.134223539349224	1.22635525853308e-05	70.0829475781607	0.404176075179458	-202.769384925079	-147.838757443416	-15.4316524020978
839	1.45113705136	0.00430441846829785	0.134223539349224	1.22635525853308e-05	70.9314430032131	0.404176075179458	-205.977872442221	-147.838757443416	-18.64013991924
840	1.45113705136	0.00435653213508946	0.134223539349224	1.22635525853308e-05	71.7902111766474	0.404176075179458	-209.452642524207	-147.838757443416	-22.1149100012262
841	1.45113705136	0.00440927674292141	0.134223539349224	1.22635525853308e-05	72.6593764708012	0.404176075179458	-213.18503743154	-147.838757443416	-25.8473049085587
842	1.45113705136	0.00446265993060749	0.134223539349224	1.22635525853308e-05	73.5390647637897	0.404176075179458	-217.166584622988	-147.838757443416	-29.8288521000068
843	1.45113705136	0.00451668942944474	0.134223539349224	1.22635525853308e-05	74.4294034577369	0.404176075179458	-221.388993778091	-147.838757443416	-34.0512612551101
844	1.45113705136	0.00457137306433313	0.134223539349224	1.22635525853308e-05	75.3305214972263	0.404176075179458	-225.844153841666	-147.838757443416	-38.5064213186852
845	1.45113705136	0.00462671875490884	0.134223539349224	1.22635525853308e-05	76.2425493879756	0.404176075179458	-230.524130132631	-147.838757443416	-43.1863976096502
846	1.45113705136	0.00468273451669121	0.134223539349224	1.22635525853308e-05	77.1656192157377	0.404176075179458	-235.421161429142	-147.838757443416	-48.0834289061604
847	1.45113705136	0.0047394284622436	0.134223539349224	1.22635525853308e-05	78.0998646654295	0.404176075179458	-240.527657132538	-147.838757443416	-53.1899246095563
848	1.45113705136	0.00479680880234833	0.134223539349224	1.22635525853308e-05	79.0454210404939	0.404176075179458	-245.836194431991	-147.838757443416	-58.4984619090101
849	1.45113705136	0.00485488384719579	0.134223539349224	1.22635525853308e-05	80.0024252824944	0.404176075179458	-251.339515515312	-147.838757443416	-64.0017829923308
850	1.45113705136	0.00491366200758797	0.134223539349224	1.22635525853308e-05	80.9710159909487	0.404176075179458	-257.03052479343	-147.838757443416	-69.692792270449
851	1.45113705136	0.00497315179615662	0.134223539349224	1.22635525853308e-05	81.9513334434009	0.404176075179458	-262.902286164754	-147.838757443416	-75.5645536417724
852	1.45113705136	0.00503336182859602	0.134223539349224	1.22635525853308e-05	82.9435196157379	0.404176075179458	-268.948020322074	-147.838757443416	-81.6102877990925
853	1.45113705136	0.00509430082491084	0.134223539349224	1.22635525853308e-05	83.947718202751	0.404176075179458	-275.161102053826	-147.838757443416	-87.8233695308445
854	1.45113705136	0.00515597761067898	0.134223539349224	1.22635525853308e-05	84.9640746389466	0.404176075179458	-281.535057617526	-147.838757443416	-94.1973250945448
855	1.45113705136	0.00521840111832975	0.134223539349224	1.22635525853308e-05	85.9927361196093	0.404176075179458	-288.063562112802	-147.838757443416	-100.725829589821
856	1.45113705136	0.00528158038843754	0.134223539349224	1.22635525853308e-05	87.0338516221194	0.404176075179458	-294.740436897322	-147.838757443416	-107.402704374341
857	1.45113705136	0.00534552457103115	0.134223539349224	1.22635525853308e-05	88.087571927529	0.404176075179458	-301.55964703206	-147.838757443416	-114.221914509078
858	1.45113705136	0.00541024292691889	0.134223539349224	1.22635525853308e-05	89.1540496423986	0.404176075179458	-308.51529876102	-147.838757443416	-121.177566238039
859	1.45113705136	0.00547574482902985	0.134223539349224	1.22635525853308e-05	90.2334392208992	0.404176075179458	-315.601637005864	-147.838757443416	-128.263904482883
860	1.45113705136	0.00554203976377136	0.134223539349224	1.22635525853308e-05	91.3258969871809	0.404176075179458	-322.813042909314	-147.838757443416	-135.475310386333
861	1.45113705136	0.00560913733240279	0.134223539349224	1.22635525853308e-05	92.431581158013	0.404176075179458	-330.144031393633	-147.838757443416	-142.806298870652
862	1.45113705136	0.00567704725242615	0.134223539349224	1.22635525853308e-05	93.550651865698	0.404176075179458	-337.589248766715	-147.838757443416	-150.251516243734
863	1.45113705136	0.00574577935899341	0.134223539349224	1.22635525853308e-05	94.6832711812624	0.404176075179458	-345.143470332958	-147.838757443416	-157.805737809977
864	1.45113705136	0.00581534360633088	0.134223539349224	1.22635525853308e-05	95.8296031379298	0.404176075179458	-352.801598060061	-147.838757443416	-165.46386553708
865	1.45113705136	0.00588575006918088	0.134223539349224	1.22635525853308e-05	96.9898137548769	0.404176075179458	-360.558658262191	-147.838757443416	-173.22092573921
866	1.45113705136	0.00595700894426075	0.134223539349224	1.22635525853308e-05	98.1640710612768	0.404176075179458	-368.409799310553	-147.838757443416	-181.072066787572
867	1.45113705136	0.00602913055173973	0.134223539349224	1.22635525853308e-05	99.3525451206352	0.404176075179458	-376.350289381575	-147.838757443416	-189.012556858594
868	1.45113705136	0.00300000109096	0.134223381951732	1.24209500771388e-05	49.4362729739784	0.409363503539993	-286.747045698692	-147.838757443416	-99.4093131757108
869	1.45113705136	0.00303632215462521	0.134223381951732	1.24209500771388e-05	50.0347987623419	0.409363503539993	-275.124695150182	-147.838757443416	-87.7869626272004
870	1.45113705136	0.00307308295801909	0.134223381951732	1.24209500771388e-05	50.6405709124919	0.409363503539993	-264.332863199292	-147.838757443416	-76.9951306763105
871	1.45113705136	0.00311028882507795	0.134223381951732	1.24209500771388e-05	51.2536771562521	0.409363503539993	-254.512010741455	-147.838757443416	-67.1742782184738
872	1.45113705136	0.00314794514419505	0.134223381951732	1.24209500771388e-05	51.8742062876174	0.409363503539993	-246.461448421062	-147.838757443416	-59.1237158980803
873	1.45113705136	0.00318605736900104	0.134223381951732	1.24209500771388e-05	52.5022481756127	0.409363503539993	-238.993439869897	-147.838757443416	-51.6557073469157
874	1.45113705136	0.00322463101915377	0.134223381951732	1.24209500771388e-05	53.1378937773091	0.409363503539993	-232.093087311718	-147.838757443416	-44.7553547887364
875	1.45113705136	0.00326367168113767	0.134223381951732	1.24209500771388e-05	53.7812351509961	0.409363503539993	-225.745768650493	-147.838757443416	-38.4080361275119
876	1.45113705136	0.00330318500907282	0.134223381951732	1.24209500771388e-05	54.4323654695146	0.409363503539993	-219.937133809784	-147.838757443416	-32.5994012868032
877	1.45113705136	0.00334317672553387	0.134223381951732	1.24209500771388e-05	55.0913790337509	0.409363503539993	-214.653101121017	-147.838757443416	-27.315368598036
878	1.45113705136	0.00338365262237872	0.134223381951732	1.24209500771388e-05	55.7583712862932	0.409363503539993	-209.879853734688	-147.838757443416	-22.5421212117071
879	1.45113705136	0.00342461856158745	0.134223381951732	1.24209500771388e-05	56.4334388252553	0.409363503539993	-205.603836009861	-147.838757443416	-18.2661034868797
880	1.45113705136	0.00346608047611117	0.134223381951732	1.24209500771388e-05	57.1166794182654	0.409363503539993	-201.811749980727	-147.838757443416	-14.4740174577455
881	1.45113705136	0.00350804437073139	0.134223381951732	1.24209500771388e-05	57.8081920166266	0.409363503539993	-198.490551799827	-147.838757443416	-11.1528192768455
882	1.45113705136	0.00355051632292956	0.134223381951732	1.24209500771388e-05	58.5080767696467	0.409363503539993	-195.627448216372	-147.838757443416	-8.28971569339046
883	1.45113705136	0.00359350248376732	0.134223381951732	1.24209500771388e-05	59.2164350391429	0.409363503539993	-193.209893094783	-147.838757443416	-5.87216057180194
884	1.45113705136	0.00363700907877734	0.134223381951732	1.24209500771388e-05	59.9333694141218	0.409363503539993	-191.225583914726	-147.838757443416	-3.88785139174433
885	1.45113705136	0.00368104240886487	0.134223381951732	1.24209500771388e-05	60.6589837256366	0.409363503539993	-189.662458336796	-147.838757443416	-2.32472581381444
886	1.45113705136	0.00372560885122038	0.134223381951732	1.24209500771388e-05	61.3933830618251	0.409363503539993	-188.508690769726	-147.838757443416	-1.1709582467447
887	1.45113705136	0.00377071486024304	0.134223381951732	1.24209500771388e-05	62.1366737831286	0.409363503539993	-187.752688951499	-147.838757443416	-0.414956428518053
888	1.45113705136	0.00381636696847558	0.134223381951732	1.24209500771388e-05	62.8889635376964	0.409363503539993	-187.383090582502	-147.838757443416	-0.0453580595203675
889	1.45113705136	0.0038625717875503	0.134223381951732	1.24209500771388e-05	63.6503612769754	0.409363503539993	-187.388759962458	-147.838757443416	-0.0510274394764565
890	1.45113705136	0.00390933600914669	0.134223381951732	1.24209500771388e-05	64.4209772714898	0.409363503539993	-187.758784661302	-147.838757443416	-0.421052138321102
891	1.45113705136	0.00395666640596047	0.134223381951732	1.24209500771388e-05	65.2009231268108	0.409363503539993	-188.482472207688	-147.838757443416	-1.14473968470702
892	1.45113705136	0.00400456983268452	0.134223381951732	1.24209500771388e-05	65.9903117997201	0.409363503539993	-189.54934680427	-147.838757443416	-2.21161428128835
893	1.45113705136	0.00405305322700161	0.134223381951732	1.24209500771388e-05	66.789257614569	0.409363503539993	-190.949146098341	-147.838757443416	-3.61141357535962
894	1.45113705136	0.00410212361058913	0.134223381951732	1.24209500771388e-05	67.5978762798356	0.409363503539993	-192.671817917959	-147.838757443416	-5.33408539497759
895	1.45113705136	0.00415178809013607	0.134223381951732	1.24209500771388e-05	68.4162849048829	0.409363503539993	-194.70751710434	-147.838757443416	-7.36978458135854
896	1.45113705136	0.00420205385837218	0.134223381951732	1.24209500771388e-05	69.2446020169184	0.409363503539993	-197.046602305782	-147.838757443416	-9.70886978280032
897	1.45113705136	0.00425292819510975	0.134223381951732	1.24209500771388e-05	70.0829475781607	0.409363503539993	-199.679632869724	-147.838757443416	-12.3419003467425
898	1.45113705136	0.00430441846829785	0.134223381951732	1.24209500771388e-05	70.9314430032131	0.409363503539993	-202.597365690279	-147.838757443416	-15.2596331672976
899	1.45113705136	0.00435653213508946	0.134223381951732	1.24209500771388e-05	71.7902111766474	0.409363503539993	-205.790752137371	-147.838757443416	-18.4530196143896
900	1.45113705136	0.00440927674292141	0.134223381951732	1.24209500771388e-05	72.6593764708012	0.409363503539993	-209.250934990414	-147.838757443416	-21.9132024674327
901	1.45113705136	0.00446265993060749	0.134223381951732	1.24209500771388e-05	73.5390647637897	0.409363503539993	-212.969245402259	-147.838757443416	-25.6315128792776
902	1.45113705136	0.00451668942944474	0.134223381951732	1.24209500771388e-05	74.4294034577369	0.409363503539993	-216.937199899228	-147.838757443416	-29.599467376247
903	1.45113705136	0.00457137306433313	0.134223381951732	1.24209500771388e-05	75.3305214972263	0.409363503539993	-221.146497405833	-147.838757443416	-33.8087648828514
904	1.45113705136	0.00462671875490884	0.134223381951732	1.24209500771388e-05	76.2425493879756	0.409363503539993	-225.589016290382	-147.838757443416	-38.2512837674003
905	1.45113705136	0.00468273451669121	0.134223381951732	1.24209500771388e-05	77.1656192157377	0.409363503539993	-230.256811456056	-147.838757443416	-42.9190789330751
906	1.45113705136	0.0047394284622436	0.134223381951732	1.24209500771388e-05	78.0998646654295	0.409363503539993	-235.142111452296	-147.838757443416	-47.8043789293151
907	1.45113705136	0.00479680880234833	0.134223381951732	1.24209500771388e-05	79.0454210404939	0.409363503539993	-240.237315614009	-147.838757443416	-52.899583091028
908	1.45113705136	0.00485488384719579	0.134223381951732	1.24209500771388e-05	80.0024252824944	0.409363503539993	-245.534991243505	-147.838757443416	-58.1972587205237
909	1.45113705136	0.00491366200758797	0.134223381951732	1.24209500771388e-05	80.9710159909487	0.409363503539993	-251.027870787366	-147.838757443416	-63.6901382643846
910	1.45113705136	0.00497315179615662	0.134223381951732	1.24209500771388e-05	81.9513334434009	0.409363503539993	-256.708849096554	-147.838757443416	-69.3711165735731
911	1.45113705136	0.00503336182859602	0.134223381951732	1.24209500771388e-05	82.9435196157379	0.409363503539993	-262.570980672725	-147.838757443416	-75.2332481497433
912	1.45113705136	0.00509430082491084	0.134223381951732	1.24209500771388e-05	83.947718202751	0.409363503539993	-268.607476957317	-147.838757443416	-81.2697444343357
913	1.45113705136	0.00515597761067898	0.134223381951732	1.24209500771388e-05	84.9640746389466	0.409363503539993	-274.811703663669	-147.838757443416	-87.4739711406874
914	1.45113705136	0.00521840111832975	0.134223381951732	1.24209500771388e-05	85.9927361196093	0.409363503539993	-281.177178128797	-147.838757443416	-93.8394456058159
915	1.45113705136	0.00528158038843754	0.134223381951732	1.24209500771388e-05	87.0338516221194	0.409363503539993	-287.697566677991	-147.838757443416	-100.35983415501
916	1.45113705136	0.00534552457103115	0.134223381951732	1.24209500771388e-05	88.087571927529	0.409363503539993	-294.36668206047	-147.838757443416	-107.028949537489
917	1.45113705136	0.00541024292691889	0.134223381951732	1.24209500771388e-05	89.1540496423986	0.409363503539993	-301.178480868693	-147.838757443416	-113.840748345712
918	1.45113705136	0.00547574482902985	0.134223381951732	1.24209500771388e-05	90.2334392208992	0.409363503539993	-308.127061039559	-147.838757443416	-120.789328516577
919	1.45113705136	0.00554203976377136	0.134223381951732	1.24209500771388e-05	91.3258969871809	0.409363503539993	-315.206659329997	-147.838757443416	-127.868926807016
920	1.45113705136	0.00560913733240279	0.134223381951732	1.24209500771388e-05	92.431581158013	0.409363503539993	-322.41164886608	-147.838757443416	-135.073916343099
921	1.45113705136	0.00567704725242615	0.134223381951732	1.24209500771388e-05	93.550651865698	0.409363503539993	-329.736536695447	-147.838757443416	-142.398804172466
922	1.45113705136	0.00574577935899341	0.134223381951732	1.24209500771388e-05	94.6832711812624	0.409363503539993	-337.175961396075	-147.838757443416	-149.838228873094
923	1.45113705136	0.00581534360633088	0.134223381951732	1.24209500771388e-05	95.8296031379298	0.409363503539993	-344.724690691452	-147.838757443416	-157.38695816847
924	1.45113705136	0.00588575006918088	0.134223381951732	1.24209500771388e-05	96.9898137548769	0.409363503539993	-352.377619094041	-147.838757443416	-165.039886571059
925	1.45113705136	0.00595700894426075	0.134223381951732	1.24209500771388e-05	98.1640710612768	0.409363503539993	-360.129765607882	-147.838757443416	-172.792033084901
926	1.45113705136	0.00602913055173973	0.134223381951732	1.24209500771388e-05	99.3525451206352	0.409363503539993	-367.976271424908	-147.838757443416	-180.638538901927
927	1.45113705136	0.00610212533673346	0.134223381951732	1.24209500771388e-05	100.555408055419	0.409363503539993	-375.912397687498	-147.838757443416	-188.574665164517
928	1.45113705136	0.00300000109096	0.13422322253411	1.25803676989422e-05	49.4362729739784	0.414617510341579	-299.967294876347	-147.838757443416	-112.629562353366
929	1.45113705136	0.00303632215462521	0.13422322253411	1.25803676989422e-05	50.0347987623419	0.414617510341579	-287.440862118965	-147.838757443416	-100.103129595984
930	1.45113705136	0.00307308295801909	0.13422322253411	1.25803676989422e-05	50.6405709124919	0.414617510341579	-275.769794634136	-147.838757443416	-88.4320621111547
931	1.45113705136	0.00311028882507795	0.13422322253411	1.25803676989422e-05	51.2536771562521	0.414617510341579	-264.930806769175	-147.838757443416	-77.5930742461933
932	1.45113705136	0.00314794514419505	0.13422322253411	1.25803676989422e-05	51.8742062876174	0.414617510341579	-254.98943830136	-147.838757443416	-67.6517057783785
933	1.45113705136	0.00318605736900104	0.13422322253411	1.25803676989422e-05	52.5022481756127	0.414617510341579	-246.904966002388	-147.838757443416	-59.5672334794072
934	1.45113705136	0.00322463101915377	0.13422322253411	1.25803676989422e-05	53.1378937773091	0.414617510341579	-239.403935771028	-147.838757443416	-52.0662032480468
935	1.45113705136	0.00326367168113767	0.13422322253411	1.25803676989422e-05	53.7812351509961	0.414617510341579	-232.471433294471	-147.838757443416	-45.1337007714901
936	1.45113705136	0.00330318500907282	0.13422322253411	1.25803676989422e-05	54.4323654695146	0.414617510341579	-226.092820129124	-147.838757443416	-38.7550876061432
937	1.45113705136	0.00334317672553387	0.13422322253411	1.25803676989422e-05	55.0913790337509	0.414617510341579	-220.253730089869	-147.838757443416	-32.9159975668881
938	1.45113705136	0.00338365262237872	0.13422322253411	1.25803676989422e-05	55.7583712862932	0.414617510341579	-214.940065613366	-147.838757443416	-27.6023330903845
939	1.45113705136	0.00342461856158745	0.13422322253411	1.25803676989422e-05	56.4334388252553	0.414617510341579	-210.137994149874	-147.838757443416	-22.8002616268932
940	1.45113705136	0.00346608047611117	0.13422322253411	1.25803676989422e-05	57.1166794182654	0.414617510341579	-205.833944602753	-147.838757443416	-18.4962120797718
941	1.45113705136	0.00350804437073139	0.13422322253411	1.25803676989422e-05	57.8081920166266	0.414617510341579	-202.014603742224	-147.838757443416	-14.6768712192425
942	1.45113705136	0.00355051632292956	0.13422322253411	1.25803676989422e-05	58.5080767696467	0.414617510341579	-198.666912674846	-147.838757443416	-11.3291801518644
943	1.45113705136	0.00359350248376732	0.13422322253411	1.25803676989422e-05	59.2164350391429	0.414617510341579	-195.778063321661	-147.838757443416	-8.4403307986795
944	1.45113705136	0.00363700907877734	0.13422322253411	1.25803676989422e-05	59.9333694141218	0.414617510341579	-193.335494911706	-147.838757443416	-5.99776238872437
945	1.45113705136	0.00368104240886487	0.13422322253411	1.25803676989422e-05	60.6589837256366	0.414617510341579	-191.326890512952	-147.838757443416	-3.98915798997041
946	1.45113705136	0.00372560885122038	0.13422322253411	1.25803676989422e-05	61.3933830618251	0.414617510341579	-189.740173570812	-147.838757443416	-2.40244104783051
947	1.45113705136	0.00377071486024304	0.13422322253411	1.25803676989422e-05	62.1366737831286	0.414617510341579	-188.563504484366	-147.838757443416	-1.22577196138445
948	1.45113705136	0.00381636696847558	0.13422322253411	1.25803676989422e-05	62.8889635376964	0.414617510341579	-187.785277192481	-147.838757443416	-0.447544669499621
949	1.45113705136	0.0038625717875503	0.13422322253411	1.25803676989422e-05	63.6503612769754	0.414617510341579	-187.394115787698	-147.838757443416	-0.0563832647167146
950	1.45113705136	0.00390933600914669	0.13422322253411	1.25803676989422e-05	64.4209772714898	0.414617510341579	-187.378871174995	-147.838757443416	-0.0411386520136148
951	1.45113705136	0.00395666640596047	0.13422322253411	1.25803676989422e-05	65.2009231268108	0.414617510341579	-187.728617714252	-147.838757443416	-0.390885191271082
952	1.45113705136	0.00400456983268452	0.13422322253411	1.25803676989422e-05	65.9903117997201	0.414617510341579	-188.432649929484	-147.838757443416	-1.09491740650265
953	1.45113705136	0.00405305322700161	0.13422322253411	1.25803676989422e-05	66.789257614569	0.414617510341579	-189.48047922313	-147.838757443416	-2.14274670014856
954	1.45113705136	0.00410212361058913	0.13422322253411	1.25803676989422e-05	67.5978762798356	0.414617510341579	-190.861830613692	-147.838757443416	-3.52409809071105
955	1.45113705136	0.00415178809013607	0.13422322253411	1.25803676989422e-05	68.4162849048829	0.414617510341579	-192.566639513185	-147.838757443416	-5.22890699020354
956	1.45113705136	0.00420205385837218	0.13422322253411	1.25803676989422e-05	69.2446020169184	0.414617510341579	-194.585048526234	-147.838757443416	-7.24731600325322
957	1.45113705136	0.00425292819510975	0.13422322253411	1.25803676989422e-05	70.0829475781607	0.414617510341579	-196.907404266007	-147.838757443416	-9.56967174302554
958	1.45113705136	0.00430441846829785	0.13422322253411	1.25803676989422e-05	70.9314430032131	0.414617510341579	-199.524254218326	-147.838757443416	-12.1865216953447
959	1.45113705136	0.00435653213508946	0.13422322253411	1.25803676989422e-05	71.7902111766474	0.414617510341579	-202.4263436115	-147.838757443416	-15.0886110885185
960	1.45113705136	0.00440927674292141	0.13422322253411	1.25803676989422e-05	72.6593764708012	0.414617510341579	-205.60461232689	-147.838757443416	-18.2668798039085
961	1.45113705136	0.00446265993060749	0.13422322253411	1.25803676989422e-05	73.5390647637897	0.414617510341579	-209.050191845628	-147.838757443416	-21.7124593226472
962	1.45113705136	0.00451668942944474	0.13422322253411	1.25803676989422e-05	74.4294034577369	0.414617510341579	-212.754402194871	-147.838757443416	-25.4166696718894
963	1.45113705136	0.00457137306433313	0.13422322253411	1.25803676989422e-05	75.3305214972263	0.414617510341579	-216.708748960926	-147.838757443416	-29.3710164379445
964	1.45113705136	0.00462671875490884	0.13422322253411	1.25803676989422e-05	76.2425493879756	0.414617510341579	-220.90492030012	-147.838757443416	-33.5671877771383
965	1.45113705136	0.00468273451669121	0.13422322253411	1.25803676989422e-05	77.1656192157377	0.414617510341579	-225.334783993487	-147.838757443416	-37.9970514705055
966	1.45113705136	0.0047394284622436	0.13422322253411	1.25803676989422e-05	78.0998646654295	0.414617510341579	-229.990384527307	-147.838757443416	-42.6526520043262
967	1.45113705136	0.00479680880234833	0.13422322253411	1.25803676989422e-05	79.0454210404939	0.414617510341579	-234.863940204144	-147.838757443416	-47.5262076811632
968	1.45113705136	0.00485488384719579	0.13422322253411	1.25803676989422e-05	80.0024252824944	0.414617510341579	-239.947840296023	-147.838757443416	-52.6101077730418
969	1.45113705136	0.00491366200758797	0.13422322253411	1.25803676989422e-05	80.9710159909487	0.414617510341579	-245.234642184048	-147.838757443416	-57.8969096610672
970	1.45113705136	0.00497315179615662	0.13422322253411	1.25803676989422e-05	81.9513334434009	0.414617510341579	-250.717068586848	-147.838757443416	-63.3793360638665
971	1.45113705136	0.00503336182859602	0.13422322253411	1.25803676989422e-05	82.9435196157379	0.414617510341579	-256.388004780631	-147.838757443416	-69.0502722576493
972	1.45113705136	0.00509430082491084	0.13422322253411	1.25803676989422e-05	83.947718202751	0.414617510341579	-262.240495849517	-147.838757443416	-74.9027633265359
973	1.45113705136	0.00515597761067898	0.13422322253411	1.25803676989422e-05	84.9640746389466	0.414617510341579	-268.267743996752	-147.838757443416	-80.9300114737707
974	1.45113705136	0.00521840111832975	0.13422322253411	1.25803676989422e-05	85.9927361196093	0.414617510341579	-274.463105839735	-147.838757443416	-87.1253733167541
975	1.45113705136	0.00528158038843754	0.13422322253411	1.25803676989422e-05	87.0338516221194	0.414617510341579	-280.820089777466	-147.838757443416	-93.4823572544847
976	1.45113705136	0.00534552457103115	0.13422322253411	1.25803676989422e-05	88.087571927529	0.414617510341579	-287.332353364793	-147.838757443416	-99.9946208418114
977	1.45113705136	0.00541024292691889	0.13422322253411	1.25803676989422e-05	89.1540496423986	0.414617510341579	-293.993700725026	-147.838757443416	-106.655968202045
978	1.45113705136	0.00547574482902985	0.13422322253411	1.25803676989422e-05	90.2334392208992	0.414617510341579	-300.798079986358	-147.838757443416	-113.460347463377
979	1.45113705136	0.00554203976377136	0.13422322253411	1.25803676989422e-05	91.3258969871809	0.414617510341579	-307.739580753492	-147.838757443416	-120.401848230511
980	1.45113705136	0.00560913733240279	0.13422322253411	1.25803676989422e-05	92.431581158013	0.414617510341579	-314.812431623519	-147.838757443416	-127.474699100538
981	1.45113705136	0.00567704725242615	0.13422322253411	1.25803676989422e-05	93.550651865698	0.414617510341579	-322.010997690202	-147.838757443416	-134.673265167221
982	1.45113705136	0.00574577935899341	0.13422322253411	1.25803676989422e-05	94.6832711812624	0.414617510341579	-329.329778127489	-147.838757443416	-141.992045604507
983	1.45113705136	0.00581534360633088	0.13422322253411	1.25803676989422e-05	95.8296031379298	0.414617510341579	-336.763403769117	-147.838757443416	-149.425671246136
984	1.45113705136	0.00588575006918088	0.13422322253411	1.25803676989422e-05	96.9898137548769	0.414617510341579	-344.306634741894	-147.838757443416	-156.968902218912
985	1.45113705136	0.00595700894426075	0.13422322253411	1.25803676989422e-05	98.1640710612768	0.414617510341579	-351.954358112067	-147.838757443416	-164.616625589086
986	1.45113705136	0.00602913055173973	0.13422322253411	1.25803676989422e-05	99.3525451206352	0.414617510341579	-359.701585552189	-147.838757443416	-172.363853029208
987	1.45113705136	0.00610212533673346	0.13422322253411	1.25803676989422e-05	100.555408055419	0.414617510341579	-367.543451085279	-147.838757443416	-180.205718562298
988	1.45113705136	0.00617600387081681	0.13422322253411	1.25803676989422e-05	101.772834071985	0.414617510341579	-375.475208791089	-147.838757443416	-188.137476268108
989	1.45113705136	0.00300000109096	0.134223061070431	1.2741831378252e-05	49.4362729739784	0.419938950090248	-314.167323400441	-147.838757443416	-126.82959087746
990	1.45113705136	0.00303632215462521	0.134223061070431	1.2741831378252e-05	50.0347987623419	0.419938950090248	-300.713649040612	-147.838757443416	-113.375916517631
991	1.45113705136	0.00307308295801909	0.134223061070431	1.2741831378252e-05	50.6405709124919	0.419938950090248	-288.137184787192	-147.838757443416	-100.799452264211
992	1.45113705136	0.00311028882507795	0.134223061070431	1.2741831378252e-05	51.2536771562521	0.419938950090248	-276.417342428002	-147.838757443416	-89.0796099050203
993	1.45113705136	0.00314794514419505	0.134223061070431	1.2741831378252e-05	51.8742062876174	0.419938950090248	-265.531111388351	-147.838757443416	-78.1933788653696
994	1.45113705136	0.00318605736900104	0.134223061070431	1.2741831378252e-05	52.5022481756127	0.419938950090248	-255.468557820946	-147.838757443416	-68.1308252979652
995	1.45113705136	0.00322463101915377	0.134223061070431	1.2741831378252e-05	53.1378937773091	0.419938950090248	-247.35013994656	-147.838757443416	-60.0124074235791
996	1.45113705136	0.00326367168113767	0.134223061070431	1.2741831378252e-05	53.7812351509961	0.419938950090248	-239.816053316405	-147.838757443416	-52.4783207934233
997	1.45113705136	0.00330318500907282	0.134223061070431	1.2741831378252e-05	54.4323654695146	0.419938950090248	-232.851367043506	-147.838757443416	-45.5136345205246
998	1.45113705136	0.00334317672553387	0.134223061070431	1.2741831378252e-05	55.0913790337509	0.419938950090248	-226.441426344623	-147.838757443416	-39.1036938216421
999	1.45113705136	0.00338365262237872	0.134223061070431	1.2741831378252e-05	55.7583712862932	0.419938950090248	-220.571848900232	-147.838757443416	-33.2341163772508
1000	1.45113705136	0.00342461856158745	0.134223061070431	1.2741831378252e-05	56.4334388252553	0.419938950090248	-215.228521231562	-147.838757443416	-27.8907887085807
1001	1.45113705136	0.00346608047611117	0.134223061070431	1.2741831378252e-05	57.1166794182654	0.419938950090248	-210.397595099581	-147.838757443416	-23.0598625765997
1002	1.45113705136	0.00350804437073139	0.134223061070431	1.2741831378252e-05	57.8081920166266	0.419938950090248	-206.065483924001	-147.838757443416	-18.7277514010202
1003	1.45113705136	0.00355051632292956	0.134223061070431	1.2741831378252e-05	58.5080767696467	0.419938950090248	-202.218859202403	-147.838757443416	-14.8811266794219
1004	1.45113705136	0.00359350248376732	0.134223061070431	1.2741831378252e-05	59.2164350391429	0.419938950090248	-198.844646990648	-147.838757443416	-11.5069144676672
1005	1.45113705136	0.00363700907877734	0.134223061070431	1.2741831378252e-05	59.9333694141218	0.419938950090248	-195.930024349829	-147.838757443416	-8.59229182684794
1006	1.45113705136	0.00368104240886487	0.134223061070431	1.2741831378252e-05	60.6589837256366	0.419938950090248	-193.46241588	-147.838757443416	-6.12468335701851
1007	1.45113705136	0.00372560885122038	0.134223061070431	1.2741831378252e-05	61.3933830618251	0.419938950090248	-191.429490216018	-147.838757443416	-4.09175769303693
1008	1.45113705136	0.00377071486024304	0.134223061070431	1.2741831378252e-05	62.1366737831286	0.419938950090248	-189.819156581478	-147.838757443416	-2.48142405849649
1009	1.45113705136	0.00381636696847558	0.134223061070431	1.2741831378252e-05	62.8889635376964	0.419938950090248	-188.619561351428	-147.838757443416	-1.28182882844703
1010	1.45113705136	0.0038625717875503	0.134223061070431	1.2741831378252e-05	63.6503612769754	0.419938950090248	-187.819084647053	-147.838757443416	-0.481352124072146
1011	1.45113705136	0.00390933600914669	0.134223061070431	1.2741831378252e-05	64.4209772714898	0.419938950090248	-187.406336960208	-147.838757443416	-0.0686044372268952
1012	1.45113705136	0.00395666640596047	0.134223061070431	1.2741831378252e-05	65.2009231268108	0.419938950090248	-187.370155770332	-147.838757443416	-0.0324232473503798
1013	1.45113705136	0.00400456983268452	0.134223061070431	1.2741831378252e-05	65.9903117997201	0.419938950090248	-187.699602225155	-147.838757443416	-0.361869702173863
1014	1.45113705136	0.00405305322700161	0.134223061070431	1.2741831378252e-05	66.789257614569	0.419938950090248	-188.383957835089	-147.838757443416	-1.04622531210771
1015	1.45113705136	0.00410212361058913	0.134223061070431	1.2741831378252e-05	67.5978762798356	0.419938950090248	-189.412721175002	-147.838757443416	-2.07498865202069
1016	1.45113705136	0.00415178809013607	0.134223061070431	1.2741831378252e-05	68.4162849048829	0.419938950090248	-190.775604645081	-147.838757443416	-3.43787212210009
1017	1.45113705136	0.00420205385837218	0.134223061070431	1.2741831378252e-05	69.2446020169184	0.419938950090248	-192.462531220983	-147.838757443416	-5.12479869800154
1018	1.45113705136	0.00425292819510975	0.134223061070431	1.2741831378252e-05	70.0829475781607	0.419938950090248	-194.463631260849	-147.838757443416	-7.12589873786783
1019	1.45113705136	0.00430441846829785	0.134223061070431	1.2741831378252e-05	70.9314430032131	0.419938950090248	-196.769239323854	-147.838757443416	-9.43150680087274
1020	1.45113705136	0.00435653213508946	0.134223061070431	1.2741831378252e-05	71.7902111766474	0.419938950090248	-199.369891037117	-147.838757443416	-12.0321585141355
1021	1.45113705136	0.00440927674292141	0.134223061070431	1.2741831378252e-05	72.6593764708012	0.419938950090248	-202.256319939799	-147.838757443416	-14.9185874168179
1022	1.45113705136	0.00446265993060749	0.134223061070431	1.2741831378252e-05	73.5390647637897	0.419938950090248	-205.419454426272	-147.838757443416	-18.0817219032906
1023	1.45113705136	0.00451668942944474	0.134223061070431	1.2741831378252e-05	74.4294034577369	0.419938950090248	-208.850414655928	-147.838757443416	-21.5126821329468
1024	1.45113705136	0.00457137306433313	0.134223061070431	1.2741831378252e-05	75.3305214972263	0.419938950090248	-212.540509531333	-147.838757443416	-25.2027770083514
1025	1.45113705136	0.00462671875490884	0.134223061070431	1.2741831378252e-05	76.2425493879756	0.419938950090248	-216.481233684288	-147.838757443416	-29.1435011613066
1026	1.45113705136	0.00468273451669121	0.134223061070431	1.2741831378252e-05	77.1656192157377	0.419938950090248	-220.664264492574	-147.838757443416	-33.3265319695929
1027	1.45113705136	0.0047394284622436	0.134223061070431	1.2741831378252e-05	78.0998646654295	0.419938950090248	-225.081459137786	-147.838757443416	-37.7437266148045
1028	1.45113705136	0.00479680880234833	0.134223061070431	1.2741831378252e-05	79.0454210404939	0.419938950090248	-229.724851685169	-147.838757443416	-42.3871191621874
1029	1.45113705136	0.00485488384719579	0.134223061070431	1.2741831378252e-05	80.0024252824944	0.419938950090248	-234.586650184006	-147.838757443416	-47.2489176610252
1030	1.45113705136	0.00491366200758797	0.134223061070431	1.2741831378252e-05	80.9710159909487	0.419938950090248	-239.659233817889	-147.838757443416	-52.3215012949076
1031	1.45113705136	0.00497315179615662	0.134223061070431	1.2741831378252e-05	81.9513334434009	0.419938950090248	-244.93515005341	-147.838757443416	-57.5974175304291
1032	1.45113705136	0.00503336182859602	0.134223061070431	1.2741831378252e-05	82.9435196157379	0.419938950090248	-250.407111863722	-147.838757443416	-63.0693793407409
1033	1.45113705136	0.00509430082491084	0.134223061070431	1.2741831378252e-05	83.947718202751	0.419938950090248	-256.067994935496	-147.838757443416	-68.730262412515
1034	1.45113705136	0.00515597761067898	0.134223061070431	1.2741831378252e-05	84.9640746389466	0.419938950090248	-261.910834949987	-147.838757443416	-74.5731024270062
1035	1.45113705136	0.00521840111832975	0.134223061070431	1.2741831378252e-05	85.9927361196093	0.419938950090248	-267.928824829636	-147.838757443416	-80.5910923066549
1036	1.45113705136	0.00528158038843754	0.134223061070431	1.2741831378252e-05	87.0338516221194	0.419938950090248	-274.115312109876	-147.838757443416	-86.7775795868947
1037	1.45113705136	0.00534552457103115	0.134223061070431	1.2741831378252e-05	88.087571927529	0.419938950090248	-280.46379623859	-147.838757443416	-93.1260637156083
1038	1.45113705136	0.00541024292691889	0.134223061070431	1.2741831378252e-05	89.1540496423986	0.419938950090248	-286.967925991921	-147.838757443416	-99.63019346894
1039	1.45113705136	0.00547574482902985	0.134223061070431	1.2741831378252e-05	90.2334392208992	0.419938950090248	-293.62149685534	-147.838757443416	-106.283764332358
1040	1.45113705136	0.00554203976377136	0.134223061070431	1.2741831378252e-05	91.3258969871809	0.419938950090248	-300.418448482	-147.838757443416	-113.080715959019
1041	1.45113705136	0.00560913733240279	0.134223061070431	1.2741831378252e-05	92.431581158013	0.419938950090248	-307.352862153377	-147.838757443416	-120.015129630396
1042	1.45113705136	0.00567704725242615	0.134223061070431	1.2741831378252e-05	93.550651865698	0.419938950090248	-314.418958273891	-147.838757443416	-127.08122575091
1043	1.45113705136	0.00574577935899341	0.134223061070431	1.2741831378252e-05	94.6832711812624	0.419938950090248	-321.61109390785	-147.838757443416	-134.273361384869
1044	1.45113705136	0.00581534360633088	0.134223061070431	1.2741831378252e-05	95.8296031379298	0.419938950090248	-328.923760348582	-147.838757443416	-141.5860278256
1045	1.45113705136	0.00588575006918088	0.134223061070431	1.2741831378252e-05	96.9898137548769	0.419938950090248	-336.351580678427	-147.838757443416	-149.013848155446
1046	1.45113705136	0.00595700894426075	0.134223061070431	1.2741831378252e-05	98.1640710612768	0.419938950090248	-343.889307426114	-147.838757443416	-156.551574903133
1047	1.45113705136	0.00602913055173973	0.134223061070431	1.2741831378252e-05	99.3525451206352	0.419938950090248	-351.531820183794	-147.838757443416	-164.194087660813
1048	1.45113705136	0.00610212533673346	0.134223061070431	1.2741831378252e-05	100.555408055419	0.419938950090248	-359.274123305921	-147.838757443416	-171.936390782939
1049	1.45113705136	0.00617600387081681	0.134223061070431	1.2741831378252e-05	101.772834071985	0.419938950090248	-367.111343619064	-147.838757443416	-179.773611096083
1050	1.45113705136	0.00625077685355487	0.134223061070431	1.2741831378252e-05	103.00499948581	0.419938950090248	-375.03872815927	-147.838757443416	-187.700995636289
1051	1.45113705136	0.00300000109096	0.134222897534434	1.29053673753477e-05	49.4362729739784	0.425328688259248	-329.370974392339	-147.838757443416	-142.033241869358
1052	1.45113705136	0.00303632215462521	0.134222897534434	1.29053673753477e-05	50.0347987623419	0.425328688259248	-314.967498594022	-147.838757443416	-127.629766071041
1053	1.45113705136	0.00307308295801909	0.134222897534434	1.29053673753477e-05	50.6405709124919	0.425328688259248	-301.462554604863	-147.838757443416	-114.124822081882
1054	1.45113705136	0.00311028882507795	0.134222897534434	1.29053673753477e-05	51.2536771562521	0.425328688259248	-288.836009823426	-147.838757443416	-101.498277300445
1055	1.45113705136	0.00314794514419505	0.134222897534434	1.29053673753477e-05	51.8742062876174	0.425328688259248	-277.067335841246	-147.838757443416	-89.7296033182647
1056	1.45113705136	0.00318605736900104	0.134222897534434	1.29053673753477e-05	52.5022481756127	0.425328688259248	-266.133777264389	-147.838757443416	-78.796044741408
1057	1.45113705136	0.00322463101915377	0.134222897534434	1.29053673753477e-05	53.1378937773091	0.425328688259248	-256.005818237201	-147.838757443416	-68.6680857142201
1058	1.45113705136	0.00326367168113767	0.134222897534434	1.29053673753477e-05	53.7812351509961	0.425328688259248	-247.796966968395	-147.838757443416	-60.459234445414
1059	1.45113705136	0.00330318500907282	0.134222897534434	1.29053673753477e-05	54.4323654695146	0.425328688259248	-240.229789397155	-147.838757443416	-52.8920568741742
1060	1.45113705136	0.00334317672553387	0.134222897534434	1.29053673753477e-05	55.0913790337509	0.425328688259248	-233.232885640755	-147.838757443416	-45.8951531177736
1061	1.45113705136	0.00338365262237872	0.134222897534434	1.29053673753477e-05	55.7583712862932	0.425328688259248	-226.791584553954	-147.838757443416	-39.4538520309725
1062	1.45113705136	0.00342461856158745	0.134222897534434	1.29053673753477e-05	56.4334388252553	0.425328688259248	-220.89148767537	-147.838757443416	-33.5537551523885
1063	1.45113705136	0.00346608047611117	0.134222897534434	1.29053673753477e-05	57.1166794182654	0.425328688259248	-215.518465605739	-147.838757443416	-28.1807330827578
1064	1.45113705136	0.00350804437073139	0.134222897534434	1.29053673753477e-05	57.8081920166266	0.425328688259248	-210.658654398227	-147.838757443416	-23.3209218752454
1065	1.45113705136	0.00355051632292956	0.134222897534434	1.29053673753477e-05	58.5080767696467	0.425328688259248	-206.298451968294	-147.838757443416	-18.9607194453129
1066	1.45113705136	0.00359350248376732	0.134222897534434	1.29053673753477e-05	59.2164350391429	0.425328688259248	-202.424514536338	-147.838757443416	-15.0867820133572
1067	1.45113705136	0.00363700907877734	0.134222897534434	1.29053673753477e-05	59.9333694141218	0.425328688259248	-199.023753087269	-147.838757443416	-11.6860205642879
1068	1.45113705136	0.00368104240886487	0.134222897534434	1.29053673753477e-05	60.6589837256366	0.425328688259248	-196.083329826186	-147.838757443416	-8.7455973032047
1069	1.45113705136	0.00372560885122038	0.134222897534434	1.29053673753477e-05	61.3933830618251	0.425328688259248	-193.590654699306	-147.838757443416	-6.25292217632523
1070	1.45113705136	0.00377071486024304	0.134222897534434	1.29053673753477e-05	62.1366737831286	0.425328688259248	-191.533381904359	-147.838757443416	-4.19564938137773
1071	1.45113705136	0.00381636696847558	0.134222897534434	1.29053673753477e-05	62.8889635376964	0.425328688259248	-189.899406417448	-147.838757443416	-2.56167389446637
1072	1.45113705136	0.0038625717875503	0.134222897534434	1.29053673753477e-05	63.6503612769754	0.425328688259248	-188.6768605939	-147.838757443416	-1.33912807091838
1073	1.45113705136	0.00390933600914669	0.134222897534434	1.29053673753477e-05	64.4209772714898	0.425328688259248	-187.854110720742	-147.838757443416	-0.516378197760787
1074	1.45113705136	0.00395666640596047	0.134222897534434	1.29053673753477e-05	65.2009231268108	0.425328688259248	-187.419753669004	-147.838757443416	-0.0820211460231803
1075	1.45113705136	0.00400456983268452	0.134222897534434	1.29053673753477e-05	65.9903117997201	0.425328688259248	-187.362613486592	-147.838757443416	-0.0248809636104852
1076	1.45113705136	0.00405305322700161	0.134222897534434	1.29053673753477e-05	66.789257614569	0.425328688259248	-187.671738102974	-147.838757443416	-0.334005579992663
1077	1.45113705136	0.00410212361058913	0.134222897534434	1.29053673753477e-05	67.5978762798356	0.425328688259248	-188.336396000057	-147.838757443416	-0.998663477075752
1078	1.45113705136	0.00415178809013607	0.134222897534434	1.29053673753477e-05	68.4162849048829	0.425328688259248	-189.346072912565	-147.838757443416	-2.00834038958419
1079	1.45113705136	0.00420205385837218	0.134222897534434	1.29053673753477e-05	69.2446020169184	0.425328688259248	-190.690468610206	-147.838757443416	-3.35273608722491
1080	1.45113705136	0.00425292819510975	0.134222897534434	1.29053673753477e-05	70.0829475781607	0.425328688259248	-192.35949361854	-147.838757443416	-5.02176109555876
1081	1.45113705136	0.00430441846829785	0.134222897534434	1.29053673753477e-05	70.9314430032131	0.425328688259248	-194.343266048469	-147.838757443416	-7.00553352548741
1082	1.45113705136	0.00435653213508946	0.134222897534434	1.29053673753477e-05	71.7902111766474	0.425328688259248	-196.632108393416	-147.838757443416	-9.29437587043503
1083	1.45113705136	0.00440927674292141	0.134222897534434	1.29053673753477e-05	72.6593764708012	0.425328688259248	-199.216544394614	-147.838757443416	-11.8788118716329
1084	1.45113705136	0.00446265993060749	0.134222897534434	1.29053673753477e-05	73.5390647637897	0.425328688259248	-202.08729590982	-147.838757443416	-14.7495633868384
1085	1.45113705136	0.00451668942944474	0.134222897534434	1.29053673753477e-05	74.4294034577369	0.425328688259248	-205.235279825225	-147.838757443416	-17.8975473022438
1086	1.45113705136	0.00457137306433313	0.134222897534434	1.29053673753477e-05	75.3305214972263	0.425328688259248	-208.651604978018	-147.838757443416	-21.3138724550372
1087	1.45113705136	0.00462671875490884	0.134222897534434	1.29053673753477e-05	76.2425493879756	0.425328688259248	-212.327569128538	-147.838757443416	-24.9898366055568
1088	1.45113705136	0.00468273451669121	0.134222897534434	1.29053673753477e-05	77.1656192157377	0.425328688259248	-216.254655940575	-147.838757443416	-28.9169234175934
1089	1.45113705136	0.0047394284622436	0.134222897534434	1.29053673753477e-05	78.0998646654295	0.425328688259248	-220.424532015342	-147.838757443416	-33.086799492361
1090	1.45113705136	0.00479680880234833	0.134222897534434	1.29053673753477e-05	79.0454210404939	0.425328688259248	-224.829043918056	-147.838757443416	-37.4913113950752
1091	1.45113705136	0.00485488384719579	0.134222897534434	1.29053673753477e-05	80.0024252824944	0.425328688259248	-229.460215280764	-147.838757443416	-42.1224827577826
1092	1.45113705136	0.00491366200758797	0.134222897534434	1.29053673753477e-05	80.9710159909487	0.425328688259248	-234.310243887652	-147.838757443416	-46.9725113646709
1093	1.45113705136	0.00497315179615662	0.134222897534434	1.29053673753477e-05	81.9513334434009	0.425328688259248	-239.371498828463	-147.838757443416	-52.0337663054815
1094	1.45113705136	0.00503336182859602	0.134222897534434	1.29053673753477e-05	82.9435196157379	0.425328688259248	-244.636517651496	-147.838757443416	-57.2987851285143
1095	1.45113705136	0.00509430082491084	0.134222897534434	1.29053673753477e-05	83.947718202751	0.425328688259248	-250.098003566789	-147.838757443416	-62.7602710438077
1096	1.45113705136	0.00515597761067898	0.134222897534434	1.29053673753477e-05	84.9640746389466	0.425328688259248	-255.748822675669	-147.838757443416	-68.4110901526874
1097	1.45113705136	0.00521840111832975	0.134222897534434	1.29053673753477e-05	85.9927361196093	0.425328688259248	-261.582001219678	-147.838757443416	-74.244268696697
1098	1.45113705136	0.00528158038843754	0.134222897534434	1.29053673753477e-05	87.0338516221194	0.425328688259248	-267.590722863388	-147.838757443416	-80.2529903404065
1099	1.45113705136	0.00534552457103115	0.134222897534434	1.29053673753477e-05	88.087571927529	0.425328688259248	-273.768326026271	-147.838757443416	-86.4305935032899
1100	1.45113705136	0.00541024292691889	0.134222897534434	1.29053673753477e-05	89.1540496423986	0.425328688259248	-280.108301216562	-147.838757443416	-92.7705686935806
1101	1.45113705136	0.00547574482902985	0.134222897534434	1.29053673753477e-05	90.2334392208992	0.425328688259248	-286.604288404342	-147.838757443416	-99.2665558813605
1102	1.45113705136	0.00554203976377136	0.134222897534434	1.29053673753477e-05	91.3258969871809	0.425328688259248	-293.250074444572	-147.838757443416	-105.91234192159
1103	1.45113705136	0.00560913733240279	0.134222897534434	1.29053673753477e-05	92.431581158013	0.425328688259248	-300.039590496512	-147.838757443416	-112.70185797353
1104	1.45113705136	0.00567704725242615	0.134222897534434	1.29053673753477e-05	93.550651865698	0.425328688259248	-306.966909509443	-147.838757443416	-119.629176986462
1105	1.45113705136	0.00574577935899341	0.134222897534434	1.29053673753477e-05	94.6832711812624	0.425328688259248	-314.026243695	-147.838757443416	-126.688511172018
1106	1.45113705136	0.00581534360633088	0.134222897534434	1.29053673753477e-05	95.8296031379298	0.425328688259248	-321.211942083086	-147.838757443416	-133.874209560105
1107	1.45113705136	0.00588575006918088	0.134222897534434	1.29053673753477e-05	96.9898137548769	0.425328688259248	-328.518488060741	-147.838757443416	-141.18075553776
1108	1.45113705136	0.00595700894426075	0.134222897534434	1.29053673753477e-05	98.1640710612768	0.425328688259248	-335.940496965079	-147.838757443416	-148.602764442097
1109	1.45113705136	0.00602913055173973	0.134222897534434	1.29053673753477e-05	99.3525451206352	0.425328688259248	-343.472713712777	-147.838757443416	-156.134981189796
1110	1.45113705136	0.00610212533673346	0.134222897534434	1.29053673753477e-05	100.555408055419	0.425328688259248	-351.110010420147	-147.838757443416	-163.772277897166
1111	1.45113705136	0.00617600387081681	0.134222897534434	1.29053673753477e-05	101.772834071985	0.425328688259248	-358.847384117078	-147.838757443416	-171.509651594097
1112	1.45113705136	0.00625077685355487	0.134222897534434	1.29053673753477e-05	103.00499948581	0.425328688259248	-366.679954421066	-147.838757443416	-179.342221898085
1113	1.45113705136	0.00632645511405254	0.134222897534434	1.29053673753477e-05	104.252082747024	0.425328688259248	-374.602961306868	-147.838757443416	-187.265228783886
1114	1.45113705136	0.00300000109096	0.134222731899521	1.30710022875485e-05	49.4362729739784	0.430787601429815	-345.602232122328	-147.838757443416	-158.264499599347
1115	1.45113705136	0.00303632215462521	0.134222731899521	1.30710022875485e-05	50.0347987623419	0.430787601429815	-330.226247885206	-147.838757443416	-142.888515362225
1116	1.45113705136	0.00307308295801909	0.134222731899521	1.30710022875485e-05	50.6405709124919	0.430787601429815	-315.770267901244	-147.838757443416	-128.432535378262
1117	1.45113705136	0.00311028882507795	0.134222731899521	1.30710022875485e-05	51.2536771562521	0.430787601429815	-302.214007035596	-147.838757443416	-114.876274512615
1118	1.45113705136	0.00314794514419505	0.134222731899521	1.30710022875485e-05	51.8742062876174	0.430787601429815	-289.537333207263	-147.838757443416	-102.199600684282
1119	1.45113705136	0.00318605736900104	0.134222731899521	1.30710022875485e-05	52.5022481756127	0.430787601429815	-277.719771973731	-147.838757443416	-90.3820394507493
1120	1.45113705136	0.00322463101915377	0.134222731899521	1.30710022875485e-05	53.1378937773091	0.430787601429815	-266.738804330758	-147.838757443416	-79.401071807777
1121	1.45113705136	0.00326367168113767	0.134222731899521	1.30710022875485e-05	53.7812351509961	0.430787601429815	-256.565346538497	-147.838757443416	-69.2276140155154
1122	1.45113705136	0.00330318500907282	0.134222731899521	1.30710022875485e-05	54.4323654695146	0.430787601429815	-248.245443681255	-147.838757443416	-60.9077111582737
1123	1.45113705136	0.00334317672553387	0.134222731899521	1.30710022875485e-05	55.0913790337509	0.430787601429815	-240.645140822104	-147.838757443416	-53.3074082991225
1124	1.45113705136	0.00338365262237872	0.134222731899521	1.30710022875485e-05	55.7583712862932	0.430787601429815	-233.615986079967	-147.838757443416	-46.2782535569859
1125	1.45113705136	0.00342461856158745	0.134222731899521	1.30710022875485e-05	56.4334388252553	0.430787601429815	-227.143291938875	-147.838757443416	-39.8055594158941
1126	1.45113705136	0.00346608047611117	0.134222731899521	1.30710022875485e-05	57.1166794182654	0.430787601429815	-221.212643791863	-147.838757443416	-33.874911268882
1127	1.45113705136	0.00350804437073139	0.134222731899521	1.30710022875485e-05	57.8081920166266	0.430787601429815	-215.809896291583	-147.838757443416	-28.4721637686016
1128	1.45113705136	0.00355051632292956	0.134222731899521	1.30710022875485e-05	58.5080767696467	0.430787601429815	-210.921169773908	-147.838757443416	-23.5834372509271
1129	1.45113705136	0.00359350248376732	0.134222731899521	1.30710022875485e-05	59.2164350391429	0.430787601429815	-206.532846647839	-147.838757443416	-19.1951141248574
1130	1.45113705136	0.00363700907877734	0.134222731899521	1.30710022875485e-05	59.9333694141218	0.430787601429815	-202.631567841687	-147.838757443416	-15.2938353187055
1131	1.45113705136	0.00368104240886487	0.134222731899521	1.30710022875485e-05	60.6589837256366	0.430787601429815	-199.204229250201	-147.838757443416	-11.8664967272198
1132	1.45113705136	0.00372560885122038	0.134222731899521	1.30710022875485e-05	61.3933830618251	0.430787601429815	-196.237978214922	-147.838757443416	-8.90024569194065
1133	1.45113705136	0.00377071486024304	0.134222731899521	1.30710022875485e-05	62.1366737831286	0.430787601429815	-193.720210017636	-147.838757443416	-6.38247749465518
1134	1.45113705136	0.00381636696847558	0.134222731899521	1.30710022875485e-05	62.8889635376964	0.430787601429815	-191.638564393274	-147.838757443416	-4.30083187029231
1135	1.45113705136	0.0038625717875503	0.134222731899521	1.30710022875485e-05	63.6503612769754	0.430787601429815	-189.980922078306	-147.838757443416	-2.64318955532508
1136	1.45113705136	0.00390933600914669	0.134222731899521	1.30710022875485e-05	64.4209772714898	0.430787601429815	-188.735401387385	-147.838757443416	-1.39766886440339
1137	1.45113705136	0.00395666640596047	0.134222731899521	1.30710022875485e-05	65.2009231268108	0.430787601429815	-187.890354763949	-147.838757443416	-0.552622240968049
1138	1.45113705136	0.00400456983268452	0.134222731899521	1.30710022875485e-05	65.9903117997201	0.430787601429815	-187.434365437541	-147.838757443416	-0.09663291455945
1139	1.45113705136	0.00405305322700161	0.134222731899521	1.30710022875485e-05	66.789257614569	0.430787601429815	-187.356244030001	-147.838757443416	-0.0185115070198663
1140	1.45113705136	0.00410212361058913	0.134222731899521	1.30710022875485e-05	67.5978762798356	0.430787601429815	-187.645025222737	-147.838757443416	-0.307292699755635
1141	1.45113705136	0.00415178809013607	0.134222731899521	1.30710022875485e-05	68.4162849048829	0.430787601429815	-188.289964463795	-147.838757443416	-0.952231940813363
1142	1.45113705136	0.00420205385837218	0.134222731899521	1.30710022875485e-05	69.2446020169184	0.430787601429815	-189.280534649733	-147.838757443416	-1.94280212675221
1143	1.45113705136	0.00425292819510975	0.134222731899521	1.30710022875485e-05	70.0829475781607	0.430787601429815	-190.606422892015	-147.838757443416	-3.26869036903372
1144	1.45113705136	0.00430441846829785	0.134222731899521	1.30710022875485e-05	70.9314430032131	0.430787601429815	-192.257527265174	-147.838757443416	-4.91979474219261
1145	1.45113705136	0.00435653213508946	0.134222731899521	1.30710022875485e-05	71.7902111766474	0.430787601429815	-194.223953613488	-147.838757443416	-6.8862210905063
1146	1.45113705136	0.00440927674292141	0.134222731899521	1.30710022875485e-05	72.6593764708012	0.430787601429815	-196.496012356598	-147.838757443416	-9.15827983361669
1147	1.45113705136	0.00446265993060749	0.134222731899521	1.30710022875485e-05	73.5390647637897	0.430787601429815	-199.064215347636	-147.838757443416	-11.7264828246552
1148	1.45113705136	0.00451668942944474	0.134222731899521	1.30710022875485e-05	74.4294034577369	0.430787601429815	-201.919272742758	-147.838757443416	-14.5815402197768
1149	1.45113705136	0.00457137306433313	0.134222731899521	1.30710022875485e-05	75.3305214972263	0.430787601429815	-205.052089911886	-147.838757443416	-17.7143573889043
1150	1.45113705136	0.00462671875490884	0.134222731899521	1.30710022875485e-05	76.2425493879756	0.430787601429815	-208.453764359583	-147.838757443416	-21.1160318366019
1151	1.45113705136	0.00468273451669121	0.134222731899521	1.30710022875485e-05	77.1656192157377	0.430787601429815	-212.115582692146	-147.838757443416	-24.7778501691646
1152	1.45113705136	0.0047394284622436	0.134222731899521	1.30710022875485e-05	78.0998646654295	0.430787601429815	-216.029017605761	-147.838757443416	-28.6912850827794
1153	1.45113705136	0.00479680880234833	0.134222731899521	1.30710022875485e-05	79.0454210404939	0.430787601429815	-220.185724893934	-147.838757443416	-32.8479923709529
1154	1.45113705136	0.00485488384719579	0.134222731899521	1.30710022875485e-05	80.0024252824944	0.430787601429815	-224.577540518658	-147.838757443416	-37.2398079956765
1155	1.45113705136	0.00491366200758797	0.134222731899521	1.30710022875485e-05	80.9710159909487	0.430787601429815	-229.196477653342	-147.838757443416	-41.8587451303611
1156	1.45113705136	0.00497315179615662	0.134222731899521	1.30710022875485e-05	81.9513334434009	0.430787601429815	-234.034723815974	-147.838757443416	-46.6969912929926
1157	1.45113705136	0.00503336182859602	0.134222731899521	1.30710022875485e-05	82.9435196157379	0.430787601429815	-239.084637990396	-147.838757443416	-51.7469054674148
1158	1.45113705136	0.00509430082491084	0.134222731899521	1.30710022875485e-05	83.947718202751	0.430787601429815	-244.338747795613	-147.838757443416	-57.0010152726318
1159	1.45113705136	0.00515597761067898	0.134222731899521	1.30710022875485e-05	84.9640746389466	0.430787601429815	-249.7897466711	-147.838757443416	-62.4520141481189
1160	1.45113705136	0.00521840111832975	0.134222731899521	1.30710022875485e-05	85.9927361196093	0.430787601429815	-255.430491117644	-147.838757443416	-68.0927585946629
1161	1.45113705136	0.00528158038843754	0.134222731899521	1.30710022875485e-05	87.0338516221194	0.430787601429815	-261.253997934633	-147.838757443416	-73.9162654116517
1162	1.45113705136	0.00534552457103115	0.134222731899521	1.30710022875485e-05	88.087571927529	0.430787601429815	-267.253441522538	-147.838757443416	-79.915708999557
1163	1.45113705136	0.00541024292691889	0.134222731899521	1.30710022875485e-05	89.1540496423986	0.430787601429815	-273.422151169158	-147.838757443416	-86.0844186461763
1164	1.45113705136	0.00547574482902985	0.134222731899521	1.30710022875485e-05	90.2334392208992	0.430787601429815	-279.75360843027	-147.838757443416	-92.4158759072889
1165	1.45113705136	0.00554203976377136	0.134222731899521	1.30710022875485e-05	91.3258969871809	0.430787601429815	-286.241444476065	-147.838757443416	-98.903711953084
1166	1.45113705136	0.00560913733240279	0.134222731899521	1.30710022875485e-05	92.431581158013	0.430787601429815	-292.879437508062	-147.838757443416	-105.54170498508
1167	1.45113705136	0.00567704725242615	0.134222731899521	1.30710022875485e-05	93.550651865698	0.430787601429815	-299.661510194768	-147.838757443416	-112.323777671787
1168	1.45113705136	0.00574577935899341	0.134222731899521	1.30710022875485e-05	94.6832711812624	0.430787601429815	-306.581727133482	-147.838757443416	-119.243994610501
1169	1.45113705136	0.00581534360633088	0.134222731899521	1.30710022875485e-05	95.8296031379298	0.430787601429815	-313.634292346193	-147.838757443416	-126.296559823211
1170	1.45113705136	0.00588575006918088	0.134222731899521	1.30710022875485e-05	96.9898137548769	0.430787601429815	-320.813546807331	-147.838757443416	-133.475814284349
1171	1.45113705136	0.00595700894426075	0.134222731899521	1.30710022875485e-05	98.1640710612768	0.430787601429815	-328.113966006669	-147.838757443416	-140.776233483688
1172	1.45113705136	0.00602913055173973	0.134222731899521	1.30710022875485e-05	99.3525451206352	0.430787601429815	-335.530157514033	-147.838757443416	-148.192424991052
1173	1.45113705136	0.00610212533673346	0.134222731899521	1.30710022875485e-05	100.555408055419	0.430787601429815	-343.0568586312	-147.838757443416	-155.719126108219
1174	1.45113705136	0.00617600387081681	0.134222731899521	1.30710022875485e-05	101.772834071985	0.430787601429815	-350.688933993981	-147.838757443416	-163.351201471
1175	1.45113705136	0.00625077685355487	0.134222731899521	1.30710022875485e-05	103.00499948581	0.430787601429815	-358.421373283432	-147.838757443416	-171.083640760451
1176	1.45113705136	0.00632645511405254	0.134222731899521	1.30710022875485e-05	104.252082747024	0.430787601429815	-366.249288927473	-147.838757443416	-178.911556404491
1177	1.45113705136	0.00640304961252289	0.134222731899521	1.30710022875485e-05	105.514264466255	0.430787601429815	-374.167913817277	-147.838757443416	-186.830181294295
1178	1.45113705136	0.00300000109096	0.134222564138755	1.32387630535388e-05	49.4362729739784	0.43631657743373	-362.885448651912	-147.838757443416	-175.547716128931
1179	1.45113705136	0.00303632215462521	0.134222564138755	1.32387630535388e-05	50.0347987623419	0.43631657743373	-346.513897068042	-147.838757443416	-159.176164545061
1180	1.45113705136	0.00307308295801909	0.134222564138755	1.32387630535388e-05	50.6405709124919	0.43631657743373	-331.08415787993	-147.838757443416	-143.746425356949
1181	1.45113705136	0.00311028882507795	0.134222564138755	1.32387630535388e-05	51.2536771562521	0.43631657743373	-316.575626341917	-147.838757443416	-129.237893818936
1182	1.45113705136	0.00314794514419505	0.134222564138755	1.32387630535388e-05	51.8742062876174	0.43631657743373	-302.968001687957	-147.838757443416	-115.630269164976
1183	1.45113705136	0.00318605736900104	0.134222564138755	1.32387630535388e-05	52.5022481756127	0.43631657743373	-290.241150768066	-147.838757443416	-102.903418245085
1184	1.45113705136	0.00322463101915377	0.134222564138755	1.32387630535388e-05	53.1378937773091	0.43631657743373	-278.374647724151	-147.838757443416	-91.0369152011699
1185	1.45113705136	0.00326367168113767	0.134222564138755	1.32387630535388e-05	53.7812351509961	0.43631657743373	-267.346192215744	-147.838757443416	-80.0084596927627
1186	1.45113705136	0.00330318500907282	0.134222564138755	1.32387630535388e-05	54.4323654695146	0.43631657743373	-257.127174718597	-147.838757443416	-69.7894421956153
1187	1.45113705136	0.00334317672553387	0.134222564138755	1.32387630535388e-05	55.0913790337509	0.43631657743373	-248.695566608338	-147.838757443416	-61.3578340853564
1188	1.45113705136	0.00338365262237872	0.134222564138755	1.32387630535388e-05	55.7583712862932	0.43631657743373	-241.062104300479	-147.838757443416	-53.7243717774982
1189	1.45113705136	0.00342461856158745	0.134222564138755	1.32387630535388e-05	56.4334388252553	0.43631657743373	-234.000665260013	-147.838757443416	-46.662932737032
1190	1.45113705136	0.00346608047611117	0.134222564138755	1.32387630535388e-05	57.1166794182654	0.43631657743373	-227.496545596514	-147.838757443416	-40.1588130735327
1191	1.45113705136	0.00350804437073139	0.134222564138755	1.32387630535388e-05	57.8081920166266	0.43631657743373	-221.535314527282	-147.838757443416	-34.1975820043008
1192	1.45113705136	0.00355051632292956	0.134222564138755	1.32387630535388e-05	58.5080767696467	0.43631657743373	-216.102810760785	-147.838757443416	-28.7650782378041
1193	1.45113705136	0.00359350248376732	0.134222564138755	1.32387630535388e-05	59.2164350391429	0.43631657743373	-211.185138893488	-147.838757443416	-23.8474063705071
1194	1.45113705136	0.00363700907877734	0.134222564138755	1.32387630535388e-05	59.9333694141218	0.43631657743373	-206.768665816169	-147.838757443416	-19.430933293188
1195	1.45113705136	0.00368104240886487	0.134222564138755	1.32387630535388e-05	60.6589837256366	0.43631657743373	-202.840017154813	-147.838757443416	-15.5022846318316
1196	1.45113705136	0.00372560885122038	0.134222564138755	1.32387630535388e-05	61.3933830618251	0.43631657743373	-199.386073700036	-147.838757443416	-12.0483411770547
1197	1.45113705136	0.00377071486024304	0.134222564138755	1.32387630535388e-05	62.1366737831286	0.43631657743373	-196.393967918993	-147.838757443416	-9.0562353960122
1198	1.45113705136	0.00381636696847558	0.134222564138755	1.32387630535388e-05	62.8889635376964	0.43631657743373	-193.851080410066	-147.838757443416	-6.51334788708482
1199	1.45113705136	0.0038625717875503	0.134222564138755	1.32387630535388e-05	63.6503612769754	0.43631657743373	-191.745036452659	-147.838757443416	-4.40730392967816
1200	1.45113705136	0.00390933600914669	0.134222564138755	1.32387630535388e-05	64.4209772714898	0.43631657743373	-190.063702518062	-147.838757443416	-2.72596999508096
1201	1.45113705136	0.00395666640596047	0.134222564138755	1.32387630535388e-05	65.2009231268108	0.43631657743373	-188.795182856382	-147.838757443416	-1.45745033340063
1202	1.45113705136	0.00400456983268452	0.134222564138755	1.32387630535388e-05	65.9903117997201	0.43631657743373	-187.927816078241	-147.838757443416	-0.590083555260208
1203	1.45113705136	0.00405305322700161	0.134222564138755	1.32387630535388e-05	66.789257614569	0.43631657743373	-187.450171751436	-147.838757443416	-0.112439228454605
1204	1.45113705136	0.00410212361058913	0.134222564138755	1.32387630535388e-05	67.5978762798356	0.43631657743373	-187.351047052711	-147.838757443416	-0.0133145297295414
1205	1.45113705136	0.00415178809013607	0.134222564138755	1.32387630535388e-05	68.4162849048829	0.43631657743373	-187.619463419367	-147.838757443416	-0.281730896385852
1206	1.45113705136	0.00420205385837218	0.134222564138755	1.32387630535388e-05	69.2446020169184	0.43631657743373	-188.244663241436	-147.838757443416	-0.906930718454532
1207	1.45113705136	0.00425292819510975	0.134222564138755	1.32387630535388e-05	70.0829475781607	0.43631657743373	-189.216106570268	-147.838757443416	-1.87837404728634
1208	1.45113705136	0.00430441846829785	0.134222564138755	1.32387630535388e-05	70.9314430032131	0.43631657743373	-190.523467848718	-147.838757443416	-3.18573532573646
1209	1.45113705136	0.00435653213508946	0.134222564138755	1.32387630535388e-05	71.7902111766474	0.43631657743373	-192.156632685859	-147.838757443416	-4.81890016287798
1210	1.45113705136	0.00440927674292141	0.134222564138755	1.32387630535388e-05	72.6593764708012	0.43631657743373	-194.105694653175	-147.838757443416	-6.76796213019406
1211	1.45113705136	0.00446265993060749	0.134222564138755	1.32387630535388e-05	73.5390647637897	0.43631657743373	-196.360952080053	-147.838757443416	-9.02321955707157
1212	1.45113705136	0.00451668942944474	0.134222564138755	1.32387630535388e-05	74.4294034577369	0.43631657743373	-198.912904928089	-147.838757443416	-11.5751724051079
1213	1.45113705136	0.00457137306433313	0.134222564138755	1.32387630535388e-05	75.3305214972263	0.43631657743373	-201.752251637285	-147.838757443416	-14.4145191143034
1214	1.45113705136	0.00462671875490884	0.134222564138755	1.32387630535388e-05	76.2425493879756	0.43631657743373	-204.86988605326	-147.838757443416	-17.5321535302792
1215	1.45113705136	0.00468273451669121	0.134222564138755	1.32387630535388e-05	77.1656192157377	0.43631657743373	-208.256894335093	-147.838757443416	-20.9191618121113
1216	1.45113705136	0.0047394284622436	0.134222564138755	1.32387630535388e-05	78.0998646654295	0.43631657743373	-211.904551924672	-147.838757443416	-24.5668194016907
1217	1.45113705136	0.00479680880234833	0.134222564138755	1.32387630535388e-05	79.0454210404939	0.43631657743373	-215.804320532887	-147.838757443416	-28.4665880099055
1218	1.45113705136	0.00485488384719579	0.134222564138755	1.32387630535388e-05	80.0024252824944	0.43631657743373	-219.947845159681	-147.838757443416	-32.6101126366993
1219	1.45113705136	0.00491366200758797	0.134222564138755	1.32387630535388e-05	80.9710159909487	0.43631657743373	-224.326951124356	-147.838757443416	-36.9892186013749
1220	1.45113705136	0.00497315179615662	0.134222564138755	1.32387630535388e-05	81.9513334434009	0.43631657743373	-228.933641152165	-147.838757443416	-41.5959086291841
1221	1.45113705136	0.00503336182859602	0.134222564138755	1.32387630535388e-05	82.9435196157379	0.43631657743373	-233.760092478129	-147.838757443416	-46.4223599551478
1222	1.45113705136	0.00509430082491084	0.134222564138755	1.32387630535388e-05	83.947718202751	0.43631657743373	-238.79865397152	-147.838757443416	-51.460921448539
1223	1.45113705136	0.00515597761067898	0.134222564138755	1.32387630535388e-05	84.9640746389466	0.43631657743373	-244.041843307554	-147.838757443416	-56.7041107845725
1224	1.45113705136	0.00521840111832975	0.134222564138755	1.32387630535388e-05	85.9927361196093	0.43631657743373	-249.48234415357	-147.838757443416	-62.1446116305888
1225	1.45113705136	0.00528158038843754	0.134222564138755	1.32387630535388e-05	87.0338516221194	0.43631657743373	-255.113003395905	-147.838757443416	-67.775270872924
1226	1.45113705136	0.00534552457103115	0.134222564138755	1.32387630535388e-05	88.087571927529	0.43631657743373	-260.926828389463	-147.838757443416	-73.5890958664822
1227	1.45113705136	0.00541024292691889	0.134222564138755	1.32387630535388e-05	89.1540496423986	0.43631657743373	-266.916984242911	-147.838757443416	-79.5792517199297
1228	1.45113705136	0.00547574482902985	0.134222564138755	1.32387630535388e-05	90.2334392208992	0.43631657743373	-273.076791132044	-147.838757443416	-85.7390586090623
1229	1.45113705136	0.00554203976377136	0.134222564138755	1.32387630535388e-05	91.3258969871809	0.43631657743373	-279.399721631082	-147.838757443416	-92.0619891081005
1230	1.45113705136	0.00560913733240279	0.134222564138755	1.32387630535388e-05	92.431581158013	0.43631657743373	-285.879398104735	-147.838757443416	-98.5416655817535
1231	1.45113705136	0.00567704725242615	0.134222564138755	1.32387630535388e-05	93.550651865698	0.43631657743373	-292.509590096306	-147.838757443416	-105.171857573325
1232	1.45113705136	0.00574577935899341	0.134222564138755	1.32387630535388e-05	94.6832711812624	0.43631657743373	-299.284211771854	-147.838757443416	-111.946479248872
1233	1.45113705136	0.00581534360633088	0.134222564138755	1.32387630535388e-05	95.8296031379298	0.43631657743373	-306.197319374653	-147.838757443416	-118.859586851671
1234	1.45113705136	0.00588575006918088	0.134222564138755	1.32387630535388e-05	96.9898137548769	0.43631657743373	-313.243108717143	-147.838757443416	-125.905376194161
1235	1.45113705136	0.00595700894426075	0.134222564138755	1.32387630535388e-05	98.1640710612768	0.43631657743373	-320.415912725381	-147.838757443416	-133.078180202399
1236	1.45113705136	0.00602913055173973	0.134222564138755	1.32387630535388e-05	99.3525451206352	0.43631657743373	-327.710198965389	-147.838757443416	-140.372466442408
1237	1.45113705136	0.00610212533673346	0.134222564138755	1.32387630535388e-05	100.555408055419	0.43631657743373	-335.120567253092	-147.838757443416	-147.782834730111
1238	1.45113705136	0.00617600387081681	0.134222564138755	1.32387630535388e-05	101.772834071985	0.43631657743373	-342.641747244401	-147.838757443416	-155.30401472142
1239	1.45113705136	0.00625077685355487	0.134222564138755	1.32387630535388e-05	103.00499948581	0.43631657743373	-350.268596103531	-147.838757443416	-162.93086358055
1240	1.45113705136	0.00632645511405254	0.134222564138755	1.32387630535388e-05	104.252082747024	0.43631657743373	-357.996096160437	-147.838757443416	-170.658363637456
1241	1.45113705136	0.00640304961252289	0.134222564138755	1.32387630535388e-05	105.514264466255	0.43631657743373	-365.819352625695	-147.838757443416	-178.481620102713
1242	1.45113705136	0.00648057144187446	0.134222564138755	1.32387630535388e-05	106.791727440791	0.43631657743373	-373.733591316559	-147.838757443416	-186.395858793578
1243	1.45113705136	0.00300000109096	0.134222394224851	1.34086769577495e-05	49.4362729739784	0.441916515497719	-381.245405114081	-147.838757443416	-193.9076725911
1244	1.45113705136	0.00303632215462521	0.134222394224851	1.34086769577495e-05	50.0347987623419	0.441916515497719	-363.854820081382	-147.838757443416	-176.517087558401
1245	1.45113705136	0.00307308295801909	0.134222394224851	1.34086769577495e-05	50.6405709124919	0.441916515497719	-347.428241148242	-147.838757443416	-160.090508625261
1246	1.45113705136	0.00311028882507795	0.134222394224851	1.34086769577495e-05	51.2536771562521	0.441916515497719	-331.944698999927	-147.838757443416	-144.606966476946
1247	1.45113705136	0.00314794514419505	0.134222394224851	1.34086769577495e-05	51.8742062876174	0.441916515497719	-317.383568819612	-147.838757443416	-130.045836296631
1248	1.45113705136	0.00318605736900104	0.134222394224851	1.34086769577495e-05	52.5022481756127	0.441916515497719	-303.724533772212	-147.838757443416	-116.386801249231
1249	1.45113705136	0.00322463101915377	0.134222394224851	1.34086769577495e-05	53.1378937773091	0.441916515497719	-290.947458180774	-147.838757443416	-103.609725657792
1250	1.45113705136	0.00326367168113767	0.134222394224851	1.34086769577495e-05	53.7812351509961	0.441916515497719	-279.031959789339	-147.838757443416	-91.6942272663582
1251	1.45113705136	0.00330318500907282	0.134222394224851	1.34086769577495e-05	54.4323654695146	0.441916515497719	-267.95594023139	-147.838757443416	-80.6182077084086
1252	1.45113705136	0.00334317672553387	0.134222394224851	1.34086769577495e-05	55.0913790337509	0.441916515497719	-257.69128564623	-147.838757443416	-70.3535531232483
1253	1.45113705136	0.00338365262237872	0.134222394224851	1.34086769577495e-05	55.7583712862932	0.441916515497719	-249.147332179302	-147.838757443416	-61.8095996563206
1254	1.45113705136	0.00342461856158745	0.134222394224851	1.34086769577495e-05	56.4334388252553	0.441916515497719	-241.480676454317	-147.838757443416	-54.142943931336
1255	1.45113705136	0.00346608047611117	0.134222394224851	1.34086769577495e-05	57.1166794182654	0.441916515497719	-234.386920008052	-147.838757443416	-47.0491874850704
1256	1.45113705136	0.00350804437073139	0.134222394224851	1.34086769577495e-05	57.8081920166266	0.441916515497719	-227.851342538605	-147.838757443416	-40.5136100156233
1257	1.45113705136	0.00355051632292956	0.134222394224851	1.34086769577495e-05	58.5080767696467	0.441916515497719	-221.859497091849	-147.838757443416	-34.5217645688681
1258	1.45113705136	0.00359350248376732	0.134222394224851	1.34086769577495e-05	59.2164350391429	0.441916515497719	-216.397206407506	-147.838757443416	-29.0594738845248
1259	1.45113705136	0.00363700907877734	0.134222394224851	1.34086769577495e-05	59.9333694141218	0.441916515497719	-211.450559340359	-147.838757443416	-24.1128268173779
1260	1.45113705136	0.00368104240886487	0.134222394224851	1.34086769577495e-05	60.6589837256366	0.441916515497719	-207.005907247891	-147.838757443416	-19.6681747249095
1261	1.45113705136	0.00372560885122038	0.134222394224851	1.34086769577495e-05	61.3933830618251	0.441916515497719	-203.049860430066	-147.838757443416	-15.7121279070852
1262	1.45113705136	0.00377071486024304	0.134222394224851	1.34086769577495e-05	62.1366737831286	0.441916515497719	-199.569284588622	-147.838757443416	-12.2315520656412
1263	1.45113705136	0.00381636696847558	0.134222394224851	1.34086769577495e-05	62.8889635376964	0.441916515497719	-196.55129727145	-147.838757443416	-9.21356474846834
1264	1.45113705136	0.0038625717875503	0.134222394224851	1.34086769577495e-05	63.6503612769754	0.441916515497719	-193.983264412149	-147.838757443416	-6.64553188916761
1265	1.45113705136	0.00390933600914669	0.134222394224851	1.34086769577495e-05	64.4209772714898	0.441916515497719	-191.85279678856	-147.838757443416	-4.51506426557899
1266	1.45113705136	0.00395666640596047	0.134222394224851	1.34086769577495e-05	65.2009231268108	0.441916515497719	-190.147746619245	-147.838757443416	-2.81001409626333
1267	1.45113705136	0.00400456983268452	0.134222394224851	1.34086769577495e-05	65.9903117997201	0.441916515497719	-188.856204083946	-147.838757443416	-1.51847156096483
1268	1.45113705136	0.00405305322700161	0.134222394224851	1.34086769577495e-05	66.789257614569	0.441916515497719	-187.966493917978	-147.838757443416	-0.628761394997127
1269	1.45113705136	0.00410212361058913	0.134222394224851	1.34086769577495e-05	67.5978762798356	0.441916515497719	-187.467172044504	-147.838757443416	-0.129439521522727
1270	1.45113705136	0.00415178809013607	0.134222394224851	1.34086769577495e-05	68.4162849048829	0.441916515497719	-187.34702217544	-147.838757443416	-0.00928965245839208
1271	1.45113705136	0.00420205385837218	0.134222394224851	1.34086769577495e-05	69.2446020169184	0.441916515497719	-187.595052488148	-147.838757443416	-0.257319965166971
1272	1.45113705136	0.00425292819510975	0.134222394224851	1.34086769577495e-05	70.0829475781607	0.441916515497719	-188.200492306962	-147.838757443416	-0.862759783980437
1273	1.45113705136	0.00430441846829785	0.134222394224851	1.34086769577495e-05	70.9314430032131	0.441916515497719	-189.152788818406	-147.838757443416	-1.81505629542517
1274	1.45113705136	0.00435653213508946	0.134222394224851	1.34086769577495e-05	71.7902111766474	0.441916515497719	-190.441603798536	-147.838757443416	-3.10387127555441
1275	1.45113705136	0.00440927674292141	0.134222394224851	1.34086769577495e-05	72.6593764708012	0.441916515497719	-192.056810378504	-147.838757443416	-4.71907785552321
1276	1.45113705136	0.00446265993060749	0.134222394224851	1.34086769577495e-05	73.5390647637897	0.441916515497719	-193.98848983756	-147.838757443416	-6.6507573145791
1277	1.45113705136	0.00451668942944474	0.134222394224851	1.34086769577495e-05	74.4294034577369	0.441916515497719	-196.226928414544	-147.838757443416	-8.88919589156285
1278	1.45113705136	0.00457137306433313	0.134222394224851	1.34086769577495e-05	75.3305214972263	0.441916515497719	-198.762614154606	-147.838757443416	-11.4248816316249
1279	1.45113705136	0.00462671875490884	0.134222394224851	1.34086769577495e-05	76.2425493879756	0.441916515497719	-201.586233782873	-147.838757443416	-14.2485012598918
1280	1.45113705136	0.00468273451669121	0.134222394224851	1.34086769577495e-05	77.1656192157377	0.441916515497719	-204.688669604366	-147.838757443416	-17.3509370813845
1281	1.45113705136	0.0047394284622436	0.134222394224851	1.34086769577495e-05	78.0998646654295	0.441916515497719	-208.060996424931	-147.838757443416	-20.7232639019494
1282	1.45113705136	0.00479680880234833	0.134222394224851	1.34086769577495e-05	79.0454210404939	0.441916515497719	-211.694478514954	-147.838757443416	-24.3567459919723
1283	1.45113705136	0.00485488384719579	0.134222394224851	1.34086769577495e-05	80.0024252824944	0.441916515497719	-215.580566591583	-147.838757443416	-28.242834068602
1284	1.45113705136	0.00491366200758797	0.134222394224851	1.34086769577495e-05	80.9710159909487	0.441916515497719	-219.710894831165	-147.838757443416	-32.373162308184
1285	1.45113705136	0.00497315179615662	0.134222394224851	1.34086769577495e-05	81.9513334434009	0.441916515497719	-224.077277925157	-147.838757443416	-36.7395454021753
1286	1.45113705136	0.00503336182859602	0.134222394224851	1.34086769577495e-05	82.9435196157379	0.441916515497719	-228.671708129521	-147.838757443416	-41.3339756065398
1287	1.45113705136	0.00509430082491084	0.134222394224851	1.34086769577495e-05	83.947718202751	0.441916515497719	-233.486352384614	-147.838757443416	-46.1486198616331
1288	1.45113705136	0.00515597761067898	0.134222394224851	1.34086769577495e-05	84.9640746389466	0.441916515497719	-238.513549442752	-147.838757443416	-51.175816919771
1289	1.45113705136	0.00521840111832975	0.134222394224851	1.34086769577495e-05	85.9927361196093	0.441916515497719	-243.74580702011	-147.838757443416	-56.4080744971288
1290	1.45113705136	0.00528158038843754	0.134222394224851	1.34086769577495e-05	87.0338516221194	0.441916515497719	-249.175799006189	-147.838757443416	-61.8380664832075
1291	1.45113705136	0.00534552457103115	0.134222394224851	1.34086769577495e-05	88.087571927529	0.441916515497719	-254.796362663037	-147.838757443416	-67.4586301400559
1292	1.45113705136	0.00541024292691889	0.134222394224851	1.34086769577495e-05	89.1540496423986	0.441916515497719	-260.600495889434	-147.838757443416	-73.2627633664524
1293	1.45113705136	0.00547574482902985	0.134222394224851	1.34086769577495e-05	90.2334392208992	0.441916515497719	-266.581354498863	-147.838757443416	-79.243621975882
1294	1.45113705136	0.00554203976377136	0.134222394224851	1.34086769577495e-05	91.3258969871809	0.441916515497719	-272.732249536668	-147.838757443416	-85.3945170136867
1295	1.45113705136	0.00560913733240279	0.134222394224851	1.34086769577495e-05	92.431581158013	0.441916515497719	-279.046644591726	-147.838757443416	-91.7089120687451
1296	1.45113705136	0.00567704725242615	0.134222394224851	1.34086769577495e-05	93.550651865698	0.441916515497719	-285.518153218145	-147.838757443416	-98.1804206951638
1297	1.45113705136	0.00574577935899341	0.134222394224851	1.34086769577495e-05	94.6832711812624	0.441916515497719	-292.14053629007	-147.838757443416	-104.802803767088
1298	1.45113705136	0.00581534360633088	0.134222394224851	1.34086769577495e-05	95.8296031379298	0.441916515497719	-298.907699459174	-147.838757443416	-111.569966936193
1299	1.45113705136	0.00588575006918088	0.134222394224851	1.34086769577495e-05	96.9898137548769	0.441916515497719	-305.813690606446	-147.838757443416	-118.475958083465
1300	1.45113705136	0.00595700894426075	0.134222394224851	1.34086769577495e-05	98.1640710612768	0.441916515497719	-312.852697339375	-147.838757443416	-125.514964816393
1301	1.45113705136	0.00602913055173973	0.134222394224851	1.34086769577495e-05	99.3525451206352	0.441916515497719	-320.019044505898	-147.838757443416	-132.681311982917
1302	1.45113705136	0.00610212533673346	0.134222394224851	1.34086769577495e-05	100.555408055419	0.441916515497719	-327.30719176546	-147.838757443416	-139.969459242478
1303	1.45113705136	0.00617600387081681	0.134222394224851	1.34086769577495e-05	101.772834071985	0.441916515497719	-334.711731142539	-147.838757443416	-147.373998619558
1304	1.45113705136	0.00625077685355487	0.134222394224851	1.34086769577495e-05	103.00499948581	0.441916515497719	-342.22738466959	-147.838757443416	-154.889652146609
1305	1.45113705136	0.00632645511405254	0.134222394224851	1.34086769577495e-05	104.252082747024	0.441916515497719	-349.849002011877	-147.838757443416	-162.511269488896
1306	1.45113705136	0.00640304961252289	0.134222394224851	1.34086769577495e-05	105.514264466255	0.441916515497719	-357.571558146854	-147.838757443416	-170.233825623873
1307	1.45113705136	0.00648057144187446	0.134222394224851	1.34086769577495e-05	106.791727440791	0.441916515497719	-365.390151060827	-147.838757443416	-178.052418537845
1308	1.45113705136	0.00655903182931783	0.134222394224851	1.34086769577495e-05	108.084656681044	0.441916515497719	-373.29999948456	-147.838757443416	-185.962266961578
1309	1.45113705136	0.00300000109096	0.134222222130174	1.35807716347959e-05	49.4362729739784	0.447588326389702	-400.707325820113	-147.838757443416	-213.369593297131
1310	1.45113705136	0.00303632215462521	0.134222222130174	1.35807716347959e-05	50.0347987623419	0.447588326389702	-382.273821413401	-147.838757443416	-194.936088890419
1311	1.45113705136	0.00307308295801909	0.134222222130174	1.35807716347959e-05	50.6405709124919	0.447588326389702	-364.826913647586	-147.838757443416	-177.489181124605
1312	1.45113705136	0.00311028882507795	0.134222222130174	1.35807716347959e-05	51.2536771562521	0.447588326389702	-348.34525857761	-147.838757443416	-161.007526054629
1313	1.45113705136	0.00314794514419505	0.134222222130174	1.35807716347959e-05	51.8742062876174	0.447588326389702	-332.807865726354	-147.838757443416	-145.470133203373
1314	1.45113705136	0.00318605736900104	0.134222222130174	1.35807716347959e-05	52.5022481756127	0.447588326389702	-318.194090097502	-147.838757443416	-130.856357574521
1315	1.45113705136	0.00322463101915377	0.134222222130174	1.35807716347959e-05	53.1378937773091	0.447588326389702	-304.483598365274	-147.838757443416	-117.145865842293
1316	1.45113705136	0.00326367168113767	0.134222222130174	1.35807716347959e-05	53.7812351509961	0.447588326389702	-291.656250991568	-147.838757443416	-104.318518468586
1317	1.45113705136	0.00330318500907282	0.134222222130174	1.35807716347959e-05	54.4323654695146	0.447588326389702	-279.691704660305	-147.838757443416	-92.3539721373236
1318	1.45113705136	0.00334317672553387	0.134222222130174	1.35807716347959e-05	55.0913790337509	0.447588326389702	-268.568047380133	-147.838757443416	-81.2303148571518
1319	1.45113705136	0.00338365262237872	0.134222222130174	1.35807716347959e-05	55.7583712862932	0.447588326389702	-258.25766744907	-147.838757443416	-70.9199349260889
1320	1.45113705136	0.00342461856158745	0.134222222130174	1.35807716347959e-05	56.4334388252553	0.447588326389702	-249.600736716762	-147.838757443416	-62.2630041937809
1321	1.45113705136	0.00346608047611117	0.134222222130174	1.35807716347959e-05	57.1166794182654	0.447588326389702	-241.900853820145	-147.838757443416	-54.5631212971639
1322	1.45113705136	0.00350804437073139	0.134222222130174	1.35807716347959e-05	57.8081920166266	0.447588326389702	-234.774747042276	-147.838757443416	-47.4370145192952
1323	1.45113705136	0.00355051632292956	0.134222222130174	1.35807716347959e-05	58.5080767696467	0.447588326389702	-228.207679690095	-147.838757443416	-40.8699471671134
1324	1.45113705136	0.00359350248376732	0.134222222130174	1.35807716347959e-05	59.2164350391429	0.447588326389702	-222.185188599396	-147.838757443416	-34.8474560764153
1325	1.45113705136	0.00363700907877734	0.134222222130174	1.35807716347959e-05	59.9333694141218	0.447588326389702	-216.693080546975	-147.838757443416	-29.3553480239934
1326	1.45113705136	0.00368104240886487	0.134222222130174	1.35807716347959e-05	60.6589837256366	0.447588326389702	-211.717428625794	-147.838757443416	-24.3796961028129
1327	1.45113705136	0.00372560885122038	0.134222222130174	1.35807716347959e-05	61.3933830618251	0.447588326389702	-207.244568644848	-147.838757443416	-19.9068361218669
1328	1.45113705136	0.00377071486024304	0.134222222130174	1.35807716347959e-05	62.1366737831286	0.447588326389702	-203.261095576047	-147.838757443416	-15.9233630530653
1329	1.45113705136	0.00381636696847558	0.134222222130174	1.35807716347959e-05	62.8889635376964	0.447588326389702	-199.753859995166	-147.838757443416	-12.4161274721846
1330	1.45113705136	0.0038625717875503	0.134222222130174	1.35807716347959e-05	63.6503612769754	0.447588326389702	-196.709964554408	-147.838757443416	-9.37223203142639
1331	1.45113705136	0.00390933600914669	0.134222222130174	1.35807716347959e-05	64.4209772714898	0.447588326389702	-194.116760473466	-147.838757443416	-6.77902795048431
1332	1.45113705136	0.00395666640596047	0.134222222130174	1.35807716347959e-05	65.2009231268108	0.447588326389702	-191.961844055913	-147.838757443416	-4.62411153293215
1333	1.45113705136	0.00400456983268452	0.134222222130174	1.35807716347959e-05	65.9903117997201	0.447588326389702	-190.233053222822	-147.838757443416	-2.89532069984125
1334	1.45113705136	0.00405305322700161	0.134222222130174	1.35807716347959e-05	66.789257614569	0.447588326389702	-188.918464083574	-147.838757443416	-1.58073156059254
1335	1.45113705136	0.00410212361058913	0.134222222130174	1.35807716347959e-05	67.5978762798356	0.447588326389702	-188.006387496716	-147.838757443416	-0.668654973735102
1336	1.45113705136	0.00415178809013607	0.134222222130174	1.35807716347959e-05	68.4162849048829	0.447588326389702	-187.485365712782	-147.838757443416	-0.147633189801127
1337	1.45113705136	0.00420205385837218	0.134222222130174	1.35807716347959e-05	69.2446020169184	0.447588326389702	-187.344168970303	-147.838757443416	-0.00643644732190296
1338	1.45113705136	0.00425292819510975	0.134222222130174	1.35807716347959e-05	70.0829475781607	0.447588326389702	-187.57179217838	-147.838757443416	-0.234059655398596
1339	1.45113705136	0.00430441846829785	0.134222222130174	1.35807716347959e-05	70.9314430032131	0.447588326389702	-188.157451593026	-147.838757443416	-0.819719070044812
1340	1.45113705136	0.00435653213508946	0.134222222130174	1.35807716347959e-05	71.7902111766474	0.447588326389702	-189.090581510682	-147.838757443416	-1.75284898770042
1341	1.45113705136	0.00440927674292141	0.134222222130174	1.35807716347959e-05	72.6593764708012	0.447588326389702	-190.360831039434	-147.838757443416	-3.02309851645259
1342	1.45113705136	0.00446265993060749	0.134222222130174	1.35807716347959e-05	73.5390647637897	0.447588326389702	-191.958060812089	-147.838757443416	-4.62032828910742
1343	1.45113705136	0.00451668942944474	0.134222222130174	1.35807716347959e-05	74.4294034577369	0.447588326389702	-193.872339814669	-147.838757443416	-6.53460729168728
1344	1.45113705136	0.00457137306433313	0.134222222130174	1.35807716347959e-05	75.3305214972263	0.447588326389702	-196.09394217591	-147.838757443416	-8.7562096529291
1345	1.45113705136	0.00462671875490884	0.134222222130174	1.35807716347959e-05	76.2425493879756	0.447588326389702	-198.613344022306	-147.838757443416	-11.2756114993244
1346	1.45113705136	0.00468273451669121	0.134222222130174	1.35807716347959e-05	77.1656192157377	0.447588326389702	-201.421220350836	-147.838757443416	-14.0834878278547
1347	1.45113705136	0.0047394284622436	0.134222222130174	1.35807716347959e-05	78.0998646654295	0.447588326389702	-204.508441911079	-147.838757443416	-17.1707093880977
1348	1.45113705136	0.00479680880234833	0.134222222130174	1.35807716347959e-05	79.0454210404939	0.447588326389702	-207.866072147735	-147.838757443416	-20.5283396247542
1349	1.45113705136	0.00485488384719579	0.134222222130174	1.35807716347959e-05	80.0024252824944	0.447588326389702	-211.485364147869	-147.838757443416	-24.1476316248882
1350	1.45113705136	0.00491366200758797	0.134222222130174	1.35807716347959e-05	80.9710159909487	0.447588326389702	-215.357757624646	-147.838757443416	-28.0200251016649
1351	1.45113705136	0.00497315179615662	0.134222222130174	1.35807716347959e-05	81.9513334434009	0.447588326389702	-219.474875935761	-147.838757443416	-32.1371434127796
1352	1.45113705136	0.00503336182859602	0.134222222130174	1.35807716347959e-05	82.9435196157379	0.447588326389702	-223.828523109667	-147.838757443416	-36.4907905866858
1353	1.45113705136	0.00509430082491084	0.134222222130174	1.35807716347959e-05	83.947718202751	0.447588326389702	-228.41068093729	-147.838757443416	-41.0729484143085
1354	1.45113705136	0.00515597761067898	0.134222222130174	1.35807716347959e-05	84.9640746389466	0.447588326389702	-233.213506056287	-147.838757443416	-45.8757735333056
1355	1.45113705136	0.00521840111832975	0.134222222130174	1.35807716347959e-05	85.9927361196093	0.447588326389702	-238.22932708374	-147.838757443416	-50.8915945607587
1356	1.45113705136	0.00528158038843754	0.134222222130174	1.35807716347959e-05	87.0338516221194	0.447588326389702	-243.450641780044	-147.838757443416	-56.1129092570627
1357	1.45113705136	0.00534552457103115	0.134222222130174	1.35807716347959e-05	88.087571927529	0.447588326389702	-248.870114237419	-147.838757443416	-61.5323817144381
1358	1.45113705136	0.00541024292691889	0.134222222130174	1.35807716347959e-05	89.1540496423986	0.447588326389702	-254.480572085537	-147.838757443416	-67.1428395625553
1359	1.45113705136	0.00547574482902985	0.134222222130174	1.35807716347959e-05	90.2334392208992	0.447588326389702	-260.275003759016	-147.838757443416	-72.9372712360346
1360	1.45113705136	0.00554203976377136	0.134222222130174	1.35807716347959e-05	91.3258969871809	0.447588326389702	-266.246555771097	-147.838757443416	-78.9088232481154
1361	1.45113705136	0.00560913733240279	0.134222222130174	1.35807716347959e-05	92.431581158013	0.447588326389702	-272.388530014898	-147.838757443416	-85.0507974919165
1362	1.45113705136	0.00567704725242615	0.134222222130174	1.35807716347959e-05	93.550651865698	0.447588326389702	-278.694381110719	-147.838757443416	-91.3566485877382
1363	1.45113705136	0.00574577935899341	0.134222222130174	1.35807716347959e-05	94.6832711812624	0.447588326389702	-285.157713764987	-147.838757443416	-97.8199812420062
1364	1.45113705136	0.00581534360633088	0.134222222130174	1.35807716347959e-05	95.8296031379298	0.447588326389702	-291.772280191013	-147.838757443416	-104.434547668032
1365	1.45113705136	0.00588575006918088	0.134222222130174	1.35807716347959e-05	96.9898137548769	0.447588326389702	-298.531977513514	-147.838757443416	-111.194244990533
1366	1.45113705136	0.00595700894426075	0.134222222130174	1.35807716347959e-05	98.1640710612768	0.447588326389702	-305.430845244264	-147.838757443416	-118.093112721283
1367	1.45113705136	0.00602913055173973	0.134222222130174	1.35807716347959e-05	99.3525451206352	0.447588326389702	-312.463062772935	-147.838757443416	-125.125330249954
1368	1.45113705136	0.00610212533673346	0.134222222130174	1.35807716347959e-05	100.555408055419	0.447588326389702	-319.622946867894	-147.838757443416	-132.285214344913
1369	1.45113705136	0.00617600387081681	0.134222222130174	1.35807716347959e-05	101.772834071985	0.447588326389702	-326.904949258722	-147.838757443416	-139.567216735741
1370	1.45113705136	0.00625077685355487	0.134222222130174	1.35807716347959e-05	103.00499948581	0.447588326389702	-334.30365419708	-147.838757443416	-146.965921674098
1371	1.45113705136	0.00632645511405254	0.134222222130174	1.35807716347959e-05	104.252082747024	0.447588326389702	-341.813776064897	-147.838757443416	-154.476043541916
1372	1.45113705136	0.00640304961252289	0.134222222130174	1.35807716347959e-05	105.514264466255	0.447588326389702	-349.430157024472	-147.838757443416	-162.09242450149
1373	1.45113705136	0.00648057144187446	0.134222222130174	1.35807716347959e-05	106.791727440791	0.447588326389702	-357.147764689522	-147.838757443416	-169.810032166541
1374	1.45113705136	0.00655903182931783	0.134222222130174	1.35807716347959e-05	108.084656681044	0.447588326389702	-364.96168982418	-147.838757443416	-177.623957301199
1375	1.45113705136	0.0066384421379916	0.134222222130174	1.35807716347959e-05	109.393239437355	0.447588326389702	-372.867144060612	-147.838757443416	-185.529411537631
1376	1.45113705136	0.00300000109096	0.134222047826735	1.37550750739716e-05	49.4362729739784	0.453332932566917	-421.296879432688	-147.838757443416	-233.959146909707
1377	1.45113705136	0.00303632215462521	0.134222047826735	1.37550750739716e-05	50.0347987623419	0.453332932566917	-401.79614895751	-147.838757443416	-214.458416434529
1378	1.45113705136	0.00307308295801909	0.134222047826735	1.37550750739716e-05	50.6405709124919	0.453332932566917	-383.30500324216	-147.838757443416	-195.967270719178
1379	1.45113705136	0.00311028882507795	0.134222047826735	1.37550750739716e-05	51.2536771562521	0.453332932566917	-365.801723153854	-147.838757443416	-178.463990630873
1380	1.45113705136	0.00314794514419505	0.134222047826735	1.37550750739716e-05	51.8742062876174	0.453332932566917	-349.264943432703	-147.838757443416	-161.927210909722
1381	1.45113705136	0.00318605736900104	0.134222047826735	1.37550750739716e-05	52.5022481756127	0.453332932566917	-333.673652405327	-147.838757443416	-146.335919882345
1382	1.45113705136	0.00322463101915377	0.134222047826735	1.37550750739716e-05	53.1378937773091	0.453332932566917	-319.007184790971	-147.838757443416	-131.66945226799
1383	1.45113705136	0.00326367168113767	0.134222047826735	1.37550750739716e-05	53.7812351509961	0.453332932566917	-305.245190406626	-147.838757443416	-117.907457883644
1384	1.45113705136	0.00330318500907282	0.134222047826735	1.37550750739716e-05	54.4323654695146	0.453332932566917	-292.367524588772	-147.838757443416	-105.02979206579
1385	1.45113705136	0.00334317672553387	0.134222047826735	1.37550750739716e-05	55.0913790337509	0.453332932566917	-280.35387864965	-147.838757443416	-93.0161461266689
1386	1.45113705136	0.00338365262237872	0.134222047826735	1.37550750739716e-05	55.7583712862932	0.453332932566917	-269.182512356958	-147.838757443416	-81.8447798339766
1387	1.45113705136	0.00342461856158745	0.134222047826735	1.37550750739716e-05	56.4334388252553	0.453332932566917	-258.826312040968	-147.838757443416	-71.4885795179871
1388	1.45113705136	0.00346608047611117	0.134222047826735	1.37550750739716e-05	57.1166794182654	0.453332932566917	-250.055776461493	-147.838757443416	-62.718043938512
1389	1.45113705136	0.00350804437073139	0.134222047826735	1.37550750739716e-05	57.8081920166266	0.453332932566917	-242.32263282768	-147.838757443416	-54.9849003046984
1390	1.45113705136	0.00355051632292956	0.134222047826735	1.37550750739716e-05	58.5080767696467	0.453332932566917	-235.164143008238	-147.838757443416	-47.8264104852569
1391	1.45113705136	0.00359350248376732	0.134222047826735	1.37550750739716e-05	59.2164350391429	0.453332932566917	-228.565553883382	-147.838757443416	-41.2278213604004
1392	1.45113705136	0.00363700907877734	0.134222047826735	1.37550750739716e-05	59.9333694141218	0.453332932566917	-222.512386088376	-147.838757443416	-35.1746535653947
1393	1.45113705136	0.00368104240886487	0.134222047826735	1.37550750739716e-05	60.6589837256366	0.453332932566917	-216.99043041718	-147.838757443416	-29.6526978941984
1394	1.45113705136	0.00372560885122038	0.134222047826735	1.37550750739716e-05	61.3933830618251	0.453332932566917	-211.985744179285	-147.838757443416	-24.6480116563034
1395	1.45113705136	0.00377071486024304	0.134222047826735	1.37550750739716e-05	62.1366737831286	0.453332932566917	-207.484647632402	-147.838757443416	-20.1469151094207
1396	1.45113705136	0.00381636696847558	0.134222047826735	1.37550750739716e-05	62.8889635376964	0.453332932566917	-203.473720403796	-147.838757443416	-16.1359878808144
1397	1.45113705136	0.0038625717875503	0.134222047826735	1.37550750739716e-05	63.6503612769754	0.453332932566917	-199.939797943283	-147.838757443416	-12.6020654203021
1398	1.45113705136	0.00390933600914669	0.134222047826735	1.37550750739716e-05	64.4209772714898	0.453332932566917	-196.86996797251	-147.838757443416	-9.53223544952925
1399	1.45113705136	0.00395666640596047	0.134222047826735	1.37550750739716e-05	65.2009231268108	0.453332932566917	-194.251567007974	-147.838757443416	-6.91383448499255
1400	1.45113705136	0.00400456983268452	0.134222047826735	1.37550750739716e-05	65.9903117997201	0.453332932566917	-192.072176844813	-147.838757443416	-4.73444432183169
1401	1.45113705136	0.00405305322700161	0.134222047826735	1.37550750739716e-05	66.789257614569	0.453332932566917	-190.319621114642	-147.838757443416	-2.98188859166112
1402	1.45113705136	0.00410212361058913	0.134222047826735	1.37550750739716e-05	67.5978762798356	0.453332932566917	-188.98196182726	-147.838757443416	-1.64422930427827
1403	1.45113705136	0.00415178809013607	0.134222047826735	1.37550750739716e-05	68.4162849048829	0.453332932566917	-188.047495969106	-147.838757443416	-0.709763446124271
1404	1.45113705136	0.00420205385837218	0.134222047826735	1.37550750739716e-05	69.2446020169184	0.453332932566917	-187.504752094683	-147.838757443416	-0.16701957170153
1405	1.45113705136	0.00425292819510975	0.134222047826735	1.37550750739716e-05	70.0829475781607	0.453332932566917	-187.342486965412	-147.838757443416	-0.004754442430567
1406	1.45113705136	0.00430441846829785	0.134222047826735	1.37550750739716e-05	70.9314430032131	0.453332932566917	-187.549682211829	-147.838757443416	-0.211949688848108
1407	1.45113705136	0.00435653213508946	0.134222047826735	1.37550750739716e-05	71.7902111766474	0.453332932566917	-188.115540993225	-147.838757443416	-0.777808470244054
1408	1.45113705136	0.00440927674292141	0.134222047826735	1.37550750739716e-05	72.6593764708012	0.453332932566917	-189.02948473522	-147.838757443416	-1.6917522122385
1409	1.45113705136	0.00446265993060749	0.134222047826735	1.37550750739716e-05	73.5390647637897	0.453332932566917	-190.281149829447	-147.838757443416	-2.94341730646556
1410	1.45113705136	0.00451668942944474	0.134222047826735	1.37550750739716e-05	74.4294034577369	0.453332932566917	-191.860384432424	-147.838757443416	-4.52265190944308
1411	1.45113705136	0.00457137306433313	0.134222047826735	1.37550750739716e-05	75.3305214972263	0.453332932566917	-193.757245203946	-147.838757443416	-6.41951268096454
1412	1.45113705136	0.00462671875490884	0.134222047826735	1.37550750739716e-05	76.2425493879756	0.453332932566917	-195.961994164332	-147.838757443416	-8.62426164135104
1413	1.45113705136	0.00468273451669121	0.134222047826735	1.37550750739716e-05	77.1656192157377	0.453332932566917	-198.465095509135	-147.838757443416	-11.1273629861535
1414	1.45113705136	0.0047394284622436	0.134222047826735	1.37550750739716e-05	78.0998646654295	0.453332932566917	-201.257212488796	-147.838757443416	-13.9194799658144
1415	1.45113705136	0.00479680880234833	0.134222047826735	1.37550750739716e-05	79.0454210404939	0.453332932566917	-204.329204292968	-147.838757443416	-16.9914717699867
1416	1.45113705136	0.00485488384719579	0.134222047826735	1.37550750739716e-05	80.0024252824944	0.453332932566917	-207.672123000084	-147.838757443416	-20.3343904771027
1417	1.45113705136	0.00491366200758797	0.134222047826735	1.37550750739716e-05	80.9710159909487	0.453332932566917	-211.277210494911	-147.838757443416	-23.9394779719296
1418	1.45113705136	0.00497315179615662	0.134222047826735	1.37550750739716e-05	81.9513334434009	0.453332932566917	-215.135895480169	-147.838757443416	-27.7981629571877
1419	1.45113705136	0.00503336182859602	0.134222047826735	1.37550750739716e-05	82.9435196157379	0.453332932566917	-219.239790476277	-147.838757443416	-31.9020579532953
1420	1.45113705136	0.00509430082491084	0.134222047826735	1.37550750739716e-05	83.947718202751	0.453332932566917	-223.580688859511	-147.838757443416	-36.2429563365295
1421	1.45113705136	0.00515597761067898	0.134222047826735	1.37550750739716e-05	84.9640746389466	0.453332932566917	-228.1505619284	-147.838757443416	-40.8128294054186
1422	1.45113705136	0.00521840111832975	0.134222047826735	1.37550750739716e-05	85.9927361196093	0.453332932566917	-232.941556012491	-147.838757443416	-45.6038234895095
1423	1.45113705136	0.00528158038843754	0.134222047826735	1.37550750739716e-05	87.0338516221194	0.453332932566917	-237.945989586355	-147.838757443416	-50.6082570633735
1424	1.45113705136	0.00534552457103115	0.134222047826735	1.37550750739716e-05	88.087571927529	0.453332932566917	-243.156350440928	-147.838757443416	-55.8186179179465
1425	1.45113705136	0.00541024292691889	0.134222047826735	1.37550750739716e-05	89.1540496423986	0.453332932566917	-248.56529286009	-147.838757443416	-61.227560337109
1426	1.45113705136	0.00547574482902985	0.134222047826735	1.37550750739716e-05	90.2334392208992	0.453332932566917	-254.165634841658	-147.838757443416	-66.8279023186769
1427	1.45113705136	0.00554203976377136	0.134222047826735	1.37550750739716e-05	91.3258969871809	0.453332932566917	-259.950355341716	-147.838757443416	-72.612622818735
1428	1.45113705136	0.00560913733240279	0.134222047826735	1.37550750739716e-05	92.431581158013	0.453332932566917	-265.912591560045	-147.838757443416	-78.574859037064
1429	1.45113705136	0.00567704725242615	0.134222047826735	1.37550750739716e-05	93.550651865698	0.453332932566917	-272.045636239811	-147.838757443416	-84.7079037168296
1430	1.45113705136	0.00574577935899341	0.134222047826735	1.37550750739716e-05	94.6832711812624	0.453332932566917	-278.342935009219	-147.838757443416	-91.005202486238
1431	1.45113705136	0.00581534360633088	0.134222047826735	1.37550750739716e-05	95.8296031379298	0.453332932566917	-284.798083732428	-147.838757443416	-97.4603512094473
1432	1.45113705136	0.00588575006918088	0.134222047826735	1.37550750739716e-05	96.9898137548769	0.453332932566917	-291.404825941427	-147.838757443416	-104.067093418445
1433	1.45113705136	0.00595700894426075	0.134222047826735	1.37550750739716e-05	98.1640710612768	0.453332932566917	-298.157050233567	-147.838757443416	-110.819317710586
1434	1.45113705136	0.00602913055173973	0.134222047826735	1.37550750739716e-05	99.3525451206352	0.453332932566917	-305.048787740525	-147.838757443416	-117.711055217544
1435	1.45113705136	0.00610212533673346	0.134222047826735	1.37550750739716e-05	100.555408055419	0.453332932566917	-312.074209617451	-147.838757443416	-124.73647709447
1436	1.45113705136	0.00617600387081681	0.134222047826735	1.37550750739716e-05	101.772834071985	0.453332932566917	-319.227624561929	-147.838757443416	-131.889892038947
1437	1.45113705136	0.00625077685355487	0.134222047826735	1.37550750739716e-05	103.00499948581	0.453332932566917	-326.503476362559	-147.838757443416	-139.165743839578
1438	1.45113705136	0.00632645511405254	0.134222047826735	1.37550750739716e-05	104.252082747024	0.453332932566917	-333.896341475833	-147.838757443416	-146.558608952852
1439	1.45113705136	0.00640304961252289	0.134222047826735	1.37550750739716e-05	105.514264466255	0.453332932566917	-341.400926634495	-147.838757443416	-154.063194111513
1440	1.45113705136	0.00648057144187446	0.134222047826735	1.37550750739716e-05	106.791727440791	0.453332932566917	-349.012066494906	-147.838757443416	-161.674333971925
1441	1.45113705136	0.00655903182931783	0.134222047826735	1.37550750739716e-05	108.084656681044	0.453332932566917	-356.724721296749	-147.838757443416	-169.386988773767
1442	1.45113705136	0.0066384421379916	0.134222047826735	1.37550750739716e-05	109.393239437355	0.453332932566917	-364.533974562597	-147.838757443416	-177.196242039616
1443	1.45113705136	0.00671881386860808	0.134222047826735	1.37550750739716e-05	110.717665227106	0.453332932566917	-372.435030838358	-147.838757443416	-185.097298315377
1444	1.45113705136	0.00300000109096	0.134221871286185	1.39316156238008e-05	49.4362729739784	0.45915126832595	-443.040177380899	-147.838757443416	-255.702444857918
1445	1.45113705136	0.00303632215462521	0.134221871286185	1.39316156238008e-05	50.0347987623419	0.45915126832595	-422.447494844382	-147.838757443416	-235.109762321401
1446	1.45113705136	0.00307308295801909	0.134221871286185	1.39316156238008e-05	50.6405709124919	0.45915126832595	-402.887781375553	-147.838757443416	-215.550048852572
1447	1.45113705136	0.00311028882507795	0.134221871286185	1.39316156238008e-05	51.2536771562521	0.45915126832595	-384.338943976501	-147.838757443416	-197.00121145352
1448	1.45113705136	0.00314794514419505	0.134221871286185	1.39316156238008e-05	51.8742062876174	0.45915126832595	-366.779242258752	-147.838757443416	-179.441509735771
1449	1.45113705136	0.00318605736900104	0.134221871286185	1.39316156238008e-05	52.5022481756127	0.45915126832595	-350.187289642636	-147.838757443416	-162.849557119654
1450	1.45113705136	0.00322463101915377	0.134221871286185	1.39316156238008e-05	53.1378937773091	0.45915126832595	-334.542053245648	-147.838757443416	-147.204320722667
1451	1.45113705136	0.00326367168113767	0.134221871286185	1.39316156238008e-05	53.7812351509961	0.45915126832595	-319.822847387521	-147.838757443416	-132.485114864539
1452	1.45113705136	0.00330318500907282	0.134221871286185	1.39316156238008e-05	54.4323654695146	0.45915126832595	-306.009304698498	-147.838757443416	-118.671572175517
1453	1.45113705136	0.00334317672553387	0.134221871286185	1.39316156238008e-05	55.0913790337509	0.45915126832595	-293.081274205644	-147.838757443416	-105.743541682663
1454	1.45113705136	0.00338365262237872	0.134221871286185	1.39316156238008e-05	55.7583712862932	0.45915126832595	-281.018477865902	-147.838757443416	-93.680745342921
1455	1.45113705136	0.00342461856158745	0.134221871286185	1.39316156238008e-05	56.4334388252553	0.45915126832595	-269.799333546602	-147.838757443416	-82.4616010236205
1456	1.45113705136	0.00346608047611117	0.134221871286185	1.39316156238008e-05	57.1166794182654	0.45915126832595	-259.397213983	-147.838757443416	-72.059481460019
1457	1.45113705136	0.00350804437073139	0.134221871286185	1.39316156238008e-05	57.8081920166266	0.45915126832595	-250.51244754676	-147.838757443416	-63.1747150237788
1458	1.45113705136	0.00355051632292956	0.134221871286185	1.39316156238008e-05	58.5080767696467	0.45915126832595	-242.746009816066	-147.838757443416	-55.4082772930851
1459	1.45113705136	0.00359350248376732	0.134221871286185	1.39316156238008e-05	59.2164350391429	0.45915126832595	-235.555104448402	-147.838757443416	-48.2173719254206
1460	1.45113705136	0.00363700907877734	0.134221871286185	1.39316156238008e-05	59.9333694141218	0.45915126832595	-228.924961872923	-147.838757443416	-41.5872293499415
1461	1.45113705136	0.00368104240886487	0.134221871286185	1.39316156238008e-05	60.6589837256366	0.45915126832595	-222.841086518252	-147.838757443416	-35.503353995271
1462	1.45113705136	0.00372560885122038	0.134221871286185	1.39316156238008e-05	61.3933830618251	0.45915126832595	-217.289253166877	-147.838757443416	-29.9515206438955
1463	1.45113705136	0.00377071486024304	0.134221871286185	1.39316156238008e-05	62.1366737831286	0.45915126832595	-212.255503355525	-147.838757443416	-24.9177708325442
1464	1.45113705136	0.00381636696847558	0.134221871286185	1.39316156238008e-05	62.8889635376964	0.45915126832595	-207.726141764608	-147.838757443416	-20.3884092416265
1465	1.45113705136	0.0038625717875503	0.134221871286185	1.39316156238008e-05	63.6503612769754	0.45915126832595	-203.687732672959	-147.838757443416	-16.3500001499779
1466	1.45113705136	0.00390933600914669	0.134221871286185	1.39316156238008e-05	64.4209772714898	0.45915126832595	-200.127096373821	-147.838757443416	-12.7893638508394
1467	1.45113705136	0.00395666640596047	0.134221871286185	1.39316156238008e-05	65.2009231268108	0.45915126832595	-197.03130567132	-147.838757443416	-9.69357314833906
1468	1.45113705136	0.00400456983268452	0.134221871286185	1.39316156238008e-05	65.9903117997201	0.45915126832595	-194.387682347384	-147.838757443416	-7.04994982440257
1469	1.45113705136	0.00405305322700161	0.134221871286185	1.39316156238008e-05	66.789257614569	0.45915126832595	-192.183793685632	-147.838757443416	-4.84606116265059
1470	1.45113705136	0.00410212361058913	0.134221871286185	1.39316156238008e-05	67.5978762798356	0.45915126832595	-190.407449012331	-147.838757443416	-3.06971648934996
1471	1.45113705136	0.00415178809013607	0.134221871286185	1.39316156238008e-05	68.4162849048829	0.45915126832595	-189.046696236939	-147.838757443416	-1.70896371395793
1472	1.45113705136	0.00420205385837218	0.134221871286185	1.39316156238008e-05	69.2446020169184	0.45915126832595	-188.089818443113	-147.838757443416	-0.752085920132231
1473	1.45113705136	0.00425292819510975	0.134221871286185	1.39316156238008e-05	70.0829475781607	0.45915126832595	-187.525330492062	-147.838757443416	-0.187597969081253
1474	1.45113705136	0.00430441846829785	0.134221871286185	1.39316156238008e-05	70.9314430032131	0.45915126832595	-187.341975652846	-147.838757443416	-0.00424312986433506
1475	1.45113705136	0.00435653213508946	0.134221871286185	1.39316156238008e-05	71.7902111766474	0.45915126832595	-187.528722255374	-147.838757443416	-0.190989732393064
1476	1.45113705136	0.00440927674292141	0.134221871286185	1.39316156238008e-05	72.6593764708012	0.45915126832595	-188.074760372285	-147.838757443416	-0.737027849303558
1477	1.45113705136	0.00446265993060749	0.134221871286185	1.39316156238008e-05	73.5390647637897	0.45915126832595	-188.96949852322	-147.838757443416	-1.63176600023871
1478	1.45113705136	0.00451668942944474	0.134221871286185	1.39316156238008e-05	74.4294034577369	0.45915126832595	-190.202560404781	-147.838757443416	-2.86482788180001
1479	1.45113705136	0.00457137306433313	0.134221871286185	1.39316156238008e-05	75.3305214972263	0.45915126832595	-191.763781648187	-147.838757443416	-4.42604912520619
1480	1.45113705136	0.00462671875490884	0.134221871286185	1.39316156238008e-05	76.2425493879756	0.45915126832595	-193.643206604349	-147.838757443416	-6.30547408136772
1481	1.45113705136	0.00468273451669121	0.134221871286185	1.39316156238008e-05	77.1656192157377	0.45915126832595	-195.831085161015	-147.838757443416	-8.49335263803368
1482	1.45113705136	0.0047394284622436	0.134221871286185	1.39316156238008e-05	78.0998646654295	0.45915126832595	-198.317869574297	-147.838757443416	-10.980137051316
1483	1.45113705136	0.00479680880234833	0.134221871286185	1.39316156238008e-05	79.0454210404939	0.45915126832595	-201.094211332616	-147.838757443416	-13.7564788096352
1484	1.45113705136	0.00485488384719579	0.134221871286185	1.39316156238008e-05	80.0024252824944	0.45915126832595	-204.150958073384	-147.838757443416	-16.8132255504024
1485	1.45113705136	0.00491366200758797	0.134221871286185	1.39316156238008e-05	80.9710159909487	0.45915126832595	-207.479150470754	-147.838757443416	-20.1414179477724
1486	1.45113705136	0.00497315179615662	0.134221871286185	1.39316156238008e-05	81.9513334434009	0.45915126832595	-211.070019220293	-147.838757443416	-23.7322866973118
1487	1.45113705136	0.00503336182859602	0.134221871286185	1.39316156238008e-05	82.9435196157379	0.45915126832595	-214.914981997863	-147.838757443416	-27.5772494748817
1488	1.45113705136	0.00509430082491084	0.134221871286185	1.39316156238008e-05	83.947718202751	0.45915126832595	-219.005640477757	-147.838757443416	-31.6679079547757
1489	1.45113705136	0.00515597761067898	0.134221871286185	1.39316156238008e-05	84.9640746389466	0.45915126832595	-223.333777359163	-147.838757443416	-35.9960448361817
1490	1.45113705136	0.00521840111832975	0.134221871286185	1.39316156238008e-05	85.9927361196093	0.45915126832595	-227.891353460087	-147.838757443416	-40.5536209371057
1491	1.45113705136	0.00528158038843754	0.134221871286185	1.39316156238008e-05	87.0338516221194	0.45915126832595	-232.670504778274	-147.838757443416	-45.3327722552931
1492	1.45113705136	0.00534552457103115	0.134221871286185	1.39316156238008e-05	88.087571927529	0.45915126832595	-237.663539643399	-147.838757443416	-50.3258071204182
1493	1.45113705136	0.00541024292691889	0.134221871286185	1.39316156238008e-05	89.1540496423986	0.45915126832595	-242.862935861049	-147.838757443416	-55.5252033380675
1494	1.45113705136	0.00547574482902985	0.134221871286185	1.39316156238008e-05	90.2334392208992	0.45915126832595	-248.261337906995	-147.838757443416	-60.9236053840141
1495	1.45113705136	0.00554203976377136	0.134221871286185	1.39316156238008e-05	91.3258969871809	0.45915126832595	-253.851554127119	-147.838757443416	-66.5138216041378
1496	1.45113705136	0.00560913733240279	0.134221871286185	1.39316156238008e-05	92.431581158013	0.45915126832595	-259.626553997572	-147.838757443416	-72.2888214745908
1497	1.45113705136	0.00567704725242615	0.134221871286185	1.39316156238008e-05	93.550651865698	0.45915126832595	-265.579465393501	-147.838757443416	-78.2417328705196
1498	1.45113705136	0.00574577935899341	0.134221871286185	1.39316156238008e-05	94.6832711812624	0.45915126832595	-271.703571895836	-147.838757443416	-84.3658393728547
1499	1.45113705136	0.00581534360633088	0.134221871286185	1.39316156238008e-05	95.8296031379298	0.45915126832595	-277.992310133472	-147.838757443416	-90.6545776104904
1500	1.45113705136	0.00588575006918088	0.134221871286185	1.39316156238008e-05	96.9898137548769	0.45915126832595	-284.439267122594	-147.838757443416	-97.1015345996129
1501	1.45113705136	0.00595700894426075	0.134221871286185	1.39316156238008e-05	98.1640710612768	0.45915126832595	-291.038177704846	-147.838757443416	-103.700445181865
1502	1.45113705136	0.00602913055173973	0.134221871286185	1.39316156238008e-05	99.3525451206352	0.45915126832595	-297.782921940088	-147.838757443416	-110.445189417107
1503	1.45113705136	0.00610212533673346	0.134221871286185	1.39316156238008e-05	100.555408055419	0.45915126832595	-304.667522572796	-147.838757443416	-117.329790049815
1504	1.45113705136	0.00617600387081681	0.134221871286185	1.39316156238008e-05	101.772834071985	0.45915126832595	-311.68614251801	-147.838757443416	-124.348409995029
1505	1.45113705136	0.00625077685355487	0.134221871286185	1.39316156238008e-05	103.00499948581	0.45915126832595	-318.833082384663	-147.838757443416	-131.495349861681
1506	1.45113705136	0.00632645511405254	0.134221871286185	1.39316156238008e-05	104.252082747024	0.45915126832595	-326.102778019267	-147.838757443416	-138.765045496286
1507	1.45113705136	0.00640304961252289	0.134221871286185	1.39316156238008e-05	105.514264466255	0.45915126832595	-333.489798076625	-147.838757443416	-146.152065553644
1508	1.45113705136	0.00648057144187446	0.134221871286185	1.39316156238008e-05	106.791727440791	0.45915126832595	-340.988841633254	-147.838757443416	-153.651109110273
1509	1.45113705136	0.00655903182931783	0.134221871286185	1.39316156238008e-05	108.084656681044	0.45915126832595	-348.594735824037	-147.838757443416	-161.257003301056
1510	1.45113705136	0.0066384421379916	0.134221871286185	1.39316156238008e-05	109.393239437355	0.45915126832595	-356.30243351066	-147.838757443416	-168.964700987679
1511	1.45113705136	0.00671881386860808	0.134221871286185	1.39316156238008e-05	110.717665227106	0.45915126832595	-364.107010981708	-147.838757443416	-176.769278458727
1512	1.45113705136	0.00680015866111891	0.134221871286185	1.39316156238008e-05	112.058125862168	0.45915126832595	-372.003665663768	-147.838757443416	-184.665933140786
1513	1.45113705136	0.00300000109096	0.134221692479812	1.41104219966493e-05	49.4362729739784	0.465044279954687	-465.963772592368	-147.838757443416	-278.626040069386
1514	1.45113705136	0.00303632215462521	0.134221692479812	1.41104219966493e-05	50.0347987623419	0.465044279954687	-444.25399385317	-147.838757443416	-256.916261330189
1515	1.45113705136	0.00307308295801909	0.134221692479812	1.41104219966493e-05	50.6405709124919	0.465044279954687	-423.60096362693	-147.838757443416	-236.263231103949
1516	1.45113705136	0.00311028882507795	0.134221692479812	1.41104219966493e-05	51.2536771562521	0.465044279954687	-403.982216012781	-147.838757443416	-216.644483489799
1517	1.45113705136	0.00314794514419505	0.134221692479812	1.41104219966493e-05	51.8742062876174	0.465044279954687	-385.375636838085	-147.838757443416	-198.037904315104
1518	1.45113705136	0.00318605736900104	0.134221692479812	1.41104219966493e-05	52.5022481756127	0.465044279954687	-367.759464464616	-147.838757443416	-180.421731941635
1519	1.45113705136	0.00322463101915377	0.134221692479812	1.41104219966493e-05	53.1378937773091	0.465044279954687	-351.112290987454	-147.838757443416	-163.774558464473
1520	1.45113705136	0.00326367168113767	0.134221692479812	1.41104219966493e-05	53.7812351509961	0.465044279954687	-335.413062298903	-147.838757443416	-148.075329775922
1521	1.45113705136	0.00330318500907282	0.134221692479812	1.41104219966493e-05	54.4323654695146	0.465044279954687	-320.641072238039	-147.838757443416	-133.303339715058
1522	1.45113705136	0.00334317672553387	0.134221692479812	1.41104219966493e-05	55.0913790337509	0.465044279954687	-306.775935900747	-147.838757443416	-119.438203377766
1523	1.45113705136	0.00338365262237872	0.134221692479812	1.41104219966493e-05	55.7583712862932	0.465044279954687	-293.797494941624	-147.838757443416	-106.459762418643
1524	1.45113705136	0.00342461856158745	0.134221692479812	1.41104219966493e-05	56.4334388252553	0.465044279954687	-281.685498235398	-147.838757443416	-94.3477657124167
1525	1.45113705136	0.00346608047611117	0.134221692479812	1.41104219966493e-05	57.1166794182654	0.465044279954687	-270.418509020994	-147.838757443416	-83.0807764980127
1526	1.45113705136	0.00350804437073139	0.134221692479812	1.41104219966493e-05	57.8081920166266	0.465044279954687	-259.970369704941	-147.838757443416	-72.6326371819596
1527	1.45113705136	0.00355051632292956	0.134221692479812	1.41104219966493e-05	58.5080767696467	0.465044279954687	-250.970746003615	-147.838757443416	-63.633013480634
1528	1.45113705136	0.00359350248376732	0.134221692479812	1.41104219966493e-05	59.2164350391429	0.465044279954687	-243.17098103161	-147.838757443416	-55.8332485086285
1529	1.45113705136	0.00363700907877734	0.134221692479812	1.41104219966493e-05	59.9333694141218	0.465044279954687	-235.947627807793	-147.838757443416	-48.6098952848115
1530	1.45113705136	0.00368104240886487	0.134221692479812	1.41104219966493e-05	60.6589837256366	0.465044279954687	-229.285900313233	-147.838757443416	-41.9481677902513
1531	1.45113705136	0.00372560885122038	0.134221692479812	1.41104219966493e-05	61.3933830618251	0.465044279954687	-223.171286740631	-147.838757443416	-35.8335542176501
1532	1.45113705136	0.00377071486024304	0.134221692479812	1.41104219966493e-05	62.1366737831286	0.465044279954687	-217.589545867522	-147.838757443416	-30.251813344541
1533	1.45113705136	0.00381636696847558	0.134221692479812	1.41104219966493e-05	62.8889635376964	0.465044279954687	-212.526703424461	-147.838757443416	-25.1889709014795
1534	1.45113705136	0.0038625717875503	0.134221692479812	1.41104219966493e-05	63.6503612769754	0.465044279954687	-207.969048520026	-147.838757443416	-20.631315997045
1535	1.45113705136	0.00390933600914669	0.134221692479812	1.41104219966493e-05	64.4209772714898	0.465044279954687	-203.903130051971	-147.838757443416	-16.5653975289897
1536	1.45113705136	0.00395666640596047	0.134221692479812	1.41104219966493e-05	65.2009231268108	0.465044279954687	-200.315753169882	-147.838757443416	-12.9780206469004
1537	1.45113705136	0.00400456983268452	0.134221692479812	1.41104219966493e-05	65.9903117997201	0.465044279954687	-197.193975724455	-147.838757443416	-9.85624320147326
1538	1.45113705136	0.00405305322700161	0.134221692479812	1.41104219966493e-05	66.789257614569	0.465044279954687	-194.525104766479	-147.838757443416	-7.18737224349752
1539	1.45113705136	0.00410212361058913	0.134221692479812	1.41104219966493e-05	67.5978762798356	0.465044279954687	-192.296693053504	-147.838757443416	-4.95896053052275
1540	1.45113705136	0.00415178809013607	0.134221692479812	1.41104219966493e-05	68.4162849048829	0.465044279954687	-190.496535591607	-147.838757443416	-3.15880306862528
1541	1.45113705136	0.00420205385837218	0.134221692479812	1.41104219966493e-05	69.2446020169184	0.465044279954687	-189.112666175759	-147.838757443416	-1.77493365277769
1542	1.45113705136	0.00425292819510975	0.134221692479812	1.41104219966493e-05	70.0829475781607	0.465044279954687	-188.133353974845	-147.838757443416	-0.795621451863553
1543	1.45113705136	0.00430441846829785	0.134221692479812	1.41104219966493e-05	70.9314430032131	0.465044279954687	-187.54710015282	-147.838757443416	-0.209367629839107
1544	1.45113705136	0.00435653213508946	0.134221692479812	1.41104219966493e-05	71.7902111766474	0.465044279954687	-187.342634468805	-147.838757443416	-0.00490194582380354
1545	1.45113705136	0.00440927674292141	0.134221692479812	1.41104219966493e-05	72.6593764708012	0.465044279954687	-187.508911946788	-147.838757443416	-0.171179423807189
1546	1.45113705136	0.00446265993060749	0.134221692479812	1.41104219966493e-05	73.5390647637897	0.465044279954687	-188.03510955564	-147.838757443416	-0.697377032658551
1547	1.45113705136	0.00451668942944474	0.134221692479812	1.41104219966493e-05	74.4294034577369	0.465044279954687	-188.910622897092	-147.838757443416	-1.57289037411101
1548	1.45113705136	0.00457137306433313	0.134221692479812	1.41104219966493e-05	75.3305214972263	0.465044279954687	-190.12506295857	-147.838757443416	-2.78733043558896
1549	1.45113705136	0.00462671875490884	0.134221692479812	1.41104219966493e-05	76.2425493879756	0.465044279954687	-191.668252845178	-147.838757443416	-4.33052032219712
1550	1.45113705136	0.00468273451669121	0.134221692479812	1.41104219966493e-05	77.1656192157377	0.465044279954687	-193.530224582471	-147.838757443416	-6.19249205949018
1551	1.45113705136	0.0047394284622436	0.134221692479812	1.41104219966493e-05	78.0998646654295	0.465044279954687	-195.701215913403	-147.838757443416	-8.36348339042161
1552	1.45113705136	0.00479680880234833	0.134221692479812	1.41104219966493e-05	79.0454210404939	0.465044279954687	-198.171667143644	-147.838757443416	-10.8339346206631
1553	1.45113705136	0.00485488384719579	0.134221692479812	1.41104219966493e-05	80.0024252824944	0.465044279954687	-200.932218003203	-147.838757443416	-13.5944854802219
1554	1.45113705136	0.00491366200758797	0.134221692479812	1.41104219966493e-05	80.9710159909487	0.465044279954687	-203.973704537726	-147.838757443416	-16.6359720147448
1555	1.45113705136	0.00497315179615662	0.134221692479812	1.41104219966493e-05	81.9513334434009	0.465044279954687	-207.287156041304	-147.838757443416	-19.9494235183229
1556	1.45113705136	0.00503336182859602	0.134221692479812	1.41104219966493e-05	82.9435196157379	0.465044279954687	-210.863791982702	-147.838757443416	-23.5260594597203
1557	1.45113705136	0.00509430082491084	0.134221692479812	1.41104219966493e-05	83.947718202751	0.465044279954687	-214.695019011153	-147.838757443416	-27.3572864881717
1558	1.45113705136	0.00515597761067898	0.134221692479812	1.41104219966493e-05	84.9640746389466	0.465044279954687	-218.772427940858	-147.838757443416	-31.4346954178764
1559	1.45113705136	0.00521840111832975	0.134221692479812	1.41104219966493e-05	85.9927361196093	0.465044279954687	-223.087790798862	-147.838757443416	-35.7500582758803
1560	1.45113705136	0.00528158038843754	0.134221692479812	1.41104219966493e-05	87.0338516221194	0.465044279954687	-227.633057889354	-147.838757443416	-40.2953253663727
1561	1.45113705136	0.00534552457103115	0.134221692479812	1.41104219966493e-05	88.087571927529	0.465044279954687	-232.400354886893	-147.838757443416	-45.0626223639119
1562	1.45113705136	0.00541024292691889	0.134221692479812	1.41104219966493e-05	89.1540496423986	0.465044279954687	-237.381979959377	-147.838757443416	-50.0442474363954
1563	1.45113705136	0.00547574482902985	0.134221692479812	1.41104219966493e-05	90.2334392208992	0.465044279954687	-242.570400920406	-147.838757443416	-55.2326683974243
1564	1.45113705136	0.00554203976377136	0.134221692479812	1.41104219966493e-05	91.3258969871809	0.465044279954687	-247.958252418728	-147.838757443416	-60.6205198957468
1565	1.45113705136	0.00560913733240279	0.134221692479812	1.41104219966493e-05	92.431581158013	0.465044279954687	-253.538333154109	-147.838757443416	-66.2006006311276
1566	1.45113705136	0.00567704725242615	0.134221692479812	1.41104219966493e-05	93.550651865698	0.465044279954687	-259.303603104316	-147.838757443416	-71.9658705813345
1567	1.45113705136	0.00574577935899341	0.134221692479812	1.41104219966493e-05	94.6832711812624	0.465044279954687	-265.247180811886	-147.838757443416	-77.909448288905
1568	1.45113705136	0.00581534360633088	0.134221692479812	1.41104219966493e-05	95.8296031379298	0.465044279954687	-271.362340694643	-147.838757443416	-84.0246081716614
1569	1.45113705136	0.00588575006918088	0.134221692479812	1.41104219966493e-05	96.9898137548769	0.465044279954687	-277.642510356614	-147.838757443416	-90.3047778336331
1570	1.45113705136	0.00595700894426075	0.134221692479812	1.41104219966493e-05	98.1640710612768	0.465044279954687	-284.081267974514	-147.838757443416	-96.7435354515328
1571	1.45113705136	0.00602913055173973	0.134221692479812	1.41104219966493e-05	99.3525451206352	0.465044279954687	-290.672339684039	-147.838757443416	-103.334607161058
1572	1.45113705136	0.00610212533673346	0.134221692479812	1.41104219966493e-05	100.555408055419	0.465044279954687	-297.409596992424	-147.838757443416	-110.071864469443
1573	1.45113705136	0.00617600387081681	0.134221692479812	1.41104219966493e-05	101.772834071985	0.465044279954687	-304.287054255663	-147.838757443416	-116.949321732682
1574	1.45113705136	0.00625077685355487	0.134221692479812	1.41104219966493e-05	103.00499948581	0.465044279954687	-311.298866145953	-147.838757443416	-123.961133622972
1575	1.45113705136	0.00632645511405254	0.134221692479812	1.41104219966493e-05	104.252082747024	0.465044279954687	-318.439325167157	-147.838757443416	-131.101592644176
1576	1.45113705136	0.00640304961252289	0.134221692479812	1.41104219966493e-05	105.514264466255	0.465044279954687	-325.702859217359	-147.838757443416	-138.365126694378
1577	1.45113705136	0.00648057144187446	0.134221692479812	1.41104219966493e-05	106.791727440791	0.465044279954687	-333.084029144375	-147.838757443416	-145.746296621393
1578	1.45113705136	0.00655903182931783	0.134221692479812	1.41104219966493e-05	108.084656681044	0.465044279954687	-340.577526354988	-147.838757443416	-153.239793832006
1579	1.45113705136	0.0066384421379916	0.134221692479812	1.41104219966493e-05	109.393239437355	0.465044279954687	-348.17817046633	-147.838757443416	-160.840437943349
1580	1.45113705136	0.00671881386860808	0.134221692479812	1.41104219966493e-05	110.717665227106	0.465044279954687	-355.880906946899	-147.838757443416	-168.543174423918
1581	1.45113705136	0.00680015866111891	0.134221692479812	1.41104219966493e-05	112.058125862168	0.465044279954687	-363.680804833944	-147.838757443416	-176.343072310963
1582	1.45113705136	0.0068824882964008	0.134221692479812	1.41104219966493e-05	113.414815476685	0.465044279954687	-371.573054442997	-147.838757443416	-184.235321920016
1583	1.45113705136	0.00300000109096	0.134221511378536	1.42915232733937e-05	49.4362729739784	0.471012925886217	-490.094659143477	-147.838757443416	-302.756926620496
1584	1.45113705136	0.00303632215462521	0.134221511378536	1.42915232733937e-05	50.0347987623419	0.471012925886217	-467.242222180648	-147.838757443416	-279.904489657667
1585	1.45113705136	0.00307308295801909	0.134221511378536	1.42915232733937e-05	50.6405709124919	0.471012925886217	-445.470708101057	-147.838757443416	-258.132975578075
1586	1.45113705136	0.00311028882507795	0.134221511378536	1.42915232733937e-05	51.2536771562521	0.471012925886217	-424.757278268517	-147.838757443416	-237.419545745535
1587	1.45113705136	0.00314794514419505	0.134221511378536	1.42915232733937e-05	51.8742062876174	0.471012925886217	-405.07944564824	-147.838757443416	-217.741713125259
1588	1.45113705136	0.00318605736900104	0.134221511378536	1.42915232733937e-05	52.5022481756127	0.471012925886217	-386.41507489013	-147.838757443416	-199.077342367149
1589	1.45113705136	0.00322463101915377	0.134221511378536	1.42915232733937e-05	53.1378937773091	0.471012925886217	-368.742383113888	-147.838757443416	-181.404650590906
1590	1.45113705136	0.00326367168113767	0.134221511378536	1.42915232733937e-05	53.7812351509961	0.471012925886217	-352.03994109761	-147.838757443416	-164.702208574628
1591	1.45113705136	0.00330318500907282	0.134221511378536	1.42915232733937e-05	54.4323654695146	0.471012925886217	-336.286673480354	-147.838757443416	-148.948940957373
1592	1.45113705136	0.00334317672553387	0.134221511378536	1.42915232733937e-05	55.0913790337509	0.471012925886217	-321.461853532295	-147.838757443416	-134.124121009314
1593	1.45113705136	0.00338365262237872	0.134221511378536	1.42915232733937e-05	55.7583712862932	0.471012925886217	-307.545078535564	-147.838757443416	-120.207346012583
1594	1.45113705136	0.00342461856158745	0.134221511378536	1.42915232733937e-05	56.4334388252553	0.471012925886217	-294.516181742132	-147.838757443416	-107.178449219151
1595	1.45113705136	0.00346608047611117	0.134221511378536	1.42915232733937e-05	57.1166794182654	0.471012925886217	-282.354935506009	-147.838757443416	-95.0172029830283
1596	1.45113705136	0.00350804437073139	0.134221511378536	1.42915232733937e-05	57.8081920166266	0.471012925886217	-271.040036560385	-147.838757443416	-83.7023040374042
1597	1.45113705136	0.00355051632292956	0.134221511378536	1.42915232733937e-05	58.5080767696467	0.471012925886217	-260.545776893734	-147.838757443416	-73.2080443707528
1598	1.45113705136	0.00359350248376732	0.134221511378536	1.42915232733937e-05	59.2164350391429	0.471012925886217	-251.430667762412	-147.838757443416	-64.0929352394305
1599	1.45113705136	0.00363700907877734	0.134221511378536	1.42915232733937e-05	59.9333694141218	0.471012925886217	-243.597542615666	-147.838757443416	-56.2598100926843
1600	1.45113705136	0.00368104240886487	0.134221511378536	1.42915232733937e-05	60.6589837256366	0.471012925886217	-236.341709444998	-147.838757443416	-49.0039769220166
1601	1.45113705136	0.00372560885122038	0.134221511378536	1.42915232733937e-05	61.3933830618251	0.471012925886217	-229.648365767731	-147.838757443416	-42.3106332447496
1602	1.45113705136	0.00377071486024304	0.134221511378536	1.42915232733937e-05	62.1366737831286	0.471012925886217	-223.502983538841	-147.838757443416	-36.1652510158601
1603	1.45113705136	0.00381636696847558	0.134221511378536	1.42915232733937e-05	62.8889635376964	0.471012925886217	-217.891305498779	-147.838757443416	-30.5535729757976
1604	1.45113705136	0.0038625717875503	0.134221511378536	1.42915232733937e-05	63.6503612769754	0.471012925886217	-212.799341579957	-147.838757443416	-25.4616090569762
1605	1.45113705136	0.00390933600914669	0.134221511378536	1.42915232733937e-05	64.4209772714898	0.471012925886217	-208.213365289033	-147.838757443416	-20.8756327660521
1606	1.45113705136	0.00395666640596047	0.134221511378536	1.42915232733937e-05	65.2009231268108	0.471012925886217	-204.119910146692	-147.838757443416	-16.7821776237106
1607	1.45113705136	0.00400456983268452	0.134221511378536	1.42915232733937e-05	65.9903117997201	0.471012925886217	-200.50576613564	-147.838757443416	-13.1680336126592
1608	1.45113705136	0.00405305322700161	0.134221511378536	1.42915232733937e-05	66.789257614569	0.471012925886217	-197.357976141502	-147.838757443416	-10.0202436185209
1609	1.45113705136	0.00410212361058913	0.134221511378536	1.42915232733937e-05	67.5978762798356	0.471012925886217	-194.663832478167	-147.838757443416	-7.32609995518578
1610	1.45113705136	0.00415178809013607	0.134221511378536	1.42915232733937e-05	68.4162849048829	0.471012925886217	-192.410873358371	-147.838757443416	-5.07314083538949
1611	1.45113705136	0.00420205385837218	0.134221511378536	1.42915232733937e-05	69.2446020169184	0.471012925886217	-190.586879458104	-147.838757443416	-3.24914693512255
1612	1.45113705136	0.00425292819510975	0.134221511378536	1.42915232733937e-05	70.0829475781607	0.471012925886217	-189.17987044371	-147.838757443416	-1.84213792072842
1613	1.45113705136	0.00430441846829785	0.134221511378536	1.42915232733937e-05	70.9314430032131	0.471012925886217	-188.178101572033	-147.838757443416	-0.840369049052242
1614	1.45113705136	0.00435653213508946	0.134221511378536	1.42915232733937e-05	71.7902111766474	0.471012925886217	-187.57006027695	-147.838757443416	-0.232327753969003
1615	1.45113705136	0.00440927674292141	0.134221511378536	1.42915232733937e-05	72.6593764708012	0.471012925886217	-187.344462809851	-147.838757443416	-0.00673028687015176
1616	1.45113705136	0.00446265993060749	0.134221511378536	1.42915232733937e-05	73.5390647637897	0.471012925886217	-187.490250877629	-147.838757443416	-0.152518354647327
1617	1.45113705136	0.00451668942944474	0.134221511378536	1.42915232733937e-05	74.4294034577369	0.471012925886217	-187.996588320879	-147.838757443416	-0.658855797897559
1618	1.45113705136	0.00457137306433313	0.134221511378536	1.42915232733937e-05	75.3305214972263	0.471012925886217	-188.852857827558	-147.838757443416	-1.51512530457694
1619	1.45113705136	0.00462671875490884	0.134221511378536	1.42915232733937e-05	76.2425493879756	0.471012925886217	-190.048657654959	-147.838757443416	-2.710925131978
1620	1.45113705136	0.00468273451669121	0.134221511378536	1.42915232733937e-05	77.1656192157377	0.471012925886217	-191.573798377358	-147.838757443416	-4.23606585437665
1621	1.45113705136	0.0047394284622436	0.134221511378536	1.42915232733937e-05	78.0998646654295	0.471012925886217	-193.418299677956	-147.838757443416	-6.08056715497514
1622	1.45113705136	0.00479680880234833	0.134221511378536	1.42915232733937e-05	79.0454210404939	0.471012925886217	-195.572387148393	-147.838757443416	-8.23465462541208
1623	1.45113705136	0.00485488384719579	0.134221511378536	1.42915232733937e-05	80.0024252824944	0.471012925886217	-198.026489137497	-147.838757443416	-10.688756614516
1624	1.45113705136	0.00491366200758797	0.134221511378536	1.42915232733937e-05	80.9710159909487	0.471012925886217	-200.771233592473	-147.838757443416	-13.4335010694922
1625	1.45113705136	0.00497315179615662	0.134221511378536	1.42915232733937e-05	81.9513334434009	0.471012925886217	-203.79744497675	-147.838757443416	-16.4597124537686
1626	1.45113705136	0.00503336182859602	0.134221511378536	1.42915232733937e-05	82.9435196157379	0.471012925886217	-207.096141171758	-147.838757443416	-19.7584086487768
1627	1.45113705136	0.00509430082491084	0.134221511378536	1.42915232733937e-05	83.947718202751	0.471012925886217	-210.65853042563	-147.838757443416	-23.3207979026483
1628	1.45113705136	0.00515597761067898	0.134221511378536	1.42915232733937e-05	84.9640746389466	0.471012925886217	-214.476008342521	-147.838757443416	-27.1382758195396
1629	1.45113705136	0.00521840111832975	0.134221511378536	1.42915232733937e-05	85.9927361196093	0.471012925886217	-218.540154871705	-147.838757443416	-31.2024223487242
1630	1.45113705136	0.00528158038843754	0.134221511378536	1.42915232733937e-05	87.0338516221194	0.471012925886217	-222.842731352954	-147.838757443416	-35.5049988299725
1631	1.45113705136	0.00534552457103115	0.134221511378536	1.42915232733937e-05	88.087571927529	0.471012925886217	-227.375677572796	-147.838757443416	-40.0379450498149
1632	1.45113705136	0.00541024292691889	0.134221511378536	1.42915232733937e-05	89.1540496423986	0.471012925886217	-232.131108867878	-147.838757443416	-44.7933763448964
1633	1.45113705136	0.00547574482902985	0.134221511378536	1.42915232733937e-05	90.2334392208992	0.471012925886217	-237.101313236984	-147.838757443416	-49.7635807140032
1634	1.45113705136	0.00554203976377136	0.134221511378536	1.42915232733937e-05	91.3258969871809	0.471012925886217	-242.278748493583	-147.838757443416	-54.9410159706022
1635	1.45113705136	0.00560913733240279	0.134221511378536	1.42915232733937e-05	92.431581158013	0.471012925886217	-247.656039453577	-147.838757443416	-60.318306930596
1636	1.45113705136	0.00567704725242615	0.134221511378536	1.42915232733937e-05	93.550651865698	0.471012925886217	-253.225975147914	-147.838757443416	-65.8882426249329
1637	1.45113705136	0.00574577935899341	0.134221511378536	1.42915232733937e-05	94.6832711812624	0.471012925886217	-258.981506054348	-147.838757443416	-71.6437735313666
1638	1.45113705136	0.00581534360633088	0.134221511378536	1.42915232733937e-05	95.8296031379298	0.471012925886217	-264.915741384146	-147.838757443416	-77.5780088611646
1639	1.45113705136	0.00588575006918088	0.134221511378536	1.42915232733937e-05	96.9898137548769	0.471012925886217	-271.021946363384	-147.838757443416	-83.6842138404027
1640	1.45113705136	0.00595700894426075	0.134221511378536	1.42915232733937e-05	98.1640710612768	0.471012925886217	-277.29353958118	-147.838757443416	-89.9558070581988
1641	1.45113705136	0.00602913055173973	0.134221511378536	1.42915232733937e-05	99.3525451206352	0.471012925886217	-283.72409035149	-147.838757443416	-96.3863578285091
1642	1.45113705136	0.00610212533673346	0.134221511378536	1.42915232733937e-05	100.555408055419	0.471012925886217	-290.307316100399	-147.838757443416	-102.969583577418
1643	1.45113705136	0.00617600387081681	0.134221511378536	1.42915232733937e-05	101.772834071985	0.471012925886217	-297.037079783971	-147.838757443416	-109.69934726099
1644	1.45113705136	0.00625077685355487	0.134221511378536	1.42915232733937e-05	103.00499948581	0.471012925886217	-303.907387349231	-147.838757443416	-116.569654826249
1645	1.45113705136	0.00632645511405254	0.134221511378536	1.42915232733937e-05	104.252082747024	0.471012925886217	-310.912385216041	-147.838757443416	-123.57465269306
1646	1.45113705136	0.00640304961252289	0.134221511378536	1.42915232733937e-05	105.514264466255	0.471012925886217	-318.046357787272	-147.838757443416	-130.708625264291
1647	1.45113705136	0.00648057144187446	0.134221511378536	1.42915232733937e-05	106.791727440791	0.471012925886217	-325.303724996571	-147.838757443416	-137.96599247359
1648	1.45113705136	0.00655903182931783	0.134221511378536	1.42915232733937e-05	108.084656681044	0.471012925886217	-332.679039872193	-147.838757443416	-145.341307349212
1649	1.45113705136	0.0066384421379916	0.134221511378536	1.42915232733937e-05	109.393239437355	0.471012925886217	-340.166986155207	-147.838757443416	-152.829253632226
1650	1.45113705136	0.00671881386860808	0.134221511378536	1.42915232733937e-05	110.717665227106	0.471012925886217	-347.76237592136	-147.838757443416	-160.424643398379
1651	1.45113705136	0.00680015866111891	0.134221511378536	1.42915232733937e-05	112.058125862168	0.471012925886217	-355.46014725219	-147.838757443416	-168.122414729209
1652	1.45113705136	0.0068824882964008	0.134221511378536	1.42915232733937e-05	113.414815476685	0.471012925886217	-363.255361928663	-147.838757443416	-175.917629405682
1653	1.45113705136	0.00696581469796176	0.134221511378536	1.42915232733937e-05	114.787930555182	0.471012925886217	-371.143203140236	-147.838757443416	-183.805470617255
1654	1.45113705136	0.00300000109096	0.134221327952901	1.44749489081514e-05	49.4362729739784	0.477058176854711	-515.46027291636	-147.838757443416	-328.122540393379
1655	1.45113705136	0.00303632215462521	0.134221327952901	1.44749489081514e-05	50.0347987623419	0.477058176854711	-491.439197144879	-147.838757443416	-304.101464621897
1656	1.45113705136	0.00307308295801909	0.134221327952901	1.44749489081514e-05	50.6405709124919	0.477058176854711	-468.523614229343	-147.838757443416	-281.185881706362
1657	1.45113705136	0.00311028882507795	0.134221327952901	1.44749489081514e-05	51.2536771562521	0.477058176854711	-446.690312136139	-147.838757443416	-259.352579613158
1658	1.45113705136	0.00314794514419505	0.134221327952901	1.44749489081514e-05	51.8742062876174	0.477058176854711	-425.91643108119	-147.838757443416	-238.578698558209
1659	1.45113705136	0.00318605736900104	0.134221327952901	1.44749489081514e-05	52.5022481756127	0.477058176854711	-406.179462886823	-147.838757443416	-218.841730363842
1660	1.45113705136	0.00322463101915377	0.134221327952901	1.44749489081514e-05	53.1378937773091	0.477058176854711	-387.457251032698	-147.838757443416	-200.119518509717
1661	1.45113705136	0.00326367168113767	0.134221327952901	1.44749489081514e-05	53.7812351509961	0.477058176854711	-369.727991405001	-147.838757443416	-182.39025888202
1662	1.45113705136	0.00330318500907282	0.134221327952901	1.44749489081514e-05	54.4323654695146	0.477058176854711	-352.970233448781	-147.838757443416	-165.6325009258
1663	1.45113705136	0.00334317672553387	0.134221327952901	1.44749489081514e-05	55.0913790337509	0.477058176854711	-337.162880548742	-147.838757443416	-149.82514802576
1664	1.45113705136	0.00338365262237872	0.134221327952901	1.44749489081514e-05	55.7583712862932	0.477058176854711	-322.285185338813	-147.838757443416	-134.947452815832
1665	1.45113705136	0.00342461856158745	0.134221327952901	1.44749489081514e-05	56.4334388252553	0.477058176854711	-308.316726983176	-147.838757443416	-120.978994460194
1666	1.45113705136	0.00346608047611117	0.134221327952901	1.44749489081514e-05	57.1166794182654	0.477058176854711	-295.237329403637	-147.838757443416	-107.899596880656
1667	1.45113705136	0.00350804437073139	0.134221327952901	1.44749489081514e-05	57.8081920166266	0.477058176854711	-283.026785233524	-147.838757443416	-95.6890527105425
1668	1.45113705136	0.00355051632292956	0.134221327952901	1.44749489081514e-05	58.5080767696467	0.477058176854711	-271.663913650438	-147.838757443416	-84.3261811274569
1669	1.45113705136	0.00359350248376732	0.134221327952901	1.44749489081514e-05	59.2164350391429	0.477058176854711	-261.123434051638	-147.838757443416	-73.7857015286572
1670	1.45113705136	0.00363700907877734	0.134221327952901	1.44749489081514e-05	59.9333694141218	0.477058176854711	-251.89220865228	-147.838757443416	-64.5544761292986
1671	1.45113705136	0.00368104240886487	0.134221327952901	1.44749489081514e-05	60.6589837256366	0.477058176854711	-244.025690617156	-147.838757443416	-56.687958094175
1672	1.45113705136	0.00372560885122038	0.134221327952901	1.44749489081514e-05	61.3933830618251	0.477058176854711	-236.737345624366	-147.838757443416	-49.3996131013846
1673	1.45113705136	0.00377071486024304	0.134221327952901	1.44749489081514e-05	62.1366737831286	0.477058176854711	-230.01235471532	-147.838757443416	-42.6746221923386
1674	1.45113705136	0.00381636696847558	0.134221327952901	1.44749489081514e-05	62.8889635376964	0.477058176854711	-223.836173595337	-147.838757443416	-36.4984410723555
1675	1.45113705136	0.0038625717875503	0.134221327952901	1.44749489081514e-05	63.6503612769754	0.477058176854711	-218.194528963882	-147.838757443416	-30.8567964409012
1676	1.45113705136	0.00390933600914669	0.134221327952901	1.44749489081514e-05	64.4209772714898	0.477058176854711	-213.07341492956	-147.838757443416	-25.7356824065791
1677	1.45113705136	0.00395666640596047	0.134221327952901	1.44749489081514e-05	65.2009231268108	0.477058176854711	-208.459089394368	-147.838757443416	-21.1213568713865
1678	1.45113705136	0.00400456983268452	0.134221327952901	1.44749489081514e-05	65.9903117997201	0.477058176854711	-204.338070486672	-147.838757443416	-17.000337963691
1679	1.45113705136	0.00405305322700161	0.134221327952901	1.44749489081514e-05	66.789257614569	0.477058176854711	-200.697132998146	-147.838757443416	-13.3594004751649
1680	1.45113705136	0.00410212361058913	0.134221327952901	1.44749489081514e-05	67.5978762798356	0.477058176854711	-197.52330486686	-147.838757443416	-10.1855723438784
1681	1.45113705136	0.00415178809013607	0.134221327952901	1.44749489081514e-05	68.4162849048829	0.477058176854711	-194.803863625682	-147.838757443416	-7.46613110270118
1682	1.45113705136	0.00420205385837218	0.134221327952901	1.44749489081514e-05	69.2446020169184	0.477058176854711	-192.526332949987	-147.838757443416	-5.18860042700544
1683	1.45113705136	0.00425292819510975	0.134221327952901	1.44749489081514e-05	70.0829475781607	0.477058176854711	-190.67847916286	-147.838757443416	-3.34074663987849
1684	1.45113705136	0.00430441846829785	0.134221327952901	1.44749489081514e-05	70.9314430032131	0.477058176854711	-189.24830780027	-147.838757443416	-1.91057527728844
1685	1.45113705136	0.00435653213508946	0.134221327952901	1.44749489081514e-05	71.7902111766474	0.477058176854711	-188.224060187873	-147.838757443416	-0.886327664891724
1686	1.45113705136	0.00440927674292141	0.134221327952901	1.44749489081514e-05	72.6593764708012	0.477058176854711	-187.594210022828	-147.838757443416	-0.256477499846369
1687	1.45113705136	0.00446265993060749	0.134221327952901	1.44749489081514e-05	73.5390647637897	0.477058176854711	-187.34746002953	-147.838757443416	-0.0097275065490976
1688	1.45113705136	0.00451668942944474	0.134221327952901	1.44749489081514e-05	74.4294034577369	0.477058176854711	-187.472738585609	-147.838757443416	-0.135006062628236
1689	1.45113705136	0.00457137306433313	0.134221327952901	1.44749489081514e-05	75.3305214972263	0.477058176854711	-187.959196407115	-147.838757443416	-0.621463884133846
1690	1.45113705136	0.00462671875490884	0.134221327952901	1.44749489081514e-05	76.2425493879756	0.477058176854711	-188.79620324896	-147.838757443416	-1.45847072597826
1691	1.45113705136	0.00468273451669121	0.134221327952901	1.44749489081514e-05	77.1656192157377	0.477058176854711	-189.973344623926	-147.838757443416	-2.63561210094485
1692	1.45113705136	0.0047394284622436	0.134221327952901	1.44749489081514e-05	78.0998646654295	0.477058176854711	-191.480418568186	-147.838757443416	-4.14268604520475
1693	1.45113705136	0.00479680880234833	0.134221327952901	1.44749489081514e-05	79.0454210404939	0.477058176854711	-193.307432404254	-147.838757443416	-5.96969988127239
1694	1.45113705136	0.00485488384719579	0.134221327952901	1.44749489081514e-05	80.0024252824944	0.477058176854711	-195.444599576527	-147.838757443416	-8.10686705354601
1695	1.45113705136	0.00491366200758797	0.134221327952901	1.44749489081514e-05	80.9710159909487	0.477058176854711	-197.882336444338	-147.838757443416	-10.5446039213566
1696	1.45113705136	0.00497315179615662	0.134221327952901	1.44749489081514e-05	81.9513334434009	0.477058176854711	-200.611259185534	-147.838757443416	-13.2735266625532
1697	1.45113705136	0.00503336182859602	0.134221327952901	1.44749489081514e-05	82.9435196157379	0.477058176854711	-203.622180650535	-147.838757443416	-16.2844481275533
1698	1.45113705136	0.00509430082491084	0.134221327952901	1.44749489081514e-05	83.947718202751	0.477058176854711	-206.906107313465	-147.838757443416	-19.5683747904841
1699	1.45113705136	0.00515597761067898	0.134221327952901	1.44749489081514e-05	84.9640746389466	0.477058176854711	-210.454236183956	-147.838757443416	-23.1165036609746
1700	1.45113705136	0.00521840111832975	0.134221327952901	1.44749489081514e-05	85.9927361196093	0.477058176854711	-214.257951811829	-147.838757443416	-26.9202192888479
1701	1.45113705136	0.00528158038843754	0.134221327952901	1.44749489081514e-05	87.0338516221194	0.477058176854711	-218.308823273401	-147.838757443416	-30.9710907504195
1702	1.45113705136	0.00534552457103115	0.134221327952901	1.44749489081514e-05	88.087571927529	0.477058176854711	-222.598601204052	-147.838757443416	-35.2608686810709
1703	1.45113705136	0.00541024292691889	0.134221327952901	1.44749489081514e-05	89.1540496423986	0.477058176854711	-227.119214875333	-147.838757443416	-39.7814823523513
1704	1.45113705136	0.00547574482902985	0.134221327952901	1.44749489081514e-05	90.2334392208992	0.477058176854711	-231.862769267114	-147.838757443416	-44.5250367441331
1705	1.45113705136	0.00554203976377136	0.134221327952901	1.44749489081514e-05	91.3258969871809	0.477058176854711	-236.8215421965	-147.838757443416	-49.4838096735184
1706	1.45113705136	0.00560913733240279	0.134221327952901	1.44749489081514e-05	92.431581158013	0.477058176854711	-241.987981477228	-147.838757443416	-54.6502489542472
1707	1.45113705136	0.00567704725242615	0.134221327952901	1.44749489081514e-05	93.550651865698	0.477058176854711	-247.354702076584	-147.838757443416	-60.0169695536024
1708	1.45113705136	0.00574577935899341	0.134221327952901	1.44749489081514e-05	94.6832711812624	0.477058176854711	-252.914483352157	-147.838757443416	-65.5767508291756
1709	1.45113705136	0.00581534360633088	0.134221327952901	1.44749489081514e-05	95.8296031379298	0.477058176854711	-258.66026626958	-147.838757443416	-71.3225337465992
1710	1.45113705136	0.00588575006918088	0.134221327952901	1.44749489081514e-05	96.9898137548769	0.477058176854711	-264.585150691855	-147.838757443416	-77.247418168874
1711	1.45113705136	0.00595700894426075	0.134221327952901	1.44749489081514e-05	98.1640710612768	0.477058176854711	-270.682392658433	-147.838757443416	-83.3446601354517
1712	1.45113705136	0.00602913055173973	0.134221327952901	1.44749489081514e-05	99.3525451206352	0.477058176854711	-276.945401729376	-147.838757443416	-89.6076692063943
1713	1.45113705136	0.00610212533673346	0.134221327952901	1.44749489081514e-05	100.555408055419	0.477058176854711	-283.36773834913	-147.838757443416	-96.0300058261491
1714	1.45113705136	0.00617600387081681	0.134221327952901	1.44749489081514e-05	101.772834071985	0.477058176854711	-289.943111218628	-147.838757443416	-102.605378695647
1715	1.45113705136	0.00625077685355487	0.134221327952901	1.44749489081514e-05	103.00499948581	0.477058176854711	-296.66537473799	-147.838757443416	-109.327642215008
1716	1.45113705136	0.00632645511405254	0.134221327952901	1.44749489081514e-05	104.252082747024	0.477058176854711	-303.52852644166	-147.838757443416	-116.190793918679
1717	1.45113705136	0.00640304961252289	0.134221327952901	1.44749489081514e-05	105.514264466255	0.477058176854711	-310.526704484888	-147.838757443416	-123.188971961907
1718	1.45113705136	0.00648057144187446	0.134221327952901	1.44749489081514e-05	106.791727440791	0.477058176854711	-317.654185158783	-147.838757443416	-130.316452635801
1719	1.45113705136	0.00655903182931783	0.134221327952901	1.44749489081514e-05	108.084656681044	0.477058176854711	-324.905380423472	-147.838757443416	-137.567647900491
1720	1.45113705136	0.0066384421379916	0.134221327952901	1.44749489081514e-05	109.393239437355	0.477058176854711	-332.274835493881	-147.838757443416	-144.9371029709
1721	1.45113705136	0.00671881386860808	0.134221327952901	1.44749489081514e-05	110.717665227106	0.477058176854711	-339.757226424757	-147.838757443416	-152.419493901776
1722	1.45113705136	0.00680015866111891	0.134221327952901	1.44749489081514e-05	112.058125862168	0.477058176854711	-347.347357747029	-147.838757443416	-160.009625224047
1723	1.45113705136	0.0068824882964008	0.134221327952901	1.44749489081514e-05	113.414815476685	0.477058176854711	-355.040160145669	-147.838757443416	-167.702427622688
1724	1.45113705136	0.00696581469796176	0.134221327952901	1.44749489081514e-05	114.787930555182	0.477058176854711	-362.830688133312	-147.838757443416	-175.492955610331
1725	1.45113705136	0.00705014993366787	0.134221327952901	1.44749489081514e-05	116.17766996103	0.477058176854711	-370.714117775206	-147.838757443416	-183.376385252224
1726	1.45113705136	0.00300000109096	0.134221142173076	1.46607287330707e-05	49.4362729739784	0.483181016053301	-542.088493068411	-147.838757443416	-354.75076054543
1727	1.45113705136	0.00303632215462521	0.134221142173076	1.46607287330707e-05	50.0347987623419	0.483181016053301	-516.872377903142	-147.838757443416	-329.534645380161
1728	1.45113705136	0.00307308295801909	0.134221142173076	1.46607287330707e-05	50.6405709124919	0.483181016053301	-492.786722556979	-147.838757443416	-305.448990033998
1729	1.45113705136	0.00311028882507795	0.134221142173076	1.46607287330707e-05	51.2536771562521	0.483181016053301	-469.807940267085	-147.838757443416	-282.470207744103
1730	1.45113705136	0.00314794514419505	0.134221142173076	1.46607287330707e-05	51.8742062876174	0.483181016053301	-447.912797792582	-147.838757443416	-260.575065269601
1731	1.45113705136	0.00318605736900104	0.134221142173076	1.46607287330707e-05	52.5022481756127	0.483181016053301	-427.078414195625	-147.838757443416	-239.740681672643
1732	1.45113705136	0.00322463101915377	0.134221142173076	1.46607287330707e-05	53.1378937773091	0.483181016053301	-407.282260161359	-147.838757443416	-219.944527638378
1733	1.45113705136	0.00326367168113767	0.134221142173076	1.46607287330707e-05	53.7812351509961	0.483181016053301	-388.502158003685	-147.838757443416	-201.164425480703
1734	1.45113705136	0.00330318500907282	0.134221142173076	1.46607287330707e-05	54.4323654695146	0.483181016053301	-370.716282357869	-147.838757443416	-183.378549834888
1735	1.45113705136	0.00334317672553387	0.134221142173076	1.46607287330707e-05	55.0913790337509	0.483181016053301	-353.903161363734	-147.838757443416	-166.565428840753
1736	1.45113705136	0.00338365262237872	0.134221142173076	1.46607287330707e-05	55.7583712862932	0.483181016053301	-338.04167712864	-147.838757443416	-150.703944605659
1737	1.45113705136	0.00342461856158745	0.134221142173076	1.46607287330707e-05	56.4334388252553	0.483181016053301	-323.111061565054	-147.838757443416	-135.773329042073
1738	1.45113705136	0.00346608047611117	0.134221142173076	1.46607287330707e-05	57.1166794182654	0.483181016053301	-309.090875475784	-147.838757443416	-121.753142952803
1739	1.45113705136	0.00350804437073139	0.134221142173076	1.46607287330707e-05	57.8081920166266	0.483181016053301	-295.960932573362	-147.838757443416	-108.623200050381
1740	1.45113705136	0.00355051632292956	0.134221142173076	1.46607287330707e-05	58.5080767696467	0.483181016053301	-283.701042793982	-147.838757443416	-96.363310271001
1741	1.45113705136	0.00359350248376732	0.134221142173076	1.46607287330707e-05	59.2164350391429	0.483181016053301	-272.290137500502	-147.838757443416	-84.9524049775209
1742	1.45113705136	0.00363700907877734	0.134221142173076	1.46607287330707e-05	59.9333694141218	0.483181016053301	-261.703340179927	-147.838757443416	-74.3656076569459
1743	1.45113705136	0.00368104240886487	0.134221142173076	1.46607287330707e-05	60.6589837256366	0.483181016053301	-252.355364397517	-147.838757443416	-65.0176318745362
1744	1.45113705136	0.00372560885122038	0.134221142173076	1.46607287330707e-05	61.3933830618251	0.483181016053301	-244.455420975457	-147.838757443416	-57.1176884524757
1745	1.45113705136	0.00377071486024304	0.134221142173076	1.46607287330707e-05	62.1366737831286	0.483181016053301	-237.134532500466	-147.838757443416	-49.7967999774846
1746	1.45113705136	0.00381636696847558	0.134221142173076	1.46607287330707e-05	62.8889635376964	0.483181016053301	-230.377863531117	-147.838757443416	-43.0401310081361
1747	1.45113705136	0.0038625717875503	0.134221142173076	1.46607287330707e-05	63.6503612769754	0.483181016053301	-224.170853502117	-147.838757443416	-36.8331209791359
1748	1.45113705136	0.00390933600914669	0.134221142173076	1.46607287330707e-05	64.4209772714898	0.483181016053301	-218.499213067698	-147.838757443416	-31.1614805447171
1749	1.45113705136	0.00395666640596047	0.134221142173076	1.46607287330707e-05	65.2009231268108	0.483181016053301	-213.348920495191	-147.838757443416	-26.0111879722099
1750	1.45113705136	0.00400456983268452	0.134221142173076	1.46607287330707e-05	65.9903117997201	0.483181016053301	-208.706218068837	-147.838757443416	-21.3684855458559
1751	1.45113705136	0.00405305322700161	0.134221142173076	1.46607287330707e-05	66.789257614569	0.483181016053301	-204.557608511765	-147.838757443416	-17.2198759887833
1752	1.45113705136	0.00410212361058913	0.134221142173076	1.46607287330707e-05	67.5978762798356	0.483181016053301	-200.889851428568	-147.838757443416	-13.5521189055871
1753	1.45113705136	0.00415178809013607	0.134221142173076	1.46607287330707e-05	68.4162849048829	0.483181016053301	-197.689959763025	-147.838757443416	-10.3522272400442
1754	1.45113705136	0.00420205385837218	0.134221142173076	1.46607287330707e-05	69.2446020169184	0.483181016053301	-194.945196286077	-147.838757443416	-7.60746376309544
1755	1.45113705136	0.00425292819510975	0.134221142173076	1.46607287330707e-05	70.0829475781607	0.483181016053301	-192.643070106918	-147.838757443416	-5.30533758393722
1756	1.45113705136	0.00430441846829785	0.134221142173076	1.46607287330707e-05	70.9314430032131	0.483181016053301	-190.771333195793	-147.838757443416	-3.43360067281174
1757	1.45113705136	0.00435653213508946	0.134221142173076	1.46607287330707e-05	71.7902111766474	0.483181016053301	-189.317976942169	-147.838757443416	-1.98024441918824
1758	1.45113705136	0.00440927674292141	0.134221142173076	1.46607287330707e-05	72.6593764708012	0.483181016053301	-188.271228717349	-147.838757443416	-0.933496194367763
1759	1.45113705136	0.00446265993060749	0.134221142173076	1.46607287330707e-05	73.5390647637897	0.483181016053301	-187.619548486022	-147.838757443416	-0.281815963040572
1760	1.45113705136	0.00451668942944474	0.134221142173076	1.46607287330707e-05	74.4294034577369	0.483181016053301	-187.351625427313	-147.838757443416	-0.013892904331442
1761	1.45113705136	0.00457137306433313	0.134221142173076	1.46607287330707e-05	75.3305214972263	0.483181016053301	-187.456374582136	-147.838757443416	-0.118642059154809
1762	1.45113705136	0.00462671875490884	0.134221142173076	1.46607287330707e-05	76.2425493879756	0.483181016053301	-187.922933524533	-147.838757443416	-0.585201001551468
1763	1.45113705136	0.00468273451669121	0.134221142173076	1.46607287330707e-05	77.1656192157377	0.483181016053301	-188.740659062052	-147.838757443416	-1.4029265390709
1764	1.45113705136	0.0047394284622436	0.134221142173076	1.46607287330707e-05	78.0998646654295	0.483181016053301	-189.899123962387	-147.838757443416	-2.56139143940527
1765	1.45113705136	0.00479680880234833	0.134221142173076	1.46607287330707e-05	79.0454210404939	0.483181016053301	-191.388113700086	-147.838757443416	-4.05038117710501
1766	1.45113705136	0.00485488384719579	0.134221142173076	1.46607287330707e-05	80.0024252824944	0.483181016053301	-193.197623249725	-147.838757443416	-5.8598907267442
1767	1.45113705136	0.00491366200758797	0.134221142173076	1.46607287330707e-05	80.9710159909487	0.483181016053301	-195.317853869346	-147.838757443416	-7.98012134636519
1768	1.45113705136	0.00497315179615662	0.134221142173076	1.46607287330707e-05	81.9513334434009	0.483181016053301	-197.739209937572	-147.838757443416	-10.4014774145908
1769	1.45113705136	0.00503336182859602	0.134221142173076	1.46607287330707e-05	82.9435196157379	0.483181016053301	-200.452295842639	-147.838757443416	-13.1145633196575
1770	1.45113705136	0.00509430082491084	0.134221142173076	1.46607287330707e-05	83.947718202751	0.483181016053301	-203.447912815027	-147.838757443416	-16.1101802920457
1771	1.45113705136	0.00515597761067898	0.134221142173076	1.46607287330707e-05	84.9640746389466	0.483181016053301	-206.717055906658	-147.838757443416	-19.3793233836768
1772	1.45113705136	0.00521840111832975	0.134221142173076	1.46607287330707e-05	85.9927361196093	0.483181016053301	-210.250910886505	-147.838757443416	-22.9131783635239
1773	1.45113705136	0.00528158038843754	0.134221142173076	1.46607287330707e-05	87.0338516221194	0.483181016053301	-214.040851232421	-147.838757443416	-26.7031187094399
1774	1.45113705136	0.00534552457103115	0.134221142173076	1.46607287330707e-05	88.087571927529	0.483181016053301	-218.07843513845	-147.838757443416	-30.7407026154688
1775	1.45113705136	0.00541024292691889	0.134221142173076	1.46607287330707e-05	89.1540496423986	0.483181016053301	-222.355402537971	-147.838757443416	-35.0176700149896
1776	1.45113705136	0.00547574482902985	0.134221142173076	1.46607287330707e-05	90.2334392208992	0.483181016053301	-226.863672156527	-147.838757443416	-39.5259396335459
1777	1.45113705136	0.00554203976377136	0.134221142173076	1.46607287330707e-05	91.3258969871809	0.483181016053301	-231.595338621817	-147.838757443416	-44.2576060988358
1778	1.45113705136	0.00560913733240279	0.134221142173076	1.46607287330707e-05	92.431581158013	0.483181016053301	-236.542669564544	-147.838757443416	-49.2049370415625
1779	1.45113705136	0.00567704725242615	0.134221142173076	1.46607287330707e-05	93.550651865698	0.483181016053301	-241.698102771479	-147.838757443416	-54.3603702484979
1780	1.45113705136	0.00574577935899341	0.134221142173076	1.46607287330707e-05	94.6832711812624	0.483181016053301	-247.054243367689	-147.838757443416	-59.716510844708
1781	1.45113705136	0.00581534360633088	0.134221142173076	1.46607287330707e-05	95.8296031379298	0.483181016053301	-252.603861019714	-147.838757443416	-65.2661284967326
1782	1.45113705136	0.00588575006918088	0.134221142173076	1.46607287330707e-05	96.9898137548769	0.483181016053301	-258.339887175709	-147.838757443416	-71.0021546527278
1783	1.45113705136	0.00595700894426075	0.134221142173076	1.46607287330707e-05	98.1640710612768	0.483181016053301	-264.255412344181	-147.838757443416	-76.9176798211993
1784	1.45113705136	0.00602913055173973	0.134221142173076	1.46607287330707e-05	99.3525451206352	0.483181016053301	-270.343683360028	-147.838757443416	-83.0059508370468
1785	1.45113705136	0.00610212533673346	0.134221142173076	1.46607287330707e-05	100.555408055419	0.483181016053301	-276.598100753268	-147.838757443416	-89.260368230287
1786	1.45113705136	0.00617600387081681	0.134221142173076	1.46607287330707e-05	101.772834071985	0.483181016053301	-283.012216083996	-147.838757443416	-95.6744835610152
1787	1.45113705136	0.00625077685355487	0.134221142173076	1.46607287330707e-05	103.00499948581	0.483181016053301	-289.579729330435	-147.838757443416	-102.241996807454
1788	1.45113705136	0.00632645511405254	0.134221142173076	1.46607287330707e-05	104.252082747024	0.483181016053301	-296.294486314233	-147.838757443416	-108.956753791252
1789	1.45113705136	0.00640304961252289	0.134221142173076	1.46607287330707e-05	105.514264466255	0.483181016053301	-303.150476160285	-147.838757443416	-115.812743637303
1790	1.45113705136	0.00648057144187446	0.134221142173076	1.46607287330707e-05	106.791727440791	0.483181016053301	-310.141828744905	-147.838757443416	-122.804096221924
1791	1.45113705136	0.00655903182931783	0.134221142173076	1.46607287330707e-05	108.084656681044	0.483181016053301	-317.262812239816	-147.838757443416	-129.925079716835
1792	1.45113705136	0.0066384421379916	0.134221142173076	1.46607287330707e-05	109.393239437355	0.483181016053301	-324.507830632851	-147.838757443416	-137.170098109869
1793	1.45113705136	0.00671881386860808	0.134221142173076	1.46607287330707e-05	110.717665227106	0.483181016053301	-331.871421297605	-147.838757443416	-144.533688774623
1794	1.45113705136	0.00680015866111891	0.134221142173076	1.46607287330707e-05	112.058125862168	0.483181016053301	-339.348252605414	-147.838757443416	-152.010520082433
1795	1.45113705136	0.0068824882964008	0.134221142173076	1.46607287330707e-05	113.414815476685	0.483181016053301	-346.933121546579	-147.838757443416	-159.595389023598
1796	1.45113705136	0.00696581469796176	0.134221142173076	1.46607287330707e-05	114.787930555182	0.483181016053301	-354.620951389836	-147.838757443416	-167.283218866854
1797	1.45113705136	0.00705014993366787	0.134221142173076	1.46607287330707e-05	116.17766996103	0.483181016053301	-362.406789370638	-147.838757443416	-175.069056847657
1798	1.45113705136	0.00713550621749111	0.134221142173076	1.46607287330707e-05	117.584234965238	0.483181016053301	-370.28580442752	-147.838757443416	-182.948071904539
1799	1.45113705136	0.00303632215462521	0.134220954008846	1.48488929631832e-05	50.0347987623419	0.489382439293987	-543.569666968484	-147.838757443416	-356.231934445503
1800	1.45113705136	0.00307308295801909	0.134220954008846	1.48488929631832e-05	50.6405709124919	0.489382439293987	-518.287515501434	-147.838757443416	-330.949782978452
1801	1.45113705136	0.00311028882507795	0.134220954008846	1.48488929631832e-05	51.2536771562521	0.489382439293987	-494.137226411432	-147.838757443416	-306.799493888451
1802	1.45113705136	0.00314794514419505	0.134220954008846	1.48488929631832e-05	51.8742062876174	0.489382439293987	-471.095191637054	-147.838757443416	-283.757459114073
1803	1.45113705136	0.00318605736900104	0.134220954008846	1.48488929631832e-05	52.5022481756127	0.489382439293987	-449.138156728062	-147.838757443416	-261.800424205081
1804	1.45113705136	0.00322463101915377	0.134220954008846	1.48488929631832e-05	53.1378937773091	0.489382439293987	-428.243219577766	-147.838757443416	-240.905487054784
1805	1.45113705136	0.00326367168113767	0.134220954008846	1.48488929631832e-05	53.7812351509961	0.489382439293987	-408.387829742162	-147.838757443416	-221.05009721918
1806	1.45113705136	0.00330318500907282	0.134220954008846	1.48488929631832e-05	54.4323654695146	0.489382439293987	-389.549788363976	-147.838757443416	-202.212055840995
1807	1.45113705136	0.00334317672553387	0.134220954008846	1.48488929631832e-05	55.0913790337509	0.489382439293987	-371.707248846244	-147.838757443416	-184.369516323262
1808	1.45113705136	0.00338365262237872	0.134220954008846	1.48488929631832e-05	55.7583712862932	0.489382439293987	-354.838718011684	-147.838757443416	-167.500985488703
1809	1.45113705136	0.00342461856158745	0.134220954008846	1.48488929631832e-05	56.4334388252553	0.489382439293987	-338.923056670639	-147.838757443416	-151.585324147658
1810	1.45113705136	0.00346608047611117	0.134220954008846	1.48488929631832e-05	57.1166794182654	0.489382439293987	-323.939475969528	-147.838757443416	-136.601743446547
1811	1.45113705136	0.00350804437073139	0.134220954008846	1.48488929631832e-05	57.8081920166266	0.489382439293987	-309.867518101411	-147.838757443416	-122.52978557843
1812	1.45113705136	0.00355051632292956	0.134220954008846	1.48488929631832e-05	58.5080767696467	0.489382439293987	-296.686985743465	-147.838757443416	-109.349253220484
1813	1.45113705136	0.00359350248376732	0.134220954008846	1.48488929631832e-05	59.2164350391429	0.489382439293987	-284.377703392005	-147.838757443416	-97.0399708690238
1814	1.45113705136	0.00363700907877734	0.134220954008846	1.48488929631832e-05	59.9333694141218	0.489382439293987	-272.91870502755	-147.838757443416	-85.5809725045692
1815	1.45113705136	0.00368104240886487	0.134220954008846	1.48488929631832e-05	60.6589837256366	0.489382439293987	-262.285494528012	-147.838757443416	-74.9477620050311
1816	1.45113705136	0.00372560885122038	0.134220954008846	1.48488929631832e-05	61.3933830618251	0.489382439293987	-252.820130613982	-147.838757443416	-65.4823980910005
1817	1.45113705136	0.00377071486024304	0.134220954008846	1.48488929631832e-05	62.1366737831286	0.489382439293987	-244.886729527847	-147.838757443416	-57.5489970048657
1818	1.45113705136	0.00381636696847558	0.134220954008846	1.48488929631832e-05	62.8889635376964	0.489382439293987	-237.533266137645	-147.838757443416	-50.1955336146639
1819	1.45113705136	0.0038625717875503	0.134220954008846	1.48488929631832e-05	63.6503612769754	0.489382439293987	-230.744888502406	-147.838757443416	-43.4071559794247
1820	1.45113705136	0.00390933600914669	0.134220954008846	1.48488929631832e-05	64.4209772714898	0.489382439293987	-224.50701977039	-147.838757443416	-37.1692872474086
1821	1.45113705136	0.00395666640596047	0.134220954008846	1.48488929631832e-05	65.2009231268108	0.489382439293987	-218.805354535871	-147.838757443416	-31.4676220128895
1822	1.45113705136	0.00400456983268452	0.134220954008846	1.48488929631832e-05	65.9903117997201	0.489382439293987	-213.625855221297	-147.838757443416	-26.2881226983154
1823	1.45113705136	0.00405305322700161	0.134220954008846	1.48488929631832e-05	66.789257614569	0.489382439293987	-208.954748473247	-147.838757443416	-21.6170159502653
1824	1.45113705136	0.00410212361058913	0.134220954008846	1.48488929631832e-05	67.5978762798356	0.489382439293987	-204.778521603497	-147.838757443416	-17.440789080516
1825	1.45113705136	0.00415178809013607	0.134220954008846	1.48488929631832e-05	68.4162849048829	0.489382439293987	-201.083919004886	-147.838757443416	-13.7461864819052
1826	1.45113705136	0.00420205385837218	0.134220954008846	1.48488929631832e-05	69.2446020169184	0.489382439293987	-197.857938632544	-147.838757443416	-10.5202061095624
1827	1.45113705136	0.00425292819510975	0.134220954008846	1.48488929631832e-05	70.0829475781607	0.489382439293987	-195.087828471034	-147.838757443416	-7.75009594805306
1828	1.45113705136	0.00430441846829785	0.134220954008846	1.48488929631832e-05	70.9314430032131	0.489382439293987	-192.761083057907	-147.838757443416	-5.4233505349257
1829	1.45113705136	0.00435653213508946	0.134220954008846	1.48488929631832e-05	71.7902111766474	0.489382439293987	-190.865439994552	-147.838757443416	-3.52770747157047
1830	1.45113705136	0.00440927674292141	0.134220954008846	1.48488929631832e-05	72.6593764708012	0.489382439293987	-189.388876501995	-147.838757443416	-2.05114397901343
1831	1.45113705136	0.00446265993060749	0.134220954008846	1.48488929631832e-05	73.5390647637897	0.489382439293987	-188.319606006611	-147.838757443416	-0.981873483629897
1832	1.45113705136	0.00451668942944474	0.134220954008846	1.48488929631832e-05	74.4294034577369	0.489382439293987	-187.64607471542	-147.838757443416	-0.308342192438431
1833	1.45113705136	0.00457137306433313	0.134220954008846	1.48488929631832e-05	75.3305214972263	0.489382439293987	-187.35695825686	-147.838757443416	-0.0192257338785566
1834	1.45113705136	0.00462671875490884	0.134220954008846	1.48488929631832e-05	76.2425493879756	0.489382439293987	-187.441158322035	-147.838757443416	-0.103425799054094
1835	1.45113705136	0.00468273451669121	0.134220954008846	1.48488929631832e-05	77.1656192157377	0.489382439293987	-187.887799325923	-147.838757443416	-0.550066802941728
1836	1.45113705136	0.0047394284622436	0.134220954008846	1.48488929631832e-05	78.0998646654295	0.489382439293987	-188.686225125915	-147.838757443416	-1.34849260293413
1837	1.45113705136	0.00479680880234833	0.134220954008846	1.48488929631832e-05	79.0454210404939	0.489382439293987	-189.825995728839	-147.838757443416	-2.48826320585795
1838	1.45113705136	0.00485488384719579	0.134220954008846	1.48488929631832e-05	80.0024252824944	0.489382439293987	-191.296884043259	-147.838757443416	-3.95915152027737
1839	1.45113705136	0.00491366200758797	0.134220954008846	1.48488929631832e-05	80.9710159909487	0.489382439293987	-193.088872669963	-147.838757443416	-5.75114014698192
1840	1.45113705136	0.00497315179615662	0.134220954008846	1.48488929631832e-05	81.9513334434009	0.489382439293987	-195.192150679359	-147.838757443416	-7.85441815637751
1841	1.45113705136	0.00503336182859602	0.134220954008846	1.48488929631832e-05	82.9435196157379	0.489382439293987	-197.597110468487	-147.838757443416	-10.2593779455055
1842	1.45113705136	0.00509430082491084	0.134220954008846	1.48488929631832e-05	83.947718202751	0.489382439293987	-200.294344599533	-147.838757443416	-12.9566120765521
1843	1.45113705136	0.00515597761067898	0.134220954008846	1.48488929631832e-05	84.9640746389466	0.489382439293987	-203.274642700679	-147.838757443416	-15.9369101776974
1844	1.45113705136	0.00521840111832975	0.134220954008846	1.48488929631832e-05	85.9927361196093	0.489382439293987	-206.528988378355	-147.838757443416	-19.191255855374
1845	1.45113705136	0.00528158038843754	0.134220954008846	1.48488929631832e-05	87.0338516221194	0.489382439293987	-210.04855614464	-147.838757443416	-22.7108236216591
1846	1.45113705136	0.00534552457103115	0.134220954008846	1.48488929631832e-05	88.087571927529	0.489382439293987	-213.824708407046	-147.838757443416	-26.486975884065
1847	1.45113705136	0.00541024292691889	0.134220954008846	1.48488929631832e-05	89.1540496423986	0.489382439293987	-217.848992462794	-147.838757443416	-30.5112599398126
1848	1.45113705136	0.00547574482902985	0.134220954008846	1.48488929631832e-05	90.2334392208992	0.489382439293987	-222.113137527253	-147.838757443416	-34.7754050042713
1849	1.45113705136	0.00554203976377136	0.134220954008846	1.48488929631832e-05	91.3258969871809	0.489382439293987	-226.609051781881	-147.838757443416	-39.2713192588999
1850	1.45113705136	0.00560913733240279	0.134220954008846	1.48488929631832e-05	92.431581158013	0.489382439293987	-231.328819486836	-147.838757443416	-43.9910869638552
1851	1.45113705136	0.00567704725242615	0.134220954008846	1.48488929631832e-05	93.550651865698	0.489382439293987	-236.264698068029	-147.838757443416	-48.926965545048
1852	1.45113705136	0.00574577935899341	0.134220954008846	1.48488929631832e-05	94.6832711812624	0.489382439293987	-241.409115289745	-147.838757443416	-54.0713827667641
1853	1.45113705136	0.00581534360633088	0.134220954008846	1.48488929631832e-05	95.8296031379298	0.489382439293987	-246.754666418128	-147.838757443416	-59.4169338951469
1854	1.45113705136	0.00588575006918088	0.134220954008846	1.48488929631832e-05	96.9898137548769	0.489382439293987	-252.294111420808	-147.838757443416	-64.9563788978267
1855	1.45113705136	0.00595700894426075	0.134220954008846	1.48488929631832e-05	98.1640710612768	0.489382439293987	-258.020372225554	-147.838757443416	-70.6826397025725
1856	1.45113705136	0.00602913055173973	0.134220954008846	1.48488929631832e-05	99.3525451206352	0.489382439293987	-263.92652996059	-147.838757443416	-76.5887974376092
1857	1.45113705136	0.00610212533673346	0.134220954008846	1.48488929631832e-05	100.555408055419	0.489382439293987	-270.005822271516	-147.838757443416	-82.6680897485348
1858	1.45113705136	0.00617600387081681	0.134220954008846	1.48488929631832e-05	101.772834071985	0.489382439293987	-276.251640629896	-147.838757443416	-88.9139081069152
1859	1.45113705136	0.00625077685355487	0.134220954008846	1.48488929631832e-05	103.00499948581	0.489382439293987	-282.657527708623	-147.838757443416	-95.3197951856419
1860	1.45113705136	0.00632645511405254	0.134220954008846	1.48488929631832e-05	104.252082747024	0.489382439293987	-289.217174754711	-147.838757443416	-101.87944223173
1861	1.45113705136	0.00640304961252289	0.134220954008846	1.48488929631832e-05	105.514264466255	0.489382439293987	-295.924419009476	-147.838757443416	-108.586686486495
1862	1.45113705136	0.00648057144187446	0.134220954008846	1.48488929631832e-05	106.791727440791	0.489382439293987	-302.773241165094	-147.838757443416	-115.435508642113
1863	1.45113705136	0.00655903182931783	0.134220954008846	1.48488929631832e-05	108.084656681044	0.489382439293987	-309.757762826979	-147.838757443416	-122.420030303998
1864	1.45113705136	0.0066384421379916	0.134220954008846	1.48488929631832e-05	109.393239437355	0.489382439293987	-316.872244030412	-147.838757443416	-129.534511507431
1865	1.45113705136	0.00671881386860808	0.134220954008846	1.48488929631832e-05	110.717665227106	0.489382439293987	-324.111080777133	-147.838757443416	-136.773348254152
1866	1.45113705136	0.00680015866111891	0.134220954008846	1.48488929631832e-05	112.058125862168	0.489382439293987	-331.468802611984	-147.838757443416	-144.131070089003
1867	1.45113705136	0.0068824882964008	0.134220954008846	1.48488929631832e-05	113.414815476685	0.489382439293987	-338.940070198034	-147.838757443416	-151.602337675053
1868	1.45113705136	0.00696581469796176	0.134220954008846	1.48488929631832e-05	114.787930555182	0.489382439293987	-346.519672978728	-147.838757443416	-159.181940455746
1869	1.45113705136	0.00705014993366787	0.134220954008846	1.48488929631832e-05	116.17766996103	0.489382439293987	-354.20252679562	-147.838757443416	-166.864794272638
1870	1.45113705136	0.00713550621749111	0.134220954008846	1.48488929631832e-05	117.584234965238	0.489382439293987	-361.98367161944	-147.838757443416	-174.645939096459
1871	1.45113705136	0.0072218959112782	0.134220954008846	1.48488929631832e-05	119.007829275609	0.489382439293987	-369.858269231918	-147.838757443416	-182.520536708937
1872	1.45113705136	0.00307308295801909	0.134220763429608	1.50394722013174e-05	50.6405709124919	0.495663455169591	-545.053918900201	-147.838757443416	-357.71618637722
1873	1.45113705136	0.00311028882507795	0.134220763429608	1.50394722013174e-05	51.2536771562521	0.495663455169591	-519.705676221231	-147.838757443416	-332.367943698249
1874	1.45113705136	0.00314794514419505	0.134220763429608	1.50394722013174e-05	51.8742062876174	0.495663455169591	-495.490699538903	-147.838757443416	-308.152967015922
1875	1.45113705136	0.00318605736900104	0.134220763429608	1.50394722013174e-05	52.5022481756127	0.495663455169591	-472.385359491862	-147.838757443416	-285.047626968881
1876	1.45113705136	0.00322463101915377	0.134220763429608	1.50394722013174e-05	53.1378937773091	0.495663455169591	-450.366380401189	-147.838757443416	-263.028647878207
1877	1.45113705136	0.00326367168113767	0.134220763429608	1.50394722013174e-05	53.7812351509961	0.495663455169591	-429.410839008633	-147.838757443416	-242.073106485652
1878	1.45113705136	0.00330318500907282	0.134220763429608	1.50394722013174e-05	54.4323654695146	0.495663455169591	-409.496163721604	-147.838757443416	-222.158431198623
1879	1.45113705136	0.00334317672553387	0.134220763429608	1.50394722013174e-05	55.0913790337509	0.495663455169591	-390.600134518812	-147.838757443416	-203.262401995831
1880	1.45113705136	0.00338365262237872	0.134220763429608	1.50394722013174e-05	55.7583712862932	0.495663455169591	-372.700883574667	-147.838757443416	-185.363151051686
1881	1.45113705136	0.00342461856158745	0.134220763429608	1.50394722013174e-05	56.4334388252553	0.495663455169591	-355.776896394789	-147.838757443416	-168.439163871808
1882	1.45113705136	0.00346608047611117	0.134220763429608	1.50394722013174e-05	57.1166794182654	0.495663455169591	-339.807012490928	-147.838757443416	-152.469279967947
1883	1.45113705136	0.00350804437073139	0.134220763429608	1.50394722013174e-05	57.8081920166266	0.495663455169591	-324.770422168483	-147.838757443416	-137.432689645502
1884	1.45113705136	0.00355051632292956	0.134220763429608	1.50394722013174e-05	58.5080767696467	0.495663455169591	-310.646648789872	-147.838757443416	-123.308916266891
1885	1.45113705136	0.00359350248376732	0.134220763429608	1.50394722013174e-05	59.2164350391429	0.495663455169591	-297.415483261575	-147.838757443416	-110.077750738594
1886	1.45113705136	0.00363700907877734	0.134220763429608	1.50394722013174e-05	59.9333694141218	0.495663455169591	-285.056762048509	-147.838757443416	-97.7190295255277
1887	1.45113705136	0.00368104240886487	0.134220763429608	1.50394722013174e-05	60.6589837256366	0.495663455169591	-273.549612886563	-147.838757443416	-86.2118803635822
1888	1.45113705136	0.00372560885122038	0.134220763429608	1.50394722013174e-05	61.3933830618251	0.495663455169591	-262.869896414923	-147.838757443416	-75.5321638919413
1889	1.45113705136	0.00377071486024304	0.134220763429608	1.50394722013174e-05	62.1366737831286	0.495663455169591	-253.286502806121	-147.838757443416	-65.9487702831393
1890	1.45113705136	0.00381636696847558	0.134220763429608	1.50394722013174e-05	62.8889635376964	0.495663455169591	-245.319612012885	-147.838757443416	-57.9818794899038
1891	1.45113705136	0.0038625717875503	0.134220763429608	1.50394722013174e-05	63.6503612769754	0.495663455169591	-237.933542494953	-147.838757443416	-50.5958099719719
1892	1.45113705136	0.00390933600914669	0.134220763429608	1.50394722013174e-05	64.4209772714898	0.495663455169591	-231.113425809075	-147.838757443416	-43.7756932860939
1893	1.45113705136	0.00395666640596047	0.134220763429608	1.50394722013174e-05	65.2009231268108	0.495663455169591	-224.844668806239	-147.838757443416	-37.5069362832583
1894	1.45113705136	0.00400456983268452	0.134220763429608	1.50394722013174e-05	65.9903117997201	0.495663455169591	-219.112950001669	-147.838757443416	-31.7752174786874
1895	1.45113705136	0.00405305322700161	0.134220763429608	1.50394722013174e-05	66.789257614569	0.495663455169591	-213.904215956631	-147.838757443416	-26.5664834336494
1896	1.45113705136	0.00410212361058913	0.134220763429608	1.50394722013174e-05	67.5978762798356	0.495663455169591	-209.204677681613	-147.838757443416	-21.866945158632
1897	1.45113705136	0.00415178809013607	0.134220763429608	1.50394722013174e-05	68.4162849048829	0.495663455169591	-205.000807047123	-147.838757443416	-17.6630745241418
1898	1.45113705136	0.00420205385837218	0.134220763429608	1.50394722013174e-05	69.2446020169184	0.495663455169591	-201.279333239479	-147.838757443416	-13.9416007164982
1899	1.45113705136	0.00425292819510975	0.134220763429608	1.50394722013174e-05	70.0829475781607	0.495663455169591	-198.027239199262	-147.838757443416	-10.6895066762809
1900	1.45113705136	0.00430441846829785	0.134220763429608	1.50394722013174e-05	70.9314430032131	0.495663455169591	-195.231758120062	-147.838757443416	-7.89402559708105
1901	1.45113705136	0.00435653213508946	0.134220763429608	1.50394722013174e-05	71.7902111766474	0.495663455169591	-192.880369949562	-147.838757443416	-5.54263742658077
1902	1.45113705136	0.00440927674292141	0.134220763429608	1.50394722013174e-05	72.6593764708012	0.495663455169591	-190.960797914653	-147.838757443416	-3.62306539167184
1903	1.45113705136	0.00446265993060749	0.134220763429608	1.50394722013174e-05	73.5390647637897	0.495663455169591	-189.46100506332	-147.838757443416	-2.1232725403388
1904	1.45113705136	0.00451668942944474	0.134220763429608	1.50394722013174e-05	74.4294034577369	0.495663455169591	-188.369190847035	-147.838757443416	-1.03145832405426
1905	1.45113705136	0.00457137306433313	0.134220763429608	1.50394722013174e-05	75.3305214972263	0.495663455169591	-187.673787714681	-147.838757443416	-0.336055191699415
1906	1.45113705136	0.00462671875490884	0.134220763429608	1.50394722013174e-05	76.2425493879756	0.495663455169591	-187.363457730622	-147.838757443416	-0.0257252076407894
1907	1.45113705136	0.00468273451669121	0.134220763429608	1.50394722013174e-05	77.1656192157377	0.495663455169591	-187.42708921677	-147.838757443416	-0.0893566937884316
1908	1.45113705136	0.0047394284622436	0.134220763429608	1.50394722013174e-05	78.0998646654295	0.495663455169591	-187.853793432994	-147.838757443416	-0.516060910013039
1909	1.45113705136	0.00479680880234833	0.134220763429608	1.50394722013174e-05	79.0454210404939	0.495663455169591	-188.632901265169	-147.838757443416	-1.29516874218825
1910	1.45113705136	0.00485488384719579	0.134220763429608	1.50394722013174e-05	80.0024252824944	0.495663455169591	-189.753959950001	-147.838757443416	-2.4162274270202
1911	1.45113705136	0.00491366200758797	0.134220763429608	1.50394722013174e-05	80.9710159909487	0.495663455169591	-191.206729823898	-147.838757443416	-3.86899730091682
1912	1.45113705136	0.00497315179615662	0.134220763429608	1.50394722013174e-05	81.9513334434009	0.495663455169591	-192.981181090232	-147.838757443416	-5.64344856725074
1913	1.45113705136	0.00503336182859602	0.134220763429608	1.50394722013174e-05	82.9435196157379	0.495663455169591	-195.067490636487	-147.838757443416	-7.72975811350625
1914	1.45113705136	0.00509430082491084	0.134220763429608	1.50394722013174e-05	83.947718202751	0.495663455169591	-197.456038851524	-147.838757443416	-10.1183063285425
1915	1.45113705136	0.00515597761067898	0.134220763429608	1.50394722013174e-05	84.9640746389466	0.495663455169591	-200.137406483002	-147.838757443416	-12.7996739600203
1916	1.45113705136	0.00521840111832975	0.134220763429608	1.50394722013174e-05	85.9927361196093	0.495663455169591	-203.102371528803	-147.838757443416	-15.7646390058217
1917	1.45113705136	0.00528158038843754	0.134220763429608	1.50394722013174e-05	87.0338516221194	0.495663455169591	-206.341906137008	-147.838757443416	-19.0041736140265
1918	1.45113705136	0.00534552457103115	0.134220763429608	1.50394722013174e-05	88.087571927529	0.495663455169591	-209.847173563845	-147.838757443416	-22.5094410408637
1919	1.45113705136	0.00541024292691889	0.134220763429608	1.50394722013174e-05	89.1540496423986	0.495663455169591	-213.6095251324	-147.838757443416	-26.2717926094192
1920	1.45113705136	0.00547574482902985	0.134220763429608	1.50394722013174e-05	90.2334392208992	0.495663455169591	-217.62049723207	-147.838757443416	-30.282764709089
1921	1.45113705136	0.00554203976377136	0.134220763429608	1.50394722013174e-05	91.3258969871809	0.495663455169591	-221.87180834933	-147.838757443416	-34.5340758263483
1922	1.45113705136	0.00560913733240279	0.134220763429608	1.50394722013174e-05	92.431581158013	0.495663455169591	-226.355356114742	-147.838757443416	-39.0176235917606
1923	1.45113705136	0.00567704725242615	0.134220763429608	1.50394722013174e-05	93.550651865698	0.495663455169591	-231.063214403926	-147.838757443416	-43.7254818809452
1924	1.45113705136	0.00574577935899341	0.134220763429608	1.50394722013174e-05	94.6832711812624	0.495663455169591	-235.987630444986	-147.838757443416	-48.649897922005
1925	1.45113705136	0.00581534360633088	0.134220763429608	1.50394722013174e-05	95.8296031379298	0.495663455169591	-241.12102195411	-147.838757443416	-53.7832894311287
1926	1.45113705136	0.00588575006918088	0.134220763429608	1.50394722013174e-05	96.9898137548769	0.495663455169591	-246.455974332872	-147.838757443416	-59.1182418098906
1927	1.45113705136	0.00595700894426075	0.134220763429608	1.50394722013174e-05	98.1640710612768	0.495663455169591	-251.985237851157	-147.838757443416	-64.6475053281756
1928	1.45113705136	0.00602913055173973	0.134220763429608	1.50394722013174e-05	99.3525451206352	0.495663455169591	-257.70172488509	-147.838757443416	-70.3639923621085
1929	1.45113705136	0.00610212533673346	0.134220763429608	1.50394722013174e-05	100.555408055419	0.495663455169591	-263.598507198796	-147.838757443416	-76.2607746758149
1930	1.45113705136	0.00617600387081681	0.134220763429608	1.50394722013174e-05	101.772834071985	0.495663455169591	-269.668813217664	-147.838757443416	-82.3310806946829
1931	1.45113705136	0.00625077685355487	0.134220763429608	1.50394722013174e-05	103.00499948581	0.495663455169591	-275.906025362434	-147.838757443416	-88.5682928394526
1932	1.45113705136	0.00632645511405254	0.134220763429608	1.50394722013174e-05	104.252082747024	0.495663455169591	-282.303677403659	-147.838757443416	-94.9659448806779
1933	1.45113705136	0.00640304961252289	0.134220763429608	1.50394722013174e-05	105.514264466255	0.495663455169591	-288.855451848183	-147.838757443416	-101.517719325202
1934	1.45113705136	0.00648057144187446	0.134220763429608	1.50394722013174e-05	106.791727440791	0.495663455169591	-295.555177350994	-147.838757443416	-108.217444828013
1935	1.45113705136	0.00655903182931783	0.134220763429608	1.50394722013174e-05	108.084656681044	0.495663455169591	-302.396826160373	-147.838757443416	-115.059093637392
1936	1.45113705136	0.0066384421379916	0.134220763429608	1.50394722013174e-05	109.393239437355	0.495663455169591	-309.374511599832	-147.838757443416	-122.036779076851
1937	1.45113705136	0.00671881386860808	0.134220763429608	1.50394722013174e-05	110.717665227106	0.495663455169591	-316.482485566929	-147.838757443416	-129.144753043947
1938	1.45113705136	0.00680015866111891	0.134220763429608	1.50394722013174e-05	112.058125862168	0.495663455169591	-323.715136076149	-147.838757443416	-136.377403553168
1939	1.45113705136	0.0068824882964008	0.134220763429608	1.50394722013174e-05	113.414815476685	0.495663455169591	-331.066984811623	-147.838757443416	-143.729252288642
1940	1.45113705136	0.00696581469796176	0.134220763429608	1.50394722013174e-05	114.787930555182	0.495663455169591	-338.532684746664	-147.838757443416	-151.194952223683
1941	1.45113705136	0.00705014993366787	0.134220763429608	1.50394722013174e-05	116.17766996103	0.495663455169591	-346.107017749629	-147.838757443416	-158.769285226648
1942	1.45113705136	0.00713550621749111	0.134220763429608	1.50394722013174e-05	117.584234965238	0.495663455169591	-353.784892247349	-147.838757443416	-166.447159724368
1943	1.45113705136	0.0072218959112782	0.134220763429608	1.50394722013174e-05	119.007829275609	0.495663455169591	-361.561340917251	-147.838757443416	-174.22360839427
1944	1.45113705136	0.00730933152654096	0.134220763429608	1.50394722013174e-05	120.448659066239	0.495663455169591	-369.431518391473	-147.838757443416	-182.093785868492
1945	1.45113705136	0.00311028882507795	0.134220570404366	1.52324974430761e-05	51.2536771562521	0.502025085217797	-546.541238852427	-147.838757443416	-359.203506329446
1946	1.45113705136	0.00314794514419505	0.134220570404366	1.52324974430761e-05	51.8742062876174	0.502025085217797	-521.126850376895	-147.838757443416	-333.789117853914
1947	1.45113705136	0.00318605736900104	0.134220570404366	1.52324974430761e-05	52.5022481756127	0.502025085217797	-496.847132580879	-147.838757443416	-309.509400057897
1948	1.45113705136	0.00322463101915377	0.134220570404366	1.52324974430761e-05	53.1378937773091	0.502025085217797	-473.678434787376	-147.838757443416	-286.340702264395
1949	1.45113705136	0.00326367168113767	0.134220570404366	1.52324974430761e-05	53.7812351509961	0.502025085217797	-451.597460097633	-147.838757443416	-264.259727574652
1950	1.45113705136	0.00330318500907282	0.134220570404366	1.52324974430761e-05	54.4323654695146	0.502025085217797	-430.581264082459	-147.838757443416	-243.243531559478
1951	1.45113705136	0.00334317672553387	0.134220570404366	1.52324974430761e-05	55.0913790337509	0.502025085217797	-410.607254012022	-147.838757443416	-223.269521489041
1952	1.45113705136	0.00338365262237872	0.134220570404366	1.52324974430761e-05	55.7583712862932	0.502025085217797	-391.653188695374	-147.838757443416	-204.315456172393
1953	1.45113705136	0.00342461856158745	0.134220570404366	1.52324974430761e-05	56.4334388252553	0.502025085217797	-373.697179075913	-147.838757443416	-186.359446552931
1954	1.45113705136	0.00346608047611117	0.134220570404366	1.52324974430761e-05	57.1166794182654	0.502025085217797	-356.717689355195	-147.838757443416	-169.379956832214
1955	1.45113705136	0.00350804437073139	0.134220570404366	1.52324974430761e-05	57.8081920166266	0.502025085217797	-340.693537736835	-147.838757443416	-153.355805213854
1956	1.45113705136	0.00355051632292956	0.134220570404366	1.52324974430761e-05	58.5080767696467	0.502025085217797	-325.603893619962	-147.838757443416	-138.266161096981
1957	1.45113705136	0.00359350248376732	0.134220570404366	1.52324974430761e-05	59.2164350391429	0.502025085217797	-311.428261342517	-147.838757443416	-124.090528819535
1958	1.45113705136	0.00363700907877734	0.134220570404366	1.52324974430761e-05	59.9333694141218	0.502025085217797	-298.14641930972	-147.838757443416	-110.808686786739
1959	1.45113705136	0.00368104240886487	0.134220570404366	1.52324974430761e-05	60.6589837256366	0.502025085217797	-285.738213611534	-147.838757443416	-98.4004810885526
1960	1.45113705136	0.00372560885122038	0.134220570404366	1.52324974430761e-05	61.3933830618251	0.502025085217797	-274.182857461507	-147.838757443416	-86.8451249385253
1961	1.45113705136	0.00377071486024304	0.134220570404366	1.52324974430761e-05	62.1366737831286	0.502025085217797	-263.456545119698	-147.838757443416	-76.1188125967165
1962	1.45113705136	0.00381636696847558	0.134220570404366	1.52324974430761e-05	62.8889635376964	0.502025085217797	-253.75447637547	-147.838757443416	-66.4167438524892
1963	1.45113705136	0.0038625717875503	0.134220570404366	1.52324974430761e-05	63.6503612769754	0.502025085217797	-245.754064054869	-147.838757443416	-58.4163315318874
1964	1.45113705136	0.00390933600914669	0.134220570404366	1.52324974430761e-05	64.4209772714898	0.502025085217797	-238.335357436095	-147.838757443416	-50.9976249131141
1965	1.45113705136	0.00395666640596047	0.134220570404366	1.52324974430761e-05	65.2009231268108	0.502025085217797	-231.483471543936	-147.838757443416	-44.1457390209544
1966	1.45113705136	0.00400456983268452	0.134220570404366	1.52324974430761e-05	65.9903117997201	0.502025085217797	-225.183796923724	-147.838757443416	-37.8460644007428
1967	1.45113705136	0.00405305322700161	0.134220570404366	1.52324974430761e-05	66.789257614569	0.502025085217797	-219.42199599836	-147.838757443416	-32.084263475379
1968	1.45113705136	0.00410212361058913	0.134220570404366	1.52324974430761e-05	67.5978762798356	0.502025085217797	-214.183999468456	-147.838757443416	-26.8462669454748
1969	1.45113705136	0.00415178809013607	0.134220570404366	1.52324974430761e-05	68.4162849048829	0.502025085217797	-209.456002678897	-147.838757443416	-22.1182701559155
1970	1.45113705136	0.00420205385837218	0.134220570404366	1.52324974430761e-05	69.2446020169184	0.502025085217797	-205.224462060083	-147.838757443416	-17.8867295371019
1971	1.45113705136	0.00425292819510975	0.134220570404366	1.52324974430761e-05	70.0829475781607	0.502025085217797	-201.476091562537	-147.838757443416	-14.1383590395562
1972	1.45113705136	0.00430441846829785	0.134220570404366	1.52324974430761e-05	70.9314430032131	0.502025085217797	-198.19785911747	-147.838757443416	-10.860126594489
1973	1.45113705136	0.00435653213508946	0.134220570404366	1.52324974430761e-05	71.7902111766474	0.502025085217797	-195.376983104099	-147.838757443416	-8.03925058111781
1974	1.45113705136	0.00440927674292141	0.134220570404366	1.52324974430761e-05	72.6593764708012	0.502025085217797	-193.000928877445	-147.838757443416	-5.66319635446416
1975	1.45113705136	0.00446265993060749	0.134220570404366	1.52324974430761e-05	73.5390647637897	0.502025085217797	-191.057405267318	-147.838757443416	-3.719672744337
1976	1.45113705136	0.00451668942944474	0.134220570404366	1.52324974430761e-05	74.4294034577369	0.502025085217797	-189.534361145634	-147.838757443416	-2.1966286226525
1977	1.45113705136	0.00457137306433313	0.134220570404366	1.52324974430761e-05	75.3305214972263	0.502025085217797	-188.419981972431	-147.838757443416	-1.08224944944959
1978	1.45113705136	0.00462671875490884	0.134220570404366	1.52324974430761e-05	76.2425493879756	0.502025085217797	-187.702686426404	-147.838757443416	-0.364953903423157
1979	1.45113705136	0.00468273451669121	0.134220570404366	1.52324974430761e-05	77.1656192157377	0.502025085217797	-187.371122998185	-147.838757443416	-0.0333904752042145
1980	1.45113705136	0.0047394284622436	0.134220570404366	1.52324974430761e-05	78.0998646654295	0.502025085217797	-187.414166636823	-147.838757443416	-0.0764341138419695
1981	1.45113705136	0.00479680880234833	0.134220570404366	1.52324974430761e-05	79.0454210404939	0.502025085217797	-187.820915418968	-147.838757443416	-0.483182895986829
1982	1.45113705136	0.00485488384719579	0.134220570404366	1.52324974430761e-05	80.0024252824944	0.502025085217797	-188.580687262758	-147.838757443416	-1.24295473977691
1983	1.45113705136	0.00491366200758797	0.134220570404366	1.52324974430761e-05	80.9710159909487	0.502025085217797	-189.683016615978	-147.838757443416	-2.34528409299674
1984	1.45113705136	0.00497315179615662	0.134220570404366	1.52324974430761e-05	81.9513334434009	0.502025085217797	-191.117651228269	-147.838757443416	-3.77991870528786
1985	1.45113705136	0.00503336182859602	0.134220570404366	1.52324974430761e-05	82.9435196157379	0.502025085217797	-192.874548911233	-147.838757443416	-5.53681638825219
1986	1.45113705136	0.00509430082491084	0.134220570404366	1.52324974430761e-05	83.947718202751	0.502025085217797	-194.943874339922	-147.838757443416	-7.60614181694109
1987	1.45113705136	0.00515597761067898	0.134220570404366	1.52324974430761e-05	84.9640746389466	0.502025085217797	-197.315995896177	-147.838757443416	-9.97826337319566
1988	1.45113705136	0.00521840111832975	0.134220570404366	1.52324974430761e-05	85.9927361196093	0.502025085217797	-199.981482492993	-147.838757443416	-12.6437499700114
1989	1.45113705136	0.00528158038843754	0.134220570404366	1.52324974430761e-05	87.0338516221194	0.502025085217797	-202.931100489513	-147.838757443416	-15.5933679665322
1990	1.45113705136	0.00534552457103115	0.134220570404366	1.52324974430761e-05	88.087571927529	0.502025085217797	-206.155810580123	-147.838757443416	-18.818078057142
1991	1.45113705136	0.00541024292691889	0.134220570404366	1.52324974430761e-05	89.1540496423986	0.502025085217797	-209.646764738252	-147.838757443416	-22.3090322152711
1992	1.45113705136	0.00547574482902985	0.134220570404366	1.52324974430761e-05	90.2334392208992	0.502025085217797	-213.395303196274	-147.838757443416	-26.0575706732925
1993	1.45113705136	0.00554203976377136	0.134220570404366	1.52324974430761e-05	91.3258969871809	0.502025085217797	-217.392951427784	-147.838757443416	-30.055218904803
1994	1.45113705136	0.00560913733240279	0.134220570404366	1.52324974430761e-05	92.431581158013	0.502025085217797	-221.631417178782	-147.838757443416	-34.2936846558005
1995	1.45113705136	0.00567704725242615	0.134220570404366	1.52324974430761e-05	93.550651865698	0.502025085217797	-226.102587519854	-147.838757443416	-38.7648549968726
1996	1.45113705136	0.00574577935899341	0.134220570404366	1.52324974430761e-05	94.6832711812624	0.502025085217797	-230.798525937716	-147.838757443416	-43.4607934147352
1997	1.45113705136	0.00581534360633088	0.134220570404366	1.52324974430761e-05	95.8296031379298	0.502025085217797	-235.711469437403	-147.838757443416	-48.3737369144219
1998	1.45113705136	0.00588575006918088	0.134220570404366	1.52324974430761e-05	96.9898137548769	0.502025085217797	-240.83382569754	-147.838757443416	-53.4960931745591
1999	1.45113705136	0.00595700894426075	0.134220570404366	1.52324974430761e-05	98.1640710612768	0.502025085217797	-246.158170235052	-147.838757443416	-58.820437712071
[truncated: 25,739 more rows]
