# Supplementary material for: The genomic footprint of whaling and isolation in fin whale populations
Source: Nat Commun. 2023 Sep 12;14:5465. doi: 10.1038/s41467-023-40052-z (PMC10497599; doi:10.1038/s41467-023-40052-z)
Supplement: Supplementary file 4 — Source Data [file 41467_2023_40052_MOESM4_ESM.zip › Source_Data/Figure_S14/FigS14a_FigS14b.csv]

	nuB	nuF	TB	TF	nuF_scaled_dip_fixtheta	TF_scaled_gen_fixtheta	LL_model	LL_data	LL_diff
1	1.45113705136	1e-04	0.134225802901809	1e-05	1.64787516654398	0.329575033308796	-341775.178602997	-147.838757443416	-341587.827946894
2	1.45113705136	0.000110520985150523	0.134225802901809	1e-05	1.82124786811524	0.329575033308796	-303661.389684546	-147.838757443416	-303474.039028443
3	1.45113705136	0.000122148881586422	0.134225802901809	1e-05	2.01286108587386	0.329575033308796	-268429.112776461	-147.838757443416	-268241.762120358
4	1.45113705136	0.00013500014727966	0.134225802901809	1e-05	2.22463390181931	0.329575033308796	-236138.35138897	-147.838757443416	-235951.000732867
5	1.45113705136	0.000149203492728137	0.134225802901809	1e-05	2.45868730428323	0.329575033308796	-206679.541098748	-147.838757443416	-206492.190442645
6	1.45113705136	0.000164901170042127	0.134225802901809	1e-05	2.71736543046467	0.329575033308796	-180010.692565946	-147.838757443416	-179823.341909843
7	1.45113705136	0.000182250397655298	0.134225802901809	1e-05	3.00325904388932	0.329575033308796	-156071.061628563	-147.838757443416	-155883.71097246
8	1.45113705136	0.000201424934929382	0.134225802901809	1e-05	3.31923148192866	0.329575033308796	-134637.490814803	-147.838757443416	-134450.1401587
9	1.45113705136	0.000222616822422753	0.134225802901809	1e-05	3.66844733325387	0.329575033308796	-115486.252796364	-147.838757443416	-115298.902140261
10	1.45113705136	0.000246038305252418	0.134225802901809	1e-05	4.05440413244028	0.329575033308796	-98549.4740309767	-147.838757443416	-98362.1233748737
11	1.45113705136	0.000271923958812624	0.134225802901809	1e-05	4.48096738915652	0.329575033308796	-83694.0103866763	-147.838757443416	-83506.6597305732
12	1.45113705136	0.000300533038140016	0.134225802901809	1e-05	4.95240930276947	0.329575033308796	-70731.2921570906	-147.838757443416	-70543.9415009876
13	1.45113705136	0.000332152074455144	0.134225802901809	1e-05	5.47345155010699	0.329575033308796	-59436.5784666136	-147.838757443416	-59249.2278105106
14	1.45113705136	0.000367097744885724	0.134225802901809	1e-05	6.04931257491483	0.329575033308796	-49572.9348597866	-147.838757443416	-49385.5842036836
15	1.45113705136	0.000405720044113057	0.134225802901809	1e-05	6.68575985263036	0.329575033308796	-41149.8344840219	-147.838757443416	-40962.4838279188
16	1.45113705136	0.000448405789706889	0.134225802901809	1e-05	7.38916765392525	0.329575033308796	-34026.9119631429	-147.838757443416	-33839.5613070399
17	1.45113705136	0.000495582496256038	0.134225802901809	1e-05	8.166580885542	0.329575033308796	-27769.3321954273	-147.838757443416	-27581.9815393242
18	1.45113705136	0.000547722657095728	0.134225802901809	1e-05	9.02578564781535	0.329575033308796	-22733.3117834417	-147.838757443416	-22545.9611273387
19	1.45113705136	0.000605348476514821	0.134225802901809	1e-05	9.97538721554007	0.329575033308796	-18306.7368745833	-147.838757443416	-18119.3862184802
20	1.45113705136	0.000669037099837865	0.134225802901809	1e-05	11.0248962231942	0.329575033308796	-14722.5956687105	-147.838757443416	-14535.2450126075
21	1.45113705136	0.000739426393763299	0.134225802901809	1e-05	12.1848239176971	0.329575033308796	-11739.3219410184	-147.838757443416	-11551.9712849153
22	1.45113705136	0.000817221334850185	0.134225802901809	1e-05	13.4667874326954	0.329575033308796	-9165.72263143479	-147.838757443416	-8978.37197533174
23	1.45113705136	0.000903201070136682	0.134225802901809	1e-05	14.8836261387419	0.329575033308796	-7194.80170783686	-147.838757443416	-7007.45105173381
24	1.45113705136	0.000998226720605131	0.134225802901809	1e-05	16.4495302346583	0.329575033308796	-5580.99813652696	-147.838757443416	-5393.64748042391
25	1.45113705136	0.00110325000564855	0.134225802901809	1e-05	18.1801828679776	0.329575033308796	-4235.61353373231	-147.838757443416	-4048.26287762925
26	1.45113705136	0.00121932277491598	0.134225802901809	1e-05	20.0929172078555	0.329575033308796	-3131.12022086716	-147.838757443416	-2943.76956476411
27	1.45113705136	0.00134760754300184	0.134225802901809	1e-05	22.2068900436009	0.329575033308796	-2326.96175168501	-147.838757443416	-2139.61109558196
28	1.45113705136	0.0014893891324884	0.134225802901809	1e-05	24.5432736474812	0.329575033308796	-1709.5149039753	-147.838757443416	-1522.16424787225
29	1.45113705136	0.00164608754195101	0.134225802901809	1e-05	27.125467823385	0.329575033308796	-1225.17540983658	-147.838757443416	-1037.82475373353
30	1.45113705136	0.00181927216780429	0.134225802901809	1e-05	29.9793342650933	0.329575033308796	-855.137200057448	-147.838757443416	-667.786543954397
31	1.45113705136	0.00201067752242659	0.134225802901809	1e-05	33.1334555713495	0.329575033308796	-582.532022667234	-147.838757443416	-395.181366564182
32	1.45113705136	0.002222220605986	0.134225802901809	1e-05	36.6194215118664	0.329575033308796	-392.320814849867	-147.838757443416	-204.970158746815
33	1.45113705136	0.00245602010595366	0.134225802901809	1e-05	40.4721454113375	0.329575033308796	-271.191089125175	-147.838757443416	-83.8404330221238
34	1.45113705136	0.00271441761659491	0.134225802901809	1e-05	44.7302138201625	0.329575033308796	-211.446151545737	-147.838757443416	-24.0954954426852
35	1.45113705136	0.00300000109096005	0.134225802901809	1e-05	49.4362729739791	0.329575033308796	-188.535950984166	-147.838757443416	-1.1852948811138
36	1.45113705136	0.00331563076025549	0.134225802901809	1e-05	54.6374559125436	0.329575033308796	-193.198760492203	-147.838757443416	-5.84810438915156
37	1.45113705136	0.00366446778018815	0.134225802901809	1e-05	60.385854535726	0.329575033308796	-219.360593367601	-147.838757443416	-32.0099372645491
38	1.45113705136	0.00405000589118746	0.134225802901809	1e-05	66.7390413244464	0.329575033308796	-261.91713931784	-147.838757443416	-74.5664832147886
39	1.45113705136	0.00447610640959462	0.134225802901809	1e-05	73.7606459517931	0.329575033308796	-316.61349425232	-147.838757443416	-129.262838149269
40	1.45113705136	0.00494703690026969	0.134225802901809	1e-05	81.5209925593114	0.329575033308796	-379.933508662623	-147.838757443416	-192.582852559572
41	1.45113705136	0.00546751391793797	0.134225802901809	1e-05	90.0978040810357	0.329575033308796	-448.999022505071	-147.838757443416	-261.64836640202
42	1.45113705136	0.00604275024534702	0.134225802901809	1e-05	99.576980669349	0.329575033308796	-521.478978151048	-147.838757443416	-334.128322047996
43	1.45113705136	0.00667850710134319	0.134225802901809	1e-05	110.053460018911	0.329575033308796	-595.508178931428	-147.838757443416	-408.157522828376
44	1.45113705136	0.00738115184175216	0.134225802901809	1e-05	121.632168205138	0.329575033308796	-669.615286772954	-147.838757443416	-482.264630669903
45	1.45113705136	0.00815772173096048	0.134225802901809	1e-05	134.42907056026	0.329575033308796	-742.65952447243	-147.838757443416	-555.308868369379
46	1.45113705136	0.00901599442289585	0.134225802901809	1e-05	148.572333111891	0.329575033308796	-813.775460925477	-147.838757443416	-626.424804822425
47	1.45113705136	0.00996456585730073	0.134225802901809	1e-05	164.203606216379	0.329575033308796	-882.325205918634	-147.838757443416	-694.974549815583
48	1.45113705136	0.0110129363514615	0.134225802901809	1e-05	181.479443243028	0.329575033308796	-947.857318417402	-147.838757443416	-760.50666231435
49	1.45113705136	0.0121716057496353	0.134225802901809	1e-05	200.572868517879	0.329575033308796	-1010.07173352962	-147.838757443416	-822.72107742657
50	1.45113705136	0.0134521785831347	0.134225802901809	1e-05	221.675110230624	0.329575033308796	-1068.79003270366	-147.838757443416	-881.439376600611
51	1.45113705136	0.0148674802942882	0.134225802901809	1e-05	244.997515660395	0.329575033308796	-1123.93041444925	-147.838757443416	-936.579758346197
52	1.45113705136	0.0164316856883072	0.134225802901809	1e-05	270.773667902176	0.329575033308796	-1175.48676496465	-147.838757443416	-988.136108861596
53	1.45113705136	0.0181604608995546	0.134225802901809	1e-05	299.261725293691	0.329575033308796	-1223.51127590524	-147.838757443416	-1036.16061980219
54	1.45113705136	0.0200711202940634	0.134225802901809	1e-05	330.74700697304	0.329575033308796	-1268.1001071338	-147.838757443416	-1080.74945103074
55	1.45113705136	0.0221827998797455	0.134225802901809	1e-05	365.544850462474	0.329575033308796	-1309.381643856	-147.838757443416	-1122.03098775295
56	1.45113705136	0.0245166489610638	0.134225802901809	1e-05	404.003769898134	0.329575033308796	-1347.50694812305	-147.838757443416	-1160.15629201999
57	1.45113705136	0.0270960419576633	0.134225802901809	1e-05	446.508946536671	0.329575033308796	-1382.64205318602	-147.838757443416	-1195.29139708297
58	1.45113705136	0.0299468125084086	0.134225802901809	1e-05	493.486086497552	0.329575033308796	-1414.96179511951	-147.838757443416	-1227.61113901646
59	1.45113705136	0.0330975122054733	0.134225802901809	1e-05	545.405684377858	0.329575033308796	-1444.64491871942	-147.838757443416	-1257.29426261637
60	1.45113705136	0.0365796965498038	0.134225802901809	1e-05	602.787735441363	0.329575033308796	-1471.87023379636	-147.838757443416	-1284.51957769331
61	1.45113705136	0.0404282409919152	0.134225802901809	1e-05	666.206943576325	0.329575033308796	-1496.81363372249	-147.838757443416	-1309.46297761943
62	1.45113705136	0.0446816902232923	0.134225802901809	1e-05	736.298477181745	0.329575033308796	-1519.64581987984	-147.838757443416	-1332.29516377678
63	1.45113705136	0.0493826442166878	0.134225802901809	1e-05	813.764330629565	0.329575033308796	-1540.53060406359	-147.838757443416	-1353.17994796054
64	1.45113705136	0.0545781848816613	0.134225802901809	1e-05	899.380355015358	0.329575033308796	-1559.62368524814	-147.838757443416	-1372.27302914509
65	1.45113705136	0.060320347608486	0.134225802901809	1e-05	994.004028613248	0.329575033308796	-1577.07181780291	-147.838757443416	-1389.72116169985
66	1.45113705136	0.0666666424231189	0.134225802901809	1e-05	1098.58304485925	0.329575033308796	-1593.01230503991	-147.838757443416	-1405.66164893686
67	1.45113705136	0.0736806299728077	0.134225802901809	1e-05	1214.16480387506	0.329575033308796	-1607.5727649121	-147.838757443416	-1420.22210880904
68	1.45113705136	0.0814325581110589	0.134225802901809	1e-05	1341.90690259364	0.329575033308796	-1620.87112414767	-147.838757443416	-1433.52046804462
69	1.45113705136	0.0900000654576146	0.134225802901809	1e-05	1483.08872854936	0.329575033308796	-1633.01580333069	-147.838757443416	-1445.66514722764
70	1.45113705136	0.0994689589798715	0.134225802901809	1e-05	1639.12427344912	0.329575033308796	-1644.10605912365	-147.838757443416	-1456.75540302059
71	1.45113705136	0.109934073383524	0.134225802901809	1e-05	1811.57629485733	0.329575033308796	-1654.23245163704	-147.838757443416	-1466.88179553399
72	1.45113705136	0.12150022091957	0.134225802901809	1e-05	2002.17196782967	0.329575033308796	-1663.47740574292	-147.838757443416	-1476.12674963987
73	1.45113705136	0.134283241120371	0.134225802901809	1e-05	2212.82018325297	0.329575033308796	-1671.91583583469	-147.838757443416	-1484.56517973164
74	1.45113705136	0.148411160978287	0.134225802901809	1e-05	2445.6306661408	0.329575033308796	-1679.61580451042	-147.838757443416	-1492.26514840737
75	1.45113705136	0.164025477186531	0.134225802901809	1e-05	2702.93510536211	0.329575033308796	-1686.63918782625	-147.838757443416	-1499.2885317232
76	1.45113705136	0.181282573284401	0.134225802901809	1e-05	2987.31050642554	0.329575033308796	-1693.04232291027	-147.838757443416	-1505.69166680722
77	1.45113705136	0.20035528590014	0.134225802901809	1e-05	3301.6050012066	0.329575033308796	-1698.87661803176	-147.838757443416	-1511.52596192871
78	1.45113705136	0.221434635777982	0.134225802901809	1e-05	3648.96637311248	0.329575033308796	-1704.18911036069	-147.838757443416	-1516.83845425764
79	1.45113705136	0.244731740926299	0.134225802901809	1e-05	4032.87358337524	0.329575033308796	-1709.02296202339	-147.838757443416	-1521.67230592034
80	1.45113705136	0.270479931047772	0.134225802901809	1e-05	4457.17161422152	0.329575033308796	-1713.41789036419	-147.838757443416	-1526.06723426114
81	1.45113705136	0.298937084428454	0.134225802901809	1e-05	4926.10997788711	0.329575033308796	-1717.41053305997	-147.838757443416	-1530.05987695692
82	1.45113705136	0.330388210690579	0.134225802901809	1e-05	5444.38527715906	0.329575033308796	-1721.03475236968	-147.838757443416	-1533.68409626663
83	1.45113705136	0.365148305276415	0.134225802901809	1e-05	6017.18824370624	0.329575033308796	-1724.32188566547	-147.838757443416	-1536.97122956242
84	1.45113705136	0.403565504251934	0.134225802901809	1e-05	6650.25572530562	0.329575033308796	-1727.30095063656	-147.838757443416	-1539.95029453351
85	1.45113705136	0.446024571026914	0.134225802901809	1e-05	7349.92814263685	0.329575033308796	-1729.99881429406	-147.838757443416	-1542.648158191
86	1.45113705136	0.492950749912341	0.134225802901809	1e-05	8123.2129910978	0.329575033308796	-1732.44033439725	-147.838757443416	-1545.0896782942
87	1.45113705136	0.544814025110013	0.134225802901809	1e-05	8977.85502363659	0.329575033308796	-1734.64848099288	-147.838757443416	-1547.29782488983
88	1.45113705136	0.602133827789805	0.134225802901809	1e-05	9922.4138175089	0.329575033308796	-1736.64444453275	-147.838757443416	-1549.2937884297
89	1.45113705136	0.665484238397848	0.134225802901809	1e-05	10966.3495018225	0.329575033308796	-1738.44773548481	-147.838757443416	-1551.09707938175
90	1.45113705136	0.735499736298759	0.134225802901809	1e-05	12120.1175044637	0.329575033308796	-1740.07627901545	-147.838757443416	-1552.7256229124
91	1.45113705136	0.81288155433689	0.134225802901809	1e-05	13395.2732673343	0.329575033308796	-1741.54650706216	-147.838757443416	-1554.19585095911
92	1.45113705136	0.898404701960017	0.134225802901809	1e-05	14804.5879786626	0.329575033308796	-1742.87344903097	-147.838757443416	-1555.52279292792
93	1.45113705136	0.992925727244834	0.134225802901809	1e-05	16362.1764814938	0.329575033308796	-1744.07082164689	-147.838757443416	-1556.72016554384
94	1.45113705136	1.09739129556399	0.134225802901809	1e-05	18083.6386394142	0.329575033308796	-1745.15111779887	-147.838757443416	-1557.80046169582
95	1.45113705136	1.21284767081341	0.134225802901809	1e-05	19986.2155753413	0.329575033308796	-1746.12569403363	-147.838757443416	-1558.77503793058
96	1.45113705136	1.34045119415816	0.134225802901809	1e-05	22088.9623481745	0.329575033308796	-1747.00485601451	-147.838757443416	-1559.65419991146
97	1.45113705136	1.48147986524555	0.134225802901809	1e-05	24412.9387967307	0.329575033308796	-1747.79794134985	-147.838757443416	-1560.4472852468
98	1.45113705136	1.63734614187603	0.134225802901809	1e-05	26981.420462341	0.329575033308796	-1748.51339911384	-147.838757443416	-1561.16274301079
99	1.45113705136	1.80961108632547	0.134225802901809	1e-05	29820.1317025843	0.329575033308796	-1749.15886557277	-147.838757443416	-1561.80820946972
100	1.45113705136	2	0.134225802901809	1e-05	32957.5033308796	0.329575033308796	-1749.74123569403	-147.838757443416	-1562.39057959098
101	1.45113705136	1e-04	0.134224795225758	1.10076760505673e-05	1.64787516654398	0.362785520101814	-381405.944460434	-147.838757443416	-381218.593804331
102	1.45113705136	0.000110520985150523	0.134224795225758	1.10076760505673e-05	1.82124786811524	0.362785520101814	-340213.679717943	-147.838757443416	-340026.32906184
103	1.45113705136	0.000122148881586422	0.134224795225758	1.10076760505673e-05	2.01286108587386	0.362785520101814	-302184.404660293	-147.838757443416	-301997.05400419
104	1.45113705136	0.00013500014727966	0.134224795225758	1.10076760505673e-05	2.22463390181931	0.362785520101814	-267057.712007428	-147.838757443416	-266870.361351325
105	1.45113705136	0.000149203492728137	0.134224795225758	1.10076760505673e-05	2.45868730428323	0.362785520101814	-234890.409411875	-147.838757443416	-234703.058755772
106	1.45113705136	0.000164901170042127	0.134224795225758	1.10076760505673e-05	2.71736543046467	0.362785520101814	-205567.111587266	-147.838757443416	-205379.760931163
107	1.45113705136	0.000182250397655298	0.134224795225758	1.10076760505673e-05	3.00325904388932	0.362785520101814	-178955.903357712	-147.838757443416	-178768.552701609
108	1.45113705136	0.000201424934929382	0.134224795225758	1.10076760505673e-05	3.31923148192866	0.362785520101814	-155168.420974702	-147.838757443416	-154981.070318599
109	1.45113705136	0.000222616822422753	0.134224795225758	1.10076760505673e-05	3.66844733325387	0.362785520101814	-133810.060706882	-147.838757443416	-133622.710050779
110	1.45113705136	0.000246038305252418	0.134224795225758	1.10076760505673e-05	4.05440413244028	0.362785520101814	-114738.595505825	-147.838757443416	-114551.244849722
111	1.45113705136	0.000271923958812624	0.134224795225758	1.10076760505673e-05	4.48096738915652	0.362785520101814	-97884.3397375792	-147.838757443416	-97696.9890814762
112	1.45113705136	0.000300533038140016	0.134224795225758	1.10076760505673e-05	4.95240930276947	0.362785520101814	-83111.7783377266	-147.838757443416	-82924.4276816236
113	1.45113705136	0.000332152074455144	0.134224795225758	1.10076760505673e-05	5.47345155010699	0.362785520101814	-70229.7471905976	-147.838757443416	-70042.3965344946
114	1.45113705136	0.000367097744885724	0.134224795225758	1.10076760505673e-05	6.04931257491483	0.362785520101814	-59011.1463497296	-147.838757443416	-58823.7956936266
115	1.45113705136	0.000405720044113057	0.134224795225758	1.10076760505673e-05	6.68575985263036	0.362785520101814	-49217.2949783108	-147.838757443416	-49029.9443222077
116	1.45113705136	0.000448405789706889	0.134224795225758	1.10076760505673e-05	7.38916765392525	0.362785520101814	-40821.0857376211	-147.838757443416	-40633.7350815181
117	1.45113705136	0.000495582496256038	0.134224795225758	1.10076760505673e-05	8.166580885542	0.362785520101814	-33759.9679260476	-147.838757443416	-33572.6172699445
118	1.45113705136	0.000547722657095728	0.134224795225758	1.10076760505673e-05	9.02578564781535	0.362785520101814	-27527.4179396007	-147.838757443416	-27340.0672834976
119	1.45113705136	0.000605348476514821	0.134224795225758	1.10076760505673e-05	9.97538721554007	0.362785520101814	-22542.2115153886	-147.838757443416	-22354.8608592856
120	1.45113705136	0.000669037099837865	0.134224795225758	1.10076760505673e-05	11.0248962231942	0.362785520101814	-18137.3279887587	-147.838757443416	-17949.9773326556
121	1.45113705136	0.000739426393763299	0.134224795225758	1.10076760505673e-05	12.1848239176971	0.362785520101814	-14592.1581673676	-147.838757443416	-14404.8075112645
122	1.45113705136	0.000817221334850185	0.134224795225758	1.10076760505673e-05	13.4667874326954	0.362785520101814	-11626.1939262343	-147.838757443416	-11438.8432701312
123	1.45113705136	0.000903201070136682	0.134224795225758	1.10076760505673e-05	14.8836261387419	0.362785520101814	-9068.67005558719	-147.838757443416	-8881.31939948414
124	1.45113705136	0.000998226720605131	0.134224795225758	1.10076760505673e-05	16.4495302346583	0.362785520101814	-7122.86449479999	-147.838757443416	-6935.51383869693
125	1.45113705136	0.00110325000564855	0.134224795225758	1.10076760505673e-05	18.1801828679776	0.362785520101814	-5520.59466670756	-147.838757443416	-5333.24401060451
126	1.45113705136	0.00121932277491598	0.134224795225758	1.10076760505673e-05	20.0929172078555	0.362785520101814	-4185.59127999068	-147.838757443416	-3998.24062388763
127	1.45113705136	0.00134760754300184	0.134224795225758	1.10076760505673e-05	22.2068900436009	0.362785520101814	-3090.41611456068	-147.838757443416	-2903.06545845763
128	1.45113705136	0.0014893891324884	0.134224795225758	1.10076760505673e-05	24.5432736474812	0.362785520101814	-2298.49070868309	-147.838757443416	-2111.14005258004
129	1.45113705136	0.00164608754195101	0.134224795225758	1.10076760505673e-05	27.125467823385	0.362785520101814	-1686.9107955597	-147.838757443416	-1499.56013945665
130	1.45113705136	0.00181927216780429	0.134224795225758	1.10076760505673e-05	29.9793342650933	0.362785520101814	-1207.63737890153	-147.838757443416	-1020.28672279848
131	1.45113705136	0.00201067752242659	0.134224795225758	1.10076760505673e-05	33.1334555713495	0.362785520101814	-841.944005834404	-147.838757443416	-654.593349731353
132	1.45113705136	0.002222220605986	0.134224795225758	1.10076760505673e-05	36.6194215118664	0.362785520101814	-573.0377749615	-147.838757443416	-385.687118858448
133	1.45113705136	0.00245602010595366	0.134224795225758	1.10076760505673e-05	40.4721454113375	0.362785520101814	-385.950603724748	-147.838757443416	-198.599947621697
134	1.45113705136	0.00271441761659491	0.134224795225758	1.10076760505673e-05	44.7302138201625	0.362785520101814	-267.434964484535	-147.838757443416	-80.0843083814834
135	1.45113705136	0.00300000109096005	0.134224795225758	1.10076760505673e-05	49.4362729739791	0.362785520101814	-209.82406235009	-147.838757443416	-22.4734062470379
136	1.45113705136	0.00331563076025549	0.134224795225758	1.10076760505673e-05	54.6374559125436	0.362785520101814	-188.220218281145	-147.838757443416	-0.869562178093474
137	1.45113705136	0.00366446778018815	0.134224795225758	1.10076760505673e-05	60.385854535726	0.362785520101814	-193.920289723028	-147.838757443416	-6.56963361997623
138	1.45113705136	0.00405000589118746	0.134224795225758	1.10076760505673e-05	66.7390413244464	0.362785520101814	-220.891904214572	-147.838757443416	-33.54124811152
139	1.45113705136	0.00447610640959462	0.134224795225758	1.10076760505673e-05	73.7606459517931	0.362785520101814	-264.067360599991	-147.838757443416	-76.7167044969392
140	1.45113705136	0.00494703690026969	0.134224795225758	1.10076760505673e-05	81.5209925593114	0.362785520101814	-319.223733526305	-147.838757443416	-131.873077423254
141	1.45113705136	0.00546751391793797	0.134224795225758	1.10076760505673e-05	90.0978040810357	0.362785520101814	-382.872613564949	-147.838757443416	-195.521957461897
142	1.45113705136	0.00604275024534702	0.134224795225758	1.10076760505673e-05	99.576980669349	0.362785520101814	-452.159738720977	-147.838757443416	-264.809082617925
143	1.45113705136	0.00667850710134319	0.134224795225758	1.10076760505673e-05	110.053460018911	0.362785520101814	-524.774498918152	-147.838757443416	-337.4238428151
144	1.45113705136	0.00738115184175216	0.134224795225758	1.10076760505673e-05	121.632168205138	0.362785520101814	-598.869073037349	-147.838757443416	-411.518416934297
145	1.45113705136	0.00815772173096048	0.134224795225758	1.10076760505673e-05	134.42907056026	0.362785520101814	-672.986786047521	-147.838757443416	-485.636129944469
146	1.45113705136	0.00901599442289585	0.134224795225758	1.10076760505673e-05	148.572333111891	0.362785520101814	-745.999147428025	-147.838757443416	-558.648491324973
147	1.45113705136	0.00996456585730073	0.134224795225758	1.10076760505673e-05	164.203606216379	0.362785520101814	-817.050946566975	-147.838757443416	-629.700290463923
148	1.45113705136	0.0110129363514615	0.134224795225758	1.10076760505673e-05	181.479443243028	0.362785520101814	-885.512730127783	-147.838757443416	-698.162074024731
149	1.45113705136	0.0121716057496353	0.134224795225758	1.10076760505673e-05	200.572868517879	0.362785520101814	-950.939965102705	-147.838757443416	-763.589308999653
150	1.45113705136	0.0134521785831347	0.134224795225758	1.10076760505673e-05	221.675110230624	0.362785520101814	-1013.03819303232	-147.838757443416	-825.687536929268
151	1.45113705136	0.0148674802942882	0.134224795225758	1.10076760505673e-05	244.997515660395	0.362785520101814	-1071.63350102789	-147.838757443416	-884.282844924834
152	1.45113705136	0.0164316856883072	0.134224795225758	1.10076760505673e-05	270.773667902176	0.362785520101814	-1126.64766842721	-147.838757443416	-939.297012324154
153	1.45113705136	0.0181604608995546	0.134224795225758	1.10076760505673e-05	299.261725293691	0.362785520101814	-1178.07739024452	-147.838757443416	-990.72673414147
154	1.45113705136	0.0200711202940634	0.134224795225758	1.10076760505673e-05	330.74700697304	0.362785520101814	-1225.97702661483	-147.838757443416	-1038.62637051177
155	1.45113705136	0.0221827998797455	0.134224795225758	1.10076760505673e-05	365.544850462474	0.362785520101814	-1270.44437808543	-147.838757443416	-1083.09372198238
156	1.45113705136	0.0245166489610638	0.134224795225758	1.10076760505673e-05	404.003769898134	0.362785520101814	-1311.60903825605	-147.838757443416	-1124.258382153
157	1.45113705136	0.0270960419576633	0.134224795225758	1.10076760505673e-05	446.508946536671	0.362785520101814	-1349.62292563712	-147.838757443416	-1162.27226953406
158	1.45113705136	0.0299468125084086	0.134224795225758	1.10076760505673e-05	493.486086497552	0.362785520101814	-1384.65264519997	-147.838757443416	-1197.30198909692
159	1.45113705136	0.0330975122054733	0.134224795225758	1.10076760505673e-05	545.405684377858	0.362785520101814	-1416.87337572681	-147.838757443416	-1229.52271962375
160	1.45113705136	0.0365796965498038	0.134224795225758	1.10076760505673e-05	602.787735441363	0.362785520101814	-1446.46402165218	-147.838757443416	-1259.11336554913
161	1.45113705136	0.0404282409919152	0.134224795225758	1.10076760505673e-05	666.206943576325	0.362785520101814	-1473.60340707836	-147.838757443416	-1286.25275097531
162	1.45113705136	0.0446816902232923	0.134224795225758	1.10076760505673e-05	736.298477181745	0.362785520101814	-1498.46732512768	-147.838757443416	-1311.11666902463
163	1.45113705136	0.0493826442166878	0.134224795225758	1.10076760505673e-05	813.764330629565	0.362785520101814	-1521.22628763388	-147.838757443416	-1333.87563153083
164	1.45113705136	0.0545781848816613	0.134224795225758	1.10076760505673e-05	899.380355015358	0.362785520101814	-1542.04384827148	-147.838757443416	-1354.69319216843
165	1.45113705136	0.060320347608486	0.134224795225758	1.10076760505673e-05	994.004028613248	0.362785520101814	-1561.07539653155	-147.838757443416	-1373.7247404285
166	1.45113705136	0.0666666424231189	0.134224795225758	1.10076760505673e-05	1098.58304485925	0.362785520101814	-1578.46734041418	-147.838757443416	-1391.11668431113
167	1.45113705136	0.0736806299728077	0.134224795225758	1.10076760505673e-05	1214.16480387506	0.362785520101814	-1594.35661240102	-147.838757443416	-1407.00595629797
168	1.45113705136	0.0814325581110589	0.134224795225758	1.10076760505673e-05	1341.90690259364	0.362785520101814	-1608.87044595974	-147.838757443416	-1421.51978985668
169	1.45113705136	0.0900000654576146	0.134224795225758	1.10076760505673e-05	1483.08872854936	0.362785520101814	-1622.1263792325	-147.838757443416	-1434.77572312945
170	1.45113705136	0.0994689589798715	0.134224795225758	1.10076760505673e-05	1639.12427344912	0.362785520101814	-1634.23244853137	-147.838757443416	-1446.88179242832
171	1.45113705136	0.109934073383524	0.134224795225758	1.10076760505673e-05	1811.57629485733	0.362785520101814	-1645.28753793967	-147.838757443416	-1457.93688183662
172	1.45113705136	0.12150022091957	0.134224795225758	1.10076760505673e-05	2002.17196782967	0.362785520101814	-1655.38185295719	-147.838757443416	-1468.03119685414
173	1.45113705136	0.134283241120371	0.134224795225758	1.10076760505673e-05	2212.82018325297	0.362785520101814	-1664.59748692304	-147.838757443416	-1477.24683081999
174	1.45113705136	0.148411160978287	0.134224795225758	1.10076760505673e-05	2445.6306661408	0.362785520101814	-1673.00904961902	-147.838757443416	-1485.65839351597
175	1.45113705136	0.164025477186531	0.134224795225758	1.10076760505673e-05	2702.93510536211	0.362785520101814	-1680.68432850152	-147.838757443416	-1493.33367239847
176	1.45113705136	0.181282573284401	0.134224795225758	1.10076760505673e-05	2987.31050642554	0.362785520101814	-1687.6849551723	-147.838757443416	-1500.33429906925
177	1.45113705136	0.20035528590014	0.134224795225758	1.10076760505673e-05	3301.6050012066	0.362785520101814	-1694.06705297634	-147.838757443416	-1506.71639687329
178	1.45113705136	0.221434635777982	0.134224795225758	1.10076760505673e-05	3648.96637311248	0.362785520101814	-1699.88184597256	-147.838757443416	-1512.53118986951
179	1.45113705136	0.244731740926299	0.134224795225758	1.10076760505673e-05	4032.87358337524	0.362785520101814	-1705.17621465208	-147.838757443416	-1517.82555854903
180	1.45113705136	0.270479931047772	0.134224795225758	1.10076760505673e-05	4457.17161422152	0.362785520101814	-1709.99318932596	-147.838757443416	-1522.64253322291
181	1.45113705136	0.298937084428454	0.134224795225758	1.10076760505673e-05	4926.10997788711	0.362785520101814	-1714.37237728172	-147.838757443416	-1527.02172117867
182	1.45113705136	0.330388210690579	0.134224795225758	1.10076760505673e-05	5444.38527715906	0.362785520101814	-1718.35032457934	-147.838757443416	-1530.99966847629
183	1.45113705136	0.365148305276415	0.134224795225758	1.10076760505673e-05	6017.18824370624	0.362785520101814	-1721.96081707213	-147.838757443416	-1534.61016096908
184	1.45113705136	0.403565504251934	0.134224795225758	1.10076760505673e-05	6650.25572530562	0.362785520101814	-1725.23512783978	-147.838757443416	-1537.88447173673
185	1.45113705136	0.446024571026914	0.134224795225758	1.10076760505673e-05	7349.92814263685	0.362785520101814	-1728.20221966761	-147.838757443416	-1540.85156356456
186	1.45113705136	0.492950749912341	0.134224795225758	1.10076760505673e-05	8123.2129910978	0.362785520101814	-1730.88891167584	-147.838757443416	-1543.53825557278
187	1.45113705136	0.544814025110013	0.134224795225758	1.10076760505673e-05	8977.85502363659	0.362785520101814	-1733.32001880399	-147.838757443416	-1545.96936270094
188	1.45113705136	0.602133827789805	0.134224795225758	1.10076760505673e-05	9922.4138175089	0.362785520101814	-1735.51847182726	-147.838757443416	-1548.16781572421
189	1.45113705136	0.665484238397848	0.134224795225758	1.10076760505673e-05	10966.3495018225	0.362785520101814	-1737.50542434567	-147.838757443416	-1550.15476824262
190	1.45113705136	0.735499736298759	0.134224795225758	1.10076760505673e-05	12120.1175044637	0.362785520101814	-1739.30035155005	-147.838757443416	-1551.94969544699
191	1.45113705136	0.81288155433689	0.134224795225758	1.10076760505673e-05	13395.2732673343	0.362785520101814	-1740.92114441458	-147.838757443416	-1553.57048831152
192	1.45113705136	0.898404701960017	0.134224795225758	1.10076760505673e-05	14804.5879786626	0.362785520101814	-1742.38420143718	-147.838757443416	-1555.03354533412
193	1.45113705136	0.992925727244834	0.134224795225758	1.10076760505673e-05	16362.1764814938	0.362785520101814	-1743.70451921452	-147.838757443416	-1556.35386311146
194	1.45113705136	1.09739129556399	0.134224795225758	1.10076760505673e-05	18083.6386394142	0.362785520101814	-1744.89578223607	-147.838757443416	-1557.54512613302
195	1.45113705136	1.21284767081341	0.134224795225758	1.10076760505673e-05	19986.2155753413	0.362785520101814	-1745.97045183304	-147.838757443416	-1558.61979572999
196	1.45113705136	1.34045119415816	0.134224795225758	1.10076760505673e-05	22088.9623481745	0.362785520101814	-1746.939853727	-147.838757443416	-1559.58919762395
197	1.45113705136	1.48147986524555	0.134224795225758	1.10076760505673e-05	24412.9387967307	0.362785520101814	-1747.8142636402	-147.838757443416	-1560.46360753715
198	1.45113705136	1.63734614187603	0.134224795225758	1.10076760505673e-05	26981.420462341	0.362785520101814	-1748.60299022618	-147.838757443416	-1561.25233412313
199	1.45113705136	1.80961108632547	0.134224795225758	1.10076760505673e-05	29820.1317025843	0.362785520101814	-1749.3144547228	-147.838757443416	-1561.96379861975
200	1.45113705136	2	0.134224795225758	1.10076760505673e-05	32957.5033308796	0.362785520101814	-1749.95626675145	-147.838757443416	-1562.6056106484
201	1.45113705136	1e-04	0.134223686008606	1.21168932034232e-05	1.64787516654398	0.399342548111732	-423622.502954482	-147.838757443416	-423435.152298379
202	1.45113705136	0.000110520985150523	0.134223686008606	1.21168932034232e-05	1.82124786811524	0.399342548111732	-379679.429010064	-147.838757443416	-379492.078353961
203	1.45113705136	0.000122148881586422	0.134223686008606	1.21168932034232e-05	2.01286108587386	0.399342548111732	-338646.578447199	-147.838757443416	-338459.227791096
204	1.45113705136	0.00013500014727966	0.134223686008606	1.21168932034232e-05	2.22463390181931	0.399342548111732	-300702.39296762	-147.838757443416	-300515.042311517
205	1.45113705136	0.000149203492728137	0.134223686008606	1.21168932034232e-05	2.45868730428323	0.399342548111732	-265682.140789326	-147.838757443416	-265494.790133223
206	1.45113705136	0.000164901170042127	0.134223686008606	1.21168932034232e-05	2.71736543046467	0.399342548111732	-233639.360520884	-147.838757443416	-233452.009864781
207	1.45113705136	0.000182250397655298	0.134223686008606	1.21168932034232e-05	3.00325904388932	0.399342548111732	-204452.694631465	-147.838757443416	-204265.343975362
208	1.45113705136	0.000201424934929382	0.134223686008606	1.21168932034232e-05	3.31923148192866	0.399342548111732	-177899.152496417	-147.838757443416	-177711.801840314
209	1.45113705136	0.000222616822422753	0.134223686008606	1.21168932034232e-05	3.66844733325387	0.399342548111732	-154264.998662234	-147.838757443416	-154077.648006131
210	1.45113705136	0.000246038305252418	0.134223686008606	1.21168932034232e-05	4.05440413244028	0.399342548111732	-132982.091292934	-147.838757443416	-132794.740636831
211	1.45113705136	0.000271923958812624	0.134223686008606	1.21168932034232e-05	4.48096738915652	0.399342548111732	-113990.680182526	-147.838757443416	-113803.329526423
212	1.45113705136	0.000300533038140016	0.134223686008606	1.21168932034232e-05	4.95240930276947	0.399342548111732	-97219.2440446878	-147.838757443416	-97031.8933885847
213	1.45113705136	0.000332152074455144	0.134223686008606	1.21168932034232e-05	5.47345155010699	0.399342548111732	-82529.8619671519	-147.838757443416	-82342.5113110488
214	1.45113705136	0.000367097744885724	0.134223686008606	1.21168932034232e-05	6.04931257491483	0.399342548111732	-69728.7407077312	-147.838757443416	-69541.3900516282
215	1.45113705136	0.000405720044113057	0.134223686008606	1.21168932034232e-05	6.68575985263036	0.399342548111732	-58586.3997176844	-147.838757443416	-58399.0490615814
216	1.45113705136	0.000448405789706889	0.134223686008606	1.21168932034232e-05	7.38916765392525	0.399342548111732	-48862.4089741576	-147.838757443416	-48675.0583180546
217	1.45113705136	0.000495582496256038	0.134223686008606	1.21168932034232e-05	8.166580885542	0.399342548111732	-40493.0699915393	-147.838757443416	-40305.7193354363
218	1.45113705136	0.000547722657095728	0.134223686008606	1.21168932034232e-05	9.02578564781535	0.399342548111732	-33493.7595174737	-147.838757443416	-33306.4088613706
219	1.45113705136	0.000605348476514821	0.134223686008606	1.21168932034232e-05	9.97538721554007	0.399342548111732	-27286.2250755243	-147.838757443416	-27098.8744194212
220	1.45113705136	0.000669037099837865	0.134223686008606	1.21168932034232e-05	11.0248962231942	0.399342548111732	-22351.7666251183	-147.838757443416	-22164.4159690153
221	1.45113705136	0.000739426393763299	0.134223686008606	1.21168932034232e-05	12.1848239176971	0.399342548111732	-17968.5545306265	-147.838757443416	-17781.2038745235
222	1.45113705136	0.000817221334850185	0.134223686008606	1.21168932034232e-05	13.4667874326954	0.399342548111732	-14462.2487622877	-147.838757443416	-14274.8981061846
223	1.45113705136	0.000903201070136682	0.134223686008606	1.21168932034232e-05	14.8836261387419	0.399342548111732	-11513.564117856	-147.838757443416	-11326.213461753
224	1.45113705136	0.000998226720605131	0.134223686008606	1.21168932034232e-05	16.4495302346583	0.399342548111732	-8972.09039261291	-147.838757443416	-8784.73973650986
225	1.45113705136	0.00110325000564855	0.134223686008606	1.21168932034232e-05	18.1801828679776	0.399342548111732	-7051.28039835824	-147.838757443416	-6863.92974225519
226	1.45113705136	0.00121932277491598	0.134223686008606	1.21168932034232e-05	20.0929172078555	0.399342548111732	-5460.51315375022	-147.838757443416	-5273.16249764716
227	1.45113705136	0.00134760754300184	0.134223686008606	1.21168932034232e-05	22.2068900436009	0.399342548111732	-4135.86292225821	-147.838757443416	-3948.51226615516
228	1.45113705136	0.0014893891324884	0.134223686008606	1.21168932034232e-05	24.5432736474812	0.399342548111732	-3049.98192033329	-147.838757443416	-2862.63126423024
229	1.45113705136	0.00164608754195101	0.134223686008606	1.21168932034232e-05	27.125467823385	0.399342548111732	-2270.19889592804	-147.838757443416	-2082.84823982499
230	1.45113705136	0.00181927216780429	0.134223686008606	1.21168932034232e-05	29.9793342650933	0.399342548111732	-1664.46388870903	-147.838757443416	-1477.11323260597
231	1.45113705136	0.00201067752242659	0.134223686008606	1.21168932034232e-05	33.1334555713495	0.399342548111732	-1190.23728355911	-147.838757443416	-1002.88662745606
232	1.45113705136	0.002222220605986	0.134223686008606	1.21168932034232e-05	36.6194215118664	0.399342548111732	-828.872037063295	-147.838757443416	-641.521380960243
233	1.45113705136	0.00245602010595366	0.134223686008606	1.21168932034232e-05	40.4721454113375	0.399342548111732	-563.650379418919	-147.838757443416	-376.299723315868
234	1.45113705136	0.00271441761659491	0.134223686008606	1.21168932034232e-05	44.7302138201625	0.399342548111732	-379.675000971998	-147.838757443416	-192.324344868946
235	1.45113705136	0.00300000109096005	0.134223686008606	1.21168932034232e-05	49.4362729739791	0.399342548111732	-263.761687462509	-147.838757443416	-76.4110313594574
236	1.45113705136	0.00331563076025549	0.134223686008606	1.21168932034232e-05	54.6374559125436	0.399342548111732	-208.2554115128	-147.838757443416	-20.9047554097488
237	1.45113705136	0.00366446778018815	0.134223686008606	1.21168932034232e-05	60.385854535726	0.399342548111732	-187.952629790816	-147.838757443416	-0.601973687764257
238	1.45113705136	0.00405000589118746	0.134223686008606	1.21168932034232e-05	66.7390413244464	0.399342548111732	-194.686026319396	-147.838757443416	-7.33537021634402
239	1.45113705136	0.00447610640959462	0.134223686008606	1.21168932034232e-05	73.7606459517931	0.399342548111732	-222.464648831927	-147.838757443416	-35.113992728875
240	1.45113705136	0.00494703690026969	0.134223686008606	1.21168932034232e-05	81.5209925593114	0.399342548111732	-266.25722734601	-147.838757443416	-78.9065712429583
241	1.45113705136	0.00546751391793797	0.134223686008606	1.21168932034232e-05	90.0978040810357	0.399342548111732	-321.872654017643	-147.838757443416	-134.521997914591
242	1.45113705136	0.00604275024534702	0.134223686008606	1.21168932034232e-05	99.576980669349	0.399342548111732	-385.850115072622	-147.838757443416	-198.499458969571
243	1.45113705136	0.00667850710134319	0.134223686008606	1.21168932034232e-05	110.053460018911	0.399342548111732	-455.359118654684	-147.838757443416	-268.008462551632
244	1.45113705136	0.00738115184175216	0.134223686008606	1.21168932034232e-05	121.632168205138	0.399342548111732	-528.109390206693	-147.838757443416	-340.758734103641
245	1.45113705136	0.00815772173096048	0.134223686008606	1.21168932034232e-05	134.42907056026	0.399342548111732	-602.270387125725	-147.838757443416	-414.919731022674
246	1.45113705136	0.00901599442289585	0.134223686008606	1.21168932034232e-05	148.572333111891	0.399342548111732	-676.400014317303	-147.838757443416	-489.049358214252
247	1.45113705136	0.00996456585730073	0.134223686008606	1.21168932034232e-05	164.203606216379	0.399342548111732	-749.381997634482	-147.838757443416	-562.03134153143
248	1.45113705136	0.0110129363514615	0.134223686008606	1.21168932034232e-05	181.479443243028	0.399342548111732	-820.371288158523	-147.838757443416	-633.020632055472
249	1.45113705136	0.0121716057496353	0.134223686008606	1.21168932034232e-05	200.572868517879	0.399342548111732	-888.746821007808	-147.838757443416	-701.396164904756
250	1.45113705136	0.0134521785831347	0.134223686008606	1.21168932034232e-05	221.675110230624	0.399342548111732	-954.070931875147	-147.838757443416	-766.720275772095
251	1.45113705136	0.0148674802942882	0.134223686008606	1.21168932034232e-05	244.997515660395	0.399342548111732	-1016.05473736551	-147.838757443416	-828.704081262462
252	1.45113705136	0.0164316856883072	0.134223686008606	1.21168932034232e-05	270.773667902176	0.399342548111732	-1074.52880578488	-147.838757443416	-887.178149681829
253	1.45113705136	0.0181604608995546	0.134223686008606	1.21168932034232e-05	299.261725293691	0.399342548111732	-1129.41847870802	-147.838757443416	-942.067822604964
254	1.45113705136	0.0200711202940634	0.134223686008606	1.21168932034232e-05	330.74700697304	0.399342548111732	-1180.72324633395	-147.838757443416	-993.372590230894
255	1.45113705136	0.0221827998797455	0.134223686008606	1.21168932034232e-05	365.544850462474	0.399342548111732	-1228.49962775753	-147.838757443416	-1041.14897165447
256	1.45113705136	0.0245166489610638	0.134223686008606	1.21168932034232e-05	404.003769898134	0.399342548111732	-1272.84705807362	-147.838757443416	-1085.49640197057
257	1.45113705136	0.0270960419576633	0.134223686008606	1.21168932034232e-05	446.508946536671	0.399342548111732	-1313.89633581758	-147.838757443416	-1126.54567971453
258	1.45113705136	0.0299468125084086	0.134223686008606	1.21168932034232e-05	493.486086497552	0.399342548111732	-1351.80023462744	-147.838757443416	-1164.44957852439
259	1.45113705136	0.0330975122054733	0.134223686008606	1.21168932034232e-05	545.405684377858	0.399342548111732	-1386.72593141056	-147.838757443416	-1199.37527530751
260	1.45113705136	0.0365796965498038	0.134223686008606	1.21168932034232e-05	602.787735441363	0.399342548111732	-1418.84894898027	-147.838757443416	-1231.49829287722
261	1.45113705136	0.0404282409919152	0.134223686008606	1.21168932034232e-05	666.206943576325	0.399342548111732	-1448.3483534457	-147.838757443416	-1260.99769734265
262	1.45113705136	0.0446816902232923	0.134223686008606	1.21168932034232e-05	736.298477181745	0.399342548111732	-1475.40298558318	-147.838757443416	-1288.05232948012
263	1.45113705136	0.0493826442166878	0.134223686008606	1.21168932034232e-05	813.764330629565	0.399342548111732	-1500.188540717	-147.838757443416	-1312.83788461395
264	1.45113705136	0.0545781848816613	0.134223686008606	1.21168932034232e-05	899.380355015358	0.399342548111732	-1522.87534342095	-147.838757443416	-1335.5246873179
265	1.45113705136	0.060320347608486	0.134223686008606	1.21168932034232e-05	994.004028613248	0.399342548111732	-1543.62669119588	-147.838757443416	-1356.27603509283
266	1.45113705136	0.0666666424231189	0.134223686008606	1.21168932034232e-05	1098.58304485925	0.399342548111732	-1562.59766552801	-147.838757443416	-1375.24700942496
267	1.45113705136	0.0736806299728077	0.134223686008606	1.21168932034232e-05	1214.16480387506	0.399342548111732	-1579.93432902748	-147.838757443416	-1392.58367292443
268	1.45113705136	0.0814325581110589	0.134223686008606	1.21168932034232e-05	1341.90690259364	0.399342548111732	-1595.77324379084	-147.838757443416	-1408.42258768779
269	1.45113705136	0.0900000654576146	0.134223686008606	1.21168932034232e-05	1483.08872854936	0.399342548111732	-1610.24125875428	-147.838757443416	-1422.89060265123
270	1.45113705136	0.0994689589798715	0.134223686008606	1.21168932034232e-05	1639.12427344912	0.399342548111732	-1623.45552302751	-147.838757443416	-1436.10486692446
271	1.45113705136	0.109934073383524	0.134223686008606	1.21168932034232e-05	1811.57629485733	0.399342548111732	-1635.52368793066	-147.838757443416	-1448.17303182761
272	1.45113705136	0.12150022091957	0.134223686008606	1.21168932034232e-05	2002.17196782967	0.399342548111732	-1646.54426409939	-147.838757443416	-1459.19360799633
273	1.45113705136	0.134283241120371	0.134223686008606	1.21168932034232e-05	2212.82018325297	0.399342548111732	-1656.60710156499	-147.838757443416	-1469.25644546194
274	1.45113705136	0.148411160978287	0.134223686008606	1.21168932034232e-05	2445.6306661408	0.399342548111732	-1665.79396143905	-147.838757443416	-1478.443305336
275	1.45113705136	0.164025477186531	0.134223686008606	1.21168932034232e-05	2702.93510536211	0.399342548111732	-1674.17914850154	-147.838757443416	-1486.82849239849
276	1.45113705136	0.181282573284401	0.134223686008606	1.21168932034232e-05	2987.31050642554	0.399342548111732	-1681.8301750847	-147.838757443416	-1494.47951898165
277	1.45113705136	0.20035528590014	0.134223686008606	1.21168932034232e-05	3301.6050012066	0.399342548111732	-1688.8084288598	-147.838757443416	-1501.45777275675
278	1.45113705136	0.221434635777982	0.134223686008606	1.21168932034232e-05	3648.96637311248	0.399342548111732	-1695.16982045572	-147.838757443416	-1507.81916435267
279	1.45113705136	0.244731740926299	0.134223686008606	1.21168932034232e-05	4032.87358337524	0.399342548111732	-1700.96539135725	-147.838757443416	-1513.6147352542
280	1.45113705136	0.270479931047772	0.134223686008606	1.21168932034232e-05	4457.17161422152	0.399342548111732	-1706.24186758563	-147.838757443416	-1518.89121148258
281	1.45113705136	0.298937084428454	0.134223686008606	1.21168932034232e-05	4926.10997788711	0.399342548111732	-1711.04215032462	-147.838757443416	-1523.69149422157
282	1.45113705136	0.330388210690579	0.134223686008606	1.21168932034232e-05	5444.38527715906	0.399342548111732	-1715.40573991783	-147.838757443416	-1528.05508381478
283	1.45113705136	0.365148305276415	0.134223686008606	1.21168932034232e-05	6017.18824370624	0.399342548111732	-1719.36909429677	-147.838757443416	-1532.01843819371
284	1.45113705136	0.403565504251934	0.134223686008606	1.21168932034232e-05	6650.25572530562	0.399342548111732	-1722.9659266104	-147.838757443416	-1535.61527050735
285	1.45113705136	0.446024571026914	0.134223686008606	1.21168932034232e-05	7349.92814263685	0.399342548111732	-1726.22744951257	-147.838757443416	-1538.87679340952
286	1.45113705136	0.492950749912341	0.134223686008606	1.21168932034232e-05	8123.2129910978	0.399342548111732	-1729.18257478304	-147.838757443416	-1541.83191867999
287	1.45113705136	0.544814025110013	0.134223686008606	1.21168932034232e-05	8977.85502363659	0.399342548111732	-1731.85807749687	-147.838757443416	-1544.50742139382
288	1.45113705136	0.602133827789805	0.134223686008606	1.21168932034232e-05	9922.4138175089	0.399342548111732	-1734.27873350645	-147.838757443416	-1546.9280774034
289	1.45113705136	0.665484238397848	0.134223686008606	1.21168932034232e-05	10966.3495018225	0.399342548111732	-1736.46743785869	-147.838757443416	-1549.11678175564
290	1.45113705136	0.735499736298759	0.134223686008606	1.21168932034232e-05	12120.1175044637	0.399342548111732	-1738.44531057664	-147.838757443416	-1551.09465447359
291	1.45113705136	0.81288155433689	0.134223686008606	1.21168932034232e-05	13395.2732673343	0.399342548111732	-1740.23179460713	-147.838757443416	-1552.88113850408
292	1.45113705136	0.898404701960017	0.134223686008606	1.21168932034232e-05	14804.5879786626	0.399342548111732	-1741.84474943602	-147.838757443416	-1554.49409333296
293	1.45113705136	0.992925727244834	0.134223686008606	1.21168932034232e-05	16362.1764814938	0.399342548111732	-1743.30054252455	-147.838757443416	-1555.9498864215
294	1.45113705136	1.09739129556399	0.134223686008606	1.21168932034232e-05	18083.6386394142	0.399342548111732	-1744.61413974466	-147.838757443416	-1557.26348364161
295	1.45113705136	1.21284767081341	0.134223686008606	1.21168932034232e-05	19986.2155753413	0.399342548111732	-1745.79919516022	-147.838757443416	-1558.44853905716
296	1.45113705136	1.34045119415816	0.134223686008606	1.21168932034232e-05	22088.9623481745	0.399342548111732	-1746.86814003094	-147.838757443416	-1559.51748392789
297	1.45113705136	1.48147986524555	0.134223686008606	1.21168932034232e-05	24412.9387967307	0.399342548111732	-1747.83227051486	-147.838757443416	-1560.48161441181
298	1.45113705136	1.63734614187603	0.134223686008606	1.21168932034232e-05	26981.420462341	0.399342548111732	-1748.70183339121	-147.838757443416	-1561.35117728816
299	1.45113705136	1.80961108632547	0.134223686008606	1.21168932034232e-05	29820.1317025843	0.399342548111732	-1749.48610915249	-147.838757443416	-1562.13545304944
300	1.45113705136	2	0.134223686008606	1.21168932034232e-05	32957.5033308796	0.399342548111732	-1750.19349179149	-147.838757443416	-1562.84283568844
301	1.45113705136	1e-04	0.134222465018297	1.33378835122603e-05	1.64787516654398	0.439583340282202	-468528.91239505	-147.838757443416	-468341.561738947
302	1.45113705136	0.000110520985150523	0.134222465018297	1.33378835122603e-05	1.82124786811524	0.439583340282202	-421755.662462532	-147.838757443416	-421568.311806429
303	1.45113705136	0.000122148881586422	0.134222465018297	1.33378835122603e-05	2.01286108587386	0.439583340282202	-377945.025677212	-147.838757443416	-377757.675021109
304	1.45113705136	0.00013500014727966	0.134222465018297	1.33378835122603e-05	2.22463390181931	0.439583340282202	-337073.671196246	-147.838757443416	-336886.320540143
305	1.45113705136	0.000149203492728137	0.134222465018297	1.33378835122603e-05	2.45868730428323	0.439583340282202	-299215.160631885	-147.838757443416	-299027.809975782
306	1.45113705136	0.000164901170042127	0.134222465018297	1.33378835122603e-05	2.71736543046467	0.439583340282202	-264302.226150141	-147.838757443416	-264114.875494038
307	1.45113705136	0.000182250397655298	0.134222465018297	1.33378835122603e-05	3.00325904388932	0.439583340282202	-232385.060988609	-147.838757443416	-232197.710332506
308	1.45113705136	0.000201424934929382	0.134222465018297	1.33378835122603e-05	3.31923148192866	0.439583340282202	-203336.176870905	-147.838757443416	-203148.826214802
309	1.45113705136	0.000222616822422753	0.134222465018297	1.33378835122603e-05	3.66844733325387	0.439583340282202	-176870.55902543	-147.838757443416	-176683.208369327
310	1.45113705136	0.000246038305252418	0.134222465018297	1.33378835122603e-05	4.05440413244028	0.439583340282202	-153360.7115084	-147.838757443416	-153173.360852297
311	1.45113705136	0.000271923958812624	0.134222465018297	1.33378835122603e-05	4.48096738915652	0.439583340282202	-132153.506028628	-147.838757443416	-131966.155372525
312	1.45113705136	0.000300533038140016	0.134222465018297	1.33378835122603e-05	4.95240930276947	0.439583340282202	-113242.438341102	-147.838757443416	-113055.087684999
313	1.45113705136	0.000332152074455144	0.134222465018297	1.33378835122603e-05	5.47345155010699	0.439583340282202	-96554.1272709385	-147.838757443416	-96366.7766148355
314	1.45113705136	0.000367097744885724	0.134222465018297	1.33378835122603e-05	6.04931257491483	0.439583340282202	-81948.2100162967	-147.838757443416	-81760.8593601937
315	1.45113705136	0.000405720044113057	0.134222465018297	1.33378835122603e-05	6.68575985263036	0.439583340282202	-69228.2284769473	-147.838757443416	-69040.8778208443
316	1.45113705136	0.000448405789706889	0.134222465018297	1.33378835122603e-05	7.38916765392525	0.439583340282202	-58162.2996067681	-147.838757443416	-57974.948950665
317	1.45113705136	0.000495582496256038	0.134222465018297	1.33378835122603e-05	8.166580885542	0.439583340282202	-48508.2417020532	-147.838757443416	-48320.8910459502
318	1.45113705136	0.000547722657095728	0.134222465018297	1.33378835122603e-05	9.02578564781535	0.439583340282202	-40165.7556735614	-147.838757443416	-39978.4050174584
319	1.45113705136	0.000605348476514821	0.134222465018297	1.33378835122603e-05	9.97538721554007	0.439583340282202	-33228.2577542157	-147.838757443416	-33040.9070981126
320	1.45113705136	0.000669037099837865	0.134222465018297	1.33378835122603e-05	11.0248962231942	0.439583340282202	-27067.8889619823	-147.838757443416	-26880.5383058793
321	1.45113705136	0.000739426393763299	0.134222465018297	1.33378835122603e-05	12.1848239176971	0.439583340282202	-22161.953127303	-147.838757443416	-21974.6024711999
322	1.45113705136	0.000817221334850185	0.134222465018297	1.33378835122603e-05	13.4667874326954	0.439583340282202	-17800.3955179434	-147.838757443416	-17613.0448618404
323	1.45113705136	0.000903201070136682	0.134222465018297	1.33378835122603e-05	14.8836261387419	0.439583340282202	-14332.8476372519	-147.838757443416	-14145.4969811488
324	1.45113705136	0.000998226720605131	0.134222465018297	1.33378835122603e-05	16.4495302346583	0.439583340282202	-11401.4150582518	-147.838757443416	-11214.0644021487
325	1.45113705136	0.00110325000564855	0.134222465018297	1.33378835122603e-05	18.1801828679776	0.439583340282202	-8875.96872171696	-147.838757443416	-8688.6180656139
326	1.45113705136	0.00121932277491598	0.134222465018297	1.33378835122603e-05	20.0929172078555	0.439583340282202	-6980.03533671173	-147.838757443416	-6792.68468060868
327	1.45113705136	0.00134760754300184	0.134222465018297	1.33378835122603e-05	22.2068900436009	0.439583340282202	-5400.74132815719	-147.838757443416	-5213.39067205414
328	1.45113705136	0.0014893891324884	0.134222465018297	1.33378835122603e-05	24.5432736474812	0.439583340282202	-4086.41797138547	-147.838757443416	-3899.06731528242
329	1.45113705136	0.00164608754195101	0.134222465018297	1.33378835122603e-05	27.125467823385	0.439583340282202	-3009.80912808212	-147.838757443416	-2822.45847197907
330	1.45113705136	0.00181927216780429	0.134222465018297	1.33378835122603e-05	29.9793342650933	0.439583340282202	-2242.07853728282	-147.838757443416	-2054.72788117977
331	1.45113705136	0.00201067752242659	0.134222465018297	1.33378835122603e-05	33.1334555713495	0.439583340282202	-1642.16768947308	-147.838757443416	-1454.81703337003
332	1.45113705136	0.002222220605986	0.134222465018297	1.33378835122603e-05	36.6194215118664	0.439583340282202	-1172.96984962939	-147.838757443416	-985.619193526334
333	1.45113705136	0.00245602010595366	0.134222465018297	1.33378835122603e-05	40.4721454113375	0.439583340282202	-815.91717201256	-147.838757443416	-628.566515909508
334	1.45113705136	0.00271441761659491	0.134222465018297	1.33378835122603e-05	44.7302138201625	0.439583340282202	-554.366795034322	-147.838757443416	-367.016138931271
335	1.45113705136	0.00300000109096005	0.134222465018297	1.33378835122603e-05	49.4362729739791	0.439583340282202	-373.491972084623	-147.838757443416	-186.141315981571
336	1.45113705136	0.00331563076025549	0.134222465018297	1.33378835122603e-05	54.6374559125436	0.439583340282202	-260.16948499094	-147.838757443416	-72.8188288878882
337	1.45113705136	0.00366446778018815	0.134222465018297	1.33378835122603e-05	60.385854535726	0.439583340282202	-206.739790429943	-147.838757443416	-19.3891343268915
338	1.45113705136	0.00405000589118746	0.134222465018297	1.33378835122603e-05	66.7390413244464	0.439583340282202	-187.733462927921	-147.838757443416	-0.382806824869476
339	1.45113705136	0.00447610640959462	0.134222465018297	1.33378835122603e-05	73.7606459517931	0.439583340282202	-195.496883925283	-147.838757443416	-8.14622782223159
340	1.45113705136	0.00494703690026969	0.134222465018297	1.33378835122603e-05	81.5209925593114	0.439583340282202	-224.080329459393	-147.838757443416	-36.7296733563417
341	1.45113705136	0.00546751391793797	0.134222465018297	1.33378835122603e-05	90.0978040810357	0.439583340282202	-268.488785102556	-147.838757443416	-81.1381289995043
342	1.45113705136	0.00604275024534702	0.134222465018297	1.33378835122603e-05	99.576980669349	0.439583340282202	-324.562801703636	-147.838757443416	-137.212145600584
343	1.45113705136	0.00667850710134319	0.134222465018297	1.33378835122603e-05	110.053460018911	0.439583340282202	-388.869019241945	-147.838757443416	-201.518363138894
344	1.45113705136	0.00738115184175216	0.134222465018297	1.33378835122603e-05	121.632168205138	0.439583340282202	-458.600590629096	-147.838757443416	-271.249934526044
345	1.45113705136	0.00815772173096048	0.134222465018297	1.33378835122603e-05	134.42907056026	0.439583340282202	-531.487467323255	-147.838757443416	-344.136811220204
346	1.45113705136	0.00901599442289585	0.134222465018297	1.33378835122603e-05	148.572333111891	0.439583340282202	-605.716290698678	-147.838757443416	-418.365634595626
347	1.45113705136	0.00996456585730073	0.134222465018297	1.33378835122603e-05	164.203606216379	0.439583340282202	-679.859464940673	-147.838757443416	-492.508808837621
348	1.45113705136	0.0110129363514615	0.134222465018297	1.33378835122603e-05	181.479443243028	0.439583340282202	-752.812864297419	-147.838757443416	-565.462208194367
349	1.45113705136	0.0121716057496353	0.134222465018297	1.33378835122603e-05	200.572868517879	0.439583340282202	-823.741545055294	-147.838757443416	-636.390888952243
350	1.45113705136	0.0134521785831347	0.134222465018297	1.33378835122603e-05	221.675110230624	0.439583340282202	-892.032784491603	-147.838757443416	-704.682128388551
351	1.45113705136	0.0148674802942882	0.134222465018297	1.33378835122603e-05	244.997515660395	0.439583340282202	-957.255749738659	-147.838757443416	-769.905093635607
352	1.45113705136	0.0164316856883072	0.134222465018297	1.33378835122603e-05	270.773667902176	0.439583340282202	-1019.12710307265	-147.838757443416	-831.776446969598
353	1.45113705136	0.0181604608995546	0.134222465018297	1.33378835122603e-05	299.261725293691	0.439583340282202	-1077.48187134915	-147.838757443416	-890.131215246103
354	1.45113705136	0.0200711202940634	0.134222465018297	1.33378835122603e-05	330.74700697304	0.439583340282202	-1132.24894152075	-147.838757443416	-944.898285417701
355	1.45113705136	0.0221827998797455	0.134222465018297	1.33378835122603e-05	365.544850462474	0.439583340282202	-1183.43058695382	-147.838757443416	-996.07993085077
356	1.45113705136	0.0245166489610638	0.134222465018297	1.33378835122603e-05	404.003769898134	0.439583340282202	-1231.08547768771	-147.838757443416	-1043.73482158466
357	1.45113705136	0.0270960419576633	0.134222465018297	1.33378835122603e-05	446.508946536671	0.439583340282202	-1275.31467862573	-147.838757443416	-1087.96402252268
358	1.45113705136	0.0299468125084086	0.134222465018297	1.33378835122603e-05	493.486086497552	0.439583340282202	-1316.25019108533	-147.838757443416	-1128.89953498228
359	1.45113705136	0.0330975122054733	0.134222465018297	1.33378835122603e-05	545.405684377858	0.439583340282202	-1354.0456436518	-147.838757443416	-1166.69498754875
360	1.45113705136	0.0365796965498038	0.134222465018297	1.33378835122603e-05	602.787735441363	0.439583340282202	-1388.86878646532	-147.838757443416	-1201.51813036227
361	1.45113705136	0.0404282409919152	0.134222465018297	1.33378835122603e-05	666.206943576325	0.439583340282202	-1420.895488657	-147.838757443416	-1233.54483255395
362	1.45113705136	0.0446816902232923	0.134222465018297	1.33378835122603e-05	736.298477181745	0.439583340282202	-1450.30498087819	-147.838757443416	-1262.95432477514
363	1.45113705136	0.0493826442166878	0.134222465018297	1.33378835122603e-05	813.764330629565	0.439583340282202	-1477.27612368081	-147.838757443416	-1289.92546757776
364	1.45113705136	0.0545781848816613	0.134222465018297	1.33378835122603e-05	899.380355015358	0.439583340282202	-1501.98451765475	-147.838757443416	-1314.6338615517
365	1.45113705136	0.060320347608486	0.134222465018297	1.33378835122603e-05	994.004028613248	0.439583340282202	-1524.60030287842	-147.838757443416	-1337.24964677537
366	1.45113705136	0.0666666424231189	0.134222465018297	1.33378835122603e-05	1098.58304485925	0.439583340282202	-1545.28652300494	-147.838757443416	-1357.93586690188
367	1.45113705136	0.0736806299728077	0.134222465018297	1.33378835122603e-05	1214.16480387506	0.439583340282202	-1564.19795326452	-147.838757443416	-1376.84729716147
368	1.45113705136	0.0814325581110589	0.134222465018297	1.33378835122603e-05	1341.90690259364	0.439583340282202	-1581.48031199258	-147.838757443416	-1394.12965588953
369	1.45113705136	0.0900000654576146	0.134222465018297	1.33378835122603e-05	1483.08872854936	0.439583340282202	-1597.26979138236	-147.838757443416	-1409.91913527931
370	1.45113705136	0.0994689589798715	0.134222465018297	1.33378835122603e-05	1639.12427344912	0.439583340282202	-1611.69285579311	-147.838757443416	-1424.34219969006
371	1.45113705136	0.109934073383524	0.134222465018297	1.33378835122603e-05	1811.57629485733	0.439583340282202	-1624.86626475735	-147.838757443416	-1437.5156086543
372	1.45113705136	0.12150022091957	0.134222465018297	1.33378835122603e-05	2002.17196782967	0.439583340282202	-1636.89728372585	-147.838757443416	-1449.5466276228
373	1.45113705136	0.134283241120371	0.134222465018297	1.33378835122603e-05	2212.82018325297	0.439583340282202	-1647.88404885615	-147.838757443416	-1460.5333927531
374	1.45113705136	0.148411160978287	0.134222465018297	1.33378835122603e-05	2445.6306661408	0.439583340282202	-1657.91605367721	-147.838757443416	-1470.56539757416
375	1.45113705136	0.164025477186531	0.134222465018297	1.33378835122603e-05	2702.93510536211	0.439583340282202	-1667.07472621789	-147.838757443416	-1479.72407011484
376	1.45113705136	0.181282573284401	0.134222465018297	1.33378835122603e-05	2987.31050642554	0.439583340282202	-1675.43406572693	-147.838757443416	-1488.08340962388
377	1.45113705136	0.20035528590014	0.134222465018297	1.33378835122603e-05	3301.6050012066	0.439583340282202	-1683.06130934315	-147.838757443416	-1495.71065324009
378	1.45113705136	0.221434635777982	0.134222465018297	1.33378835122603e-05	3648.96637311248	0.439583340282202	-1690.01760129083	-147.838757443416	-1502.66694518778
379	1.45113705136	0.244731740926299	0.134222465018297	1.33378835122603e-05	4032.87358337524	0.439583340282202	-1696.35864060896	-147.838757443416	-1509.00798450591
380	1.45113705136	0.270479931047772	0.134222465018297	1.33378835122603e-05	4457.17161422152	0.439583340282202	-1702.13528793689	-147.838757443416	-1514.78463183384
381	1.45113705136	0.298937084428454	0.134222465018297	1.33378835122603e-05	4926.10997788711	0.439583340282202	-1707.39411717589	-147.838757443416	-1520.04346107284
382	1.45113705136	0.330388210690579	0.134222465018297	1.33378835122603e-05	5444.38527715906	0.439583340282202	-1712.17790330824	-147.838757443416	-1524.82724720519
383	1.45113705136	0.365148305276415	0.134222465018297	1.33378835122603e-05	6017.18824370624	0.439583340282202	-1716.52604313981	-147.838757443416	-1529.17538703675
384	1.45113705136	0.403565504251934	0.134222465018297	1.33378835122603e-05	6650.25572530562	0.439583340282202	-1720.47491024068	-147.838757443416	-1533.12425413763
385	1.45113705136	0.446024571026914	0.134222465018297	1.33378835122603e-05	7349.92814263685	0.439583340282202	-1724.0581491249	-147.838757443416	-1536.70749302185
386	1.45113705136	0.492950749912341	0.134222465018297	1.33378835122603e-05	8123.2129910978	0.439583340282202	-1727.30691624072	-147.838757443416	-1539.95626013767
387	1.45113705136	0.544814025110013	0.134222465018297	1.33378835122603e-05	8977.85502363659	0.439583340282202	-1730.25007661816	-147.838757443416	-1542.89942051511
388	1.45113705136	0.602133827789805	0.134222465018297	1.33378835122603e-05	9922.4138175089	0.439583340282202	-1732.9143655182	-147.838757443416	-1545.56370941515
389	1.45113705136	0.665484238397848	0.134222465018297	1.33378835122603e-05	10966.3495018225	0.439583340282202	-1735.32452378131	-147.838757443416	-1547.97386767826
390	1.45113705136	0.735499736298759	0.134222465018297	1.33378835122603e-05	12120.1175044637	0.439583340282202	-1737.50341458787	-147.838757443416	-1550.15275848482
391	1.45113705136	0.81288155433689	0.134222465018297	1.33378835122603e-05	13395.2732673343	0.439583340282202	-1739.47212798981	-147.838757443416	-1552.12147188676
392	1.45113705136	0.898404701960017	0.134222465018297	1.33378835122603e-05	14804.5879786626	0.439583340282202	-1741.25007797231	-147.838757443416	-1553.89942186925
393	1.45113705136	0.992925727244834	0.134222465018297	1.33378835122603e-05	16362.1764814938	0.439583340282202	-1742.85509550181	-147.838757443416	-1555.50443939876
394	1.45113705136	1.09739129556399	0.134222465018297	1.33378835122603e-05	18083.6386394142	0.439583340282202	-1744.3035196109	-147.838757443416	-1556.95286350785
395	1.45113705136	1.21284767081341	0.134222465018297	1.33378835122603e-05	19986.2155753413	0.439583340282202	-1745.61028773163	-147.838757443416	-1558.25963162858
396	1.45113705136	1.34045119415816	0.134222465018297	1.33378835122603e-05	22088.9623481745	0.439583340282202	-1746.78902543604	-147.838757443416	-1559.43836933299
397	1.45113705136	1.48147986524555	0.134222465018297	1.33378835122603e-05	24412.9387967307	0.439583340282202	-1747.85213557148	-147.838757443416	-1560.50147946842
398	1.45113705136	1.63734614187603	0.134222465018297	1.33378835122603e-05	26981.420462341	0.439583340282202	-1748.81088605552	-147.838757443416	-1561.46022995247
399	1.45113705136	1.80961108632547	0.134222465018297	1.33378835122603e-05	29820.1317025843	0.439583340282202	-1749.67549581727	-147.838757443416	-1562.32483971422
400	1.45113705136	2	0.134222465018297	1.33378835122603e-05	32957.5033308796	0.439583340282202	-1750.45521803712	-147.838757443416	-1563.10456193407
401	1.45113705136	1e-04	0.134221120991719	1.46819100903163e-05	1.64787516654398	0.483879100705274	-515974.961109284	-147.838757443416	-515787.610453181
402	1.45113705136	0.000110520985150523	0.134221120991719	1.46819100903163e-05	1.82124786811524	0.483879100705274	-466555.306552499	-147.838757443416	-466367.955896396
403	1.45113705136	0.000122148881586422	0.134221120991719	1.46819100903163e-05	2.01286108587386	0.483879100705274	-419878.824057457	-147.838757443416	-419691.473401353
404	1.45113705136	0.00013500014727966	0.134221120991719	1.46819100903163e-05	2.22463390181931	0.483879100705274	-376202.451974003	-147.838757443416	-376015.1013179
405	1.45113705136	0.000149203492728137	0.134221120991719	1.46819100903163e-05	2.45868730428323	0.483879100705274	-335494.741242769	-147.838757443416	-335307.390586666
406	1.45113705136	0.000164901170042127	0.134221120991719	1.46819100903163e-05	2.71736543046467	0.483879100705274	-297722.501076723	-147.838757443416	-297535.15042062
407	1.45113705136	0.000182250397655298	0.134221120991719	1.46819100903163e-05	3.00325904388932	0.483879100705274	-262917.783719803	-147.838757443416	-262730.4330637
408	1.45113705136	0.000201424934929382	0.134221120991719	1.46819100903163e-05	3.31923148192866	0.483879100705274	-231127.357372866	-147.838757443416	-230940.006716763
409	1.45113705136	0.000222616822422753	0.134221120991719	1.46819100903163e-05	3.66844733325387	0.483879100705274	-202217.436880255	-147.838757443416	-202030.086224152
410	1.45113705136	0.000246038305252418	0.134221120991719	1.46819100903163e-05	4.05440413244028	0.483879100705274	-175895.219638222	-147.838757443416	-175707.868982119
411	1.45113705136	0.000271923958812624	0.134221120991719	1.46819100903163e-05	4.48096738915652	0.483879100705274	-152455.469966252	-147.838757443416	-152268.119310149
412	1.45113705136	0.000300533038140016	0.134221120991719	1.46819100903163e-05	4.95240930276947	0.483879100705274	-131324.22250548	-147.838757443416	-131136.871849377
413	1.45113705136	0.000332152074455144	0.134221120991719	1.46819100903163e-05	5.47345155010699	0.483879100705274	-112493.796177925	-147.838757443416	-112306.445521822
414	1.45113705136	0.000367097744885724	0.134221120991719	1.46819100903163e-05	6.04931257491483	0.483879100705274	-95891.0482227895	-147.838757443416	-95703.6975666864
415	1.45113705136	0.000405720044113057	0.134221120991719	1.46819100903163e-05	6.68575985263036	0.483879100705274	-81366.7669951614	-147.838757443416	-81179.4163390583
416	1.45113705136	0.000448405789706889	0.134221120991719	1.46819100903163e-05	7.38916765392525	0.483879100705274	-68728.1624717443	-147.838757443416	-68540.8118156412
417	1.45113705136	0.000495582496256038	0.134221120991719	1.46819100903163e-05	8.166580885542	0.483879100705274	-57738.8036057884	-147.838757443416	-57551.4529496854
418	1.45113705136	0.000547722657095728	0.134221120991719	1.46819100903163e-05	9.02578564781535	0.483879100705274	-48154.7548583905	-147.838757443416	-47967.4042022875
419	1.45113705136	0.000605348476514821	0.134221120991719	1.46819100903163e-05	9.97538721554007	0.483879100705274	-39839.1084383568	-147.838757443416	-39651.7577822537
420	1.45113705136	0.000669037099837865	0.134221120991719	1.46819100903163e-05	11.0248962231942	0.483879100705274	-32963.4310839906	-147.838757443416	-32776.0804278876
421	1.45113705136	0.000739426393763299	0.134221120991719	1.46819100903163e-05	12.1848239176971	0.483879100705274	-26855.8418631004	-147.838757443416	-26668.4912069973
422	1.45113705136	0.000817221334850185	0.134221120991719	1.46819100903163e-05	13.4667874326954	0.483879100705274	-21972.744956609	-147.838757443416	-21785.394300506
423	1.45113705136	0.000903201070136682	0.134221120991719	1.46819100903163e-05	14.8836261387419	0.483879100705274	-17632.8281803515	-147.838757443416	-17445.4775242485
424	1.45113705136	0.000998226720605131	0.134221120991719	1.46819100903163e-05	16.4495302346583	0.483879100705274	-14203.9333073317	-147.838757443416	-14016.5826512286
425	1.45113705136	0.00110325000564855	0.134221120991719	1.46819100903163e-05	18.1801828679776	0.483879100705274	-11289.7278462171	-147.838757443416	-11102.377190114
426	1.45113705136	0.00121932277491598	0.134221120991719	1.46819100903163e-05	20.0929172078555	0.483879100705274	-8780.28897428996	-147.838757443416	-8592.93831818691
427	1.45113705136	0.00134760754300184	0.134221120991719	1.46819100903163e-05	22.2068900436009	0.483879100705274	-6909.11409876711	-147.838757443416	-6721.76344266406
428	1.45113705136	0.0014893891324884	0.134221120991719	1.46819100903163e-05	24.5432736474812	0.483879100705274	-5341.26595875877	-147.838757443416	-5153.91530265572
429	1.45113705136	0.00164608754195101	0.134221120991719	1.46819100903163e-05	27.125467823385	0.483879100705274	-4037.24514005915	-147.838757443416	-3849.8944839561
430	1.45113705136	0.00181927216780429	0.134221120991719	1.46819100903163e-05	29.9793342650933	0.483879100705274	-2969.88861549273	-147.838757443416	-2782.53795938968
431	1.45113705136	0.00201067752242659	0.134221120991719	1.46819100903163e-05	33.1334555713495	0.483879100705274	-2214.1212817186	-147.838757443416	-2026.77062561555
432	1.45113705136	0.002222220605986	0.134221120991719	1.46819100903163e-05	36.6194215118664	0.483879100705274	-1620.0152419231	-147.838757443416	-1432.66458582005
433	1.45113705136	0.00245602010595366	0.134221120991719	1.46819100903163e-05	40.4721454113375	0.483879100705274	-1155.82944791747	-147.838757443416	-968.478791814414
434	1.45113705136	0.00271441761659491	0.134221120991719	1.46819100903163e-05	44.7302138201625	0.483879100705274	-803.075034574897	-147.838757443416	-615.724378471845
435	1.45113705136	0.00300000109096005	0.134221120991719	1.46819100903163e-05	49.4362729739791	0.483879100705274	-545.183820400736	-147.838757443416	-357.833164297685
436	1.45113705136	0.00331563076025549	0.134221120991719	1.46819100903163e-05	54.6374559125436	0.483879100705274	-367.399409061647	-147.838757443416	-180.048752958595
437	1.45113705136	0.00366446778018815	0.134221120991719	1.46819100903163e-05	60.385854535726	0.483879100705274	-256.656657750136	-147.838757443416	-69.3060016470845
438	1.45113705136	0.00405000589118746	0.134221120991719	1.46819100903163e-05	66.7390413244464	0.483879100705274	-205.276838860067	-147.838757443416	-17.9261827570153
439	1.45113705136	0.00447610640959462	0.134221120991719	1.46819100903163e-05	73.7606459517931	0.483879100705274	-187.563102836139	-147.838757443416	-0.212446733086836
440	1.45113705136	0.00494703690026969	0.134221120991719	1.46819100903163e-05	81.5209925593114	0.483879100705274	-196.353939247841	-147.838757443416	-9.00328314478975
441	1.45113705136	0.00546751391793797	0.134221120991719	1.46819100903163e-05	90.0978040810357	0.483879100705274	-225.740662847064	-147.838757443416	-38.3900067440118
442	1.45113705136	0.00604275024534702	0.134221120991719	1.46819100903163e-05	99.576980669349	0.483879100705274	-270.764341630216	-147.838757443416	-83.4136855271645
443	1.45113705136	0.00667850710134319	0.134221120991719	1.46819100903163e-05	110.053460018911	0.483879100705274	-327.297028980218	-147.838757443416	-139.946372877166
444	1.45113705136	0.00738115184175216	0.134221120991719	1.46819100903163e-05	121.632168205138	0.483879100705274	-391.932679409219	-147.838757443416	-204.582023306168
445	1.45113705136	0.00815772173096048	0.134221120991719	1.46819100903163e-05	134.42907056026	0.483879100705274	-461.887967964693	-147.838757443416	-274.537311861641
446	1.45113705136	0.00901599442289585	0.134221120991719	1.46819100903163e-05	148.572333111891	0.483879100705274	-534.912965340889	-147.838757443416	-347.562309237837
447	1.45113705136	0.00996456585730073	0.134221120991719	1.46819100903163e-05	164.203606216379	0.483879100705274	-609.211405043607	-147.838757443416	-421.860748940555
448	1.45113705136	0.0110129363514615	0.134221120991719	1.46819100903163e-05	181.479443243028	0.483879100705274	-683.370112489443	-147.838757443416	-496.019456386392
449	1.45113705136	0.0121716057496353	0.134221120991719	1.46819100903163e-05	200.572868517879	0.483879100705274	-756.297044903913	-147.838757443416	-568.946388800861
450	1.45113705136	0.0134521785831347	0.134221120991719	1.46819100903163e-05	221.675110230624	0.483879100705274	-827.167309713841	-147.838757443416	-639.816653610789
451	1.45113705136	0.0148674802942882	0.134221120991719	1.46819100903163e-05	244.997515660395	0.483879100705274	-895.376482423919	-147.838757443416	-708.025826320867
452	1.45113705136	0.0164316856883072	0.134221120991719	1.46819100903163e-05	270.773667902176	0.483879100705274	-960.500526567281	-147.838757443416	-773.149870464229
453	1.45113705136	0.0181604608995546	0.134221120991719	1.46819100903163e-05	299.261725293691	0.483879100705274	-1022.26162278815	-147.838757443416	-834.9109666851
454	1.45113705136	0.0200711202940634	0.134221120991719	1.46819100903163e-05	330.74700697304	0.483879100705274	-1080.49923586036	-147.838757443416	-893.148579757311
455	1.45113705136	0.0221827998797455	0.134221120991719	1.46819100903163e-05	365.544850462474	0.483879100705274	-1135.14578311326	-147.838757443416	-947.795127010206
456	1.45113705136	0.0245166489610638	0.134221120991719	1.46819100903163e-05	404.003769898134	0.483879100705274	-1186.20631081931	-147.838757443416	-998.855654716259
457	1.45113705136	0.0270960419576633	0.134221120991719	1.46819100903163e-05	446.508946536671	0.483879100705274	-1233.74163359549	-147.838757443416	-1046.39097749244
458	1.45113705136	0.0299468125084086	0.134221120991719	1.46819100903163e-05	493.486086497552	0.483879100705274	-1277.85444291733	-147.838757443416	-1090.50378681428
459	1.45113705136	0.0330975122054733	0.134221120991719	1.46819100903163e-05	545.405684377858	0.483879100705274	-1318.67794213357	-147.838757443416	-1131.32728603052
460	1.45113705136	0.0365796965498038	0.134221120991719	1.46819100903163e-05	602.787735441363	0.483879100705274	-1356.36661588826	-147.838757443416	-1169.0159597852
461	1.45113705136	0.0404282409919152	0.134221120991719	1.46819100903163e-05	666.206943576325	0.483879100705274	-1391.08879000734	-147.838757443416	-1203.73813390429
462	1.45113705136	0.0446816902232923	0.134221120991719	1.46819100903163e-05	736.298477181745	0.483879100705274	-1423.02068325755	-147.838757443416	-1235.6700271545
463	1.45113705136	0.0493826442166878	0.134221120991719	1.46819100903163e-05	813.764330629565	0.483879100705274	-1452.34169462294	-147.838757443416	-1264.99103851989
464	1.45113705136	0.0545781848816613	0.134221120991719	1.46819100903163e-05	899.380355015358	0.483879100705274	-1479.23070831783	-147.838757443416	-1291.88005221478
465	1.45113705136	0.060320347608486	0.134221120991719	1.46819100903163e-05	994.004028613248	0.483879100705274	-1503.86323391466	-147.838757443416	-1316.51257781161
466	1.45113705136	0.0666666424231189	0.134221120991719	1.46819100903163e-05	1098.58304485925	0.483879100705274	-1526.40923030977	-147.838757443416	-1339.05857420672
467	1.45113705136	0.0736806299728077	0.134221120991719	1.46819100903163e-05	1214.16480387506	0.483879100705274	-1547.03149000014	-147.838757443416	-1359.68083389709
468	1.45113705136	0.0814325581110589	0.134221120991719	1.46819100903163e-05	1341.90690259364	0.483879100705274	-1565.88448399474	-147.838757443416	-1378.53382789169
469	1.45113705136	0.0900000654576146	0.134221120991719	1.46819100903163e-05	1483.08872854936	0.483879100705274	-1583.11358762084	-147.838757443416	-1395.76293151779
470	1.45113705136	0.0994689589798715	0.134221120991719	1.46819100903163e-05	1639.12427344912	0.483879100705274	-1598.85462374304	-147.838757443416	-1411.50396763999
471	1.45113705136	0.109934073383524	0.134221120991719	1.46819100903163e-05	1811.57629485733	0.483879100705274	-1613.23367201281	-147.838757443416	-1425.88301590976
472	1.45113705136	0.12150022091957	0.134221120991719	1.46819100903163e-05	2002.17196782967	0.483879100705274	-1626.36710174533	-147.838757443416	-1439.01644564228
473	1.45113705136	0.134283241120371	0.134221120991719	1.46819100903163e-05	2212.82018325297	0.483879100705274	-1638.36179150292	-147.838757443416	-1451.01113539987
474	1.45113705136	0.148411160978287	0.134221120991719	1.46819100903163e-05	2445.6306661408	0.483879100705274	-1649.31550173456	-147.838757443416	-1461.9648456315
475	1.45113705136	0.164025477186531	0.134221120991719	1.46819100903163e-05	2702.93510536211	0.483879100705274	-1659.3173682373	-147.838757443416	-1471.96671213425
476	1.45113705136	0.181282573284401	0.134221120991719	1.46819100903163e-05	2987.31050642554	0.483879100705274	-1668.44848491327	-147.838757443416	-1481.09782881022
477	1.45113705136	0.20035528590014	0.134221120991719	1.46819100903163e-05	3301.6050012066	0.483879100705274	-1676.78254481097	-147.838757443416	-1489.43188870791
478	1.45113705136	0.221434635777982	0.134221120991719	1.46819100903163e-05	3648.96637311248	0.483879100705274	-1684.38650971791	-147.838757443416	-1497.03585361486
479	1.45113705136	0.244731740926299	0.134221120991719	1.46819100903163e-05	4032.87358337524	0.483879100705274	-1691.32128086546	-147.838757443416	-1503.97062476241
480	1.45113705136	0.270479931047772	0.134221120991719	1.46819100903163e-05	4457.17161422152	0.483879100705274	-1697.64234684396	-147.838757443416	-1510.29169074091
481	1.45113705136	0.298937084428454	0.134221120991719	1.46819100903163e-05	4926.10997788711	0.483879100705274	-1703.40038931911	-147.838757443416	-1516.04973321606
482	1.45113705136	0.330388210690579	0.134221120991719	1.46819100903163e-05	5444.38527715906	0.483879100705274	-1708.64183258812	-147.838757443416	-1521.29117648507
483	1.45113705136	0.365148305276415	0.134221120991719	1.46819100903163e-05	6017.18824370624	0.483879100705274	-1713.40932861093	-147.838757443416	-1526.05867250788
484	1.45113705136	0.403565504251934	0.134221120991719	1.46819100903163e-05	6650.25572530562	0.483879100705274	-1717.74217435543	-147.838757443416	-1530.39151825238
485	1.45113705136	0.446024571026914	0.134221120991719	1.46819100903163e-05	7349.92814263685	0.483879100705274	-1721.67666317069	-147.838757443416	-1534.32600706763
486	1.45113705136	0.492950749912341	0.134221120991719	1.46819100903163e-05	8123.2129910978	0.483879100705274	-1725.24637537519	-147.838757443416	-1537.89571927214
487	1.45113705136	0.544814025110013	0.134221120991719	1.46819100903163e-05	8977.85502363659	0.483879100705274	-1728.48241581529	-147.838757443416	-1541.13175971224
488	1.45113705136	0.602133827789805	0.134221120991719	1.46819100903163e-05	9922.4138175089	0.483879100705274	-1731.4136074587	-147.838757443416	-1544.06295135565
489	1.45113705136	0.665484238397848	0.134221120991719	1.46819100903163e-05	10966.3495018225	0.483879100705274	-1734.06665036065	-147.838757443416	-1546.7159942576
490	1.45113705136	0.735499736298759	0.134221120991719	1.46819100903163e-05	12120.1175044637	0.483879100705274	-1736.46625481884	-147.838757443416	-1549.11559871578
491	1.45113705136	0.81288155433689	0.134221120991719	1.46819100903163e-05	13395.2732673343	0.483879100705274	-1738.63525637833	-147.838757443416	-1551.28460027528
492	1.45113705136	0.898404701960017	0.134221120991719	1.46819100903163e-05	14804.5879786626	0.483879100705274	-1740.59471905592	-147.838757443416	-1553.24406295287
493	1.45113705136	0.992925727244834	0.134221120991719	1.46819100903163e-05	16362.1764814938	0.483879100705274	-1742.36403146945	-147.838757443416	-1555.0133753664
494	1.45113705136	1.09739129556399	0.134221120991719	1.46819100903163e-05	18083.6386394142	0.483879100705274	-1743.96099928749	-147.838757443416	-1556.61034318444
495	1.45113705136	1.21284767081341	0.134221120991719	1.46819100903163e-05	19986.2155753413	0.483879100705274	-1745.40193598834	-147.838757443416	-1558.05127988529
496	1.45113705136	1.34045119415816	0.134221120991719	1.46819100903163e-05	22088.9623481745	0.483879100705274	-1746.70175302471	-147.838757443416	-1559.35109692166
497	1.45113705136	1.48147986524555	0.134221120991719	1.46819100903163e-05	24412.9387967307	0.483879100705274	-1747.87404961226	-147.838757443416	-1560.52339350921
498	1.45113705136	1.63734614187603	0.134221120991719	1.46819100903163e-05	26981.420462341	0.483879100705274	-1748.93120193115	-147.838757443416	-1561.5805458281
499	1.45113705136	1.80961108632547	0.134221120991719	1.46819100903163e-05	29820.1317025843	0.483879100705274	-1749.88445114263	-147.838757443416	-1562.53379503958
500	1.45113705136	2	0.134221120991719	1.46819100903163e-05	32957.5033308796	0.483879100705274	-1750.74398948316	-147.838757443416	-1563.39333338011
501	1.45113705136	1e-04	0.134219641530801	1.61613710077756e-05	1.64787516654398	0.532638438820347	-565841.829263691	-147.838757443416	-565654.478607588
502	1.45113705136	0.000110520985150523	0.134219641530801	1.61613710077756e-05	1.82124786811524	0.532638438820347	-513932.046456217	-147.838757443416	-513744.695800114
503	1.45113705136	0.000122148881586422	0.134219641530801	1.61613710077756e-05	2.01286108587386	0.532638438820347	-464570.092362822	-147.838757443416	-464382.741706719
504	1.45113705136	0.00013500014727966	0.134219641530801	1.61613710077756e-05	2.22463390181931	0.532638438820347	-418054.39014091	-147.838757443416	-417867.039484807
505	1.45113705136	0.000149203492728137	0.134219641530801	1.61613710077756e-05	2.45868730428323	0.532638438820347	-374451.407124137	-147.838757443416	-374264.056468034
506	1.45113705136	0.000164901170042127	0.134219641530801	1.61613710077756e-05	2.71736543046467	0.532638438820347	-333909.557645666	-147.838757443416	-333722.206989562
507	1.45113705136	0.000182250397655298	0.134219641530801	1.61613710077756e-05	3.00325904388932	0.532638438820347	-296224.194068502	-147.838757443416	-296036.843412399
508	1.45113705136	0.000201424934929382	0.134219641530801	1.61613710077756e-05	3.31923148192866	0.532638438820347	-261528.616769298	-147.838757443416	-261341.266113195
509	1.45113705136	0.000222616822422753	0.134219641530801	1.61613710077756e-05	3.66844733325387	0.532638438820347	-229866.085692555	-147.838757443416	-229678.735036452
510	1.45113705136	0.000246038305252418	0.134219641530801	1.61613710077756e-05	4.05440413244028	0.532638438820347	-201096.344470745	-147.838757443416	-200908.993814642
511	1.45113705136	0.000271923958812624	0.134219641530801	1.61613710077756e-05	4.48096738915652	0.532638438820347	-174918.617845033	-147.838757443416	-174731.26718893
512	1.45113705136	0.000300533038140016	0.134219641530801	1.61613710077756e-05	4.95240930276947	0.532638438820347	-151549.177557022	-147.838757443416	-151361.826900919
513	1.45113705136	0.000332152074455144	0.134219641530801	1.61613710077756e-05	5.47345155010699	0.532638438820347	-130494.151928401	-147.838757443416	-130306.801272298
514	1.45113705136	0.000367097744885724	0.134219641530801	1.61613710077756e-05	6.04931257491483	0.532638438820347	-111744.674096473	-147.838757443416	-111557.32344037
515	1.45113705136	0.000405720044113057	0.134219641530801	1.61613710077756e-05	6.68575985263036	0.532638438820347	-95288.7033572054	-147.838757443416	-95101.3527011024
516	1.45113705136	0.000448405789706889	0.134219641530801	1.61613710077756e-05	7.38916765392525	0.532638438820347	-80785.4727961537	-147.838757443416	-80598.1221400507
517	1.45113705136	0.000495582496256038	0.134219641530801	1.61613710077756e-05	8.166580885542	0.532638438820347	-68228.4905189511	-147.838757443416	-68041.139862848
518	1.45113705136	0.000547722657095728	0.134219641530801	1.61613710077756e-05	9.02578564781535	0.532638438820347	-57315.8655319694	-147.838757443416	-57128.5148758664
519	1.45113705136	0.000605348476514821	0.134219641530801	1.61613710077756e-05	9.97538721554007	0.532638438820347	-47801.9066816698	-147.838757443416	-47614.5560255668
520	1.45113705136	0.000669037099837865	0.134219641530801	1.61613710077756e-05	11.0248962231942	0.532638438820347	-39513.0909087039	-147.838757443416	-39325.7402526008
521	1.45113705136	0.000739426393763299	0.134219641530801	1.61613710077756e-05	12.1848239176971	0.532638438820347	-32699.2451428595	-147.838757443416	-32511.8944867565
522	1.45113705136	0.000817221334850185	0.134219641530801	1.61613710077756e-05	13.4667874326954	0.532638438820347	-26644.3880752355	-147.838757443416	-26457.0374191325
523	1.45113705136	0.000903201070136682	0.134219641530801	1.61613710077756e-05	14.8836261387419	0.532638438820347	-21784.1137717844	-147.838757443416	-21596.7631156814
524	1.45113705136	0.000998226720605131	0.134219641530801	1.61613710077756e-05	16.4495302346583	0.532638438820347	-17465.8277941883	-147.838757443416	-17278.4771380853
525	1.45113705136	0.00110325000564855	0.134219641530801	1.61613710077756e-05	18.1801828679776	0.532638438820347	-14075.4824619573	-147.838757443416	-13888.1318058543
526	1.45113705136	0.00121932277491598	0.134219641530801	1.61613710077756e-05	20.0929172078555	0.532638438820347	-11178.4820026633	-147.838757443416	-10991.1313465603
527	1.45113705136	0.00134760754300184	0.134219641530801	1.61613710077756e-05	22.2068900436009	0.532638438820347	-8686.85591457086	-147.838757443416	-8499.50525846781
528	1.45113705136	0.0014893891324884	0.134219641530801	1.61613710077756e-05	24.5432736474812	0.532638438820347	-6838.50023909076	-147.838757443416	-6651.14958298771
529	1.45113705136	0.00164608754195101	0.134219641530801	1.61613710077756e-05	27.125467823385	0.532638438820347	-5282.0727643111	-147.838757443416	-5094.72210820805
530	1.45113705136	0.00181927216780429	0.134219641530801	1.61613710077756e-05	29.9793342650933	0.532638438820347	-3988.3322706616	-147.838757443416	-3800.98161455855
531	1.45113705136	0.00201067752242659	0.134219641530801	1.61613710077756e-05	33.1334555713495	0.532638438820347	-2930.21048558585	-147.838757443416	-2742.8598294828
532	1.45113705136	0.002222220605986	0.134219641530801	1.61613710077756e-05	36.6194215118664	0.532638438820347	-2186.31815169647	-147.838757443416	-1998.96749559342
533	1.45113705136	0.00245602010595366	0.134219641530801	1.61613710077756e-05	40.4721454113375	0.532638438820347	-1597.99908764113	-147.838757443416	-1410.64843153808
534	1.45113705136	0.00271441761659491	0.134219641530801	1.61613710077756e-05	44.7302138201625	0.532638438820347	-1138.8100642325	-147.838757443416	-951.459408129449
535	1.45113705136	0.00300000109096005	0.134219641530801	1.61613710077756e-05	49.4362729739791	0.532638438820347	-790.34097418905	-147.838757443416	-602.990318085998
536	1.45113705136	0.00331563076025549	0.134219641530801	1.61613710077756e-05	54.6374559125436	0.532638438820347	-536.098082749464	-147.838757443416	-348.747426646412
537	1.45113705136	0.00366446778018815	0.134219641530801	1.61613710077756e-05	60.385854535726	0.532638438820347	-361.395127863274	-147.838757443416	-174.044471760222
538	1.45113705136	0.00405000589118746	0.134219641530801	1.61613710077756e-05	66.7390413244464	0.532638438820347	-253.471252025396	-147.838757443416	-66.1205959223444
539	1.45113705136	0.00447610640959462	0.134219641530801	1.61613710077756e-05	73.7606459517931	0.532638438820347	-203.866253834334	-147.838757443416	-16.5155977312825
540	1.45113705136	0.00494703690026969	0.134219641530801	1.61613710077756e-05	81.5209925593114	0.532638438820347	-187.442057175969	-147.838757443416	-0.0914010729175061
541	1.45113705136	0.00546751391793797	0.134219641530801	1.61613710077756e-05	90.0978040810357	0.532638438820347	-197.258452268667	-147.838757443416	-9.90779616561485
542	1.45113705136	0.00604275024534702	0.134219641530801	1.61613710077756e-05	99.576980669349	0.532638438820347	-227.447605508263	-147.838757443416	-40.0969494052115
543	1.45113705136	0.00667850710134319	0.134219641530801	1.61613710077756e-05	110.053460018911	0.532638438820347	-273.086496882839	-147.838757443416	-85.7358407797874
544	1.45113705136	0.00738115184175216	0.134219641530801	1.61613710077756e-05	121.632168205138	0.532638438820347	-330.078528966696	-147.838757443416	-142.727872863645
545	1.45113705136	0.00815772173096048	0.134219641530801	1.61613710077756e-05	134.42907056026	0.532638438820347	-395.044834512169	-147.838757443416	-207.694178409118
546	1.45113705136	0.00901599442289585	0.134219641530801	1.61613710077756e-05	148.572333111891	0.532638438820347	-465.225491002027	-147.838757443416	-277.874834898976
547	1.45113705136	0.00996456585730073	0.134219641530801	1.61613710077756e-05	164.203606216379	0.532638438820347	-538.390584536013	-147.838757443416	-351.039928432961
548	1.45113705136	0.0110129363514615	0.134219641530801	1.61613710077756e-05	181.479443243028	0.532638438820347	-612.760851788858	-147.838757443416	-425.410195685807
549	1.45113705136	0.0121716057496353	0.134219641530801	1.61613710077756e-05	200.572868517879	0.532638438820347	-686.937464201124	-147.838757443416	-499.586808098073
550	1.45113705136	0.0134521785831347	0.134219641530801	1.61613710077756e-05	221.675110230624	0.532638438820347	-759.840399301203	-147.838757443416	-572.489743198152
551	1.45113705136	0.0148674802942882	0.134219641530801	1.61613710077756e-05	244.997515660395	0.532638438820347	-830.654764239094	-147.838757443416	-643.304108136042
552	1.45113705136	0.0164316856883072	0.134219641530801	1.61613710077756e-05	270.773667902176	0.532638438820347	-898.784391334339	-147.838757443416	-711.433735231287
553	1.45113705136	0.0181604608995546	0.134219641530801	1.61613710077756e-05	299.261725293691	0.532638438820347	-963.81200789276	-147.838757443416	-776.461351789709
554	1.45113705136	0.0200711202940634	0.134219641530801	1.61613710077756e-05	330.74700697304	0.532638438820347	-1025.46528791747	-147.838757443416	-838.114631814416
555	1.45113705136	0.0221827998797455	0.134219641530801	1.61613710077756e-05	365.544850462474	0.532638438820347	-1083.58811561821	-147.838757443416	-896.237459515163
556	1.45113705136	0.0245166489610638	0.134219641530801	1.61613710077756e-05	404.003769898134	0.532638438820347	-1138.11642574723	-147.838757443416	-950.765769644175
557	1.45113705136	0.0270960419576633	0.134219641530801	1.61613710077756e-05	446.508946536671	0.532638438820347	-1189.05802910967	-147.838757443416	-1001.70737300662
558	1.45113705136	0.0299468125084086	0.134219641530801	1.61613710077756e-05	493.486086497552	0.532638438820347	-1236.47588031681	-147.838757443416	-1049.12522421376
559	1.45113705136	0.0330975122054733	0.134219641530801	1.61613710077756e-05	545.405684377858	0.532638438820347	-1280.47429584124	-147.838757443416	-1093.12363973819
560	1.45113705136	0.0365796965498038	0.134219641530801	1.61613710077756e-05	602.787735441363	0.532638438820347	-1321.18768181984	-147.838757443416	-1133.83702571678
561	1.45113705136	0.0404282409919152	0.134219641530801	1.61613710077756e-05	666.206943576325	0.532638438820347	-1358.771381478	-147.838757443416	-1171.42072537495
562	1.45113705136	0.0446816902232923	0.134219641530801	1.61613710077756e-05	736.298477181745	0.532638438820347	-1393.39430003142	-147.838757443416	-1206.04364392837
563	1.45113705136	0.0493826442166878	0.134219641530801	1.61613710077756e-05	813.764330629565	0.532638438820347	-1425.23301034106	-147.838757443416	-1237.88235423801
564	1.45113705136	0.0545781848816613	0.134219641530801	1.61613710077756e-05	899.380355015358	0.532638438820347	-1454.46708449995	-147.838757443416	-1267.1164283969
565	1.45113705136	0.060320347608486	0.134219641530801	1.61613710077756e-05	994.004028613248	0.532638438820347	-1481.27543513896	-147.838757443416	-1293.92477903591
566	1.45113705136	0.0666666424231189	0.134219641530801	1.61613710077756e-05	1098.58304485925	0.532638438820347	-1505.8334852421	-147.838757443416	-1318.48282913904
567	1.45113705136	0.0736806299728077	0.134219641530801	1.61613710077756e-05	1214.16480387506	0.532638438820347	-1528.311016377	-147.838757443416	-1340.96036027395
568	1.45113705136	0.0814325581110589	0.134219641530801	1.61613710077756e-05	1341.90690259364	0.532638438820347	-1548.87057305017	-147.838757443416	-1361.51991694712
569	1.45113705136	0.0900000654576146	0.134219641530801	1.61613710077756e-05	1483.08872854936	0.532638438820347	-1567.66632435127	-147.838757443416	-1380.31566824822
570	1.45113705136	0.0994689589798715	0.134219641530801	1.61613710077756e-05	1639.12427344912	0.532638438820347	-1584.84330406069	-147.838757443416	-1397.49264795764
571	1.45113705136	0.109934073383524	0.134219641530801	1.61613710077756e-05	1811.57629485733	0.532638438820347	-1600.53696630598	-147.838757443416	-1413.18631020293
572	1.45113705136	0.12150022091957	0.134219641530801	1.61613710077756e-05	2002.17196782967	0.532638438820347	-1614.87300587969	-147.838757443416	-1427.52234977664
573	1.45113705136	0.134283241120371	0.134219641530801	1.61613710077756e-05	2212.82018325297	0.532638438820347	-1627.96740110783	-147.838757443416	-1440.61674500478
574	1.45113705136	0.148411160978287	0.134219641530801	1.61613710077756e-05	2445.6306661408	0.532638438820347	-1639.92664245737	-147.838757443416	-1452.57598635432
575	1.45113705136	0.164025477186531	0.134219641530801	1.61613710077756e-05	2702.93510536211	0.532638438820347	-1650.84811322263	-147.838757443416	-1463.49745711958
576	1.45113705136	0.181282573284401	0.134219641530801	1.61613710077756e-05	2987.31050642554	0.532638438820347	-1660.82059003587	-147.838757443416	-1473.46993393282
577	1.45113705136	0.20035528590014	0.134219641530801	1.61613710077756e-05	3301.6050012066	0.532638438820347	-1669.92483143386	-147.838757443416	-1482.57417533081
578	1.45113705136	0.221434635777982	0.134219641530801	1.61613710077756e-05	3648.96637311248	0.532638438820347	-1678.23422342353	-147.838757443416	-1490.88356732047
579	1.45113705136	0.244731740926299	0.134219641530801	1.61613710077756e-05	4032.87358337524	0.532638438820347	-1685.81545217987	-147.838757443416	-1498.46479607682
580	1.45113705136	0.270479931047772	0.134219641530801	1.61613710077756e-05	4457.17161422152	0.532638438820347	-1692.729176377	-147.838757443416	-1505.37852027395
581	1.45113705136	0.298937084428454	0.134219641530801	1.61613710077756e-05	4926.10997788711	0.532638438820347	-1699.03067534318	-147.838757443416	-1511.68001924013
582	1.45113705136	0.330388210690579	0.134219641530801	1.61613710077756e-05	5444.38527715906	0.532638438820347	-1704.77045373182	-147.838757443416	-1517.41979762877
583	1.45113705136	0.365148305276415	0.134219641530801	1.61613710077756e-05	6017.18824370624	0.532638438820347	-1709.99478901795	-147.838757443416	-1522.64413291489
584	1.45113705136	0.403565504251934	0.134219641530801	1.61613710077756e-05	6650.25572530562	0.532638438820347	-1714.74621355691	-147.838757443416	-1527.39555745386
585	1.45113705136	0.446024571026914	0.134219641530801	1.61613710077756e-05	7349.92814263685	0.532638438820347	-1719.06392853637	-147.838757443416	-1531.71327243332
586	1.45113705136	0.492950749912341	0.134219641530801	1.61613710077756e-05	8123.2129910978	0.532638438820347	-1722.98415159446	-147.838757443416	-1535.63349549141
587	1.45113705136	0.544814025110013	0.134219641530801	1.61613710077756e-05	8977.85502363659	0.532638438820347	-1726.54040371091	-147.838757443416	-1539.18974760786
588	1.45113705136	0.602133827789805	0.134219641530801	1.61613710077756e-05	9922.4138175089	0.532638438820347	-1729.76374319184	-147.838757443416	-1542.41308708879
589	1.45113705136	0.665484238397848	0.134219641530801	1.61613710077756e-05	10966.3495018225	0.532638438820347	-1732.68295606313	-147.838757443416	-1545.33229996008
590	1.45113705136	0.735499736298759	0.134219641530801	1.61613710077756e-05	12120.1175044637	0.532638438820347	-1735.32471223822	-147.838757443416	-1547.97405613516
591	1.45113705136	0.81288155433689	0.134219641530801	1.61613710077756e-05	13395.2732673343	0.532638438820347	-1737.71369635809	-147.838757443416	-1550.36304025503
592	1.45113705136	0.898404701960017	0.134219641530801	1.61613710077756e-05	14804.5879786626	0.532638438820347	-1739.87272096553	-147.838757443416	-1552.52206486248
593	1.45113705136	0.992925727244834	0.134219641530801	1.61613710077756e-05	16362.1764814938	0.532638438820347	-1741.82282834215	-147.838757443416	-1554.4721722391
594	1.45113705136	1.09739129556399	0.134219641530801	1.61613710077756e-05	18083.6386394142	0.532638438820347	-1743.58338568098	-147.838757443416	-1556.23272957793
595	1.45113705136	1.21284767081341	0.134219641530801	1.61613710077756e-05	19986.2155753413	0.532638438820347	-1745.17217687267	-147.838757443416	-1557.82152076962
596	1.45113705136	1.34045119415816	0.134219641530801	1.61613710077756e-05	22088.9623481745	0.532638438820347	-1746.60549295612	-147.838757443416	-1559.25483685307
597	1.45113705136	1.48147986524555	0.134219641530801	1.61613710077756e-05	24412.9387967307	0.532638438820347	-1747.89822210313	-147.838757443416	-1560.54756600008
598	1.45113705136	1.63734614187603	0.134219641530801	1.61613710077756e-05	26981.420462341	0.532638438820347	-1749.06393946859	-147.838757443416	-1561.71328336553
599	1.45113705136	1.80961108632547	0.134219641530801	1.61613710077756e-05	29820.1317025843	0.532638438820347	-1750.11499651102	-147.838757443416	-1562.76434040797
600	1.45113705136	2	0.134219641530801	1.61613710077756e-05	32957.5033308796	0.532638438820347	-1751.06260919396	-147.838757443416	-1563.71195309091
601	1.45113705136	1e-04	0.13421801298815	1.77899136586624e-05	1.64787516654398	0.586311138661427	-617896.568140015	-147.838757443416	-617709.217483912
602	1.45113705136	0.000110520985150523	0.13421801298815	1.77899136586624e-05	1.82124786811524	0.586311138661427	-563667.199739383	-147.838757443416	-563479.849083279
603	1.45113705136	0.000122148881586422	0.13421801298815	1.77899136586624e-05	2.01286108587386	0.586311138661427	-511876.548334692	-147.838757443416	-511689.197678589
604	1.45113705136	0.00013500014727966	0.13421801298815	1.77899136586624e-05	2.22463390181931	0.586311138661427	-462617.283244241	-147.838757443416	-462429.932588138
605	1.45113705136	0.000149203492728137	0.13421801298815	1.77899136586624e-05	2.45868730428323	0.586311138661427	-416264.084210614	-147.838757443416	-416076.733554511
606	1.45113705136	0.000164901170042127	0.13421801298815	1.77899136586624e-05	2.71736543046467	0.586311138661427	-372719.85987093	-147.838757443416	-372532.509214827
607	1.45113705136	0.000182250397655298	0.13421801298815	1.77899136586624e-05	3.00325904388932	0.586311138661427	-332317.874053192	-147.838757443416	-332130.523397089
608	1.45113705136	0.000201424934929382	0.13421801298815	1.77899136586624e-05	3.31923148192866	0.586311138661427	-294720.00456132	-147.838757443416	-294532.653905217
609	1.45113705136	0.000222616822422753	0.13421801298815	1.77899136586624e-05	3.66844733325387	0.586311138661427	-260160.853805189	-147.838757443416	-259973.503149086
610	1.45113705136	0.000246038305252418	0.13421801298815	1.77899136586624e-05	4.05440413244028	0.586311138661427	-228601.070527385	-147.838757443416	-228413.719871282
611	1.45113705136	0.000271923958812624	0.13421801298815	1.77899136586624e-05	4.48096738915652	0.586311138661427	-199972.759927519	-147.838757443416	-199785.409271416
612	1.45113705136	0.000300533038140016	0.13421801298815	1.77899136586624e-05	4.95240930276947	0.586311138661427	-173940.642984857	-147.838757443416	-173753.292328754
613	1.45113705136	0.000332152074455144	0.13421801298815	1.77899136586624e-05	5.47345155010699	0.586311138661427	-150641.730249351	-147.838757443416	-150454.379593248
614	1.45113705136	0.000367097744885724	0.13421801298815	1.77899136586624e-05	6.04931257491483	0.586311138661427	-129663.198546153	-147.838757443416	-129475.84789005
615	1.45113705136	0.000405720044113057	0.13421801298815	1.77899136586624e-05	6.68575985263036	0.586311138661427	-111053.856205761	-147.838757443416	-110866.505549658
616	1.45113705136	0.000448405789706889	0.13421801298815	1.77899136586624e-05	7.38916765392525	0.586311138661427	-94686.5675191019	-147.838757443416	-94499.2168629988
617	1.45113705136	0.000495582496256038	0.13421801298815	1.77899136586624e-05	8.166580885542	0.586311138661427	-80244.7810049403	-147.838757443416	-80057.4303488372
618	1.45113705136	0.000547722657095728	0.13421801298815	1.77899136586624e-05	9.02578564781535	0.586311138661427	-67729.1559144795	-147.838757443416	-67541.8052583764
619	1.45113705136	0.000605348476514821	0.13421801298815	1.77899136586624e-05	9.97538721554007	0.586311138661427	-56893.4350770017	-147.838757443416	-56706.0844208986
620	1.45113705136	0.000669037099837865	0.13421801298815	1.77899136586624e-05	11.0248962231942	0.586311138661427	-47449.6516246749	-147.838757443416	-47262.3009685718
621	1.45113705136	0.000739426393763299	0.13421801298815	1.77899136586624e-05	12.1848239176971	0.586311138661427	-39187.6623933645	-147.838757443416	-39000.3117372614
622	1.45113705136	0.000817221334850185	0.13421801298815	1.77899136586624e-05	13.4667874326954	0.586311138661427	-32435.6624898792	-147.838757443416	-32248.3118337762
623	1.45113705136	0.000903201070136682	0.13421801298815	1.77899136586624e-05	14.8836261387419	0.586311138661427	-26433.4930543553	-147.838757443416	-26246.1423982523
624	1.45113705136	0.000998226720605131	0.13421801298815	1.77899136586624e-05	16.4495302346583	0.586311138661427	-21596.0287415886	-147.838757443416	-21408.6780854856
625	1.45113705136	0.00110325000564855	0.13421801298815	1.77899136586624e-05	18.1801828679776	0.586311138661427	-17299.3675036471	-147.838757443416	-17112.016847544
626	1.45113705136	0.00121932277491598	0.13421801298815	1.77899136586624e-05	20.0929172078555	0.586311138661427	-13947.4697935518	-147.838757443416	-13760.1191374487
627	1.45113705136	0.00134760754300184	0.13421801298815	1.77899136586624e-05	22.2068900436009	0.586311138661427	-11067.6553241572	-147.838757443416	-10880.3046680541
628	1.45113705136	0.0014893891324884	0.13421801298815	1.77899136586624e-05	24.5432736474812	0.586311138661427	-8603.91402215778	-147.838757443416	-8416.56336605473
629	1.45113705136	0.00164608754195101	0.13421801298815	1.77899136586624e-05	27.125467823385	0.586311138661427	-6768.17596336949	-147.838757443416	-6580.82530726644
630	1.45113705136	0.00181927216780429	0.13421801298815	1.77899136586624e-05	29.9793342650933	0.586311138661427	-5223.14631733834	-147.838757443416	-5035.79566123529
631	1.45113705136	0.00201067752242659	0.13421801298815	1.77899136586624e-05	33.1334555713495	0.586311138661427	-3939.66625691537	-147.838757443416	-3752.31560081232
632	1.45113705136	0.002222220605986	0.13421801298815	1.77899136586624e-05	36.6194215118664	0.586311138661427	-2890.76363053865	-147.838757443416	-2703.4129744356
633	1.45113705136	0.00245602010595366	0.13421801298815	1.77899136586624e-05	40.4721454113375	0.586311138661427	-2158.65948718728	-147.838757443416	-1971.30883108423
634	1.45113705136	0.00271441761659491	0.13421801298815	1.77899136586624e-05	44.7302138201625	0.586311138661427	-1576.11122195818	-147.838757443416	-1388.76056585513
635	1.45113705136	0.00300000109096005	0.13421801298815	1.77899136586624e-05	49.4362729739791	0.586311138661427	-1121.90526721027	-147.838757443416	-934.554611107218
636	1.45113705136	0.00331563076025549	0.13421801298815	1.77899136586624e-05	54.6374559125436	0.586311138661427	-777.710044464213	-147.838757443416	-590.359388361161
637	1.45113705136	0.00366446778018815	0.13421801298815	1.77899136586624e-05	60.385854535726	0.586311138661427	-527.106026657973	-147.838757443416	-339.755370554922
638	1.45113705136	0.00405000589118746	0.13421801298815	1.77899136586624e-05	66.7390413244464	0.586311138661427	-355.476866302313	-147.838757443416	-168.126210199262
639	1.45113705136	0.00447610640959462	0.13421801298815	1.77899136586624e-05	73.7606459517931	0.586311138661427	-250.516641315073	-147.838757443416	-63.165985212021
640	1.45113705136	0.00494703690026969	0.13421801298815	1.77899136586624e-05	81.5209925593114	0.586311138661427	-202.507800139894	-147.838757443416	-15.1571440368425
641	1.45113705136	0.00546751391793797	0.13421801298815	1.77899136586624e-05	90.0978040810357	0.586311138661427	-187.370973014098	-147.838757443416	-0.0203169110463932
642	1.45113705136	0.00604275024534702	0.13421801298815	1.77899136586624e-05	99.576980669349	0.586311138661427	-198.21188912855	-147.838757443416	-10.8612330254982
643	1.45113705136	0.00667850710134319	0.13421801298815	1.77899136586624e-05	110.053460018911	0.586311138661427	-229.203382157604	-147.838757443416	-41.8527260545525
644	1.45113705136	0.00738115184175216	0.13421801298815	1.77899136586624e-05	121.632168205138	0.586311138661427	-275.458176575834	-147.838757443416	-88.1075204727822
645	1.45113705136	0.00815772173096048	0.13421801298815	1.77899136586624e-05	134.42907056026	0.586311138661427	-332.910873848596	-147.838757443416	-145.560217745544
646	1.45113705136	0.00901599442289585	0.13421801298815	1.77899136586624e-05	148.572333111891	0.586311138661427	-398.209651824378	-147.838757443416	-210.858995721326
647	1.45113705136	0.00996456585730073	0.13421801298815	1.77899136586624e-05	164.203606216379	0.586311138661427	-468.61787389993	-147.838757443416	-281.267217796878
648	1.45113705136	0.0110129363514615	0.13421801298815	1.77899136586624e-05	181.479443243028	0.586311138661427	-541.925540918193	-147.838757443416	-354.574884815142
649	1.45113705136	0.0121716057496353	0.13421801298815	1.77899136586624e-05	200.572868517879	0.586311138661427	-616.37030688487	-147.838757443416	-429.019650781818
650	1.45113705136	0.0134521785831347	0.13421801298815	1.77899136586624e-05	221.675110230624	0.586311138661427	-690.567617129767	-147.838757443416	-503.216961026716
651	1.45113705136	0.0148674802942882	0.13421801298815	1.77899136586624e-05	244.997515660395	0.586311138661427	-763.449409754248	-147.838757443416	-576.098753651197
652	1.45113705136	0.0164316856883072	0.13421801298815	1.77899136586624e-05	270.773667902176	0.586311138661427	-834.210743083386	-147.838757443416	-646.860086980334
653	1.45113705136	0.0181604608995546	0.13421801298815	1.77899136586624e-05	299.261725293691	0.586311138661427	-902.263667577237	-147.838757443416	-714.913011474186
654	1.45113705136	0.0200711202940634	0.13421801298815	1.77899136586624e-05	330.74700697304	0.586311138661427	-967.197644302854	-147.838757443416	-779.846988199803
655	1.45113705136	0.0221827998797455	0.13421801298815	1.77899136586624e-05	365.544850462474	0.586311138661427	-1028.74581808929	-147.838757443416	-841.395161986235
656	1.45113705136	0.0245166489610638	0.13421801298815	1.77899136586624e-05	404.003769898134	0.586311138661427	-1086.75647644856	-147.838757443416	-899.405820345506
657	1.45113705136	0.0270960419576633	0.13421801298815	1.77899136586624e-05	446.508946536671	0.586311138661427	-1141.16906078724	-147.838757443416	-953.818404684193
658	1.45113705136	0.0299468125084086	0.13421801298815	1.77899136586624e-05	493.486086497552	0.586311138661427	-1191.99414016935	-147.838757443416	-1004.6434840663
659	1.45113705136	0.0330975122054733	0.13421801298815	1.77899136586624e-05	545.405684377858	0.586311138661427	-1239.29680653795	-147.838757443416	-1051.9461504349
660	1.45113705136	0.0365796965498038	0.13421801298815	1.77899136586624e-05	602.787735441363	0.586311138661427	-1283.1830015796	-147.838757443416	-1095.83234547655
661	1.45113705136	0.0404282409919152	0.13421801298815	1.77899136586624e-05	666.206943576325	0.586311138661427	-1323.78833665192	-147.838757443416	-1136.43768054887
662	1.45113705136	0.0446816902232923	0.13421801298815	1.77899136586624e-05	736.298477181745	0.586311138661427	-1361.2690175777	-147.838757443416	-1173.91836147464
663	1.45113705136	0.0493826442166878	0.13421801298815	1.77899136586624e-05	813.764330629565	0.586311138661427	-1395.79453407438	-147.838757443416	-1208.44387797132
664	1.45113705136	0.0545781848816613	0.13421801298815	1.77899136586624e-05	899.380355015358	0.586311138661427	-1427.54181877413	-147.838757443416	-1240.19116267108
665	1.45113705136	0.060320347608486	0.13421801298815	1.77899136586624e-05	994.004028613248	0.586311138661427	-1456.69062273903	-147.838757443416	-1269.33996663598
666	1.45113705136	0.0666666424231189	0.13421801298815	1.77899136586624e-05	1098.58304485925	0.586311138661427	-1483.41989270278	-147.838757443416	-1296.06923659972
667	1.45113705136	0.0736806299728077	0.13421801298815	1.77899136586624e-05	1214.16480387506	0.586311138661427	-1507.90497024579	-147.838757443416	-1320.55431414273
668	1.45113705136	0.0814325581110589	0.13421801298815	1.77899136586624e-05	1341.90690259364	0.586311138661427	-1530.31546411116	-147.838757443416	-1342.96480800811
669	1.45113705136	0.0900000654576146	0.13421801298815	1.77899136586624e-05	1483.08872854936	0.586311138661427	-1550.81367442565	-147.838757443416	-1363.4630183226
670	1.45113705136	0.0994689589798715	0.13421801298815	1.77899136586624e-05	1639.12427344912	0.586311138661427	-1569.5534709862	-147.838757443416	-1382.20281488315
671	1.45113705136	0.109934073383524	0.13421801298815	1.77899136586624e-05	1811.57629485733	0.586311138661427	-1586.6795476501	-147.838757443416	-1399.32889154705
672	1.45113705136	0.12150022091957	0.13421801298815	1.77899136586624e-05	2002.17196782967	0.586311138661427	-1602.32699045009	-147.838757443416	-1414.97633434704
673	1.45113705136	0.134283241120371	0.13421801298815	1.77899136586624e-05	2212.82018325297	0.586311138661427	-1616.62110912334	-147.838757443416	-1429.27045302029
674	1.45113705136	0.148411160978287	0.13421801298815	1.77899136586624e-05	2445.6306661408	0.586311138661427	-1629.6774900952	-147.838757443416	-1442.32683399215
675	1.45113705136	0.164025477186531	0.13421801298815	1.77899136586624e-05	2702.93510536211	0.586311138661427	-1641.60223431239	-147.838757443416	-1454.25157820934
676	1.45113705136	0.181282573284401	0.13421801298815	1.77899136586624e-05	2987.31050642554	0.586311138661427	-1652.49234625627	-147.838757443416	-1465.14169015322
677	1.45113705136	0.20035528590014	0.13421801298815	1.77899136586624e-05	3301.6050012066	0.586311138661427	-1662.43624169205	-147.838757443416	-1475.085585589
678	1.45113705136	0.221434635777982	0.13421801298815	1.77899136586624e-05	3648.96637311248	0.586311138661427	-1671.51434233983	-147.838757443416	-1484.16368623677
679	1.45113705136	0.244731740926299	0.13421801298815	1.77899136586624e-05	4032.87358337524	0.586311138661427	-1679.79972616606	-147.838757443416	-1492.44907006301
680	1.45113705136	0.270479931047772	0.13421801298815	1.77899136586624e-05	4457.17161422152	0.586311138661427	-1687.35880334204	-147.838757443416	-1500.00814723899
681	1.45113705136	0.298937084428454	0.13421801298815	1.77899136586624e-05	4926.10997788711	0.586311138661427	-1694.25199039251	-147.838757443416	-1506.90133428946
682	1.45113705136	0.330388210690579	0.13421801298815	1.77899136586624e-05	5444.38527715906	0.586311138661427	-1700.53435862553	-147.838757443416	-1513.18370252248
683	1.45113705136	0.365148305276415	0.13421801298815	1.77899136586624e-05	6017.18824370624	0.586311138661427	-1706.2562378241	-147.838757443416	-1518.90558172105
684	1.45113705136	0.403565504251934	0.13421801298815	1.77899136586624e-05	6650.25572530562	0.586311138661427	-1711.46376158751	-147.838757443416	-1524.11310548446
685	1.45113705136	0.446024571026914	0.13421801298815	1.77899136586624e-05	7349.92814263685	0.586311138661427	-1716.19934644154	-147.838757443416	-1528.84869033849
686	1.45113705136	0.492950749912341	0.13421801298815	1.77899136586624e-05	8123.2129910978	0.586311138661427	-1720.50210219604	-147.838757443416	-1533.15144609299
687	1.45113705136	0.544814025110013	0.13421801298815	1.77899136586624e-05	8977.85502363659	0.586311138661427	-1724.4081757415	-147.838757443416	-1537.05751963845
688	1.45113705136	0.602133827789805	0.13421801298815	1.77899136586624e-05	9922.4138175089	0.586311138661427	-1727.95103403227	-147.838757443416	-1540.60037792922
689	1.45113705136	0.665484238397848	0.13421801298815	1.77899136586624e-05	10966.3495018225	0.586311138661427	-1731.16169438622	-147.838757443416	-1543.81103828317
690	1.45113705136	0.735499736298759	0.13421801298815	1.77899136586624e-05	12120.1175044637	0.586311138661427	-1734.06891149742	-147.838757443416	-1546.71825539437
691	1.45113705136	0.81288155433689	0.13421801298815	1.77899136586624e-05	13395.2732673343	0.586311138661427	-1736.69933068648	-147.838757443416	-1549.34867458342
692	1.45113705136	0.898404701960017	0.13421801298815	1.77899136586624e-05	14804.5879786626	0.586311138661427	-1739.07761629025	-147.838757443416	-1551.7269601872
693	1.45113705136	0.992925727244834	0.13421801298815	1.77899136586624e-05	16362.1764814938	0.586311138661427	-1741.22656292852	-147.838757443416	-1553.87590682547
694	1.45113705136	1.09739129556399	0.13421801298815	1.77899136586624e-05	18083.6386394142	0.586311138661427	-1743.16719586146	-147.838757443416	-1555.81653975841
695	1.45113705136	1.21284767081341	0.13421801298815	1.77899136586624e-05	19986.2155753413	0.586311138661427	-1744.91886514385	-147.838757443416	-1557.56820904079
696	1.45113705136	1.34045119415816	0.13421801298815	1.77899136586624e-05	22088.9623481745	0.586311138661427	-1746.49933676061	-147.838757443416	-1559.14868065756
697	1.45113705136	1.48147986524555	0.13421801298815	1.77899136586624e-05	24412.9387967307	0.586311138661427	-1747.9248826867	-147.838757443416	-1560.57422658365
698	1.45113705136	1.63734614187603	0.13421801298815	1.77899136586624e-05	26981.420462341	0.586311138661427	-1749.21037077706	-147.838757443416	-1561.85971467401
699	1.45113705136	1.80961108632547	0.13421801298815	1.77899136586624e-05	29820.1317025843	0.586311138661427	-1750.36935462523	-147.838757443416	-1563.01869852218
700	1.45113705136	2	0.13421801298815	1.77899136586624e-05	32957.5033308796	0.586311138661427	-1751.41416305176	-147.838757443416	-1564.0635069487
701	1.45113705136	1e-04	0.134216220341157	1.95825606522117e-05	1.64787516654398	0.64539230792242	-671836.841665002	-147.838757443416	-671649.491008898
702	1.45113705136	0.000110520985150523	0.134216220341157	1.95825606522117e-05	1.82124786811524	0.64539230792242	-615638.558355721	-147.838757443416	-615451.207699618
703	1.45113705136	0.000122148881586422	0.134216220341157	1.95825606522117e-05	2.01286108587386	0.64539230792242	-561477.234773556	-147.838757443416	-561289.884117453
704	1.45113705136	0.00013500014727966	0.134216220341157	1.95825606522117e-05	2.22463390181931	0.64539230792242	-509808.026869586	-147.838757443416	-509620.676213483
705	1.45113705136	0.000149203492728137	0.134216220341157	1.95825606522117e-05	2.45868730428323	0.64539230792242	-460715.087819444	-147.838757443416	-460527.737163341
706	1.45113705136	0.000164901170042127	0.134216220341157	1.95825606522117e-05	2.71736543046467	0.64539230792242	-414464.972359447	-147.838757443416	-414277.621703344
707	1.45113705136	0.000182250397655298	0.134216220341157	1.95825606522117e-05	3.00325904388932	0.64539230792242	-371056.67889186	-147.838757443416	-370869.328235757
708	1.45113705136	0.000201424934929382	0.134216220341157	1.95825606522117e-05	3.31923148192866	0.64539230792242	-330719.427400018	-147.838757443416	-330532.076743915
709	1.45113705136	0.000222616822422753	0.134216220341157	1.95825606522117e-05	3.66844733325387	0.64539230792242	-293219.468758467	-147.838757443416	-293032.118102364
710	1.45113705136	0.000246038305252418	0.134216220341157	1.95825606522117e-05	4.05440413244028	0.64539230792242	-258859.752493747	-147.838757443416	-258672.401837644
711	1.45113705136	0.000271923958812624	0.134216220341157	1.95825606522117e-05	4.48096738915652	0.64539230792242	-227332.124034145	-147.838757443416	-227144.773378042
712	1.45113705136	0.000300533038140016	0.134216220341157	1.95825606522117e-05	4.95240930276947	0.64539230792242	-198846.533177966	-147.838757443416	-198659.182521863
713	1.45113705136	0.000332152074455144	0.134216220341157	1.95825606522117e-05	5.47345155010699	0.64539230792242	-172961.175559308	-147.838757443416	-172773.824903205
714	1.45113705136	0.000367097744885724	0.134216220341157	1.95825606522117e-05	6.04931257491483	0.64539230792242	-149733.015782545	-147.838757443416	-149545.665126442
715	1.45113705136	0.000405720044113057	0.134216220341157	1.95825606522117e-05	6.68575985263036	0.64539230792242	-128831.259029418	-147.838757443416	-128643.908373315
716	1.45113705136	0.000448405789706889	0.134216220341157	1.95825606522117e-05	7.38916765392525	0.64539230792242	-110372.436501368	-147.838757443416	-110185.085845265
717	1.45113705136	0.000495582496256038	0.134216220341157	1.95825606522117e-05	8.166580885542	0.64539230792242	-94084.5672678465	-147.838757443416	-93897.2166117434
718	1.45113705136	0.000547722657095728	0.134216220341157	1.95825606522117e-05	9.02578564781535	0.64539230792242	-79720.7967119707	-147.838757443416	-79533.4460558677
719	1.45113705136	0.000605348476514821	0.134216220341157	1.95825606522117e-05	9.97538721554007	0.64539230792242	-67230.0970039167	-147.838757443416	-67042.7463478137
720	1.45113705136	0.000669037099837865	0.134216220341157	1.95825606522117e-05	11.0248962231942	0.64539230792242	-56471.4574199438	-147.838757443416	-56284.1067638408
721	1.45113705136	0.000739426393763299	0.134216220341157	1.95825606522117e-05	12.1848239176971	0.64539230792242	-47097.9399963215	-147.838757443416	-46910.5893402185
722	1.45113705136	0.000817221334850185	0.134216220341157	1.95825606522117e-05	13.4667874326954	0.64539230792242	-38876.7006280388	-147.838757443416	-38689.3499719357
723	1.45113705136	0.000903201070136682	0.134216220341157	1.95825606522117e-05	14.8836261387419	0.64539230792242	-32172.6423173805	-147.838757443416	-31985.2916612774
724	1.45113705136	0.000998226720605131	0.134216220341157	1.95825606522117e-05	16.4495302346583	0.64539230792242	-26223.119164561	-147.838757443416	-26035.7685084579
725	1.45113705136	0.00110325000564855	0.134216220341157	1.95825606522117e-05	18.1801828679776	0.64539230792242	-21408.4563110803	-147.838757443416	-21221.1056549773
726	1.45113705136	0.00121932277491598	0.134216220341157	1.95825606522117e-05	20.0929172078555	0.64539230792242	-17133.4181288621	-147.838757443416	-16946.0674727591
727	1.45113705136	0.00134760754300184	0.134216220341157	1.95825606522117e-05	22.2068900436009	0.64539230792242	-13819.8678104508	-147.838757443416	-13632.5171543478
728	1.45113705136	0.0014893891324884	0.134216220341157	1.95825606522117e-05	24.5432736474812	0.64539230792242	-10957.2237232886	-147.838757443416	-10769.8730671855
729	1.45113705136	0.00164608754195101	0.134216220341157	1.95825606522117e-05	27.125467823385	0.64539230792242	-8521.26564215746	-147.838757443416	-8333.91498605441
730	1.45113705136	0.00181927216780429	0.134216220341157	1.95825606522117e-05	29.9793342650933	0.64539230792242	-6698.12200364401	-147.838757443416	-6510.77134754095
731	1.45113705136	0.00201067752242659	0.134216220341157	1.95825606522117e-05	33.1334555713495	0.64539230792242	-5164.46993949899	-147.838757443416	-4977.11928339594
732	1.45113705136	0.002222220605986	0.134216220341157	1.95825606522117e-05	36.6194215118664	0.64539230792242	-3891.23295883706	-147.838757443416	-3703.88230273401
733	1.45113705136	0.00245602010595366	0.134216220341157	1.95825606522117e-05	40.4721454113375	0.64539230792242	-2855.74866752885	-147.838757443416	-2668.3980114258
734	1.45113705136	0.00271441761659491	0.134216220341157	1.95825606522117e-05	44.7302138201625	0.64539230792242	-2131.1348850358	-147.838757443416	-1943.78422893275
735	1.45113705136	0.00300000109096005	0.134216220341157	1.95825606522117e-05	49.4362729739791	0.64539230792242	-1554.3430468216	-147.838757443416	-1366.99239071854
736	1.45113705136	0.00331563076025549	0.134216220341157	1.95825606522117e-05	54.6374559125436	0.64539230792242	-1105.10817382234	-147.838757443416	-917.757517719292
737	1.45113705136	0.00366446778018815	0.134216220341157	1.95825606522117e-05	60.385854535726	0.64539230792242	-765.176980579388	-147.838757443416	-577.826324476337
738	1.45113705136	0.00405000589118746	0.134216220341157	1.95825606522117e-05	66.7390413244464	0.64539230792242	-518.203902455105	-147.838757443416	-330.853246352053
739	1.45113705136	0.00447610640959462	0.134216220341157	1.95825606522117e-05	73.7606459517931	0.64539230792242	-349.642282541958	-147.838757443416	-162.291626438906
740	1.45113705136	0.00494703690026969	0.134216220341157	1.95825606522117e-05	81.5209925593114	0.64539230792242	-247.616476750525	-147.838757443416	-60.2658206474734
741	1.45113705136	0.00546751391793797	0.134216220341157	1.95825606522117e-05	90.0978040810357	0.64539230792242	-201.20132253936	-147.838757443416	-13.8506664363085
742	1.45113705136	0.00604275024534702	0.134216220341157	1.95825606522117e-05	99.576980669349	0.64539230792242	-187.350656103052	-147.838757443416	0
743	1.45113705136	0.00667850710134319	0.134216220341157	1.95825606522117e-05	110.053460018911	0.64539230792242	-199.215947973717	-147.838757443416	-11.8652918706648
744	1.45113705136	0.00738115184175216	0.134216220341157	1.95825606522117e-05	121.632168205138	0.64539230792242	-231.010517670657	-147.838757443416	-43.6598615676048
745	1.45113705136	0.00815772173096048	0.134216220341157	1.95825606522117e-05	134.42907056026	0.64539230792242	-277.88266978896	-147.838757443416	-90.5320136859082
746	1.45113705136	0.00901599442289585	0.134216220341157	1.95825606522117e-05	148.572333111891	0.64539230792242	-335.798057720531	-147.838757443416	-148.447401617479
747	1.45113705136	0.00996456585730073	0.134216220341157	1.95825606522117e-05	164.203606216379	0.64539230792242	-401.431774632598	-147.838757443416	-214.081118529546
748	1.45113705136	0.0110129363514615	0.134216220341157	1.95825606522117e-05	181.479443243028	0.64539230792242	-472.070356767392	-147.838757443416	-284.71970066434
749	1.45113705136	0.0121716057496353	0.134216220341157	1.95825606522117e-05	200.572868517879	0.64539230792242	-545.523622465727	-147.838757443416	-358.172966362676
750	1.45113705136	0.0134521785831347	0.134216220341157	1.95825606522117e-05	221.675110230624	0.64539230792242	-620.046060614346	-147.838757443416	-432.695404511294
751	1.45113705136	0.0148674802942882	0.134216220341157	1.95825606522117e-05	244.997515660395	0.64539230792242	-694.267321599647	-147.838757443416	-506.916665496596
752	1.45113705136	0.0164316856883072	0.134216220341157	1.95825606522117e-05	270.773667902176	0.64539230792242	-767.131247588608	-147.838757443416	-579.780591485556
753	1.45113705136	0.0181604608995546	0.134216220341157	1.95825606522117e-05	299.261725293691	0.64539230792242	-837.842802624451	-147.838757443416	-650.492146521399
754	1.45113705136	0.0200711202940634	0.134216220341157	1.95825606522117e-05	330.74700697304	0.64539230792242	-905.822219610796	-147.838757443416	-718.471563507745
755	1.45113705136	0.0221827998797455	0.134216220341157	1.95825606522117e-05	365.544850462474	0.64539230792242	-970.665666185494	-147.838757443416	-783.315010082442
756	1.45113705136	0.0245166489610638	0.134216220341157	1.95825606522117e-05	404.003769898134	0.64539230792242	-1032.11173816636	-147.838757443416	-844.761082063313
757	1.45113705136	0.0270960419576633	0.134216220341157	1.95825606522117e-05	446.508946536671	0.64539230792242	-1090.01311277191	-147.838757443416	-902.662456668855
758	1.45113705136	0.0299468125084086	0.134216220341157	1.95825606522117e-05	493.486086497552	0.64539230792242	-1144.31272972288	-147.838757443416	-956.962073619827
759	1.45113705136	0.0330975122054733	0.134216220341157	1.95825606522117e-05	545.405684377858	0.64539230792242	-1195.02391229267	-147.838757443416	-1007.67325618962
760	1.45113705136	0.0365796965498038	0.134216220341157	1.95825606522117e-05	602.787735441363	0.64539230792242	-1242.21388920891	-147.838757443416	-1054.86323310586
761	1.45113705136	0.0404282409919152	0.134216220341157	1.95825606522117e-05	666.206943576325	0.64539230792242	-1285.9902295497	-147.838757443416	-1098.63957344665
762	1.45113705136	0.0446816902232923	0.134216220341157	1.95825606522117e-05	736.298477181745	0.64539230792242	-1326.48975412926	-147.838757443416	-1139.13909802621
763	1.45113705136	0.0493826442166878	0.134216220341157	1.95825606522117e-05	813.764330629565	0.64539230792242	-1363.86953705805	-147.838757443416	-1176.518880955
764	1.45113705136	0.0545781848816613	0.134216220341157	1.95825606522117e-05	899.380355015358	0.64539230792242	-1398.29965914547	-147.838757443416	-1210.94900304242
765	1.45113705136	0.060320347608486	0.134216220341157	1.95825606522117e-05	994.004028613248	0.64539230792242	-1429.95741982869	-147.838757443416	-1242.60676372563
766	1.45113705136	0.0666666424231189	0.134216220341157	1.95825606522117e-05	1098.58304485925	0.64539230792242	-1459.0227561738	-147.838757443416	-1271.67210007075
767	1.45113705136	0.0736806299728077	0.134216220341157	1.95825606522117e-05	1214.16480387506	0.64539230792242	-1485.67465570575	-147.838757443416	-1298.3239996027
768	1.45113705136	0.0814325581110589	0.134216220341157	1.95825606522117e-05	1341.90690259364	0.64539230792242	-1510.08838465385	-147.838757443416	-1322.7377285508
769	1.45113705136	0.0900000654576146	0.134216220341157	1.95825606522117e-05	1483.08872854936	0.64539230792242	-1532.43338410417	-147.838757443416	-1345.08272800111
770	1.45113705136	0.0994689589798715	0.134216220341157	1.95825606522117e-05	1639.12427344912	0.64539230792242	-1552.87171389558	-147.838757443416	-1365.52105779253
771	1.45113705136	0.109934073383524	0.134216220341157	1.95825606522117e-05	1811.57629485733	0.64539230792242	-1571.55694751366	-147.838757443416	-1384.20629141061
772	1.45113705136	0.12150022091957	0.134216220341157	1.95825606522117e-05	2002.17196782967	0.64539230792242	-1588.63344069151	-147.838757443416	-1401.28278458846
773	1.45113705136	0.134283241120371	0.134216220341157	1.95825606522117e-05	2212.82018325297	0.64539230792242	-1604.23591207986	-147.838757443416	-1416.88525597681
774	1.45113705136	0.148411160978287	0.134216220341157	1.95825606522117e-05	2445.6306661408	0.64539230792242	-1618.48928606726	-147.838757443416	-1431.1386299642
775	1.45113705136	0.164025477186531	0.134216220341157	1.95825606522117e-05	2702.93510536211	0.64539230792242	-1631.5087561023	-147.838757443416	-1444.15809999924
776	1.45113705136	0.181282573284401	0.134216220341157	1.95825606522117e-05	2987.31050642554	0.64539230792242	-1643.40003197937	-147.838757443416	-1456.04937587632
777	1.45113705136	0.20035528590014	0.134216220341157	1.95825606522117e-05	3301.6050012066	0.64539230792242	-1654.25973742607	-147.838757443416	-1466.90908132301
778	1.45113705136	0.221434635777982	0.134216220341157	1.95825606522117e-05	3648.96637311248	0.64539230792242	-1664.17592539097	-147.838757443416	-1476.82526928792
779	1.45113705136	0.244731740926299	0.134216220341157	1.95825606522117e-05	4032.87358337524	0.64539230792242	-1673.22867907793	-147.838757443416	-1485.87802297488
780	1.45113705136	0.270479931047772	0.134216220341157	1.95825606522117e-05	4457.17161422152	0.64539230792242	-1681.49076720857	-147.838757443416	-1494.14011110552
781	1.45113705136	0.298937084428454	0.134216220341157	1.95825606522117e-05	4926.10997788711	0.64539230792242	-1689.02832346776	-147.838757443416	-1501.67766736471
782	1.45113705136	0.330388210690579	0.134216220341157	1.95825606522117e-05	5444.38527715906	0.64539230792242	-1695.90152258531	-147.838757443416	-1508.55086648226
783	1.45113705136	0.365148305276415	0.134216220341157	1.95825606522117e-05	6017.18824370624	0.64539230792242	-1702.1652291583	-147.838757443416	-1514.81457305525
784	1.45113705136	0.403565504251934	0.134216220341157	1.95825606522117e-05	6650.25572530562	0.64539230792242	-1707.86960038921	-147.838757443416	-1520.51894428616
785	1.45113705136	0.446024571026914	0.134216220341157	1.95825606522117e-05	7349.92814263685	0.64539230792242	-1713.06062924233	-147.838757443416	-1525.70997313928
786	1.45113705136	0.492950749912341	0.134216220341157	1.95825606522117e-05	8123.2129910978	0.64539230792242	-1717.78062050097	-147.838757443416	-1530.42996439792
787	1.45113705136	0.544814025110013	0.134216220341157	1.95825606522117e-05	8977.85502363659	0.64539230792242	-1722.06859743199	-147.838757443416	-1534.71794132894
788	1.45113705136	0.602133827789805	0.134216220341157	1.95825606522117e-05	9922.4138175089	0.64539230792242	-1725.96064160281	-147.838757443416	-1538.60998549976
789	1.45113705136	0.665484238397848	0.134216220341157	1.95825606522117e-05	10966.3495018225	0.64539230792242	-1729.49017178366	-147.838757443416	-1542.13951568061
790	1.45113705136	0.735499736298759	0.134216220341157	1.95825606522117e-05	12120.1175044637	0.64539230792242	-1732.68817038619	-147.838757443416	-1545.33751428314
791	1.45113705136	0.81288155433689	0.134216220341157	1.95825606522117e-05	13395.2732673343	0.64539230792242	-1735.58336693875	-147.838757443416	-1548.2327108357
792	1.45113705136	0.898404701960017	0.134216220341157	1.95825606522117e-05	14804.5879786626	0.64539230792242	-1738.20238823968	-147.838757443416	-1550.85173213662
793	1.45113705136	0.992925727244834	0.134216220341157	1.95825606522117e-05	16362.1764814938	0.64539230792242	-1740.56988421053	-147.838757443416	-1553.21922810748
794	1.45113705136	1.09739129556399	0.134216220341157	1.95825606522117e-05	18083.6386394142	0.64539230792242	-1742.70863709436	-147.838757443416	-1555.35798099131
795	1.45113705136	1.21284767081341	0.134216220341157	1.95825606522117e-05	19986.2155753413	0.64539230792242	-1744.63966029085	-147.838757443416	-1557.2890041878
796	1.45113705136	1.34045119415816	0.134216220341157	1.95825606522117e-05	22088.9623481745	0.64539230792242	-1746.3822914277	-147.838757443416	-1559.03163532465
797	1.45113705136	1.48147986524555	0.134216220341157	1.95825606522117e-05	24412.9387967307	0.64539230792242	-1747.95428278641	-147.838757443416	-1560.60362668335
798	1.45113705136	1.63734614187603	0.134216220341157	1.95825606522117e-05	26981.420462341	0.64539230792242	-1749.37189100269	-147.838757443416	-1562.02123489964
799	1.45113705136	1.80961108632547	0.134216220341157	1.95825606522117e-05	29820.1317025843	0.64539230792242	-1750.64996680355	-147.838757443416	-1563.2993107005
800	1.45113705136	2	0.134216220341157	1.95825606522117e-05	32957.5033308796	0.64539230792242	-1751.80204495764	-147.838757443416	-1564.45138885459
801	1.45113705136	1e-04	0.134214247053419	2.15558483900132e-05	1.64787516654398	0.710426945113795	-727471.626709973	-147.838757443416	-727284.27605387
802	1.45113705136	0.000110520985150523	0.134214247053419	2.15558483900132e-05	1.82124786811524	0.710426945113795	-669546.611717118	-147.838757443416	-669359.261061015
803	1.45113705136	0.000122148881586422	0.134214247053419	2.15558483900132e-05	2.01286108587386	0.710426945113795	-613363.269898088	-147.838757443416	-613175.919241985
804	1.45113705136	0.00013500014727966	0.134214247053419	2.15558483900132e-05	2.22463390181931	0.710426945113795	-559324.391315813	-147.838757443416	-559137.04065971
805	1.45113705136	0.000149203492728137	0.134214247053419	2.15558483900132e-05	2.45868730428323	0.710426945113795	-507726.012721209	-147.838757443416	-507538.662065106
806	1.45113705136	0.000164901170042127	0.134214247053419	2.15558483900132e-05	2.71736543046467	0.710426945113795	-458802.411960022	-147.838757443416	-458615.061303919
807	1.45113705136	0.000182250397655298	0.134214247053419	2.15558483900132e-05	3.00325904388932	0.710426945113795	-412656.721738215	-147.838757443416	-412469.371082112
808	1.45113705136	0.000201424934929382	0.134214247053419	2.15558483900132e-05	3.31923148192866	0.710426945113795	-369386.14414303	-147.838757443416	-369198.793486927
809	1.45113705136	0.000222616822422753	0.134214247053419	2.15558483900132e-05	3.66844733325387	0.710426945113795	-329113.936482286	-147.838757443416	-328926.585826183
810	1.45113705136	0.000246038305252418	0.134214247053419	2.15558483900132e-05	4.05440413244028	0.710426945113795	-291803.702589584	-147.838757443416	-291616.351933481
811	1.45113705136	0.000271923958812624	0.134214247053419	2.15558483900132e-05	4.48096738915652	0.710426945113795	-257554.855357964	-147.838757443416	-257367.504701861
812	1.45113705136	0.000300533038140016	0.134214247053419	2.15558483900132e-05	4.95240930276947	0.710426945113795	-226147.89385232	-147.838757443416	-225960.543196217
813	1.45113705136	0.000332152074455144	0.134214247053419	2.15558483900132e-05	5.47345155010699	0.710426945113795	-197717.502882898	-147.838757443416	-197530.152226795
814	1.45113705136	0.000367097744885724	0.134214247053419	2.15558483900132e-05	6.04931257491483	0.710426945113795	-171980.086432838	-147.838757443416	-171792.735776735
815	1.45113705136	0.000405720044113057	0.134214247053419	2.15558483900132e-05	6.68575985263036	0.710426945113795	-148822.912927193	-147.838757443416	-148635.562271089
816	1.45113705136	0.000448405789706889	0.134214247053419	2.15558483900132e-05	7.38916765392525	0.710426945113795	-127998.221791982	-147.838757443416	-127810.871135879
817	1.45113705136	0.000495582496256038	0.134214247053419	2.15558483900132e-05	8.166580885542	0.710426945113795	-109690.829861454	-147.838757443416	-109503.47920535
818	1.45113705136	0.000547722657095728	0.134214247053419	2.15558483900132e-05	9.02578564781535	0.710426945113795	-93482.622563858	-147.838757443416	-93295.2719077549
819	1.45113705136	0.000605348476514821	0.134214247053419	2.15558483900132e-05	9.97538721554007	0.710426945113795	-79197.0692483831	-147.838757443416	-79009.7185922801
820	1.45113705136	0.000669037099837865	0.134214247053419	2.15558483900132e-05	11.0248962231942	0.710426945113795	-66731.2467243869	-147.838757443416	-66543.8960682838
821	1.45113705136	0.000739426393763299	0.134214247053419	2.15558483900132e-05	12.1848239176971	0.710426945113795	-56049.8728046343	-147.838757443416	-55862.5221485313
822	1.45113705136	0.000817221334850185	0.134214247053419	2.15558483900132e-05	13.4667874326954	0.710426945113795	-46746.7175697807	-147.838757443416	-46559.3669136777
823	1.45113705136	0.000903201070136682	0.134214247053419	2.15558483900132e-05	14.8836261387419	0.710426945113795	-38588.0589352038	-147.838757443416	-38400.7082791007
824	1.45113705136	0.000998226720605131	0.134214247053419	2.15558483900132e-05	16.4495302346583	0.710426945113795	-31910.1401343691	-147.838757443416	-31722.7894782661
825	1.45113705136	0.00110325000564855	0.134214247053419	2.15558483900132e-05	18.1801828679776	0.710426945113795	-26013.2253854069	-147.838757443416	-25825.8747293038
826	1.45113705136	0.00121932277491598	0.134214247053419	2.15558483900132e-05	20.0929172078555	0.710426945113795	-21221.3599463957	-147.838757443416	-21034.0092902926
827	1.45113705136	0.00134760754300184	0.134214247053419	2.15558483900132e-05	22.2068900436009	0.710426945113795	-16969.2840019825	-147.838757443416	-16781.9333458795
828	1.45113705136	0.0014893891324884	0.134214247053419	2.15558483900132e-05	24.5432736474812	0.710426945113795	-13692.6466327449	-147.838757443416	-13505.2959766419
829	1.45113705136	0.00164608754195101	0.134214247053419	2.15558483900132e-05	27.125467823385	0.710426945113795	-10847.1610546685	-147.838757443416	-10659.8103985655
830	1.45113705136	0.00181927216780429	0.134214247053419	2.15558483900132e-05	29.9793342650933	0.710426945113795	-8438.88701940526	-147.838757443416	-8251.53636330221
831	1.45113705136	0.00201067752242659	0.134214247053419	2.15558483900132e-05	33.1334555713495	0.710426945113795	-6628.31748240354	-147.838757443416	-6440.96682630049
832	1.45113705136	0.002222220605986	0.134214247053419	2.15558483900132e-05	36.6194215118664	0.710426945113795	-5106.02558783902	-147.838757443416	-4918.67493173596
833	1.45113705136	0.00245602010595366	0.134214247053419	2.15558483900132e-05	40.4721454113375	0.710426945113795	-3843.01711053855	-147.838757443416	-3655.6664544355
834	1.45113705136	0.00271441761659491	0.134214247053419	2.15558483900132e-05	44.7302138201625	0.710426945113795	-2821.73783001717	-147.838757443416	-2634.38717391412
835	1.45113705136	0.00300000109096005	0.134214247053419	2.15558483900132e-05	49.4362729739791	0.710426945113795	-2103.73313338176	-147.838757443416	-1916.3824772787
836	1.45113705136	0.00331563076025549	0.134214247053419	2.15558483900132e-05	54.6374559125436	0.710426945113795	-1532.68531991739	-147.838757443416	-1345.33466381434
837	1.45113705136	0.00366446778018815	0.134214247053419	2.15558483900132e-05	60.385854535726	0.710426945113795	-1088.41141247266	-147.838757443416	-901.06075636961
838	1.45113705136	0.00405000589118746	0.134214247053419	2.15558483900132e-05	66.7390413244464	0.710426945113795	-752.736175420287	-147.838757443416	-565.385519317235
839	1.45113705136	0.00447610640959462	0.134214247053419	2.15558483900132e-05	73.7606459517931	0.710426945113795	-509.387754464755	-147.838757443416	-322.037098361703
840	1.45113705136	0.00494703690026969	0.134214247053419	2.15558483900132e-05	81.5209925593114	0.710426945113795	-343.888954325987	-147.838757443416	-156.538298222935
841	1.45113705136	0.00546751391793797	0.134214247053419	2.15558483900132e-05	90.0978040810357	0.710426945113795	-244.769572513469	-147.838757443416	-57.4189164104173
842	1.45113705136	0.00604275024534702	0.134214247053419	2.15558483900132e-05	99.576980669349	0.710426945113795	-199.946760079532	-147.838757443416	-12.5961039764807
843	1.45113705136	0.00667850710134319	0.134214247053419	2.15558483900132e-05	110.053460018911	0.710426945113795	-187.382092942367	-147.838757443416	-0.0314368393155746
844	1.45113705136	0.00738115184175216	0.134214247053419	2.15558483900132e-05	121.632168205138	0.710426945113795	-200.272588224267	-147.838757443416	-12.9219321212149
845	1.45113705136	0.00815772173096048	0.134214247053419	2.15558483900132e-05	134.42907056026	0.710426945113795	-232.871873036784	-147.838757443416	-45.5212169337319
846	1.45113705136	0.00901599442289585	0.134214247053419	2.15558483900132e-05	148.572333111891	0.710426945113795	-280.363671158731	-147.838757443416	-93.0130150556797
847	1.45113705136	0.00996456585730073	0.134214247053419	2.15558483900132e-05	164.203606216379	0.710426945113795	-338.744544500427	-147.838757443416	-151.393888397375
848	1.45113705136	0.0110129363514615	0.134214247053419	2.15558483900132e-05	181.479443243028	0.710426945113795	-404.716375474702	-147.838757443416	-217.36571937165
849	1.45113705136	0.0121716057496353	0.134214247053419	2.15558483900132e-05	200.572868517879	0.710426945113795	-475.588763786189	-147.838757443416	-288.238107683137
850	1.45113705136	0.0134521785831347	0.134214247053419	2.15558483900132e-05	221.675110230624	0.710426945113795	-549.191251742071	-147.838757443416	-361.84059563902
851	1.45113705136	0.0148674802942882	0.134214247053419	2.15558483900132e-05	244.997515660395	0.710426945113795	-623.795084358775	-147.838757443416	-436.444428255723
852	1.45113705136	0.0164316856883072	0.134214247053419	2.15558483900132e-05	270.773667902176	0.710426945113795	-698.044051791949	-147.838757443416	-510.693395688897
853	1.45113705136	0.0181604608995546	0.134214247053419	2.15558483900132e-05	299.261725293691	0.710426945113795	-770.893847281055	-147.838757443416	-583.543191178003
854	1.45113705136	0.0200711202940634	0.134214247053419	2.15558483900132e-05	330.74700697304	0.710426945113795	-841.559298472537	-147.838757443416	-654.208642369485
855	1.45113705136	0.0221827998797455	0.134214247053419	2.15558483900132e-05	365.544850462474	0.710426945113795	-909.468788226251	-147.838757443416	-722.1181321232
856	1.45113705136	0.0245166489610638	0.134214247053419	2.15558483900132e-05	404.003769898134	0.710426945113795	-974.225166663819	-147.838757443416	-786.874510560767
857	1.45113705136	0.0270960419576633	0.134214247053419	2.15558483900132e-05	446.508946536671	0.710426945113795	-1035.57246366865	-147.838757443416	-848.221807565598
858	1.45113705136	0.0299468125084086	0.134214247053419	2.15558483900132e-05	493.486086497552	0.710426945113795	-1093.36773534049	-147.838757443416	-906.017079237441
859	1.45113705136	0.0330975122054733	0.134214247053419	2.15558483900132e-05	545.405684377858	0.710426945113795	-1147.55741397524	-147.838757443416	-960.206757872191
860	1.45113705136	0.0365796965498038	0.134214247053419	2.15558483900132e-05	602.787735441363	0.710426945113795	-1198.15757547773	-147.838757443416	-1010.80691937468
861	1.45113705136	0.0404282409919152	0.134214247053419	2.15558483900132e-05	666.206943576325	0.710426945113795	-1245.23758710036	-147.838757443416	-1057.88693099731
862	1.45113705136	0.0446816902232923	0.134214247053419	2.15558483900132e-05	736.298477181745	0.710426945113795	-1288.90664963052	-147.838757443416	-1101.55599352747
863	1.45113705136	0.0493826442166878	0.134214247053419	2.15558483900132e-05	813.764330629565	0.710426945113795	-1329.30279953982	-147.838757443416	-1141.95214343676
864	1.45113705136	0.0545781848816613	0.134214247053419	2.15558483900132e-05	899.380355015358	0.710426945113795	-1366.58398672432	-147.838757443416	-1179.23333062127
865	1.45113705136	0.060320347608486	0.134214247053419	2.15558483900132e-05	994.004028613248	0.710426945113795	-1400.92089131614	-147.838757443416	-1213.57023521309
866	1.45113705136	0.0666666424231189	0.134214247053419	2.15558483900132e-05	1098.58304485925	0.710426945113795	-1432.49118805589	-147.838757443416	-1245.14053195284
867	1.45113705136	0.0736806299728077	0.134214247053419	2.15558483900132e-05	1214.16480387506	0.710426945113795	-1461.47500833275	-147.838757443416	-1274.1243522297
868	1.45113705136	0.0814325581110589	0.134214247053419	2.15558483900132e-05	1341.90690259364	0.710426945113795	-1488.05138826842	-147.838757443416	-1300.70073216537
869	1.45113705136	0.0900000654576146	0.134214247053419	2.15558483900132e-05	1483.08872854936	0.710426945113795	-1512.39552569803	-147.838757443416	-1325.04486959497
870	1.45113705136	0.0994689589798715	0.134214247053419	2.15558483900132e-05	1639.12427344912	0.710426945113795	-1534.67669991782	-147.838757443416	-1347.32604381477
871	1.45113705136	0.109934073383524	0.134214247053419	2.15558483900132e-05	1811.57629485733	0.710426945113795	-1555.05673515558	-147.838757443416	-1367.70607905253
872	1.45113705136	0.12150022091957	0.134214247053419	2.15558483900132e-05	2002.17196782967	0.710426945113795	-1573.68891189952	-147.838757443416	-1386.33825579647
873	1.45113705136	0.134283241120371	0.134214247053419	2.15558483900132e-05	2212.82018325297	0.710426945113795	-1590.71724976611	-147.838757443416	-1403.36659366306
874	1.45113705136	0.148411160978287	0.134214247053419	2.15558483900132e-05	2445.6306661408	0.710426945113795	-1606.27610076778	-147.838757443416	-1418.92544466472
875	1.45113705136	0.164025477186531	0.134214247053419	2.15558483900132e-05	2702.93510536211	0.710426945113795	-1620.49000358157	-147.838757443416	-1433.13934747851
876	1.45113705136	0.181282573284401	0.134214247053419	2.15558483900132e-05	2987.31050642554	0.710426945113795	-1633.47375741025	-147.838757443416	-1446.1231013072
877	1.45113705136	0.20035528590014	0.134214247053419	2.15558483900132e-05	3301.6050012066	0.710426945113795	-1645.33267900656	-147.838757443416	-1457.98202290351
878	1.45113705136	0.221434635777982	0.134214247053419	2.15558483900132e-05	3648.96637311248	0.710426945113795	-1656.16300911183	-147.838757443416	-1468.81235300878
879	1.45113705136	0.244731740926299	0.134214247053419	2.15558483900132e-05	4032.87358337524	0.710426945113795	-1666.05243560835	-147.838757443416	-1478.7017795053
880	1.45113705136	0.270479931047772	0.134214247053419	2.15558483900132e-05	4457.17161422152	0.710426945113795	-1675.0807012181	-147.838757443416	-1487.73004511505
881	1.45113705136	0.298937084428454	0.134214247053419	2.15558483900132e-05	4926.10997788711	0.710426945113795	-1683.32026400621	-147.838757443416	-1495.96960790316
882	1.45113705136	0.330388210690579	0.134214247053419	2.15558483900132e-05	5444.38527715906	0.710426945113795	-1690.83698055812	-147.838757443416	-1503.48632445507
883	1.45113705136	0.365148305276415	0.134214247053419	2.15558483900132e-05	6017.18824370624	0.710426945113795	-1697.69078412885	-147.838757443416	-1510.3401280258
884	1.45113705136	0.403565504251934	0.134214247053419	2.15558483900132e-05	6650.25572530562	0.710426945113795	-1703.93633399892	-147.838757443416	-1516.58567789587
885	1.45113705136	0.446024571026914	0.134214247053419	2.15558483900132e-05	7349.92814263685	0.710426945113795	-1709.62361725682	-147.838757443416	-1522.27296115377
886	1.45113705136	0.492950749912341	0.134214247053419	2.15558483900132e-05	8123.2129910978	0.710426945113795	-1714.79848974908	-147.838757443416	-1527.44783364603
887	1.45113705136	0.544814025110013	0.134214247053419	2.15558483900132e-05	8977.85502363659	0.710426945113795	-1719.50314899959	-147.838757443416	-1532.15249289654
888	1.45113705136	0.602133827789805	0.134214247053419	2.15558483900132e-05	9922.4138175089	0.710426945113795	-1723.77653704165	-147.838757443416	-1536.42588093859
889	1.45113705136	0.665484238397848	0.134214247053419	2.15558483900132e-05	10966.3495018225	0.710426945113795	-1727.65467604919	-147.838757443416	-1540.30401994614
890	1.45113705136	0.735499736298759	0.134214247053419	2.15558483900132e-05	12120.1175044637	0.710426945113795	-1731.17094303056	-147.838757443416	-1543.82028692751
891	1.45113705136	0.81288155433689	0.134214247053419	2.15558483900132e-05	13395.2732673343	0.710426945113795	-1734.35629216675	-147.838757443416	-1547.0056360637
892	1.45113705136	0.898404701960017	0.134214247053419	2.15558483900132e-05	14804.5879786626	0.710426945113795	-1737.23943457403	-147.838757443416	-1549.88877847098
893	1.45113705136	0.992925727244834	0.134214247053419	2.15558483900132e-05	16362.1764814938	0.710426945113795	-1739.84698521357	-147.838757443416	-1552.49632911052
894	1.45113705136	1.09739129556399	0.134214247053419	2.15558483900132e-05	18083.6386394142	0.710426945113795	-1742.20358602924	-147.838757443416	-1554.85292992619
895	1.45113705136	1.21284767081341	0.134214247053419	2.15558483900132e-05	19986.2155753413	0.710426945113795	-1744.3320129849	-147.838757443416	-1556.98135688185
896	1.45113705136	1.34045119415816	0.134214247053419	2.15558483900132e-05	22088.9623481745	0.710426945113795	-1746.25327326934	-147.838757443416	-1558.90261716628
897	1.45113705136	1.48147986524555	0.134214247053419	2.15558483900132e-05	24412.9387967307	0.710426945113795	-1747.98669723031	-147.838757443416	-1560.63604112726
898	1.45113705136	1.63734614187603	0.134214247053419	2.15558483900132e-05	26981.420462341	0.710426945113795	-1749.550028047	-147.838757443416	-1562.19937194395
899	1.45113705136	1.80961108632547	0.134214247053419	2.15558483900132e-05	29820.1317025843	0.710426945113795	-1750.9595110651	-147.838757443416	-1563.60885496205
900	1.45113705136	2	0.134214247053419	2.15558483900132e-05	32957.5033308796	0.710426945113795	-1752.22998340009	-147.838757443416	-1564.87932729704
901	1.45113705136	1e-04	0.134212074922202	2.37279796072407e-05	1.64787516654398	0.782014966940679	-784357.179594627	-147.838757443416	-784169.828938524
902	1.45113705136	0.000110520985150523	0.134212074922202	2.37279796072407e-05	1.82124786811524	0.782014966940679	-725108.856115825	-147.838757443416	-724921.505459722
903	1.45113705136	0.000122148881586422	0.134212074922202	2.37279796072407e-05	2.01286108587386	0.782014966940679	-667238.080887876	-147.838757443416	-667050.730231773
904	1.45113705136	0.00013500014727966	0.134212074922202	2.37279796072407e-05	2.22463390181931	0.782014966940679	-611104.360626915	-147.838757443416	-610917.009970812
905	1.45113705136	0.000149203492728137	0.134212074922202	2.37279796072407e-05	2.45868730428323	0.782014966940679	-557208.288688703	-147.838757443416	-557020.9380326
906	1.45113705136	0.000164901170042127	0.134212074922202	2.37279796072407e-05	2.71736543046467	0.782014966940679	-505649.56200226	-147.838757443416	-505462.211346157
907	1.45113705136	0.000182250397655298	0.134212074922202	2.37279796072407e-05	3.00325904388932	0.782014966940679	-456878.863354268	-147.838757443416	-456691.512698165
908	1.45113705136	0.000201424934929382	0.134212074922202	2.37279796072407e-05	3.31923148192866	0.782014966940679	-410838.976604881	-147.838757443416	-410651.625948778
909	1.45113705136	0.000222616822422753	0.134212074922202	2.37279796072407e-05	3.66844733325387	0.782014966940679	-367707.954647967	-147.838757443416	-367520.603991864
910	1.45113705136	0.000246038305252418	0.134212074922202	2.37279796072407e-05	4.05440413244028	0.782014966940679	-327501.100398191	-147.838757443416	-327313.749742088
911	1.45113705136	0.000271923958812624	0.134212074922202	2.37279796072407e-05	4.48096738915652	0.782014966940679	-290383.017284924	-147.838757443416	-290195.666628821
912	1.45113705136	0.000300533038140016	0.134212074922202	2.37279796072407e-05	4.95240930276947	0.782014966940679	-256245.961600447	-147.838757443416	-256058.610944343
913	1.45113705136	0.000332152074455144	0.134212074922202	2.37279796072407e-05	5.47345155010699	0.782014966940679	-224965.458956154	-147.838757443416	-224778.108300051
914	1.45113705136	0.000367097744885724	0.134212074922202	2.37279796072407e-05	6.04931257491483	0.782014966940679	-196585.495445562	-147.838757443416	-196398.144789459
915	1.45113705136	0.000405720044113057	0.134212074922202	2.37279796072407e-05	6.68575985263036	0.782014966940679	-170997.235958671	-147.838757443416	-170809.885302568
916	1.45113705136	0.000448405789706889	0.134212074922202	2.37279796072407e-05	7.38916765392525	0.782014966940679	-147911.290677971	-147.838757443416	-147723.940021868
917	1.45113705136	0.000495582496256038	0.134212074922202	2.37279796072407e-05	8.166580885542	0.782014966940679	-127209.864004963	-147.838757443416	-127022.51334886
918	1.45113705136	0.000547722657095728	0.134212074922202	2.37279796072407e-05	9.02578564781535	0.782014966940679	-109008.939626094	-147.838757443416	-108821.588969991
919	1.45113705136	0.000605348476514821	0.134212074922202	2.37279796072407e-05	9.97538721554007	0.782014966940679	-92880.6461473223	-147.838757443416	-92693.2954912192
920	1.45113705136	0.000669037099837865	0.134212074922202	2.37279796072407e-05	11.0248962231942	0.782014966940679	-78673.5198016909	-147.838757443416	-78486.1691455878
921	1.45113705136	0.000739426393763299	0.134212074922202	2.37279796072407e-05	12.1848239176971	0.782014966940679	-66232.5321048792	-147.838757443416	-66045.1814487761
922	1.45113705136	0.000817221334850185	0.134212074922202	2.37279796072407e-05	13.4667874326954	0.782014966940679	-55628.6160778338	-147.838757443416	-55441.2654217307
923	1.45113705136	0.000903201070136682	0.134212074922202	2.37279796072407e-05	14.8836261387419	0.782014966940679	-46395.9251545439	-147.838757443416	-46208.5744984409
924	1.45113705136	0.000998226720605131	0.134212074922202	2.37279796072407e-05	16.4495302346583	0.782014966940679	-38299.8766868516	-147.838757443416	-38112.5260307485
925	1.45113705136	0.00110325000564855	0.134212074922202	2.37279796072407e-05	18.1801828679776	0.782014966940679	-31648.1074208517	-147.838757443416	-31460.7567647486
926	1.45113705136	0.00121932277491598	0.134212074922202	2.37279796072407e-05	20.0929172078555	0.782014966940679	-25803.7669919793	-147.838757443416	-25616.4163358762
927	1.45113705136	0.00134760754300184	0.134212074922202	2.37279796072407e-05	22.2068900436009	0.782014966940679	-21034.6998562607	-147.838757443416	-20847.3492001576
928	1.45113705136	0.0014893891324884	0.134212074922202	2.37279796072407e-05	24.5432736474812	0.782014966940679	-16823.9676591415	-147.838757443416	-16636.6170030384
929	1.45113705136	0.00164608754195101	0.134212074922202	2.37279796072407e-05	27.125467823385	0.782014966940679	-13565.7737695865	-147.838757443416	-13378.4231134834
930	1.45113705136	0.00181927216780429	0.134212074922202	2.37279796072407e-05	29.9793342650933	0.782014966940679	-10737.4389254349	-147.838757443416	-10550.0882693318
931	1.45113705136	0.00201067752242659	0.134212074922202	2.37279796072407e-05	33.1334555713495	0.782014966940679	-8356.75236625155	-147.838757443416	-8169.40171014849
932	1.45113705136	0.002222220605986	0.134212074922202	2.37279796072407e-05	36.6194215118664	0.782014966940679	-6558.73976463958	-147.838757443416	-6371.38910853653
933	1.45113705136	0.00245602010595366	0.134212074922202	2.37279796072407e-05	40.4721454113375	0.782014966940679	-5047.79373122269	-147.838757443416	-4860.44307511963
934	1.45113705136	0.00271441761659491	0.134212074922202	2.37279796072407e-05	44.7302138201625	0.782014966940679	-3795.00222029269	-147.838757443416	-3607.65156418964
935	1.45113705136	0.00300000109096005	0.134212074922202	2.37279796072407e-05	49.4362729739791	0.782014966940679	-2787.85041567631	-147.838757443416	-2600.49975957326
936	1.45113705136	0.00331563076025549	0.134212074922202	2.37279796072407e-05	54.6374559125436	0.782014966940679	-2076.4421408046	-147.838757443416	-1889.09148470155
937	1.45113705136	0.00366446778018815	0.134212074922202	2.37279796072407e-05	60.385854535726	0.782014966940679	-1511.12810006319	-147.838757443416	-1323.77744396013
938	1.45113705136	0.00405000589118746	0.134212074922202	2.37279796072407e-05	66.7390413244464	0.782014966940679	-1071.80708363547	-147.838757443416	-884.456427532423
939	1.45113705136	0.00447610640959462	0.134212074922202	2.37279796072407e-05	73.7606459517931	0.782014966940679	-740.381654516212	-147.838757443416	-553.03099841316
940	1.45113705136	0.00494703690026969	0.134212074922202	2.37279796072407e-05	81.5209925593114	0.782014966940679	-500.653409173072	-147.838757443416	-313.30275307002
941	1.45113705136	0.00546751391793797	0.134212074922202	2.37279796072407e-05	90.0978040810357	0.782014966940679	-338.214379243378	-147.838757443416	-150.863723140326
942	1.45113705136	0.00604275024534702	0.134212074922202	2.37279796072407e-05	99.576980669349	0.782014966940679	-241.974752055365	-147.838757443416	-54.6240959523129
943	1.45113705136	0.00667850710134319	0.134212074922202	2.37279796072407e-05	110.053460018911	0.782014966940679	-198.744162820221	-147.838757443416	-11.3935067171697
944	1.45113705136	0.00738115184175216	0.134212074922202	2.37279796072407e-05	121.632168205138	0.782014966940679	-187.466476027446	-147.838757443416	-0.1158199243946
945	1.45113705136	0.00815772173096048	0.134212074922202	2.37279796072407e-05	134.42907056026	0.782014966940679	-201.384063750796	-147.838757443416	-14.0334076477448
946	1.45113705136	0.00901599442289585	0.134212074922202	2.37279796072407e-05	148.572333111891	0.782014966940679	-234.790685907938	-147.838757443416	-47.4400298048859
947	1.45113705136	0.00996456585730073	0.134212074922202	2.37279796072407e-05	164.203606216379	0.782014966940679	-282.905328216904	-147.838757443416	-95.5546721138526
948	1.45113705136	0.0110129363514615	0.134212074922202	2.37279796072407e-05	181.479443243028	0.782014966940679	-341.755321590754	-147.838757443416	-154.404665487702
949	1.45113705136	0.0121716057496353	0.134212074922202	2.37279796072407e-05	200.572868517879	0.782014966940679	-408.069215579308	-147.838757443416	-220.718559476256
950	1.45113705136	0.0134521785831347	0.134212074922202	2.37279796072407e-05	221.675110230624	0.782014966940679	-479.179568030173	-147.838757443416	-291.828911927121
951	1.45113705136	0.0148674802942882	0.134212074922202	2.37279796072407e-05	244.997515660395	0.782014966940679	-552.935555714124	-147.838757443416	-365.584899611073
952	1.45113705136	0.0164316856883072	0.134212074922202	2.37279796072407e-05	270.773667902176	0.782014966940679	-627.62510493322	-147.838757443416	-440.274448830169
953	1.45113705136	0.0181604608995546	0.134212074922202	2.37279796072407e-05	299.261725293691	0.782014966940679	-701.9060842818	-147.838757443416	-514.555428178748
954	1.45113705136	0.0200711202940634	0.134212074922202	2.37279796072407e-05	330.74700697304	0.782014966940679	-774.745988812123	-147.838757443416	-587.395332709071
955	1.45113705136	0.0221827998797455	0.134212074922202	2.37279796072407e-05	365.544850462474	0.782014966940679	-845.369471329323	-147.838757443416	-658.018815226271
956	1.45113705136	0.0245166489610638	0.134212074922202	2.37279796072407e-05	404.003769898134	0.782014966940679	-913.213035680878	-147.838757443416	-725.862379577826
957	1.45113705136	0.0270960419576633	0.134212074922202	2.37279796072407e-05	446.508946536671	0.782014966940679	-977.886193693208	-147.838757443416	-790.535537590156
958	1.45113705136	0.0299468125084086	0.134212074922202	2.37279796072407e-05	493.486086497552	0.782014966940679	-1039.13839559437	-147.838757443416	-851.787739491323
959	1.45113705136	0.0330975122054733	0.134212074922202	2.37279796072407e-05	545.405684377858	0.782014966940679	-1096.8310685585	-147.838757443416	-909.48041245545
960	1.45113705136	0.0365796965498038	0.134212074922202	2.37279796072407e-05	602.787735441363	0.782014966940679	-1150.9141345605	-147.838757443416	-963.56347845745
961	1.45113705136	0.0404282409919152	0.134212074922202	2.37279796072407e-05	666.206943576325	0.782014966940679	-1201.40642322745	-147.838757443416	-1014.0557671244
962	1.45113705136	0.0446816902232923	0.134212074922202	2.37279796072407e-05	736.298477181745	0.782014966940679	-1248.37944458064	-147.838757443416	-1061.02878847759
963	1.45113705136	0.0493826442166878	0.134212074922202	2.37279796072407e-05	813.764330629565	0.782014966940679	-1291.94403776003	-147.838757443416	-1104.59338165697
964	1.45113705136	0.0545781848816613	0.134212074922202	2.37279796072407e-05	899.380355015358	0.782014966940679	-1332.23946326366	-147.838757443416	-1144.88880716061
965	1.45113705136	0.060320347608486	0.134212074922202	2.37279796072407e-05	994.004028613248	0.782014966940679	-1369.42455623031	-147.838757443416	-1182.07390012726
966	1.45113705136	0.0666666424231189	0.134212074922202	2.37279796072407e-05	1098.58304485925	0.782014966940679	-1403.67060614272	-147.838757443416	-1216.31995003967
967	1.45113705136	0.0736806299728077	0.134212074922202	2.37279796072407e-05	1214.16480387506	0.782014966940679	-1435.15567313001	-147.838757443416	-1247.80501702696
968	1.45113705136	0.0814325581110589	0.134212074922202	2.37279796072407e-05	1341.90690259364	0.782014966940679	-1464.06009264698	-147.838757443416	-1276.70943654393
969	1.45113705136	0.0900000654576146	0.134212074922202	2.37279796072407e-05	1483.08872854936	0.782014966940679	-1490.56295838684	-147.838757443416	-1303.21230228379
970	1.45113705136	0.0994689589798715	0.134212074922202	2.37279796072407e-05	1639.12427344912	0.782014966940679	-1514.83940774511	-147.838757443416	-1327.48875164206
971	1.45113705136	0.109934073383524	0.134212074922202	2.37279796072407e-05	1811.57629485733	0.782014966940679	-1537.05856492318	-147.838757443416	-1349.70790882013
972	1.45113705136	0.12150022091957	0.134212074922202	2.37279796072407e-05	2002.17196782967	0.782014966940679	-1557.38202375005	-147.838757443416	-1370.031367647
973	1.45113705136	0.134283241120371	0.134212074922202	2.37279796072407e-05	2212.82018325297	0.782014966940679	-1575.96277545375	-147.838757443416	-1388.6121193507
974	1.45113705136	0.148411160978287	0.134212074922202	2.37279796072407e-05	2445.6306661408	0.782014966940679	-1592.94450572616	-147.838757443416	-1405.59384962311
975	1.45113705136	0.164025477186531	0.134212074922202	2.37279796072407e-05	2702.93510536211	0.782014966940679	-1608.46120072796	-147.838757443416	-1421.11054462491
976	1.45113705136	0.181282573284401	0.134212074922202	2.37279796072407e-05	2987.31050642554	0.782014966940679	-1622.63701295108	-147.838757443416	-1435.28635684802
977	1.45113705136	0.20035528590014	0.134212074922202	2.37279796072407e-05	3301.6050012066	0.782014966940679	-1635.58634588716	-147.838757443416	-1448.23568978411
978	1.45113705136	0.221434635777982	0.134212074922202	2.37279796072407e-05	3648.96637311248	0.782014966940679	-1647.41412105004	-147.838757443416	-1460.06346494699
979	1.45113705136	0.244731740926299	0.134212074922202	2.37279796072407e-05	4032.87358337524	0.782014966940679	-1658.21619364404	-147.838757443416	-1470.86553754099
980	1.45113705136	0.270479931047772	0.134212074922202	2.37279796072407e-05	4457.17161422152	0.782014966940679	-1668.07988392626	-147.838757443416	-1480.72922782321
981	1.45113705136	0.298937084428454	0.134212074922202	2.37279796072407e-05	4926.10997788711	0.782014966940679	-1677.08459185204	-147.838757443416	-1489.73393574898
982	1.45113705136	0.330388210690579	0.134212074922202	2.37279796072407e-05	5444.38527715906	0.782014966940679	-1685.30246320862	-147.838757443416	-1497.95180710556
983	1.45113705136	0.365148305276415	0.134212074922202	2.37279796072407e-05	6017.18824370624	0.782014966940679	-1692.79907670477	-147.838757443416	-1505.44842060172
984	1.45113705136	0.403565504251934	0.134212074922202	2.37279796072407e-05	6650.25572530562	0.782014966940679	-1699.63412443153	-147.838757443416	-1512.28346832847
985	1.45113705136	0.446024571026914	0.134212074922202	2.37279796072407e-05	7349.92814263685	0.782014966940679	-1705.86206182285	-147.838757443416	-1518.51140571979
986	1.45113705136	0.492950749912341	0.134212074922202	2.37279796072407e-05	8123.2129910978	0.782014966940679	-1711.53270851512	-147.838757443416	-1524.18205241207
987	1.45113705136	0.544814025110013	0.134212074922202	2.37279796072407e-05	8977.85502363659	0.782014966940679	-1716.69178710942	-147.838757443416	-1529.34113100637
988	1.45113705136	0.602133827789805	0.134212074922202	2.37279796072407e-05	9922.4138175089	0.782014966940679	-1721.38139275293	-147.838757443416	-1534.03073664987
989	1.45113705136	0.665484238397848	0.134212074922202	2.37279796072407e-05	10966.3495018225	0.782014966940679	-1725.64039206225	-147.838757443416	-1538.2897359592
990	1.45113705136	0.735499736298759	0.134212074922202	2.37279796072407e-05	12120.1175044637	0.782014966940679	-1729.50475436694	-147.838757443416	-1542.15409826388
991	1.45113705136	0.81288155433689	0.134212074922202	2.37279796072407e-05	13395.2732673343	0.782014966940679	-1733.00782193232	-147.838757443416	-1545.65716582927
992	1.45113705136	0.898404701960017	0.134212074922202	2.37279796072407e-05	14804.5879786626	0.782014966940679	-1736.180528055	-147.838757443416	-1548.82987195195
993	1.45113705136	0.992925727244834	0.134212074922202	2.37279796072407e-05	16362.1764814938	0.782014966940679	-1739.05157286162	-147.838757443416	-1551.70091675856
994	1.45113705136	1.09739129556399	0.134212074922202	2.37279796072407e-05	18083.6386394142	0.782014966940679	-1741.6475668127	-147.838757443416	-1554.29691070964
995	1.45113705136	1.21284767081341	0.134212074922202	2.37279796072407e-05	19986.2155753413	0.782014966940679	-1743.99315092753	-147.838757443416	-1556.64249482448
996	1.45113705136	1.34045119415816	0.134212074922202	2.37279796072407e-05	22088.9623481745	0.782014966940679	-1746.11110158236	-147.838757443416	-1558.7604454793
997	1.45113705136	1.48147986524555	0.134212074922202	2.37279796072407e-05	24412.9387967307	0.782014966940679	-1748.02242595342	-147.838757443416	-1560.67176985036
998	1.45113705136	1.63734614187603	0.134212074922202	2.37279796072407e-05	26981.420462341	0.782014966940679	-1749.74645272514	-147.838757443416	-1562.39579662209
999	1.45113705136	1.80961108632547	0.134212074922202	2.37279796072407e-05	29820.1317025843	0.782014966940679	-1751.30092103319	-147.838757443416	-1563.95026493014
1000	1.45113705136	2	0.134212074922202	2.37279796072407e-05	32957.5033308796	0.782014966940679	-1752.70206934924	-147.838757443416	-1565.35141324619
1001	1.45113705136	1e-04	0.134209683910524	2.61189912850971e-05	1.64787516654398	0.860816742277804	-842003.62385052	-147.838757443416	-841816.273194417
1002	1.45113705136	0.000110520985150523	0.134209683910524	2.61189912850971e-05	1.82124786811524	0.860816742277804	-781892.097342671	-147.838757443416	-781704.746686568
1003	1.45113705136	0.000122148881586422	0.134209683910524	2.61189912850971e-05	2.01286108587386	0.860816742277804	-722725.244652356	-147.838757443416	-722537.893996253
1004	1.45113705136	0.00013500014727966	0.134209683910524	2.61189912850971e-05	2.22463390181931	0.860816742277804	-664910.610072777	-147.838757443416	-664723.259416674
1005	1.45113705136	0.000149203492728137	0.134209683910524	2.61189912850971e-05	2.45868730428323	0.860816742277804	-608896.649061924	-147.838757443416	-608709.298405821
1006	1.45113705136	0.000164901170042127	0.134209683910524	2.61189912850971e-05	2.71736543046467	0.860816742277804	-555077.766792897	-147.838757443416	-554890.416136794
1007	1.45113705136	0.000182250397655298	0.134209683910524	2.61189912850971e-05	3.00325904388932	0.860816742277804	-503645.580034973	-147.838757443416	-503458.22937887
1008	1.45113705136	0.000201424934929382	0.134209683910524	2.61189912850971e-05	3.31923148192866	0.860816742277804	-454944.022508277	-147.838757443416	-454756.671852174
1009	1.45113705136	0.000222616822422753	0.134209683910524	2.61189912850971e-05	3.66844733325387	0.860816742277804	-409011.356359361	-147.838757443416	-408824.005703258
1010	1.45113705136	0.000246038305252418	0.134209683910524	2.61189912850971e-05	4.05440413244028	0.860816742277804	-366021.788004743	-147.838757443416	-365834.43734864
1011	1.45113705136	0.000271923958812624	0.134209683910524	2.61189912850971e-05	4.48096738915652	0.860816742277804	-325880.596839836	-147.838757443416	-325693.246183732
1012	1.45113705136	0.000300533038140016	0.134209683910524	2.61189912850971e-05	4.95240930276947	0.860816742277804	-288957.170734692	-147.838757443416	-288769.820078589
1013	1.45113705136	0.000332152074455144	0.134209683910524	2.61189912850971e-05	5.47345155010699	0.860816742277804	-254932.855084506	-147.838757443416	-254745.504428403
1014	1.45113705136	0.000367097744885724	0.134209683910524	2.61189912850971e-05	6.04931257491483	0.860816742277804	-223779.875347794	-147.838757443416	-223592.524691691
1015	1.45113705136	0.000405720044113057	0.134209683910524	2.61189912850971e-05	6.68575985263036	0.860816742277804	-195450.323929438	-147.838757443416	-195262.973273335
1016	1.45113705136	0.000448405789706889	0.134209683910524	2.61189912850971e-05	7.38916765392525	0.860816742277804	-170012.473023981	-147.838757443416	-169825.122367878
1017	1.45113705136	0.000495582496256038	0.134209683910524	2.61189912850971e-05	8.166580885542	0.860816742277804	-146998.007373114	-147.838757443416	-146810.656717011
1018	1.45113705136	0.000547722657095728	0.134209683910524	2.61189912850971e-05	9.02578564781535	0.860816742277804	-126448.031224839	-147.838757443416	-126260.680568736
1019	1.45113705136	0.000605348476514821	0.134209683910524	2.61189912850971e-05	9.97538721554007	0.860816742277804	-108326.660498023	-147.838757443416	-108139.30984192
1020	1.45113705136	0.000669037099837865	0.134209683910524	2.61189912850971e-05	11.0248962231942	0.860816742277804	-92278.5428585048	-147.838757443416	-92091.1922024018
1021	1.45113705136	0.000739426393763299	0.134209683910524	2.61189912850971e-05	12.1848239176971	0.860816742277804	-78150.0623284881	-147.838757443416	-77962.711672385
1022	1.45113705136	0.000817221334850185	0.134209683910524	2.61189912850971e-05	13.4667874326954	0.860816742277804	-65749.2178034717	-147.838757443416	-65561.8671473686
1023	1.45113705136	0.000903201070136682	0.134209683910524	2.61189912850971e-05	14.8836261387419	0.860816742277804	-55207.6161851122	-147.838757443416	-55020.2655290092
1024	1.45113705136	0.000998226720605131	0.134209683910524	2.61189912850971e-05	16.4495302346583	0.860816742277804	-46045.4981285241	-147.838757443416	-45858.1474724211
1025	1.45113705136	0.00110325000564855	0.134209683910524	2.61189912850971e-05	18.1801828679776	0.860816742277804	-38012.0947007755	-147.838757443416	-37824.7440446724
1026	1.45113705136	0.00121932277491598	0.134209683910524	2.61189912850971e-05	20.0929172078555	0.860816742277804	-31386.4912503992	-147.838757443416	-31199.1405942962
1027	1.45113705136	0.00134760754300184	0.134209683910524	2.61189912850971e-05	22.2068900436009	0.860816742277804	-25594.695205481	-147.838757443416	-25407.344549378
1028	1.45113705136	0.0014893891324884	0.134209683910524	2.61189912850971e-05	24.5432736474812	0.860816742277804	-20848.4326880898	-147.838757443416	-20661.0820319867
1029	1.45113705136	0.00164608754195101	0.134209683910524	2.61189912850971e-05	27.125467823385	0.860816742277804	-16678.971802539	-147.838757443416	-16491.621146436
1030	1.45113705136	0.00181927216780429	0.134209683910524	2.61189912850971e-05	29.9793342650933	0.860816742277804	-13439.2138763097	-147.838757443416	-13251.8632202067
1031	1.45113705136	0.00201067752242659	0.134209683910524	2.61189912850971e-05	33.1334555713495	0.860816742277804	-10628.0264889383	-147.838757443416	-10440.6758328353
1032	1.45113705136	0.002222220605986	0.134209683910524	2.61189912850971e-05	36.6194215118664	0.860816742277804	-8274.83367415372	-147.838757443416	-8087.48301805067
1033	1.45113705136	0.00245602010595366	0.134209683910524	2.61189912850971e-05	40.4721454113375	0.860816742277804	-6489.36429692205	-147.838757443416	-6302.013640819
1034	1.45113705136	0.00271441761659491	0.134209683910524	2.61189912850971e-05	44.7302138201625	0.860816742277804	-4989.75321613549	-147.838757443416	-4802.40256003244
1035	1.45113705136	0.00300000109096005	0.134209683910524	2.61189912850971e-05	49.4362729739791	0.860816742277804	-3747.17046233366	-147.838757443416	-3559.8198062306
1036	1.45113705136	0.00331563076025549	0.134209683910524	2.61189912850971e-05	54.6374559125436	0.860816742277804	-2754.07091825682	-147.838757443416	-2566.72026215377
1037	1.45113705136	0.00366446778018815	0.134209683910524	2.61189912850971e-05	60.385854535726	0.860816742277804	-2049.24885978852	-147.838757443416	-1861.89820368547
1038	1.45113705136	0.00405000589118746	0.134209683910524	2.61189912850971e-05	66.7390413244464	0.860816742277804	-1489.66068848455	-147.838757443416	-1302.3100323815
1039	1.45113705136	0.00447610640959462	0.134209683910524	2.61189912850971e-05	73.7606459517931	0.860816742277804	-1055.28671795619	-147.838757443416	-867.936061853135
1040	1.45113705136	0.00494703690026969	0.134209683910524	2.61189912850971e-05	81.5209925593114	0.860816742277804	-728.107049833518	-147.838757443416	-540.756393730466
1041	1.45113705136	0.00546751391793797	0.134209683910524	2.61189912850971e-05	90.0978040810357	0.860816742277804	-491.996463554678	-147.838757443416	-304.645807451627
1042	1.45113705136	0.00604275024534702	0.134209683910524	2.61189912850971e-05	99.576980669349	0.860816742277804	-332.615976183093	-147.838757443416	-145.265320080041
1043	1.45113705136	0.00667850710134319	0.134209683910524	2.61189912850971e-05	110.053460018911	0.860816742277804	-239.230857637071	-147.838757443416	-51.8802015340189
1044	1.45113705136	0.00738115184175216	0.134209683910524	2.61189912850971e-05	121.632168205138	0.860816742277804	-197.593711407506	-147.838757443416	-10.2430553044542
1045	1.45113705136	0.00815772173096048	0.134209683910524	2.61189912850971e-05	134.42907056026	0.860816742277804	-187.605232769507	-147.838757443416	-0.25457666645525
1046	1.45113705136	0.00901599442289585	0.134209683910524	2.61189912850971e-05	148.572333111891	0.860816742277804	-202.552960490983	-147.838757443416	-15.2023043879308
1047	1.45113705136	0.00996456585730073	0.134209683910524	2.61189912850971e-05	164.203606216379	0.860816742277804	-236.770616268506	-147.838757443416	-49.4199601654545
1048	1.45113705136	0.0110129363514615	0.134209683910524	2.61189912850971e-05	181.479443243028	0.860816742277804	-285.512294562708	-147.838757443416	-98.1616384596564
1049	1.45113705136	0.0121716057496353	0.134209683910524	2.61189912850971e-05	200.572868517879	0.860816742277804	-344.835959972115	-147.838757443416	-157.485303869064
1050	1.45113705136	0.0134521785831347	0.134209683910524	2.61189912850971e-05	221.675110230624	0.860816742277804	-411.496711417043	-147.838757443416	-224.146055313991
1051	1.45113705136	0.0148674802942882	0.134209683910524	2.61189912850971e-05	244.997515660395	0.860816742277804	-482.849963909364	-147.838757443416	-295.499307806313
1052	1.45113705136	0.0164316856883072	0.134209683910524	2.61189912850971e-05	270.773667902176	0.860816742277804	-556.76444353885	-147.838757443416	-369.413787435798
1053	1.45113705136	0.0181604608995546	0.134209683910524	2.61189912850971e-05	299.261725293691	0.860816742277804	-631.544687426242	-147.838757443416	-444.19403132319
1054	1.45113705136	0.0200711202940634	0.134209683910524	2.61189912850971e-05	330.74700697304	0.860816742277804	-705.86258544086	-147.838757443416	-518.511929337808
1055	1.45113705136	0.0221827998797455	0.134209683910524	2.61189912850971e-05	365.544850462474	0.860816742277804	-778.697389317327	-147.838757443416	-591.346733214275
1056	1.45113705136	0.0245166489610638	0.134209683910524	2.61189912850971e-05	404.003769898134	0.860816742277804	-849.283542532765	-147.838757443416	-661.932886429713
1057	1.45113705136	0.0270960419576633	0.134209683910524	2.61189912850971e-05	446.508946536671	0.860816742277804	-917.065644754795	-147.838757443416	-729.714988651744
1058	1.45113705136	0.0299468125084086	0.134209683910524	2.61189912850971e-05	493.486086497552	0.860816742277804	-981.659852396639	-147.838757443416	-794.309196293587
1059	1.45113705136	0.0330975122054733	0.134209683910524	2.61189912850971e-05	545.405684377858	0.860816742277804	-1042.82102576242	-147.838757443416	-855.470369659364
1060	1.45113705136	0.0365796965498038	0.134209683910524	2.61189912850971e-05	602.787735441363	0.860816742277804	-1100.41495858051	-147.838757443416	-913.064302477462
1061	1.45113705136	0.0404282409919152	0.134209683910524	2.61189912850971e-05	666.206943576325	0.860816742277804	-1154.39506270591	-147.838757443416	-967.044406602858
1062	1.45113705136	0.0446816902232923	0.134209683910524	2.61189912850971e-05	736.298477181745	0.860816742277804	-1204.78292550711	-147.838757443416	-1017.43226940406
1063	1.45113705136	0.0493826442166878	0.134209683910524	2.61189912850971e-05	813.764330629565	0.860816742277804	-1251.65220674721	-147.838757443416	-1064.30155064416
1064	1.45113705136	0.0545781848816613	0.134209683910524	2.61189912850971e-05	899.380355015358	0.860816742277804	-1295.11539310782	-147.838757443416	-1107.76473700476
1065	1.45113705136	0.060320347608486	0.134209683910524	2.61189912850971e-05	994.004028613248	0.860816742277804	-1335.31297982065	-147.838757443416	-1147.9623237176
1066	1.45113705136	0.0666666424231189	0.134209683910524	2.61189912850971e-05	1098.58304485925	0.860816742277804	-1372.40469889413	-147.838757443416	-1185.05404279107
1067	1.45113705136	0.0736806299728077	0.134209683910524	2.61189912850971e-05	1214.16480387506	0.860816742277804	-1406.56246112927	-147.838757443416	-1219.21180502622
1068	1.45113705136	0.0814325581110589	0.134209683910524	2.61189912850971e-05	1341.90690259364	0.860816742277804	-1437.96472388116	-147.838757443416	-1250.61406777811
1069	1.45113705136	0.0900000654576146	0.134209683910524	2.61189912850971e-05	1483.08872854936	0.860816742277804	-1466.7920379159	-147.838757443416	-1279.44138181285
1070	1.45113705136	0.0994689589798715	0.134209683910524	2.61189912850971e-05	1639.12427344912	0.860816742277804	-1493.22356482153	-147.838757443416	-1305.87290871848
1071	1.45113705136	0.109934073383524	0.134209683910524	2.61189912850971e-05	1811.57629485733	0.860816742277804	-1517.43439057627	-147.838757443416	-1330.08373447321
1072	1.45113705136	0.12150022091957	0.134209683910524	2.61189912850971e-05	2002.17196782967	0.860816742277804	-1539.593491818	-147.838757443416	-1352.24283571495
1073	1.45113705136	0.134283241120371	0.134209683910524	2.61189912850971e-05	2212.82018325297	0.860816742277804	-1559.86223784584	-147.838757443416	-1372.51158174279
1074	1.45113705136	0.148411160978287	0.134209683910524	2.61189912850971e-05	2445.6306661408	0.860816742277804	-1578.3933347498	-147.838757443416	-1391.04267864674
1075	1.45113705136	0.164025477186531	0.134209683910524	2.61189912850971e-05	2702.93510536211	0.860816742277804	-1595.33013672684	-147.838757443416	-1407.97948062379
1076	1.45113705136	0.181282573284401	0.134209683910524	2.61189912850971e-05	2987.31050642554	0.860816742277804	-1610.80626488547	-147.838757443416	-1423.45560878242
1077	1.45113705136	0.20035528590014	0.134209683910524	2.61189912850971e-05	3301.6050012066	0.860816742277804	-1624.94548494945	-147.838757443416	-1437.5948288464
1078	1.45113705136	0.221434635777982	0.134209683910524	2.61189912850971e-05	3648.96637311248	0.860816742277804	-1637.86180297431	-147.838757443416	-1450.51114687126
1079	1.45113705136	0.244731740926299	0.134209683910524	2.61189912850971e-05	4032.87358337524	0.860816742277804	-1649.65974273958	-147.838757443416	-1462.30908663652
1080	1.45113705136	0.270479931047772	0.134209683910524	2.61189912850971e-05	4457.17161422152	0.860816742277804	-1660.43477100204	-147.838757443416	-1473.08411489899
1081	1.45113705136	0.298937084428454	0.134209683910524	2.61189912850971e-05	4926.10997788711	0.860816742277804	-1670.27383741969	-147.838757443416	-1482.92318131664
1082	1.45113705136	0.330388210690579	0.134209683910524	2.61189912850971e-05	5444.38527715906	0.860816742277804	-1679.25599663303	-147.838757443416	-1491.90534052998
1083	1.45113705136	0.365148305276415	0.134209683910524	2.61189912850971e-05	6017.18824370624	0.860816742277804	-1687.45308023889	-147.838757443416	-1500.10242413584
1084	1.45113705136	0.403565504251934	0.134209683910524	2.61189912850971e-05	6650.25572530562	0.860816742277804	-1694.93038816086	-147.838757443416	-1507.57973205781
1085	1.45113705136	0.446024571026914	0.134209683910524	2.61189912850971e-05	7349.92814263685	0.860816742277804	-1701.74737158814	-147.838757443416	-1514.39671548508
1086	1.45113705136	0.492950749912341	0.134209683910524	2.61189912850971e-05	8123.2129910978	0.860816742277804	-1707.95828368294	-147.838757443416	-1520.60762757988
1087	1.45113705136	0.544814025110013	0.134209683910524	2.61189912850971e-05	8977.85502363659	0.860816742277804	-1713.61277955701	-147.838757443416	-1526.26212345395
1088	1.45113705136	0.602133827789805	0.134209683910524	2.61189912850971e-05	9922.4138175089	0.860816742277804	-1718.7564527358	-147.838757443416	-1531.40579663275
1089	1.45113705136	0.665484238397848	0.134209683910524	2.61189912850971e-05	10966.3495018225	0.860816742277804	-1723.43130140274	-147.838757443416	-1536.08064529969
1090	1.45113705136	0.735499736298759	0.134209683910524	2.61189912850971e-05	12120.1175044637	0.860816742277804	-1727.6761231292	-147.838757443416	-1540.32546702615
1091	1.45113705136	0.81288155433689	0.134209683910524	2.61189912850971e-05	13395.2732673343	0.860816742277804	-1731.5268415715	-147.838757443416	-1544.17618546844
1092	1.45113705136	0.898404701960017	0.134209683910524	2.61189912850971e-05	14804.5879786626	0.860816742277804	-1735.01677200838	-147.838757443416	-1547.66611590533
1093	1.45113705136	0.992925727244834	0.134209683910524	2.61189912850971e-05	16362.1764814938	0.860816742277804	-1738.17683490098	-147.838757443416	-1550.82617879793
1094	1.45113705136	1.09739129556399	0.134209683910524	2.61189912850971e-05	18083.6386394142	0.860816742277804	-1741.03572755092	-147.838757443416	-1553.68507144786
1095	1.45113705136	1.21284767081341	0.134209683910524	2.61189912850971e-05	19986.2155753413	0.860816742277804	-1743.62006395939	-147.838757443416	-1556.26940785634
1096	1.45113705136	1.34045119415816	0.134209683910524	2.61189912850971e-05	22088.9623481745	0.860816742277804	-1745.95449200249	-147.838757443416	-1558.60383589944
1097	1.45113705136	1.48147986524555	0.134209683910524	2.61189912850971e-05	24412.9387967307	0.860816742277804	-1748.06179577531	-147.838757443416	-1560.71113967226
1098	1.45113705136	1.63734614187603	0.134209683910524	2.61189912850971e-05	26981.420462341	0.860816742277804	-1749.96298922657	-147.838757443416	-1562.61233312351
1099	1.45113705136	1.80961108632547	0.134209683910524	2.61189912850971e-05	29820.1317025843	0.860816742277804	-1751.67740557354	-147.838757443416	-1564.32674947049
1100	1.45113705136	2	0.134209683910524	2.61189912850971e-05	32957.5033308796	0.860816742277804	-1753.22278539953	-147.838757443416	-1565.87212929648
1101	1.45113705136	1e-04	0.134207051962326	2.87509394833938e-05	1.64787516654398	0.947559183789871	-899898.966022912	-147.838757443416	-899711.615366809
1102	1.45113705136	0.000110520985150523	0.134207051962326	2.87509394833938e-05	1.82124786811524	0.947559183789871	-839509.120982131	-147.838757443416	-839321.770326028
1103	1.45113705136	0.000122148881586422	0.134207051962326	2.87509394833938e-05	2.01286108587386	0.947559183789871	-779463.81270527	-147.838757443416	-779276.462049167
1104	1.45113705136	0.00013500014727966	0.134207051962326	2.87509394833938e-05	2.22463390181931	0.947559183789871	-720320.057059974	-147.838757443416	-720132.706403871
1105	1.45113705136	0.000149203492728137	0.134207051962326	2.87509394833938e-05	2.45868730428323	0.947559183789871	-662563.515677076	-147.838757443416	-662376.165020973
1106	1.45113705136	0.000164901170042127	0.134207051962326	2.87509394833938e-05	2.71736543046467	0.947559183789871	-606672.397817624	-147.838757443416	-606485.047161521
1107	1.45113705136	0.000182250397655298	0.134207051962326	2.87509394833938e-05	3.00325904388932	0.947559183789871	-552932.287247035	-147.838757443416	-552744.936590932
1108	1.45113705136	0.000201424934929382	0.134207051962326	2.87509394833938e-05	3.31923148192866	0.947559183789871	-501629.024613524	-147.838757443416	-501441.673957421
1109	1.45113705136	0.000222616822422753	0.134207051962326	2.87509394833938e-05	3.66844733325387	0.947559183789871	-452997.44039623	-147.838757443416	-452810.089740127
1110	1.45113705136	0.000246038305252418	0.134207051962326	2.87509394833938e-05	4.05440413244028	0.947559183789871	-407173.453391084	-147.838757443416	-406986.102734981
1111	1.45113705136	0.000271923958812624	0.134207051962326	2.87509394833938e-05	4.48096738915652	0.947559183789871	-364327.2985312	-147.838757443416	-364139.947875097
1112	1.45113705136	0.000300533038140016	0.134207051962326	2.87509394833938e-05	4.95240930276947	0.947559183789871	-324340.985575011	-147.838757443416	-324153.634918907
1113	1.45113705136	0.000332152074455144	0.134207051962326	2.87509394833938e-05	5.47345155010699	0.947559183789871	-287525.902481329	-147.838757443416	-287338.551825226
1114	1.45113705136	0.000367097744885724	0.134207051962326	2.87509394833938e-05	6.04931257491483	0.947559183789871	-253615.302974919	-147.838757443416	-253427.952318816
1115	1.45113705136	0.000405720044113057	0.134207051962326	2.87509394833938e-05	6.68575985263036	0.947559183789871	-222590.941353955	-147.838757443416	-222403.590697852
1116	1.45113705136	0.000448405789706889	0.134207051962326	2.87509394833938e-05	7.38916765392525	0.947559183789871	-194311.786876744	-147.838757443416	-194124.436220641
1117	1.45113705136	0.000495582496256038	0.134207051962326	2.87509394833938e-05	8.166580885542	0.947559183789871	-169025.634007606	-147.838757443416	-168838.283351503
1118	1.45113705136	0.000547722657095728	0.134207051962326	2.87509394833938e-05	9.02578564781535	0.947559183789871	-146082.909732833	-147.838757443416	-145895.55907673
1119	1.45113705136	0.000605348476514821	0.134207051962326	2.87509394833938e-05	9.97538721554007	0.947559183789871	-125685.40064179	-147.838757443416	-125498.049985687
1120	1.45113705136	0.000669037099837865	0.134207051962326	2.87509394833938e-05	11.0248962231942	0.947559183789871	-107643.877733163	-147.838757443416	-107456.52707706
1121	1.45113705136	0.000739426393763299	0.134207051962326	2.87509394833938e-05	12.1848239176971	0.947559183789871	-91676.2088951889	-147.838757443416	-91488.8582390858
1122	1.45113705136	0.000817221334850185	0.134207051962326	2.87509394833938e-05	13.4667874326954	0.947559183789871	-77626.6028712046	-147.838757443416	-77439.2522151015
1123	1.45113705136	0.000903201070136682	0.134207051962326	2.87509394833938e-05	14.8836261387419	0.947559183789871	-65300.9855518859	-147.838757443416	-65113.6348957828
1124	1.45113705136	0.000998226720605131	0.134207051962326	2.87509394833938e-05	16.4495302346583	0.947559183789871	-54786.7956203134	-147.838757443416	-54599.4449642104
1125	1.45113705136	0.00110325000564855	0.134207051962326	2.87509394833938e-05	18.1801828679776	0.947559183789871	-45695.3659271603	-147.838757443416	-45508.0152710573
1126	1.45113705136	0.00121932277491598	0.134207051962326	2.87509394833938e-05	20.0929172078555	0.947559183789871	-37724.6483364333	-147.838757443416	-37537.2976803303
1127	1.45113705136	0.00134760754300184	0.134207051962326	2.87509394833938e-05	22.2068900436009	0.947559183789871	-31125.2338782749	-147.838757443416	-30937.8832221718
1128	1.45113705136	0.0014893891324884	0.134207051962326	2.87509394833938e-05	24.5432736474812	0.947559183789871	-25385.9568115631	-147.838757443416	-25198.60615546
1129	1.45113705136	0.00164608754195101	0.134207051962326	2.87509394833938e-05	27.125467823385	0.947559183789871	-20662.5111965619	-147.838757443416	-20475.1605404589
1130	1.45113705136	0.00181927216780429	0.134207051962326	2.87509394833938e-05	29.9793342650933	0.947559183789871	-16534.2531181957	-147.838757443416	-16346.9024620927
1131	1.45113705136	0.00201067752242659	0.134207051962326	2.87509394833938e-05	33.1334555713495	0.947559183789871	-13312.92848973	-147.838757443416	-13125.5778336269
1132	1.45113705136	0.002222220605986	0.134207051962326	2.87509394833938e-05	36.6194215118664	0.947559183789871	-10518.8902202045	-147.838757443416	-10331.5395641014
1133	1.45113705136	0.00245602010595366	0.134207051962326	2.87509394833938e-05	40.4721454113375	0.947559183789871	-8193.10050852346	-147.838757443416	-8005.74985242041
1134	1.45113705136	0.00271441761659491	0.134207051962326	2.87509394833938e-05	44.7302138201625	0.947559183789871	-6420.16443238722	-147.838757443416	-6232.81377628417
1135	1.45113705136	0.00300000109096005	0.134207051962326	2.87509394833938e-05	49.4362729739791	0.947559183789871	-4931.88112111844	-147.838757443416	-4744.53046501538
1136	1.45113705136	0.00331563076025549	0.134207051962326	2.87509394833938e-05	54.6374559125436	0.947559183789871	-3699.5025598529	-147.838757443416	-3512.15190374985
1137	1.45113705136	0.00366446778018815	0.134207051962326	2.87509394833938e-05	60.385854535726	0.947559183789871	-2720.38256390969	-147.838757443416	-2533.03190780664
1138	1.45113705136	0.00405000589118746	0.134207051962326	2.87509394833938e-05	66.7390413244464	0.947559183789871	-2022.13920432579	-147.838757443416	-1834.78854822274
1139	1.45113705136	0.00447610640959462	0.134207051962326	2.87509394833938e-05	73.7606459517931	0.947559183789871	-1468.27156593854	-147.838757443416	-1280.92090983549
1140	1.45113705136	0.00494703690026969	0.134207051962326	2.87509394833938e-05	81.5209925593114	0.947559183789871	-1038.84123178135	-147.838757443416	-851.490575678297
1141	1.45113705136	0.00546751391793797	0.134207051962326	2.87509394833938e-05	90.0978040810357	0.947559183789871	-715.905572505435	-147.838757443416	-528.554916402383
1142	1.45113705136	0.00604275024534702	0.134207051962326	2.87509394833938e-05	99.576980669349	0.947559183789871	-483.412273725786	-147.838757443416	-296.061617622734
1143	1.45113705136	0.00667850710134319	0.134207051962326	2.87509394833938e-05	110.053460018911	0.947559183789871	-327.091088411689	-147.838757443416	-139.740432308638
1144	1.45113705136	0.00738115184175216	0.134207051962326	2.87509394833938e-05	121.632168205138	0.947559183789871	-236.536762193427	-147.838757443416	-49.1861060903757
1145	1.45113705136	0.00815772173096048	0.134207051962326	2.87509394833938e-05	134.42907056026	0.947559183789871	-196.495739982696	-147.838757443416	-9.14508387964452
1146	1.45113705136	0.00901599442289585	0.134207051962326	2.87509394833938e-05	148.572333111891	0.947559183789871	-187.800058657071	-147.838757443416	-0.449402554018889
1147	1.45113705136	0.00996456585730073	0.134207051962326	2.87509394833938e-05	164.203606216379	0.947559183789871	-203.782239171269	-147.838757443416	-16.4315830682172
1148	1.45113705136	0.0110129363514615	0.134207051962326	2.87509394833938e-05	181.479443243028	0.947559183789871	-238.815798065742	-147.838757443416	-51.4651419626898
1149	1.45113705136	0.0121716057496353	0.134207051962326	2.87509394833938e-05	200.572868517879	0.947559183789871	-288.189789700089	-147.838757443416	-100.839133597037
1150	1.45113705136	0.0134521785831347	0.134207051962326	2.87509394833938e-05	221.675110230624	0.947559183789871	-347.992681644682	-147.838757443416	-160.642025541631
1151	1.45113705136	0.0148674802942882	0.134207051962326	2.87509394833938e-05	244.997515660395	0.947559183789871	-415.006009104662	-147.838757443416	-227.65535300161
1152	1.45113705136	0.0164316856883072	0.134207051962326	2.87509394833938e-05	270.773667902176	0.947559183789871	-486.607948057645	-147.838757443416	-299.257291954593
1153	1.45113705136	0.0181604608995546	0.134207051962326	2.87509394833938e-05	299.261725293691	0.947559183789871	-560.686693504744	-147.838757443416	-373.336037401692
1154	1.45113705136	0.0200711202940634	0.134207051962326	2.87509394833938e-05	330.74700697304	0.947559183789871	-635.563327568467	-147.838757443416	-448.212671465415
1155	1.45113705136	0.0221827998797455	0.134207051962326	2.87509394833938e-05	365.544850462474	0.947559183789871	-709.923708854418	-147.838757443416	-522.573052751366
1156	1.45113705136	0.0245166489610638	0.134207051962326	2.87509394833938e-05	404.003769898134	0.947559183789871	-782.758805118094	-147.838757443416	-595.408149015042
1157	1.45113705136	0.0270960419576633	0.134207051962326	2.87509394833938e-05	446.508946536671	0.947559183789871	-853.312820329214	-147.838757443416	-665.962164226163
1158	1.45113705136	0.0299468125084086	0.134207051962326	2.87509394833938e-05	493.486086497552	0.947559183789871	-921.038428950706	-147.838757443416	-733.687772847654
1159	1.45113705136	0.0330975122054733	0.134207051962326	2.87509394833938e-05	545.405684377858	0.947559183789871	-985.55841883301	-147.838757443416	-798.207762729959
1160	1.45113705136	0.0365796965498038	0.134207051962326	2.87509394833938e-05	602.787735441363	0.947559183789871	-1046.63305386843	-147.838757443416	-859.282397765375
1161	1.45113705136	0.0404282409919152	0.134207051962326	2.87509394833938e-05	666.206943576325	0.947559183789871	-1104.13249339478	-147.838757443416	-916.781837291725
1162	1.45113705136	0.0446816902232923	0.134207051962326	2.87509394833938e-05	736.298477181745	0.947559183789871	-1158.01364274806	-147.838757443416	-970.662986645009
1163	1.45113705136	0.0493826442166878	0.134207051962326	2.87509394833938e-05	813.764330629565	0.947559183789871	-1208.30085422716	-147.838757443416	-1020.9501981241
1164	1.45113705136	0.0545781848816613	0.134207051962326	2.87509394833938e-05	899.380355015358	0.947559183789871	-1255.0699473031	-147.838757443416	-1067.71929120005
1165	1.45113705136	0.060320347608486	0.134207051962326	2.87509394833938e-05	994.004028613248	0.947559183789871	-1298.43506815942	-147.838757443416	-1111.08441205637
1166	1.45113705136	0.0666666424231189	0.134207051962326	2.87509394833938e-05	1098.58304485925	0.947559183789871	-1338.53796003293	-147.838757443416	-1151.18730392988
1167	1.45113705136	0.0736806299728077	0.134207051962326	2.87509394833938e-05	1214.16480387506	0.947559183789871	-1375.5392657771	-147.838757443416	-1188.18860967405
1168	1.45113705136	0.0814325581110589	0.134207051962326	2.87509394833938e-05	1341.90690259364	0.947559183789871	-1409.61153163004	-147.838757443416	-1222.26087552699
1169	1.45113705136	0.0900000654576146	0.134207051962326	2.87509394833938e-05	1483.08872854936	0.947559183789871	-1440.9336259031	-147.838757443416	-1253.58296980005
1170	1.45113705136	0.0994689589798715	0.134207051962326	2.87509394833938e-05	1639.12427344912	0.947559183789871	-1469.6863276083	-147.838757443416	-1282.33567150525
1171	1.45113705136	0.109934073383524	0.134207051962326	2.87509394833938e-05	1811.57629485733	0.947559183789871	-1496.04887793434	-147.838757443416	-1308.69822183129
1172	1.45113705136	0.12150022091957	0.134207051962326	2.87509394833938e-05	2002.17196782967	0.947559183789871	-1520.19632167643	-147.838757443416	-1332.84566557338
1173	1.45113705136	0.134283241120371	0.134207051962326	2.87509394833938e-05	2212.82018325297	0.947559183789871	-1542.29749634408	-147.838757443416	-1354.94684024103
1174	1.45113705136	0.148411160978287	0.134207051962326	2.87509394833938e-05	2445.6306661408	0.947559183789871	-1562.51355327212	-147.838757443416	-1375.16289716907
1175	1.45113705136	0.164025477186531	0.134207051962326	2.87509394833938e-05	2702.93510536211	0.947559183789871	-1580.99691797706	-147.838757443416	-1393.646261874
1176	1.45113705136	0.181282573284401	0.134207051962326	2.87509394833938e-05	2987.31050642554	0.947559183789871	-1597.89061579446	-147.838757443416	-1410.53995969141
1177	1.45113705136	0.20035528590014	0.134207051962326	2.87509394833938e-05	3301.6050012066	0.947559183789871	-1613.32790362014	-147.838757443416	-1425.97724751709
1178	1.45113705136	0.221434635777982	0.134207051962326	2.87509394833938e-05	3648.96637311248	0.947559183789871	-1627.43215967476	-147.838757443416	-1440.08150357171
1179	1.45113705136	0.244731740926299	0.134207051962326	2.87509394833938e-05	4032.87358337524	0.947559183789871	-1640.31699058332	-147.838757443416	-1452.96633448027
1180	1.45113705136	0.270479931047772	0.134207051962326	2.87509394833938e-05	4457.17161422152	0.947559183789871	-1652.08651952975	-147.838757443416	-1464.7358634267
1181	1.45113705136	0.298937084428454	0.134207051962326	2.87509394833938e-05	4926.10997788711	0.947559183789871	-1662.83582147694	-147.838757443416	-1475.48516537389
1182	1.45113705136	0.330388210690579	0.134207051962326	2.87509394833938e-05	5444.38527715906	0.947559183789871	-1672.65147217026	-147.838757443416	-1485.3008160672
1183	1.45113705136	0.365148305276415	0.134207051962326	2.87509394833938e-05	6017.18824370624	0.947559183789871	-1681.61217796622	-147.838757443416	-1494.26152186317
1184	1.45113705136	0.403565504251934	0.134207051962326	2.87509394833938e-05	6650.25572530562	0.947559183789871	-1689.78945411334	-147.838757443416	-1502.43879801029
1185	1.45113705136	0.446024571026914	0.134207051962326	2.87509394833938e-05	7349.92814263685	0.947559183789871	-1697.24832067121	-147.838757443416	-1509.89766456815
1186	1.45113705136	0.492950749912341	0.134207051962326	2.87509394833938e-05	8123.2129910978	0.947559183789871	-1704.04798816598	-147.838757443416	-1516.69733206293
1187	1.45113705136	0.544814025110013	0.134207051962326	2.87509394833938e-05	8977.85502363659	0.947559183789871	-1710.24250917521	-147.838757443416	-1522.89185307216
1188	1.45113705136	0.602133827789805	0.134207051962326	2.87509394833938e-05	9922.4138175089	0.947559183789871	-1715.88137744402	-147.838757443416	-1528.53072134097
1189	1.45113705136	0.665484238397848	0.134207051962326	2.87509394833938e-05	10966.3495018225	0.947559183789871	-1721.01006205264	-147.838757443416	-1533.65940594958
1190	1.45113705136	0.735499736298759	0.134207051962326	2.87509394833938e-05	12120.1175044637	0.947559183789871	-1725.6704701141	-147.838757443416	-1538.31981401105
1191	1.45113705136	0.81288155433689	0.134207051962326	2.87509394833938e-05	13395.2732673343	0.947559183789871	-1729.90133718477	-147.838757443416	-1542.55068108172
1192	1.45113705136	0.898404701960017	0.134207051962326	2.87509394833938e-05	14804.5879786626	0.947559183789871	-1733.73854913638	-147.838757443416	-1546.38789303333
1193	1.45113705136	0.992925727244834	0.134207051962326	2.87509394833938e-05	16362.1764814938	0.947559183789871	-1737.21540277539	-147.838757443416	-1549.86474667233
1194	1.45113705136	1.09739129556399	0.134207051962326	2.87509394833938e-05	18083.6386394142	0.947559183789871	-1740.3628145972	-147.838757443416	-1553.01215849415
1195	1.45113705136	1.21284767081341	0.134207051962326	2.87509394833938e-05	19986.2155753413	0.947559183789871	-1743.20948804833	-147.838757443416	-1555.85883194528
1196	1.45113705136	1.34045119415816	0.134207051962326	2.87509394833938e-05	22088.9623481745	0.947559183789871	-1745.78204950719	-147.838757443416	-1558.43139340414
1197	1.45113705136	1.48147986524555	0.134207051962326	2.87509394833938e-05	24412.9387967307	0.947559183789871	-1748.10516222613	-147.838757443416	-1560.75450612308
1198	1.45113705136	1.63734614187603	0.134207051962326	2.87509394833938e-05	26981.420462341	0.947559183789871	-1750.20162607118	-147.838757443416	-1562.85096996813
1199	1.45113705136	1.80961108632547	0.134207051962326	2.87509394833938e-05	29820.1317025843	0.947559183789871	-1752.09246920916	-147.838757443416	-1564.74181310611
1200	1.45113705136	2	0.134207051962326	2.87509394833938e-05	32957.5033308796	0.947559183789871	-1753.7970361372	-147.838757443416	-1566.44638003415
1201	1.45113705136	1e-04	0.134204154799011	3.16481027982662e-05	1.64787516654398	1.04304245338988	-957470.18679703	-147.838757443416	-957282.836140927
1202	1.45113705136	0.000110520985150523	0.134204154799011	3.16481027982662e-05	1.82124786811524	1.04304245338988	-897449.894626968	-147.838757443416	-897262.543970865
1203	1.45113705136	0.000122148881586422	0.134204154799011	3.16481027982662e-05	2.01286108587386	1.04304245338988	-837065.229662716	-147.838757443416	-836877.879006613
1204	1.45113705136	0.00013500014727966	0.134204154799011	3.16481027982662e-05	2.22463390181931	1.04304245338988	-777044.165804256	-147.838757443416	-776856.815148153
1205	1.45113705136	0.000149203492728137	0.134204154799011	3.16481027982662e-05	2.45868730428323	1.04304245338988	-717892.506013615	-147.838757443416	-717705.155357512
1206	1.45113705136	0.000164901170042127	0.134204154799011	3.16481027982662e-05	2.71736543046467	1.04304245338988	-660206.184273493	-147.838757443416	-660018.83361739
1207	1.45113705136	0.000182250397655298	0.134204154799011	3.16481027982662e-05	3.00325904388932	1.04304245338988	-604430.987758145	-147.838757443416	-604243.637102042
1208	1.45113705136	0.000201424934929382	0.134204154799011	3.16481027982662e-05	3.31923148192866	1.04304245338988	-550771.273593765	-147.838757443416	-550583.922937662
1209	1.45113705136	0.000222616822422753	0.134204154799011	3.16481027982662e-05	3.66844733325387	1.04304245338988	-499599.399680057	-147.838757443416	-499412.049023954
1210	1.45113705136	0.000246038305252418	0.134204154799011	3.16481027982662e-05	4.05440413244028	1.04304245338988	-451038.635883525	-147.838757443416	-450851.285227422
1211	1.45113705136	0.000271923958812624	0.134204154799011	3.16481027982662e-05	4.48096738915652	1.04304245338988	-405324.830719332	-147.838757443416	-405137.480063229
1212	1.45113705136	0.000300533038140016	0.134204154799011	3.16481027982662e-05	4.95240930276947	1.04304245338988	-362624.115238607	-147.838757443416	-362436.764582504
1213	1.45113705136	0.000332152074455144	0.134204154799011	3.16481027982662e-05	5.47345155010699	1.04304245338988	-322808.750691342	-147.838757443416	-322621.400035239
1214	1.45113705136	0.000367097744885724	0.134204154799011	3.16481027982662e-05	6.04931257491483	1.04304245338988	-286088.932099672	-147.838757443416	-285901.581443569
1215	1.45113705136	0.000405720044113057	0.134204154799011	3.16481027982662e-05	6.68575985263036	1.04304245338988	-252293.054253253	-147.838757443416	-252105.70359715
1216	1.45113705136	0.000448405789706889	0.134204154799011	3.16481027982662e-05	7.38916765392525	1.04304245338988	-221398.439009895	-147.838757443416	-221211.088353792
1217	1.45113705136	0.000495582496256038	0.134204154799011	3.16481027982662e-05	8.166580885542	1.04304245338988	-193217.444246638	-147.838757443416	-193030.093590535
1218	1.45113705136	0.000547722657095728	0.134204154799011	3.16481027982662e-05	9.02578564781535	1.04304245338988	-168036.541641583	-147.838757443416	-167849.19098548
1219	1.45113705136	0.000605348476514821	0.134204154799011	3.16481027982662e-05	9.97538721554007	1.04304245338988	-145165.831810682	-147.838757443416	-144978.481154579
1220	1.45113705136	0.000669037099837865	0.134204154799011	3.16481027982662e-05	11.0248962231942	1.04304245338988	-124921.834694813	-147.838757443416	-124734.48403871
1221	1.45113705136	0.000739426393763299	0.134204154799011	3.16481027982662e-05	12.1848239176971	1.04304245338988	-106960.466256258	-147.838757443416	-106773.115600155
1222	1.45113705136	0.000817221334850185	0.134204154799011	3.16481027982662e-05	13.4667874326954	1.04304245338988	-91073.531000615	-147.838757443416	-90886.1803445119
1223	1.45113705136	0.000903201070136682	0.134204154799011	3.16481027982662e-05	14.8836261387419	1.04304245338988	-77103.0388117261	-147.838757443416	-76915.6881556231
1224	1.45113705136	0.000998226720605131	0.134204154799011	3.16481027982662e-05	16.4495302346583	1.04304245338988	-64852.8267181641	-147.838757443416	-64665.476062061
1225	1.45113705136	0.00110325000564855	0.134204154799011	3.16481027982662e-05	18.1801828679776	1.04304245338988	-54366.0698249147	-147.838757443416	-54178.7191688116
1226	1.45113705136	0.00121932277491598	0.134204154799011	3.16481027982662e-05	20.0929172078555	1.04304245338988	-45345.4514853281	-147.838757443416	-45158.1008292251
1227	1.45113705136	0.00134760754300184	0.134204154799011	3.16481027982662e-05	22.2068900436009	1.04304245338988	-37437.466979459	-147.838757443416	-37250.1163233559
1228	1.45113705136	0.0014893891324884	0.134204154799011	3.16481027982662e-05	24.5432736474812	1.04304245338988	-30864.2722920228	-147.838757443416	-30676.9216359197
1229	1.45113705136	0.00164608754195101	0.134204154799011	3.16481027982662e-05	27.125467823385	1.04304245338988	-25177.4937436553	-147.838757443416	-24990.1430875523
1230	1.45113705136	0.00181927216780429	0.134204154799011	3.16481027982662e-05	29.9793342650933	1.04304245338988	-20476.8838822923	-147.838757443416	-20289.5332261892
1231	1.45113705136	0.00201067752242659	0.134204154799011	3.16481027982662e-05	33.1334555713495	1.04304245338988	-16389.7644056763	-147.838757443416	-16202.4137495733
1232	1.45113705136	0.002222220605986	0.134204154799011	3.16481027982662e-05	36.6194215118664	1.04304245338988	-13186.8757397442	-147.838757443416	-12999.5250836412
1233	1.45113705136	0.00245602010595366	0.134204154799011	3.16481027982662e-05	40.4721454113375	1.04304245338988	-10409.9936717892	-147.838757443416	-10222.6430156862
1234	1.45113705136	0.00271441761659491	0.134204154799011	3.16481027982662e-05	44.7302138201625	1.04304245338988	-8111.51978540648	-147.838757443416	-7924.16912930342
1235	1.45113705136	0.00300000109096005	0.134204154799011	3.16481027982662e-05	49.4362729739791	1.04304245338988	-6351.11124065489	-147.838757443416	-6163.76058455184
1236	1.45113705136	0.00331563076025549	0.134204154799011	3.16481027982662e-05	54.6374559125436	1.04304245338988	-4874.15259897866	-147.838757443416	-4686.80194287561
1237	1.45113705136	0.00366446778018815	0.134204154799011	3.16481027982662e-05	60.385854535726	1.04304245338988	-3651.97765857371	-147.838757443416	-3464.62700247066
1238	1.45113705136	0.00405000589118746	0.134204154799011	3.16481027982662e-05	66.7390413244464	1.04304245338988	-2686.76719982375	-147.838757443416	-2499.4165437207
1239	1.45113705136	0.00447610640959462	0.134204154799011	3.16481027982662e-05	73.7606459517931	1.04304245338988	-1995.09796117397	-147.838757443416	-1807.74730507092
1240	1.45113705136	0.00494703690026969	0.134204154799011	3.16481027982662e-05	81.5209925593114	1.04304245338988	-1446.94832548132	-147.838757443416	-1259.59766937827
1241	1.45113705136	0.00546751391793797	0.134204154799011	3.16481027982662e-05	90.0978040810357	1.04304245338988	-1022.46088012174	-147.838757443416	-835.110224018688
1242	1.45113705136	0.00604275024534702	0.134204154799011	3.16481027982662e-05	99.576980669349	1.04304245338988	-703.769984703744	-147.838757443416	-516.419328600692
1243	1.45113705136	0.00667850710134319	0.134204154799011	3.16481027982662e-05	110.053460018911	1.04304245338988	-474.895944263902	-147.838757443416	-287.545288160851
1244	1.45113705136	0.00738115184175216	0.134204154799011	3.16481027982662e-05	121.632168205138	1.04304245338988	-321.63698857557	-147.838757443416	-134.286332472519
1245	1.45113705136	0.00815772173096048	0.134204154799011	3.16481027982662e-05	134.42907056026	1.04304245338988	-233.891384039598	-147.838757443416	-46.5407279365463
1246	1.45113705136	0.00901599442289585	0.134204154799011	3.16481027982662e-05	148.572333111891	1.04304245338988	-195.450762947963	-147.838757443416	-8.10010684491135
1247	1.45113705136	0.00996456585730073	0.134204154799011	3.16481027982662e-05	164.203606216379	1.04304245338988	-188.052955340769	-147.838757443416	-0.702299237716943
1248	1.45113705136	0.0110129363514615	0.134204154799011	3.16481027982662e-05	181.479443243028	1.04304245338988	-205.075283884536	-147.838757443416	-17.7246277814847
1249	1.45113705136	0.0121716057496353	0.134204154799011	3.16481027982662e-05	200.572868517879	1.04304245338988	-240.930897491984	-147.838757443416	-53.5802413889323
1250	1.45113705136	0.0134521785831347	0.134204154799011	3.16481027982662e-05	221.675110230624	1.04304245338988	-290.94366637338	-147.838757443416	-103.593010270328
1251	1.45113705136	0.0148674802942882	0.134204154799011	3.16481027982662e-05	244.997515660395	1.04304245338988	-351.232435319514	-147.838757443416	-163.881779216463
1252	1.45113705136	0.0164316856883072	0.134204154799011	3.16481027982662e-05	270.773667902176	1.04304245338988	-418.605067851429	-147.838757443416	-231.254411748378
1253	1.45113705136	0.0181604608995546	0.134204154799011	3.16481027982662e-05	299.261725293691	1.04304245338988	-490.462409870815	-147.838757443416	-303.111753767764
1254	1.45113705136	0.0200711202940634	0.134204154799011	3.16481027982662e-05	330.74700697304	1.04304245338988	-564.712050054746	-147.838757443416	-377.361393951694
1255	1.45113705136	0.0221827998797455	0.134204154799011	3.16481027982662e-05	365.544850462474	1.04304245338988	-639.691554823308	-147.838757443416	-452.340898720257
1256	1.45113705136	0.0245166489610638	0.134204154799011	3.16481027982662e-05	404.003769898134	1.04304245338988	-714.100703966047	-147.838757443416	-526.750047862995
1257	1.45113705136	0.0270960419576633	0.134204154799011	3.16481027982662e-05	446.508946536671	1.04304245338988	-786.942145443289	-147.838757443416	-599.591489340237
1258	1.45113705136	0.0299468125084086	0.134204154799011	3.16481027982662e-05	493.486086497552	1.04304245338988	-857.469818257319	-147.838757443416	-670.119162154268
1259	1.45113705136	0.0330975122054733	0.134204154799011	3.16481027982662e-05	545.405684377858	1.04304245338988	-925.144455161702	-147.838757443416	-737.793799058651
1260	1.45113705136	0.0365796965498038	0.134204154799011	3.16481027982662e-05	602.787735441363	1.04304245338988	-989.595466610044	-147.838757443416	-802.244810506993
1261	1.45113705136	0.0404282409919152	0.134204154799011	3.16481027982662e-05	666.206943576325	1.04304245338988	-1050.58851771383	-147.838757443416	-863.237861610774
1262	1.45113705136	0.0446816902232923	0.134204154799011	3.16481027982662e-05	736.298477181745	1.04304245338988	-1107.99813639466	-147.838757443416	-920.647480291605
1263	1.45113705136	0.0493826442166878	0.134204154799011	3.16481027982662e-05	813.764330629565	1.04304245338988	-1161.78472875478	-147.838757443416	-974.434072651726
1264	1.45113705136	0.0545781848816613	0.134204154799011	3.16481027982662e-05	899.380355015358	1.04304245338988	-1211.97542270395	-147.838757443416	-1024.6247666009
1265	1.45113705136	0.060320347608486	0.134204154799011	3.16481027982662e-05	994.004028613248	1.04304245338988	-1258.64821062703	-147.838757443416	-1071.29755452398
1266	1.45113705136	0.0666666424231189	0.134204154799011	3.16481027982662e-05	1098.58304485925	1.04304245338988	-1301.91891321581	-147.838757443416	-1114.56825711275
1267	1.45113705136	0.0736806299728077	0.134204154799011	3.16481027982662e-05	1214.16480387506	1.04304245338988	-1341.93053780566	-147.838757443416	-1154.57988170261
1268	1.45113705136	0.0814325581110589	0.134204154799011	3.16481027982662e-05	1341.90690259364	1.04304245338988	-1378.84465462866	-147.838757443416	-1191.49399852561
1269	1.45113705136	0.0900000654576146	0.134204154799011	3.16481027982662e-05	1483.08872854936	1.04304245338988	-1412.83446180361	-147.838757443416	-1225.48380570055
1270	1.45113705136	0.0994689589798715	0.134204154799011	3.16481027982662e-05	1639.12427344912	1.04304245338988	-1444.07925441506	-147.838757443416	-1256.72859831201
1271	1.45113705136	0.109934073383524	0.134204154799011	3.16481027982662e-05	1811.57629485733	1.04304245338988	-1472.76005446428	-147.838757443416	-1285.40939836123
1272	1.45113705136	0.12150022091957	0.134204154799011	3.16481027982662e-05	2002.17196782967	1.04304245338988	-1499.05619602534	-147.838757443416	-1311.70553992229
1273	1.45113705136	0.134283241120371	0.134204154799011	3.16481027982662e-05	2212.82018325297	1.04304245338988	-1523.1426941973	-147.838757443416	-1335.79203809425
1274	1.45113705136	0.148411160978287	0.134204154799011	3.16481027982662e-05	2445.6306661408	1.04304245338988	-1545.18825682817	-147.838757443416	-1357.83760072512
1275	1.45113705136	0.164025477186531	0.134204154799011	3.16481027982662e-05	2702.93510536211	1.04304245338988	-1565.35382455884	-147.838757443416	-1378.00316845579
1276	1.45113705136	0.181282573284401	0.134204154799011	3.16481027982662e-05	2987.31050642554	1.04304245338988	-1583.7915473936	-147.838757443416	-1396.44089129055
1277	1.45113705136	0.20035528590014	0.134204154799011	3.16481027982662e-05	3301.6050012066	1.04304245338988	-1600.64412465779	-147.838757443416	-1413.29346855474
1278	1.45113705136	0.221434635777982	0.134204154799011	3.16481027982662e-05	3648.96637311248	1.04304245338988	-1616.04444988276	-147.838757443416	-1428.6937937797
1279	1.45113705136	0.244731740926299	0.134204154799011	3.16481027982662e-05	4032.87358337524	1.04304245338988	-1630.11551288178	-147.838757443416	-1442.76485677873
1280	1.45113705136	0.270479931047772	0.134204154799011	3.16481027982662e-05	4457.17161422152	1.04304245338988	-1642.97051854589	-147.838757443416	-1455.61986244284
1281	1.45113705136	0.298937084428454	0.134204154799011	3.16481027982662e-05	4926.10997788711	1.04304245338988	-1654.71318618202	-147.838757443416	-1467.36253007897
1282	1.45113705136	0.330388210690579	0.134204154799011	3.16481027982662e-05	5444.38527715906	1.04304245338988	-1665.43819519196	-147.838757443416	-1478.08753908891
1283	1.45113705136	0.365148305276415	0.134204154799011	3.16481027982662e-05	6017.18824370624	1.04304245338988	-1675.23174360115	-147.838757443416	-1487.8810874981
1284	1.45113705136	0.403565504251934	0.134204154799011	3.16481027982662e-05	6650.25572530562	1.04304245338988	-1684.17218615272	-147.838757443416	-1496.82153004967
1285	1.45113705136	0.446024571026914	0.134204154799011	3.16481027982662e-05	7349.92814263685	1.04304245338988	-1692.33071926836	-147.838757443416	-1504.98006316531
1286	1.45113705136	0.492950749912341	0.134204154799011	3.16481027982662e-05	8123.2129910978	1.04304245338988	-1699.77208189078	-147.838757443416	-1512.42142578773
1287	1.45113705136	0.544814025110013	0.134204154799011	3.16481027982662e-05	8977.85502363659	1.04304245338988	-1706.55524409143	-147.838757443416	-1519.20458798838
1288	1.45113705136	0.602133827789805	0.134204154799011	3.16481027982662e-05	9922.4138175089	1.04304245338988	-1712.73405967164	-147.838757443416	-1525.38340356859
1289	1.45113705136	0.665484238397848	0.134204154799011	3.16481027982662e-05	10966.3495018225	1.04304245338988	-1718.35786449601	-147.838757443416	-1531.00720839296
1290	1.45113705136	0.735499736298759	0.134204154799011	3.16481027982662e-05	12120.1175044637	1.04304245338988	-1723.47200824472	-147.838757443416	-1536.12135214166
1291	1.45113705136	0.81288155433689	0.134204154799011	3.16481027982662e-05	13395.2732673343	1.04304245338988	-1728.11831345886	-147.838757443416	-1540.76765735581
1292	1.45113705136	0.898404701960017	0.134204154799011	3.16481027982662e-05	14804.5879786626	1.04304245338988	-1732.33546140912	-147.838757443416	-1544.98480530607
1293	1.45113705136	0.992925727244834	0.134204154799011	3.16481027982662e-05	16362.1764814938	1.04304245338988	-1736.15930888487	-147.838757443416	-1548.80865278182
1294	1.45113705136	1.09739129556399	0.134204154799011	3.16481027982662e-05	18083.6386394142	1.04304245338988	-1739.62314357079	-147.838757443416	-1552.27248746774
1295	1.45113705136	1.21284767081341	0.134204154799011	3.16481027982662e-05	19986.2155753413	1.04304245338988	-1742.75788775715	-147.838757443416	-1555.4072316541
1296	1.45113705136	1.34045119415816	0.134204154799011	3.16481027982662e-05	22088.9623481745	1.04304245338988	-1745.59226090135	-147.838757443416	-1558.2416047983
1297	1.45113705136	1.48147986524555	0.134204154799011	3.16481027982662e-05	24412.9387967307	1.04304245338988	-1748.15291148215	-147.838757443416	-1560.80225537909
1298	1.45113705136	1.63734614187603	0.134204154799011	3.16481027982662e-05	26981.420462341	1.04304245338988	-1750.46452748822	-147.838757443416	-1563.11387138517
1299	1.45113705136	1.80961108632547	0.134204154799011	3.16481027982662e-05	29820.1317025843	1.04304245338988	-1752.54993339058	-147.838757443416	-1565.19927728752
1300	1.45113705136	2	0.134204154799011	3.16481027982662e-05	32957.5033308796	1.04304245338988	-1754.43017972802	-147.838757443416	-1567.07952362497
1301	1.45113705136	1e-04	0.134200965695487	3.48372063218366e-05	1.64787516654398	1.14814734339047	-1014019.32945697	-147.838757443416	-1013831.97880086
1302	1.45113705136	0.000110520985150523	0.134200965695487	3.48372063218366e-05	1.82124786811524	1.14814734339047	-955029.812014769	-147.838757443416	-954842.461358665
1303	1.45113705136	0.000122148881586422	0.134200965695487	3.48372063218366e-05	2.01286108587386	1.14814734339047	-894972.105451985	-147.838757443416	-894784.754795882
1304	1.45113705136	0.00013500014727966	0.134200965695487	3.48372063218366e-05	2.22463390181931	1.14814734339047	-834607.372712747	-147.838757443416	-834420.022056644
1305	1.45113705136	0.000149203492728137	0.134200965695487	3.48372063218366e-05	2.45868730428323	1.14814734339047	-774600.600260801	-147.838757443416	-774413.249604698
1306	1.45113705136	0.000164901170042127	0.134200965695487	3.48372063218366e-05	2.71736543046467	1.14814734339047	-715526.607313304	-147.838757443416	-715339.256657201
1307	1.45113705136	0.000182250397655298	0.134200965695487	3.48372063218366e-05	3.00325904388932	1.14814734339047	-657918.876581641	-147.838757443416	-657731.525925538
1308	1.45113705136	0.000201424934929382	0.134200965695487	3.48372063218366e-05	3.31923148192866	1.14814734339047	-602171.755427262	-147.838757443416	-601984.404771159
1309	1.45113705136	0.000222616822422753	0.134200965695487	3.48372063218366e-05	3.66844733325387	1.14814734339047	-548594.107939406	-147.838757443416	-548406.757283303
1310	1.45113705136	0.000246038305252418	0.134200965695487	3.48372063218366e-05	4.05440413244028	1.14814734339047	-497556.173342531	-147.838757443416	-497368.822686428
1311	1.45113705136	0.000271923958812624	0.134200965695487	3.48372063218366e-05	4.48096738915652	1.14814734339047	-449067.092897529	-147.838757443416	-448879.742241425
1312	1.45113705136	0.000300533038140016	0.134200965695487	3.48372063218366e-05	4.95240930276947	1.14814734339047	-403483.455685695	-147.838757443416	-403296.105029592
1313	1.45113705136	0.000332152074455144	0.134200965695487	3.48372063218366e-05	5.47345155010699	1.14814734339047	-360911.839613722	-147.838757443416	-360724.488957618
1314	1.45113705136	0.000367097744885724	0.134200965695487	3.48372063218366e-05	6.04931257491483	1.14814734339047	-321269.711935646	-147.838757443416	-321082.361279543
1315	1.45113705136	0.000405720044113057	0.134200965695487	3.48372063218366e-05	6.68575985263036	1.14814734339047	-284645.957427621	-147.838757443416	-284458.606771518
1316	1.45113705136	0.000448405789706889	0.134200965695487	3.48372063218366e-05	7.38916765392525	1.14814734339047	-250965.838096988	-147.838757443416	-250778.487440885
1317	1.45113705136	0.000495582496256038	0.134200965695487	3.48372063218366e-05	8.166580885542	1.14814734339047	-220202.132589194	-147.838757443416	-220014.781933091
1318	1.45113705136	0.000547722657095728	0.134200965695487	3.48372063218366e-05	9.02578564781535	1.14814734339047	-192160.522505998	-147.838757443416	-191973.171849895
1319	1.45113705136	0.000605348476514821	0.134200965695487	3.48372063218366e-05	9.97538721554007	1.14814734339047	-167045.003768813	-147.838757443416	-166857.65311271
1320	1.45113705136	0.000669037099837865	0.134200965695487	3.48372063218366e-05	11.0248962231942	1.14814734339047	-144246.593848964	-147.838757443416	-144059.243192861
1321	1.45113705136	0.000739426393763299	0.134200965695487	3.48372063218366e-05	12.1848239176971	1.14814734339047	-124157.183491416	-147.838757443416	-123969.832835313
1322	1.45113705136	0.000817221334850185	0.134200965695487	3.48372063218366e-05	13.4667874326954	1.14814734339047	-106276.289694145	-147.838757443416	-106088.939038042
1323	1.45113705136	0.000903201070136682	0.134200965695487	3.48372063218366e-05	14.8836261387419	1.14814734339047	-90470.3855766685	-147.838757443416	-90283.0349205654
1324	1.45113705136	0.000998226720605131	0.134200965695487	3.48372063218366e-05	16.4495302346583	1.14814734339047	-76579.2580554677	-147.838757443416	-76391.9073993646
1325	1.45113705136	0.00110325000564855	0.134200965695487	3.48372063218366e-05	18.1801828679776	1.14814734339047	-64404.6392808015	-147.838757443416	-64217.2886246985
1326	1.45113705136	0.00121932277491598	0.134200965695487	3.48372063218366e-05	20.0929172078555	1.14814734339047	-53945.3465325262	-147.838757443416	-53757.9958764231
1327	1.45113705136	0.00134760754300184	0.134200965695487	3.48372063218366e-05	22.2068900436009	1.14814734339047	-44995.6706282344	-147.838757443416	-44808.3199721313
1328	1.45113705136	0.0014893891324884	0.134200965695487	3.48372063218366e-05	24.5432736474812	1.14814734339047	-37150.4734785787	-147.838757443416	-36963.1228224756
1329	1.45113705136	0.00164608754195101	0.134200965695487	3.48372063218366e-05	27.125467823385	1.14814734339047	-30603.5377213625	-147.838757443416	-30416.1870652594
1330	1.45113705136	0.00181927216780429	0.134200965695487	3.48372063218366e-05	29.9793342650933	1.14814734339047	-24969.2426282706	-147.838757443416	-24781.8919721676
1331	1.45113705136	0.00201067752242659	0.134200965695487	3.48372063218366e-05	33.1334555713495	1.14814734339047	-20291.4945980944	-147.838757443416	-20104.1439419914
1332	1.45113705136	0.002222220605986	0.134200965695487	3.48372063218366e-05	36.6194215118664	1.14814734339047	-16245.4542156825	-147.838757443416	-16058.1035595795
1333	1.45113705136	0.00245602010595366	0.134200965695487	3.48372063218366e-05	40.4721454113375	1.14814734339047	-13061.0100353035	-147.838757443416	-12873.6593792005
1334	1.45113705136	0.00271441761659491	0.134200965695487	3.48372063218366e-05	44.7302138201625	1.14814734339047	-10301.2972083511	-147.838757443416	-10113.9465522481
1335	1.45113705136	0.00300000109096005	0.134200965695487	3.48372063218366e-05	49.4362729739791	1.14814734339047	-8030.05552862841	-147.838757443416	-7842.70487252536
1336	1.45113705136	0.00331563076025549	0.134200965695487	3.48372063218366e-05	54.6374559125436	1.14814734339047	-6282.17330141232	-147.838757443416	-6094.82264530926
1337	1.45113705136	0.00366446778018815	0.134200965695487	3.48372063218366e-05	60.385854535726	1.14814734339047	-4816.54070590658	-147.838757443416	-4629.19004980352
1338	1.45113705136	0.00405000589118746	0.134200965695487	3.48372063218366e-05	66.7390413244464	1.14814734339047	-3604.5731903562	-147.838757443416	-3417.22253425315
1339	1.45113705136	0.00447610640959462	0.134200965695487	3.48372063218366e-05	73.7606459517931	1.14814734339047	-2653.20517408417	-147.838757443416	-2465.85451798112
1340	1.45113705136	0.00494703690026969	0.134200965695487	3.48372063218366e-05	81.5209925593114	1.14814734339047	-1968.1086945837	-147.838757443416	-1780.75803848065
1341	1.45113705136	0.00546751391793797	0.134200965695487	3.48372063218366e-05	90.0978040810357	1.14814734339047	-1425.67760074948	-147.838757443416	-1238.32694464643
1342	1.45113705136	0.00604275024534702	0.134200965695487	3.48372063218366e-05	99.576980669349	1.14814734339047	-1006.135207168	-147.838757443416	-818.784551064949
1343	1.45113705136	0.00667850710134319	0.134200965695487	3.48372063218366e-05	110.053460018911	1.14814734339047	-691.692570817308	-147.838757443416	-504.341914714256
1344	1.45113705136	0.00738115184175216	0.134200965695487	3.48372063218366e-05	121.632168205138	1.14814734339047	-466.442318505724	-147.838757443416	-279.091662402672
1345	1.45113705136	0.00815772173096048	0.134200965695487	3.48372063218366e-05	134.42907056026	1.14814734339047	-316.250886135909	-147.838757443416	-128.900230032858
1346	1.45113705136	0.00901599442289585	0.134200965695487	3.48372063218366e-05	148.572333111891	1.14814734339047	-231.293704923941	-147.838757443416	-43.9430488208891
1347	1.45113705136	0.00996456585730073	0.134200965695487	3.48372063218366e-05	164.203606216379	1.14814734339047	-194.459506333456	-147.838757443416	-7.10885023040464
1348	1.45113705136	0.0110129363514615	0.134200965695487	3.48372063218366e-05	181.479443243028	1.14814734339047	-188.366274373373	-147.838757443416	-1.01561827032128
1349	1.45113705136	0.0121716057496353	0.134200965695487	3.48372063218366e-05	200.572868517879	1.14814734339047	-206.435957374109	-147.838757443416	-19.0853012710577
1350	1.45113705136	0.0134521785831347	0.134200965695487	3.48372063218366e-05	221.675110230624	1.14814734339047	-243.121179009788	-147.838757443416	-55.770522906736
1351	1.45113705136	0.0148674802942882	0.134200965695487	3.48372063218366e-05	244.997515660395	1.14814734339047	-293.780486488424	-147.838757443416	-106.429830385372
1352	1.45113705136	0.0164316856883072	0.134200965695487	3.48372063218366e-05	270.773667902176	1.14814734339047	-354.562981497613	-147.838757443416	-167.212325394561
1353	1.45113705136	0.0181604608995546	0.134200965695487	3.48372063218366e-05	299.261725293691	1.14814734339047	-422.302753503958	-147.838757443416	-234.952097400906
1354	1.45113705136	0.0200711202940634	0.134200965695487	3.48372063218366e-05	330.74700697304	1.14814734339047	-494.42323288176	-147.838757443416	-307.072576778708
1355	1.45113705136	0.0221827998797455	0.134200965695487	3.48372063218366e-05	365.544850462474	1.14814734339047	-568.851332384103	-147.838757443416	-381.500676281052
1356	1.45113705136	0.0245166489610638	0.134200965695487	3.48372063218366e-05	404.003769898134	1.14814734339047	-643.941047568282	-147.838757443416	-456.59039146523
1357	1.45113705136	0.0270960419576633	0.134200965695487	3.48372063218366e-05	446.508946536671	1.14814734339047	-718.40603730944	-147.838757443416	-531.055381206388
1358	1.45113705136	0.0299468125084086	0.134200965695487	3.48372063218366e-05	493.486086497552	1.14814734339047	-791.260599269357	-147.838757443416	-603.909943166305
1359	1.45113705136	0.0330975122054733	0.134200965695487	3.48372063218366e-05	545.405684377858	1.14814734339047	-861.76838711946	-147.838757443416	-674.417731016409
1360	1.45113705136	0.0365796965498038	0.134200965695487	3.48372063218366e-05	602.787735441363	1.14814734339047	-929.398180340882	-147.838757443416	-742.047524237831
1361	1.45113705136	0.0404282409919152	0.134200965695487	3.48372063218366e-05	666.206943576325	1.14814734339047	-993.786007876042	-147.838757443416	-806.435351772991
1362	1.45113705136	0.0446816902232923	0.134200965695487	3.48372063218366e-05	736.298477181745	1.14814734339047	-1054.7029381757	-147.838757443416	-867.35228207265
1363	1.45113705136	0.0493826442166878	0.134200965695487	3.48372063218366e-05	813.764330629565	1.14814734339047	-1112.02787499822	-147.838757443416	-924.677218895173
1364	1.45113705136	0.0545781848816613	0.134200965695487	3.48372063218366e-05	899.380355015358	1.14814734339047	-1165.72473652818	-147.838757443416	-978.374080425128
1365	1.45113705136	0.060320347608486	0.134200965695487	3.48372063218366e-05	994.004028613248	1.14814734339047	-1215.8234407616	-147.838757443416	-1028.47278465854
1366	1.45113705136	0.0666666424231189	0.134200965695487	3.48372063218366e-05	1098.58304485925	1.14814734339047	-1262.40416979144	-147.838757443416	-1075.05351368838
1367	1.45113705136	0.0736806299728077	0.134200965695487	3.48372063218366e-05	1214.16480387506	1.14814734339047	-1305.58443712251	-147.838757443416	-1118.23378101946
1368	1.45113705136	0.0814325581110589	0.134200965695487	3.48372063218366e-05	1341.90690259364	1.14814734339047	-1345.50853334117	-147.838757443416	-1158.15787723812
1369	1.45113705136	0.0900000654576146	0.134200965695487	3.48372063218366e-05	1483.08872854936	1.14814734339047	-1382.33897543186	-147.838757443416	-1194.98831932881
1370	1.45113705136	0.0994689589798715	0.134200965695487	3.48372063218366e-05	1639.12427344912	1.14814734339047	-1416.24963236396	-147.838757443416	-1228.89897626091
1371	1.45113705136	0.109934073383524	0.134200965695487	3.48372063218366e-05	1811.57629485733	1.14814734339047	-1447.42024410109	-147.838757443416	-1260.06958799803
1372	1.45113705136	0.12150022091957	0.134200965695487	3.48372063218366e-05	2002.17196782967	1.14814734339047	-1476.03209236119	-147.838757443416	-1288.68143625814
1373	1.45113705136	0.134283241120371	0.134200965695487	3.48372063218366e-05	2212.82018325297	1.14814734339047	-1502.26461906976	-147.838757443416	-1314.9139629667
1374	1.45113705136	0.148411160978287	0.134200965695487	3.48372063218366e-05	2445.6306661408	1.14814734339047	-1526.29282251513	-147.838757443416	-1338.94216641207
1375	1.45113705136	0.164025477186531	0.134200965695487	3.48372063218366e-05	2702.93510536211	1.14814734339047	-1548.28529144533	-147.838757443416	-1360.93463534227
1376	1.45113705136	0.181282573284401	0.134200965695487	3.48372063218366e-05	2987.31050642554	1.14814734339047	-1568.40276387165	-147.838757443416	-1381.0521077686
1377	1.45113705136	0.20035528590014	0.134200965695487	3.48372063218366e-05	3301.6050012066	1.14814734339047	-1586.79711982602	-147.838757443416	-1399.44646372297
1378	1.45113705136	0.221434635777982	0.134200965695487	3.48372063218366e-05	3648.96637311248	1.14814734339047	-1603.61073573364	-147.838757443416	-1416.26007963059
1379	1.45113705136	0.244731740926299	0.134200965695487	3.48372063218366e-05	4032.87358337524	1.14814734339047	-1618.97614261264	-147.838757443416	-1431.62548650958
1380	1.45113705136	0.270479931047772	0.134200965695487	3.48372063218366e-05	4457.17161422152	1.14814734339047	-1633.01594075328	-147.838757443416	-1445.66528465023
1381	1.45113705136	0.298937084428454	0.134200965695487	3.48372063218366e-05	4926.10997788711	1.14814734339047	-1645.84293064964	-147.838757443416	-1458.49227454659
1382	1.45113705136	0.330388210690579	0.134200965695487	3.48372063218366e-05	5444.38527715906	1.14814734339047	-1657.56042399025	-147.838757443416	-1470.20976788719
1383	1.45113705136	0.365148305276415	0.134200965695487	3.48372063218366e-05	6017.18824370624	1.14814734339047	-1668.26270034892	-147.838757443416	-1480.91204424587
1384	1.45113705136	0.403565504251934	0.134200965695487	3.48372063218366e-05	6650.25572530562	1.14814734339047	-1678.03557573271	-147.838757443416	-1490.68491962965
1385	1.45113705136	0.446024571026914	0.134200965695487	3.48372063218366e-05	7349.92814263685	1.14814734339047	-1686.95704948966	-147.838757443416	-1499.60639338661
1386	1.45113705136	0.492950749912341	0.134200965695487	3.48372063218366e-05	8123.2129910978	1.14814734339047	-1695.09799640742	-147.838757443416	-1507.74734030437
1387	1.45113705136	0.544814025110013	0.134200965695487	3.48372063218366e-05	8977.85502363659	1.14814734339047	-1702.5228728716	-147.838757443416	-1515.17221676855
1388	1.45113705136	0.602133827789805	0.134200965695487	3.48372063218366e-05	9922.4138175089	1.14814734339047	-1709.29040866124	-147.838757443416	-1521.93975255819
1389	1.45113705136	0.665484238397848	0.134200965695487	3.48372063218366e-05	10966.3495018225	1.14814734339047	-1715.45426079305	-147.838757443416	-1528.10360469
1390	1.45113705136	0.735499736298759	0.134200965695487	3.48372063218366e-05	12120.1175044637	1.14814734339047	-1721.06361103657	-147.838757443416	-1533.71295493352
1391	1.45113705136	0.81288155433689	0.134200965695487	3.48372063218366e-05	13395.2732673343	1.14814734339047	-1726.16369523259	-147.838757443416	-1538.81303912954
1392	1.45113705136	0.898404701960017	0.134200965695487	3.48372063218366e-05	14804.5879786626	1.14814734339047	-1730.7962585215	-147.838757443416	-1543.44560241845
1393	1.45113705136	0.992925727244834	0.134200965695487	3.48372063218366e-05	16362.1764814938	1.14814734339047	-1734.99993638089	-147.838757443416	-1547.64928027784
1394	1.45113705136	1.09739129556399	0.134200965695487	3.48372063218366e-05	18083.6386394142	1.14814734339047	-1738.81056608859	-147.838757443416	-1551.45990998554
1395	1.45113705136	1.21284767081341	0.134200965695487	3.48372063218366e-05	19986.2155753413	1.14814734339047	-1742.26143654418	-147.838757443416	-1554.91078044113
1396	1.45113705136	1.34045119415816	0.134200965695487	3.48372063218366e-05	22088.9623481745	1.14814734339047	-1745.38348656252	-147.838757443416	-1558.03283045947
1397	1.45113705136	1.48147986524555	0.134200965695487	3.48372063218366e-05	24412.9387967307	1.14814734339047	-1748.20546246594	-147.838757443416	-1560.85480636288
1398	1.45113705136	1.63734614187603	0.134200965695487	3.48372063218366e-05	26981.420462341	1.14814734339047	-1750.75404551654	-147.838757443416	-1563.40338941349
1399	1.45113705136	1.80961108632547	0.134200965695487	3.48372063218366e-05	29820.1317025843	1.14814734339047	-1753.05395873537	-147.838757443416	-1565.70330263232
1400	1.45113705136	2	0.134200965695487	3.48372063218366e-05	32957.5033308796	1.14814734339047	-1755.12806088233	-147.838757443416	-1567.77740477928
1401	1.45113705136	1e-04	0.134197455233639	3.8347668169755e-05	1.64787516654398	1.26384340143617	-1068811.59518479	-147.838757443416	-1068624.24452868
1402	1.45113705136	0.000110520985150523	0.134197455233639	3.8347668169755e-05	1.82124786811524	1.26384340143617	-1011635.26015536	-147.838757443416	-1011447.90949926
1403	1.45113705136	0.000122148881586422	0.134197455233639	3.8347668169755e-05	2.01286108587386	1.26384340143617	-952588.598252856	-147.838757443416	-952401.247596753
1404	1.45113705136	0.00013500014727966	0.134197455233639	3.8347668169755e-05	2.22463390181931	1.26384340143617	-892464.556219419	-147.838757443416	-892277.205563316
1405	1.45113705136	0.000149203492728137	0.134197455233639	3.8347668169755e-05	2.45868730428323	1.26384340143617	-832122.712863756	-147.838757443416	-831935.362207653
1406	1.45113705136	0.000164901170042127	0.134197455233639	3.8347668169755e-05	2.71736543046467	1.26384340143617	-772132.222553756	-147.838757443416	-771944.871897653
1407	1.45113705136	0.000182250397655298	0.134197455233639	3.8347668169755e-05	3.00325904388932	1.26384340143617	-713152.173658718	-147.838757443416	-712964.823002615
1408	1.45113705136	0.000201424934929382	0.134197455233639	3.8347668169755e-05	3.31923148192866	1.26384340143617	-655612.314953051	-147.838757443416	-655424.964296948
1409	1.45113705136	0.000222616822422753	0.134197455233639	3.8347668169755e-05	3.66844733325387	1.26384340143617	-599893.989095828	-147.838757443416	-599706.638439725
1410	1.45113705136	0.000246038305252418	0.134197455233639	3.8347668169755e-05	4.05440413244028	1.26384340143617	-546423.270408585	-147.838757443416	-546235.919752482
1411	1.45113705136	0.000271923958812624	0.134197455233639	3.8347668169755e-05	4.48096738915652	1.26384340143617	-495498.774723595	-147.838757443416	-495311.424067492
1412	1.45113705136	0.000300533038140016	0.134197455233639	3.8347668169755e-05	4.95240930276947	1.26384340143617	-447165.018750003	-147.838757443416	-446977.668093899
1413	1.45113705136	0.000332152074455144	0.134197455233639	3.8347668169755e-05	5.47345155010699	1.26384340143617	-401718.304309118	-147.838757443416	-401530.953653015
1414	1.45113705136	0.000367097744885724	0.134197455233639	3.8347668169755e-05	6.04931257491483	1.26384340143617	-359190.043194183	-147.838757443416	-359002.69253808
1415	1.45113705136	0.000405720044113057	0.134197455233639	3.8347668169755e-05	6.68575985263036	1.26384340143617	-319723.518977138	-147.838757443416	-319536.168321035
1416	1.45113705136	0.000448405789706889	0.134197455233639	3.8347668169755e-05	7.38916765392525	1.26384340143617	-283196.652634037	-147.838757443416	-283009.301977934
1417	1.45113705136	0.000495582496256038	0.134197455233639	3.8347668169755e-05	8.166580885542	1.26384340143617	-249633.3621109	-147.838757443416	-249446.011454797
1418	1.45113705136	0.000547722657095728	0.134197455233639	3.8347668169755e-05	9.02578564781535	1.26384340143617	-219001.76699791	-147.838757443416	-218814.416341807
1419	1.45113705136	0.000605348476514821	0.134197455233639	3.8347668169755e-05	9.97538721554007	1.26384340143617	-191100.709073272	-147.838757443416	-190913.358417169
1420	1.45113705136	0.000669037099837865	0.134197455233639	3.8347668169755e-05	11.0248962231942	1.26384340143617	-166050.811986426	-147.838757443416	-165863.461330323
1421	1.45113705136	0.000739426393763299	0.134197455233639	3.8347668169755e-05	12.1848239176971	1.26384340143617	-143376.425353096	-147.838757443416	-143189.074696993
1422	1.45113705136	0.000817221334850185	0.134197455233639	3.8347668169755e-05	13.4667874326954	1.26384340143617	-123391.283655498	-147.838757443416	-123203.932999395
1423	1.45113705136	0.000903201070136682	0.134197455233639	3.8347668169755e-05	14.8836261387419	1.26384340143617	-105591.199320126	-147.838757443416	-105403.848664023
1424	1.45113705136	0.000998226720605131	0.134197455233639	3.8347668169755e-05	16.4495302346583	1.26384340143617	-89866.6377147792	-147.838757443416	-89679.2870586761
1425	1.45113705136	0.00110325000564855	0.134197455233639	3.8347668169755e-05	18.1801828679776	1.26384340143617	-76055.1381401388	-147.838757443416	-75867.7874840357
1426	1.45113705136	0.00121932277491598	0.134197455233639	3.8347668169755e-05	20.0929172078555	1.26384340143617	-63956.3117028379	-147.838757443416	-63768.9610467348
1427	1.45113705136	0.00134760754300184	0.134197455233639	3.8347668169755e-05	22.2068900436009	1.26384340143617	-53524.5250541662	-147.838757443416	-53337.1743980631
1428	1.45113705136	0.0014893891324884	0.134197455233639	3.8347668169755e-05	24.5432736474812	1.26384340143617	-44645.9314065293	-147.838757443416	-44458.5807504263
1429	1.45113705136	0.00164608754195101	0.134197455233639	3.8347668169755e-05	27.125467823385	1.26384340143617	-36863.5835308515	-147.838757443416	-36676.2328747485
1430	1.45113705136	0.00181927216780429	0.134197455233639	3.8347668169755e-05	29.9793342650933	1.26384340143617	-30342.9551038756	-147.838757443416	-30155.6044477726
1431	1.45113705136	0.00201067752242659	0.134197455233639	3.8347668169755e-05	33.1334555713495	1.26384340143617	-24761.1342889614	-147.838757443416	-24573.7836328584
1432	1.45113705136	0.002222220605986	0.134197455233639	3.8347668169755e-05	36.6194215118664	1.26384340143617	-20106.2821200605	-147.838757443416	-19918.9314639575
1433	1.45113705136	0.00245602010595366	0.134197455233639	3.8347668169755e-05	40.4721454113375	1.26384340143617	-16101.2664550698	-147.838757443416	-15913.9157989667
1434	1.45113705136	0.00271441761659491	0.134197455233639	3.8347668169755e-05	44.7302138201625	1.26384340143617	-12935.2817226286	-147.838757443416	-12747.9310665256
1435	1.45113705136	0.00300000109096005	0.134197455233639	3.8347668169755e-05	49.4362729739791	1.26384340143617	-10192.7577184373	-147.838757443416	-10005.4070623342
1436	1.45113705136	0.00331563076025549	0.134197455233639	3.8347668169755e-05	54.6374559125436	1.26384340143617	-7948.66860581451	-147.838757443416	-7761.31794971146
1437	1.45113705136	0.00366446778018815	0.134197455233639	3.8347668169755e-05	60.385854535726	1.26384340143617	-6213.31648057641	-147.838757443416	-6025.96582447336
1438	1.45113705136	0.00405000589118746	0.134197455233639	3.8347668169755e-05	66.7390413244464	1.26384340143617	-4759.01621660951	-147.838757443416	-4571.66556050646
1439	1.45113705136	0.00447610640959462	0.134197455233639	3.8347668169755e-05	73.7606459517931	1.26384340143617	-3557.26472621609	-147.838757443416	-3369.91407011304
1440	1.45113705136	0.00494703690026969	0.134197455233639	3.8347668169755e-05	81.5209925593114	1.26384340143617	-2619.67520621937	-147.838757443416	-2432.32455011632
1441	1.45113705136	0.00546751391793797	0.134197455233639	3.8347668169755e-05	90.0978040810357	1.26384340143617	-1941.15364419552	-147.838757443416	-1753.80298809247
1442	1.45113705136	0.00604275024534702	0.134197455233639	3.8347668169755e-05	99.576980669349	1.26384340143617	-1404.44498975354	-147.838757443416	-1217.09433365049
1443	1.45113705136	0.00667850710134319	0.134197455233639	3.8347668169755e-05	110.053460018911	1.26384340143617	-989.852994386689	-147.838757443416	-802.502338283637
1444	1.45113705136	0.00738115184175216	0.134197455233639	3.8347668169755e-05	121.632168205138	1.26384340143617	-679.665108287067	-147.838757443416	-492.314452184015
1445	1.45113705136	0.00815772173096048	0.134197455233639	3.8347668169755e-05	134.42907056026	1.26384340143617	-458.045970316627	-147.838757443416	-270.695314213575
1446	1.45113705136	0.00901599442289585	0.134197455233639	3.8347668169755e-05	148.572333111891	1.26384340143617	-310.929937784676	-147.838757443416	-123.579281681625
1447	1.45113705136	0.00996456585730073	0.134197455233639	3.8347668169755e-05	164.203606216379	1.26384340143617	-228.742792131612	-147.838757443416	-41.3921360285603
1448	1.45113705136	0.0110129363514615	0.134197455233639	3.8347668169755e-05	181.479443243028	1.26384340143617	-193.522944533033	-147.838757443416	-6.17228842998156
1449	1.45113705136	0.0121716057496353	0.134197455233639	3.8347668169755e-05	200.572868517879	1.26384340143617	-188.742767572403	-147.838757443416	-1.39211146935122
1450	1.45113705136	0.0134521785831347	0.134197455233639	3.8347668169755e-05	221.675110230624	1.26384340143617	-207.868664045876	-147.838757443416	-20.5180079428246
1451	1.45113705136	0.0148674802942882	0.134197455233639	3.8347668169755e-05	244.997515660395	1.26384340143617	-245.392580111453	-147.838757443416	-58.0419240084011
1452	1.45113705136	0.0164316856883072	0.134197455233639	3.8347668169755e-05	270.773667902176	1.26384340143617	-296.707606783952	-147.838757443416	-109.3569506809
1453	1.45113705136	0.0181604608995546	0.134197455233639	3.8347668169755e-05	299.261725293691	1.26384340143617	-357.992988258775	-147.838757443416	-170.642332155723
1454	1.45113705136	0.0200711202940634	0.134197455233639	3.8347668169755e-05	330.74700697304	1.26384340143617	-426.108943598636	-147.838757443416	-238.758287495584
1455	1.45113705136	0.0221827998797455	0.134197455233639	3.8347668169755e-05	365.544850462474	1.26384340143617	-498.501408393844	-147.838757443416	-311.150752290792
1456	1.45113705136	0.0245166489610638	0.134197455233639	3.8347668169755e-05	404.003769898134	1.26384340143617	-573.11655596015	-147.838757443416	-385.765899857099
1457	1.45113705136	0.0270960419576633	0.134197455233639	3.8347668169755e-05	446.508946536671	1.26384340143617	-648.324761907512	-147.838757443416	-460.97410580446
1458	1.45113705136	0.0299468125084086	0.134197455233639	3.8347668169755e-05	493.486086497552	1.26384340143617	-722.853528019798	-147.838757443416	-535.502871916746
1459	1.45113705136	0.0330975122054733	0.134197455233639	3.8347668169755e-05	545.405684377858	1.26384340143617	-795.728776929784	-147.838757443416	-608.378120826732
1460	1.45113705136	0.0365796965498038	0.134197455233639	3.8347668169755e-05	602.787735441363	1.26384340143617	-866.223862233514	-147.838757443416	-678.873206130462
1461	1.45113705136	0.0404282409919152	0.134197455233639	3.8347668169755e-05	666.206943576325	1.26384340143617	-933.815603924973	-147.838757443416	-746.464947821922
1462	1.45113705136	0.0446816902232923	0.134197455233639	3.8347668169755e-05	736.298477181745	1.26384340143617	-998.146650488139	-147.838757443416	-810.795994385087
1463	1.45113705136	0.0493826442166878	0.134197455233639	3.8347668169755e-05	813.764330629565	1.26384340143617	-1058.9934807496	-147.838757443416	-871.642824646551
1464	1.45113705136	0.0545781848816613	0.134197455233639	3.8347668169755e-05	899.380355015358	1.26384340143617	-1116.23938620102	-147.838757443416	-928.88873009797
1465	1.45113705136	0.060320347608486	0.134197455233639	3.8347668169755e-05	994.004028613248	1.26384340143617	-1169.85181286285	-147.838757443416	-982.501156759798
1466	1.45113705136	0.0666666424231189	0.134197455233639	3.8347668169755e-05	1098.58304485925	1.26384340143617	-1219.86348744243	-147.838757443416	-1032.51283133938
1467	1.45113705136	0.0736806299728077	0.134197455233639	3.8347668169755e-05	1214.16480387506	1.26384340143617	-1266.35680242296	-147.838757443416	-1079.00614631991
1468	1.45113705136	0.0814325581110589	0.134197455233639	3.8347668169755e-05	1341.90690259364	1.26384340143617	-1309.45098606619	-147.838757443416	-1122.10032996314
1469	1.45113705136	0.0900000654576146	0.134197455233639	3.8347668169755e-05	1483.08872854936	1.26384340143617	-1349.29163472803	-147.838757443416	-1161.94097862497
1470	1.45113705136	0.0994689589798715	0.134197455233639	3.8347668169755e-05	1639.12427344912	1.26384340143617	-1386.04223458114	-147.838757443416	-1198.69157847809
1471	1.45113705136	0.109934073383524	0.134197455233639	3.8347668169755e-05	1811.57629485733	1.26384340143617	-1419.87734722049	-147.838757443416	-1232.52669111744
1472	1.45113705136	0.12150022091957	0.134197455233639	3.8347668169755e-05	2002.17196782967	1.26384340143617	-1450.97717804625	-147.838757443416	-1263.6265219432
1473	1.45113705136	0.134283241120371	0.134197455233639	3.8347668169755e-05	2212.82018325297	1.26384340143617	-1479.52328740939	-147.838757443416	-1292.17263130634
1474	1.45113705136	0.148411160978287	0.134197455233639	3.8347668169755e-05	2445.6306661408	1.26384340143617	-1505.69524190977	-147.838757443416	-1318.34458580671
1475	1.45113705136	0.164025477186531	0.134197455233639	3.8347668169755e-05	2702.93510536211	1.26384340143617	-1529.66803741723	-147.838757443416	-1342.31738131418
1476	1.45113705136	0.181282573284401	0.134197455233639	3.8347668169755e-05	2987.31050642554	1.26384340143617	-1551.61015531275	-147.838757443416	-1364.2594992097
1477	1.45113705136	0.20035528590014	0.134197455233639	3.8347668169755e-05	3301.6050012066	1.26384340143617	-1571.68213990488	-147.838757443416	-1384.33148380183
1478	1.45113705136	0.221434635777982	0.134197455233639	3.8347668169755e-05	3648.96637311248	1.26384340143617	-1590.03560733731	-147.838757443416	-1402.68495123426
1479	1.45113705136	0.244731740926299	0.134197455233639	3.8347668169755e-05	4032.87358337524	1.26384340143617	-1606.81261447887	-147.838757443416	-1419.46195837582
1480	1.45113705136	0.270479931047772	0.134197455233639	3.8347668169755e-05	4457.17161422152	1.26384340143617	-1622.14533066162	-147.838757443416	-1434.79467455857
1481	1.45113705136	0.298937084428454	0.134197455233639	3.8347668169755e-05	4926.10997788711	1.26384340143617	-1636.15596529766	-147.838757443416	-1448.80530919461
1482	1.45113705136	0.330388210690579	0.134197455233639	3.8347668169755e-05	5444.38527715906	1.26384340143617	-1648.95691142837	-147.838757443416	-1461.60625532531
1483	1.45113705136	0.365148305276415	0.134197455233639	3.8347668169755e-05	6017.18824370624	1.26384340143617	-1660.65106887976	-147.838757443416	-1473.30041277671
1484	1.45113705136	0.403565504251934	0.134197455233639	3.8347668169755e-05	6650.25572530562	1.26384340143617	-1671.33231252624	-147.838757443416	-1483.98165642319
1485	1.45113705136	0.446024571026914	0.134197455233639	3.8347668169755e-05	7349.92814263685	1.26384340143617	-1681.08607153309	-147.838757443416	-1493.73541543004
1486	1.45113705136	0.492950749912341	0.134197455233639	3.8347668169755e-05	8123.2129910978	1.26384340143617	-1689.98998557241	-147.838757443416	-1502.63932946936
1487	1.45113705136	0.544814025110013	0.134197455233639	3.8347668169755e-05	8977.85502363659	1.26384340143617	-1698.11460464954	-147.838757443416	-1510.76394854649
1488	1.45113705136	0.602133827789805	0.134197455233639	3.8347668169755e-05	9922.4138175089	1.26384340143617	-1705.52410089638	-147.838757443416	-1518.17344479333
1489	1.45113705136	0.665484238397848	0.134197455233639	3.8347668169755e-05	10966.3495018225	1.26384340143617	-1712.27696399612	-147.838757443416	-1524.92630789307
1490	1.45113705136	0.735499736298759	0.134197455233639	3.8347668169755e-05	12120.1175044637	1.26384340143617	-1718.42665628449	-147.838757443416	-1531.07600018143
1491	1.45113705136	0.81288155433689	0.134197455233639	3.8347668169755e-05	13395.2732673343	1.26384340143617	-1724.02220963367	-147.838757443416	-1536.67155353061
1492	1.45113705136	0.898404701960017	0.134197455233639	3.8347668169755e-05	14804.5879786626	1.26384340143617	-1729.10875216546	-147.838757443416	-1541.7580960624
1493	1.45113705136	0.992925727244834	0.134197455233639	3.8347668169755e-05	16362.1764814938	1.26384340143617	-1733.72795949475	-147.838757443416	-1546.3773033917
1494	1.45113705136	1.09739129556399	0.134197455233639	3.8347668169755e-05	18083.6386394142	1.26384340143617	-1737.91843070148	-147.838757443416	-1550.56777459843
1495	1.45113705136	1.21284767081341	0.134197455233639	3.8347668169755e-05	19986.2155753413	1.26384340143617	-1741.71599410032	-147.838757443416	-1554.36533799727
1496	1.45113705136	1.34045119415816	0.134197455233639	3.8347668169755e-05	22088.9623481745	1.26384340143617	-1745.15395117161	-147.838757443416	-1557.80329506856
1497	1.45113705136	1.48147986524555	0.134197455233639	3.8347668169755e-05	24412.9387967307	1.26384340143617	-1748.26326908346	-147.838757443416	-1560.91261298041
1498	1.45113705136	1.63734614187603	0.134197455233639	3.8347668169755e-05	26981.420462341	1.26384340143617	-1751.07273296546	-147.838757443416	-1563.72207686241
1499	1.45113705136	1.80961108632547	0.134197455233639	3.8347668169755e-05	29820.1317025843	1.26384340143617	-1753.60906863597	-147.838757443416	-1566.25841253292
1500	1.45113705136	2	0.134197455233639	3.8347668169755e-05	32957.5033308796	1.26384340143617	-1755.89704544708	-147.838757443416	-1568.54638934403
1501	1.45113705136	1e-04	0.134193591030958	4.22118708507313e-05	1.64787516654398	1.39119787416564	-1121063.90975121	-147.838757443416	-1120876.5590951
1502	1.45113705136	0.000110520985150523	0.134193591030958	4.22118708507313e-05	1.82124786811524	1.39119787416564	-1066511.7988538	-147.838757443416	-1066324.4481977
1503	1.45113705136	0.000122148881586422	0.134193591030958	4.22118708507313e-05	2.01286108587386	1.39119787416564	-1009237.26179649	-147.838757443416	-1009049.91114038
1504	1.45113705136	0.00013500014727966	0.134193591030958	4.22118708507313e-05	2.22463390181931	1.39119787416564	-950115.349546988	-147.838757443416	-949927.998890885
1505	1.45113705136	0.000149203492728137	0.134193591030958	4.22118708507313e-05	2.45868730428323	1.39119787416564	-890008.284008736	-147.838757443416	-889820.933352632
1506	1.45113705136	0.000164901170042127	0.134193591030958	4.22118708507313e-05	2.71736543046467	1.39119787416564	-829611.729951986	-147.838757443416	-829424.379295883
1507	1.45113705136	0.000182250397655298	0.134193591030958	4.22118708507313e-05	3.00325904388932	1.39119787416564	-769676.920301051	-147.838757443416	-769489.569644948
1508	1.45113705136	0.000201424934929382	0.134193591030958	4.22118708507313e-05	3.31923148192866	1.39119787416564	-710755.520124785	-147.838757443416	-710568.169468682
1509	1.45113705136	0.000222616822422753	0.134193591030958	4.22118708507313e-05	3.66844733325387	1.39119787416564	-653285.734958923	-147.838757443416	-653098.38430282
1510	1.45113705136	0.000246038305252418	0.134193591030958	4.22118708507313e-05	4.05440413244028	1.39119787416564	-597661.551907933	-147.838757443416	-597474.20125183
1511	1.45113705136	0.000271923958812624	0.134193591030958	4.22118708507313e-05	4.48096738915652	1.39119787416564	-544317.531777771	-147.838757443416	-544130.181121668
1512	1.45113705136	0.000300533038140016	0.134193591030958	4.22118708507313e-05	4.95240930276947	1.39119787416564	-493426.590505469	-147.838757443416	-493239.239849366
1513	1.45113705136	0.000332152074455144	0.134193591030958	4.22118708507313e-05	5.47345155010699	1.39119787416564	-445274.56789205	-147.838757443416	-445087.217235947
1514	1.45113705136	0.000367097744885724	0.134193591030958	4.22118708507313e-05	6.04931257491483	1.39119787416564	-399943.154628284	-147.838757443416	-399755.803972181
1515	1.45113705136	0.000405720044113057	0.134193591030958	4.22118708507313e-05	6.68575985263036	1.39119787416564	-357458.264913943	-147.838757443416	-357270.91425784
1516	1.45113705136	0.000448405789706889	0.134193591030958	4.22118708507313e-05	7.38916765392525	1.39119787416564	-318169.793891857	-147.838757443416	-317982.443235754
1517	1.45113705136	0.000495582496256038	0.134193591030958	4.22118708507313e-05	8.166580885542	1.39119787416564	-281740.66611054	-147.838757443416	-281553.315454437
1518	1.45113705136	0.000547722657095728	0.134193591030958	4.22118708507313e-05	9.02578564781535	1.39119787416564	-248295.310395897	-147.838757443416	-248107.959739794
1519	1.45113705136	0.000605348476514821	0.134193591030958	4.22118708507313e-05	9.97538721554007	1.39119787416564	-217797.066022617	-147.838757443416	-217609.715366514
1520	1.45113705136	0.000669037099837865	0.134193591030958	4.22118708507313e-05	11.0248962231942	1.39119787416564	-190037.764384186	-147.838757443416	-189850.413728083
1521	1.45113705136	0.000739426393763299	0.134193591030958	4.22118708507313e-05	12.1848239176971	1.39119787416564	-165053.740166311	-147.838757443416	-164866.389510208
1522	1.45113705136	0.000817221334850185	0.134193591030958	4.22118708507313e-05	13.4667874326954	1.39119787416564	-142530.509769154	-147.838757443416	-142343.159113051
1523	1.45113705136	0.000903201070136682	0.134193591030958	4.22118708507313e-05	14.8836261387419	1.39119787416564	-122623.957069403	-147.838757443416	-122436.6064133
1524	1.45113705136	0.000998226720605131	0.134193591030958	4.22118708507313e-05	16.4495302346583	1.39119787416564	-104905.032900899	-147.838757443416	-104717.682244796
1525	1.45113705136	0.00110325000564855	0.134193591030958	4.22118708507313e-05	18.1801828679776	1.39119787416564	-89262.1401379269	-147.838757443416	-89074.7894818239
1526	1.45113705136	0.00121932277491598	0.134193591030958	4.22118708507313e-05	20.0929172078555	1.39119787416564	-75530.5452623377	-147.838757443416	-75343.1946062346
1527	1.45113705136	0.00134760754300184	0.134193591030958	4.22118708507313e-05	22.2068900436009	1.39119787416564	-63507.7220352104	-147.838757443416	-63320.3713791074
1528	1.45113705136	0.0014893891324884	0.134193591030958	4.22118708507313e-05	24.5432736474812	1.39119787416564	-53103.4954989595	-147.838757443416	-52916.1448428564
1529	1.45113705136	0.00164608754195101	0.134193591030958	4.22118708507313e-05	27.125467823385	1.39119787416564	-44296.1333710795	-147.838757443416	-44108.7827149765
1530	1.45113705136	0.00181927216780429	0.134193591030958	4.22118708507313e-05	29.9793342650933	1.39119787416564	-36576.7050107151	-147.838757443416	-36389.3543546121
1531	1.45113705136	0.00201067752242659	0.134193591030958	4.22118708507313e-05	33.1334555713495	1.39119787416564	-30082.4425028576	-147.838757443416	-29895.0918467545
1532	1.45113705136	0.002222220605986	0.134193591030958	4.22118708507313e-05	36.6194215118664	1.39119787416564	-24553.0932054548	-147.838757443416	-24365.7425493518
1533	1.45113705136	0.00245602010595366	0.134193591030958	4.22118708507313e-05	40.4721454113375	1.39119787416564	-19921.1796807372	-147.838757443416	-19733.8290246341
1534	1.45113705136	0.00271441761659491	0.134193591030958	4.22118708507313e-05	44.7302138201625	1.39119787416564	-15957.1399565317	-147.838757443416	-15769.7893004286
1535	1.45113705136	0.00300000109096005	0.134193591030958	4.22118708507313e-05	49.4362729739791	1.39119787416564	-12809.636713567	-147.838757443416	-12622.286057464
1536	1.45113705136	0.00331563076025549	0.134193591030958	4.22118708507313e-05	54.6374559125436	1.39119787416564	-10084.32830167	-147.838757443416	-9896.97764556698
1537	1.45113705136	0.00366446778018815	0.134193591030958	4.22118708507313e-05	60.385854535726	1.39119787416564	-7867.31644174928	-147.838757443416	-7679.96578564623
1538	1.45113705136	0.00405000589118746	0.134193591030958	4.22118708507313e-05	66.7390413244464	1.39119787416564	-6144.50368771784	-147.838757443416	-5957.15303161478
1539	1.45113705136	0.00447610640959462	0.134193591030958	4.22118708507313e-05	73.7606459517931	1.39119787416564	-4701.54742463696	-147.838757443416	-4514.1967685339
1540	1.45113705136	0.00494703690026969	0.134193591030958	4.22118708507313e-05	81.5209925593114	1.39119787416564	-3510.02581824223	-147.838757443416	-3322.67516213917
1541	1.45113705136	0.00546751391793797	0.134193591030958	4.22118708507313e-05	90.0978040810357	1.39119787416564	-2586.15424799931	-147.838757443416	-2398.80359189626
1542	1.45113705136	0.00604275024534702	0.134193591030958	4.22118708507313e-05	99.576980669349	1.39119787416564	-1914.21361581702	-147.838757443416	-1726.86295971397
1543	1.45113705136	0.00667850710134319	0.134193591030958	4.22118708507313e-05	110.053460018911	1.39119787416564	-1383.23497409764	-147.838757443416	-1195.88431799458
1544	1.45113705136	0.00738115184175216	0.134193591030958	4.22118708507313e-05	121.632168205138	1.39119787416564	-973.602206479933	-147.838757443416	-786.251550376881
1545	1.45113705136	0.00815772173096048	0.134193591030958	4.22118708507313e-05	134.42907056026	1.39119787416564	-667.678838436084	-147.838757443416	-480.328182333033
1546	1.45113705136	0.00901599442289585	0.134193591030958	4.22118708507313e-05	148.572333111891	1.39119787416564	-449.701197875955	-147.838757443416	-262.350541772903
1547	1.45113705136	0.00996456585730073	0.134193591030958	4.22118708507313e-05	164.203606216379	1.39119787416564	-305.671261492302	-147.838757443416	-118.32060538925
1548	1.45113705136	0.0110129363514615	0.134193591030958	4.22118708507313e-05	181.479443243028	1.39119787416564	-226.237825487508	-147.838757443416	-38.8871693844558
1549	1.45113705136	0.0121716057496353	0.134193591030958	4.22118708507313e-05	200.572868517879	1.39119787416564	-192.642343334621	-147.838757443416	-5.29168723156909
1550	1.45113705136	0.0134521785831347	0.134193591030958	4.22118708507313e-05	221.675110230624	1.39119787416564	-189.185645022488	-147.838757443416	-1.834988919436
1551	1.45113705136	0.0148674802942882	0.134193591030958	4.22118708507313e-05	244.997515660395	1.39119787416564	-209.378421918664	-147.838757443416	-22.0277658156119
1552	1.45113705136	0.0164316856883072	0.134193591030958	4.22118708507313e-05	270.773667902176	1.39119787416564	-247.751796186261	-147.838757443416	-60.4011400832096
1553	1.45113705136	0.0181604608995546	0.134193591030958	4.22118708507313e-05	299.261725293691	1.39119787416564	-299.7332756627	-147.838757443416	-112.382619559648
1554	1.45113705136	0.0200711202940634	0.134193591030958	4.22118708507313e-05	330.74700697304	1.39119787416564	-361.532139113173	-147.838757443416	-174.181483010121
1555	1.45113705136	0.0221827998797455	0.134193591030958	4.22118708507313e-05	365.544850462474	1.39119787416564	-430.03464549646	-147.838757443416	-242.683989393408
1556	1.45113705136	0.0245166489610638	0.134193591030958	4.22118708507313e-05	404.003769898134	1.39119787416564	-502.709163016174	-147.838757443416	-315.358506913122
1557	1.45113705136	0.0270960419576633	0.134193591030958	4.22118708507313e-05	446.508946536671	1.39119787416564	-577.521068747155	-147.838757443416	-390.170412644104
1558	1.45113705136	0.0299468125084086	0.134193591030958	4.22118708507313e-05	493.486086497552	1.39119787416564	-652.857075850829	-147.838757443416	-465.506419747777
1559	1.45113705136	0.0330975122054733	0.134193591030958	4.22118708507313e-05	545.405684377858	1.39119787416564	-727.458499344299	-147.838757443416	-540.107843241247
1560	1.45113705136	0.0365796965498038	0.134193591030958	4.22118708507313e-05	602.787735441363	1.39119787416564	-800.362868400349	-147.838757443416	-613.012212297297
1561	1.45113705136	0.0404282409919152	0.134193591030958	4.22118708507313e-05	666.206943576325	1.39119787416564	-870.853227876243	-147.838757443416	-683.502571773191
1562	1.45113705136	0.0446816902232923	0.134193591030958	4.22118708507313e-05	736.298477181745	1.39119787416564	-938.414437975851	-147.838757443416	-751.063781872799
1563	1.45113705136	0.0493826442166878	0.134193591030958	4.22118708507313e-05	813.764330629565	1.39119787416564	-1002.69577337307	-147.838757443416	-815.345117270015
1564	1.45113705136	0.0545781848816613	0.134193591030958	4.22118708507313e-05	899.380355015358	1.39119787416564	-1063.47913569002	-147.838757443416	-876.128479586972
1565	1.45113705136	0.060320347608486	0.134193591030958	4.22118708507313e-05	994.004028613248	1.39119787416564	-1120.65222116146	-147.838757443416	-933.301565058413
1566	1.45113705136	0.0666666424231189	0.134193591030958	4.22118708507313e-05	1098.58304485925	1.39119787416564	-1174.18602419924	-147.838757443416	-986.835368096188
1567	1.45113705136	0.0736806299728077	0.134193591030958	4.22118708507313e-05	1214.16480387506	1.39119787416564	-1224.11610341957	-147.838757443416	-1036.76544731652
1568	1.45113705136	0.0814325581110589	0.134193591030958	4.22118708507313e-05	1341.90690259364	1.39119787416564	-1270.52708662179	-147.838757443416	-1083.17643051874
1569	1.45113705136	0.0900000654576146	0.134193591030958	4.22118708507313e-05	1483.08872854936	1.39119787416564	-1313.53994276281	-147.838757443416	-1126.18928665976
1570	1.45113705136	0.0994689589798715	0.134193591030958	4.22118708507313e-05	1639.12427344912	1.39119787416564	-1353.30160014908	-147.838757443416	-1165.95094404602
1571	1.45113705136	0.109934073383524	0.134193591030958	4.22118708507313e-05	1811.57629485733	1.39119787416564	-1389.97653994785	-147.838757443416	-1202.6258838448
1572	1.45113705136	0.12150022091957	0.134193591030958	4.22118708507313e-05	2002.17196782967	1.39119787416564	-1423.74004119047	-147.838757443416	-1236.38938508742
1573	1.45113705136	0.134283241120371	0.134193591030958	4.22118708507313e-05	2212.82018325297	1.39119787416564	-1454.77279802627	-147.838757443416	-1267.42214192322
1574	1.45113705136	0.148411160978287	0.134193591030958	4.22118708507313e-05	2445.6306661408	1.39119787416564	-1483.25667068694	-147.838757443416	-1295.90601458389
1575	1.45113705136	0.164025477186531	0.134193591030958	4.22118708507313e-05	2702.93510536211	1.39119787416564	-1509.37136929022	-147.838757443416	-1322.02071318717
1576	1.45113705136	0.181282573284401	0.134193591030958	4.22118708507313e-05	2987.31050642554	1.39119787416564	-1533.29190333711	-147.838757443416	-1345.94124723406
1577	1.45113705136	0.20035528590014	0.134193591030958	4.22118708507313e-05	3301.6050012066	1.39119787416564	-1555.18665984896	-147.838757443416	-1367.83600374591
1578	1.45113705136	0.221434635777982	0.134193591030958	4.22118708507313e-05	3648.96637311248	1.39119787416564	-1575.21599927347	-147.838757443416	-1387.86534317042
1579	1.45113705136	0.244731740926299	0.134193591030958	4.22118708507313e-05	4032.87358337524	1.39119787416564	-1593.53128053161	-147.838757443416	-1406.18062442855
1580	1.45113705136	0.270479931047772	0.134193591030958	4.22118708507313e-05	4457.17161422152	1.39119787416564	-1610.27424453374	-147.838757443416	-1422.92358843068
1581	1.45113705136	0.298937084428454	0.134193591030958	4.22118708507313e-05	4926.10997788711	1.39119787416564	-1625.57669968565	-147.838757443416	-1438.2260435826
1582	1.45113705136	0.330388210690579	0.134193591030958	4.22118708507313e-05	5444.38527715906	1.39119787416564	-1639.56046291912	-147.838757443416	-1452.20980681607
1583	1.45113705136	0.365148305276415	0.134193591030958	4.22118708507313e-05	6017.18824370624	1.39119787416564	-1652.33751628868	-147.838757443416	-1464.98686018563
1584	1.45113705136	0.403565504251934	0.134193591030958	4.22118708507313e-05	6650.25572530562	1.39119787416564	-1664.01034292183	-147.838757443416	-1476.65968681878
1585	1.45113705136	0.446024571026914	0.134193591030958	4.22118708507313e-05	7349.92814263685	1.39119787416564	-1674.67240752664	-147.838757443416	-1487.32175142359
1586	1.45113705136	0.492950749912341	0.134193591030958	4.22118708507313e-05	8123.2129910978	1.39119787416564	-1684.40874695656	-147.838757443416	-1497.0580908535
1587	1.45113705136	0.544814025110013	0.134193591030958	4.22118708507313e-05	8977.85502363659	1.39119787416564	-1693.29663641687	-147.838757443416	-1505.94598031382
1588	1.45113705136	0.602133827789805	0.134193591030958	4.22118708507313e-05	9922.4138175089	1.39119787416564	-1701.40629752498	-147.838757443416	-1514.05564142193
1589	1.45113705136	0.665484238397848	0.134193591030958	4.22118708507313e-05	10966.3495018225	1.39119787416564	-1708.80161630933	-147.838757443416	-1521.45096020628
1590	1.45113705136	0.735499736298759	0.134193591030958	4.22118708507313e-05	12120.1175044637	1.39119787416564	-1715.54084244504	-147.838757443416	-1528.19018634199
1591	1.45113705136	0.81288155433689	0.134193591030958	4.22118708507313e-05	13395.2732673343	1.39119787416564	-1721.67724597134	-147.838757443416	-1534.32658986829
1592	1.45113705136	0.898404701960017	0.134193591030958	4.22118708507313e-05	14804.5879786626	1.39119787416564	-1727.25971342908	-147.838757443416	-1539.90905732603
1593	1.45113705136	0.992925727244834	0.134193591030958	4.22118708507313e-05	16362.1764814938	1.39119787416564	-1732.33327198337	-147.838757443416	-1544.98261588032
1594	1.45113705136	1.09739129556399	0.134193591030958	4.22118708507313e-05	18083.6386394142	1.39119787416564	-1736.93953642197	-147.838757443416	-1549.58888031892
1595	1.45113705136	1.21284767081341	0.134193591030958	4.22118708507313e-05	19986.2155753413	1.39119787416564	-1741.11707977718	-147.838757443416	-1553.76642367413
1596	1.45113705136	1.34045119415816	0.134193591030958	4.22118708507313e-05	22088.9623481745	1.39119787416564	-1744.90173304477	-147.838757443416	-1557.55107694172
1597	1.45113705136	1.48147986524555	0.134193591030958	4.22118708507313e-05	24412.9387967307	1.39119787416564	-1748.32682280702	-147.838757443416	-1560.97616670397
1598	1.45113705136	1.63734614187603	0.134193591030958	4.22118708507313e-05	26981.420462341	1.39119787416564	-1751.42335763102	-147.838757443416	-1564.07270152797
1599	1.45113705136	1.80961108632547	0.134193591030958	4.22118708507313e-05	29820.1317025843	1.39119787416564	-1754.22017460439	-147.838757443416	-1566.86951850133
1600	1.45113705136	2	0.134193591030958	4.22118708507313e-05	32957.5033308796	1.39119787416564	-1756.74405704788	-147.838757443416	-1569.39340094483
1601	1.45113705136	1e-04	0.134189337441828	4.64654599813233e-05	1.64787516654398	1.53138555210532	-1169957.49158209	-147.838757443416	-1169770.14092598
1602	1.45113705136	0.000110520985150523	0.134189337441828	4.64654599813233e-05	1.82124786811524	1.53138555210532	-1118855.98219984	-147.838757443416	-1118668.63154373
1603	1.45113705136	0.000122148881586422	0.134189337441828	4.64654599813233e-05	2.01286108587386	1.53138555210532	-1064175.00647613	-147.838757443416	-1063987.65582003
1604	1.45113705136	0.00013500014727966	0.134189337441828	4.64654599813233e-05	2.22463390181931	1.53138555210532	-1006804.24072002	-147.838757443416	-1006616.89006392
1605	1.45113705136	0.000149203492728137	0.134189337441828	4.64654599813233e-05	2.45868730428323	1.53138555210532	-947646.184486919	-147.838757443416	-947458.833830816
1606	1.45113705136	0.000164901170042127	0.134189337441828	4.64654599813233e-05	2.71736543046467	1.53138555210532	-887526.82460569	-147.838757443416	-887339.473949587
1607	1.45113705136	0.000182250397655298	0.134189337441828	4.64654599813233e-05	3.00325904388932	1.53138555210532	-827161.424648492	-147.838757443416	-826974.073992389
1608	1.45113705136	0.000201424934929382	0.134189337441828	4.64654599813233e-05	3.31923148192866	1.53138555210532	-767251.993818121	-147.838757443416	-767064.643162018
1609	1.45113705136	0.000222616822422753	0.134189337441828	4.64654599813233e-05	3.66844733325387	1.53138555210532	-708335.754954158	-147.838757443416	-708148.404298055
1610	1.45113705136	0.000246038305252418	0.134189337441828	4.64654599813233e-05	4.05440413244028	1.53138555210532	-650938.315228107	-147.838757443416	-650750.964572004
1611	1.45113705136	0.000271923958812624	0.134189337441828	4.64654599813233e-05	4.48096738915652	1.53138555210532	-595449.583914514	-147.838757443416	-595262.233258411
1612	1.45113705136	0.000300533038140016	0.134189337441828	4.64654599813233e-05	4.95240930276947	1.53138555210532	-542196.104168156	-147.838757443416	-542008.753512053
1613	1.45113705136	0.000332152074455144	0.134189337441828	4.64654599813233e-05	5.47345155010699	1.53138555210532	-491359.102971069	-147.838757443416	-491171.752314966
1614	1.45113705136	0.000367097744885724	0.134189337441828	4.64654599813233e-05	6.04931257491483	1.53138555210532	-443372.027115177	-147.838757443416	-443184.676459074
1615	1.45113705136	0.000405720044113057	0.134189337441828	4.64654599813233e-05	6.68575985263036	1.53138555210532	-398157.518690515	-147.838757443416	-397970.168034412
1616	1.45113705136	0.000448405789706889	0.134189337441828	4.64654599813233e-05	7.38916765392525	1.53138555210532	-355810.013348151	-147.838757443416	-355622.662692047
1617	1.45113705136	0.000495582496256038	0.134189337441828	4.64654599813233e-05	8.166580885542	1.53138555210532	-316608.128699669	-147.838757443416	-316420.778043566
1618	1.45113705136	0.000547722657095728	0.134189337441828	4.64654599813233e-05	9.02578564781535	1.53138555210532	-280277.618168519	-147.838757443416	-280090.267512416
1619	1.45113705136	0.000605348476514821	0.134189337441828	4.64654599813233e-05	9.97538721554007	1.53138555210532	-246951.341442061	-147.838757443416	-246763.990785958
1620	1.45113705136	0.000669037099837865	0.134189337441828	4.64654599813233e-05	11.0248962231942	1.53138555210532	-216587.730417802	-147.838757443416	-216400.379761699
1621	1.45113705136	0.000739426393763299	0.134189337441828	4.64654599813233e-05	12.1848239176971	1.53138555210532	-188971.428084096	-147.838757443416	-188784.077427993
1622	1.45113705136	0.000817221334850185	0.134189337441828	4.64654599813233e-05	13.4667874326954	1.53138555210532	-164053.54284009	-147.838757443416	-163866.192183987
1623	1.45113705136	0.000903201070136682	0.134189337441828	4.64654599813233e-05	14.8836261387419	1.53138555210532	-141682.606301685	-147.838757443416	-141495.255645582
1624	1.45113705136	0.000998226720605131	0.134189337441828	4.64654599813233e-05	16.4495302346583	1.53138555210532	-121855.0094999	-147.838757443416	-121667.658843797
1625	1.45113705136	0.00110325000564855	0.134189337441828	4.64654599813233e-05	18.1801828679776	1.53138555210532	-104217.613437789	-147.838757443416	-104030.262781686
1626	1.45113705136	0.00121932277491598	0.134189337441828	4.64654599813233e-05	20.0929172078555	1.53138555210532	-88656.7320454629	-147.838757443416	-88469.3813893598
1627	1.45113705136	0.00134760754300184	0.134189337441828	4.64654599813233e-05	22.2068900436009	1.53138555210532	-75005.3332149268	-147.838757443416	-74817.9825588238
1628	1.45113705136	0.0014893891324884	0.134189337441828	4.64654599813233e-05	24.5432736474812	1.53138555210532	-63058.7369374826	-147.838757443416	-62871.3862813796
1629	1.45113705136	0.00164608754195101	0.134189337441828	4.64654599813233e-05	27.125467823385	1.53138555210532	-52682.1379249097	-147.838757443416	-52494.7872688067
1630	1.45113705136	0.00181927216780429	0.134189337441828	4.64654599813233e-05	29.9793342650933	1.53138555210532	-43946.1667821385	-147.838757443416	-43758.8161260355
1631	1.45113705136	0.00201067752242659	0.134189337441828	4.64654599813233e-05	33.1334555713495	1.53138555210532	-36289.7372380238	-147.838757443416	-36102.3865819208
1632	1.45113705136	0.002222220605986	0.134189337441828	4.64654599813233e-05	36.6194215118664	1.53138555210532	-29821.910473182	-147.838757443416	-29634.559817079
1633	1.45113705136	0.00245602010595366	0.134189337441828	4.64654599813233e-05	40.4721454113375	1.53138555210532	-24345.036924278	-147.838757443416	-24157.6862681749
1634	1.45113705136	0.00271441761659491	0.134189337441828	4.64654599813233e-05	44.7302138201625	1.53138555210532	-19736.1144611046	-147.838757443416	-19548.7638050016
1635	1.45113705136	0.00300000109096005	0.134189337441828	4.64654599813233e-05	49.4362729739791	1.53138555210532	-15813.0080102588	-147.838757443416	-15625.6573541558
1636	1.45113705136	0.00331563076025549	0.134189337441828	4.64654599813233e-05	54.6374559125436	1.53138555210532	-12684.0160816706	-147.838757443416	-12496.6654255676
1637	1.45113705136	0.00366446778018815	0.134189337441828	4.64654599813233e-05	60.385854535726	1.53138555210532	-9975.95792953559	-147.838757443416	-9788.60727343254
1638	1.45113705136	0.00405000589118746	0.134189337441828	4.64654599813233e-05	66.7390413244464	1.53138555210532	-7785.95270735951	-147.838757443416	-7598.60205125646
1639	1.45113705136	0.00447610640959462	0.134189337441828	4.64654599813233e-05	73.7606459517931	1.53138555210532	-6075.69461352925	-147.838757443416	-5888.3439574262
1640	1.45113705136	0.00494703690026969	0.134189337441828	4.64654599813233e-05	81.5209925593114	1.53138555210532	-4644.09992686816	-147.838757443416	-4456.74927076511
1641	1.45113705136	0.00546751391793797	0.134189337441828	4.64654599813233e-05	90.0978040810357	1.53138555210532	-3462.82782987022	-147.838757443416	-3275.47717376717
1642	1.45113705136	0.00604275024534702	0.134189337441828	4.64654599813233e-05	99.576980669349	1.53138555210532	-2552.61733402399	-147.838757443416	-2365.26667792094
1643	1.45113705136	0.00667850710134319	0.134189337441828	4.64654599813233e-05	110.053460018911	1.53138555210532	-1887.26786503516	-147.838757443416	-1699.91720893211
1644	1.45113705136	0.00738115184175216	0.134189337441828	4.64654599813233e-05	121.632168205138	1.53138555210532	-1362.03083375661	-147.838757443416	-1174.68017765356
1645	1.45113705136	0.00815772173096048	0.134189337441828	4.64654599813233e-05	134.42907056026	1.53138555210532	-957.369935470924	-147.838757443416	-770.019279367873
1646	1.45113705136	0.00901599442289585	0.134189337441828	4.64654599813233e-05	148.572333111891	1.53138555210532	-655.724437859142	-147.838757443416	-468.37378175609
1647	1.45113705136	0.00996456585730073	0.134189337441828	4.64654599813233e-05	164.203606216379	1.53138555210532	-441.402020176873	-147.838757443416	-254.051364073821
1648	1.45113705136	0.0110129363514615	0.134189337441828	4.64654599813233e-05	181.479443243028	1.53138555210532	-300.471955003799	-147.838757443416	-113.121298900747
1649	1.45113705136	0.0121716057496353	0.134189337441828	4.64654599813233e-05	200.572868517879	1.53138555210532	-223.778130146326	-147.838757443416	-36.4274740432738
1650	1.45113705136	0.0134521785831347	0.134189337441828	4.64654599813233e-05	221.675110230624	1.53138555210532	-191.819310377992	-147.838757443416	-4.46865427494049
1651	1.45113705136	0.0148674802942882	0.134189337441828	4.64654599813233e-05	244.997515660395	1.53138555210532	-189.698641982337	-147.838757443416	-2.34798587928526
1652	1.45113705136	0.0164316856883072	0.134189337441828	4.64654599813233e-05	270.773667902176	1.53138555210532	-210.970944808738	-147.838757443416	-23.6202887056861
1653	1.45113705136	0.0181604608995546	0.134189337441828	4.64654599813233e-05	299.261725293691	1.53138555210532	-250.206376918824	-147.838757443416	-62.8557208157727
1654	1.45113705136	0.0200711202940634	0.134189337441828	4.64654599813233e-05	330.74700697304	1.53138555210532	-302.866742749407	-147.838757443416	-115.516086646356
1655	1.45113705136	0.0221827998797455	0.134189337441828	4.64654599813233e-05	365.544850462474	1.53138555210532	-365.191254762467	-147.838757443416	-177.840598659415
1656	1.45113705136	0.0245166489610638	0.134189337441828	4.64654599813233e-05	404.003769898134	1.53138555210532	-434.092129337194	-147.838757443416	-246.741473234142
1657	1.45113705136	0.0270960419576633	0.134189337441828	4.64654599813233e-05	446.508946536671	1.53138555210532	-507.060101994546	-147.838757443416	-319.709445891494
1658	1.45113705136	0.0299468125084086	0.134189337441828	4.64654599813233e-05	493.486086497552	1.53138555210532	-582.079704051139	-147.838757443416	-394.729047948087
1659	1.45113705136	0.0330975122054733	0.134189337441828	4.64654599813233e-05	545.405684377858	1.53138555210532	-657.55395095353	-147.838757443416	-470.203294850478
1660	1.45113705136	0.0365796965498038	0.134189337441828	4.64654599813233e-05	602.787735441363	1.53138555210532	-732.23794832424	-147.838757443416	-544.887292221189
1661	1.45113705136	0.0404282409919152	0.134189337441828	4.64654599813233e-05	666.206943576325	1.53138555210532	-805.18082035525	-147.838757443416	-617.830164252198
1662	1.45113705136	0.0446816902232923	0.134189337441828	4.64654599813233e-05	736.298477181745	1.53138555210532	-875.675301172596	-147.838757443416	-688.324645069544
1663	1.45113705136	0.0493826442166878	0.134189337441828	4.64654599813233e-05	813.764330629565	1.53138555210532	-943.21429728152	-147.838757443416	-755.863641178468
1664	1.45113705136	0.0545781848816613	0.134189337441828	4.64654599813233e-05	899.380355015358	1.53138555210532	-1007.4537223826	-147.838757443416	-820.103066279553
1665	1.45113705136	0.060320347608486	0.134189337441828	4.64654599813233e-05	994.004028613248	1.53138555210532	-1068.18091915641	-147.838757443416	-880.830263053358
1666	1.45113705136	0.0666666424231189	0.134189337441828	4.64654599813233e-05	1098.58304485925	1.53138555210532	-1125.28801117727	-147.838757443416	-937.937355074217
1667	1.45113705136	0.0736806299728077	0.134189337441828	4.64654599813233e-05	1214.16480387506	1.53138555210532	-1178.74956710165	-147.838757443416	-991.3989109986
1668	1.45113705136	0.0814325581110589	0.134189337441828	4.64654599813233e-05	1341.90690259364	1.53138555210532	-1228.60400561272	-147.838757443416	-1041.25334950967
1669	1.45113705136	0.0900000654576146	0.134189337441828	4.64654599813233e-05	1483.08872854936	1.53138555210532	-1274.93821944343	-147.838757443416	-1087.58756334038
1670	1.45113705136	0.0994689589798715	0.134189337441828	4.64654599813233e-05	1639.12427344912	1.53138555210532	-1317.87494850904	-147.838757443416	-1130.52429240599
1671	1.45113705136	0.109934073383524	0.134189337441828	4.64654599813233e-05	1811.57629485733	1.53138555210532	-1357.56248329027	-147.838757443416	-1170.21182718722
1672	1.45113705136	0.12150022091957	0.134189337441828	4.64654599813233e-05	2002.17196782967	1.53138555210532	-1394.16632943007	-147.838757443416	-1206.81567332702
1673	1.45113705136	0.134283241120371	0.134189337441828	4.64654599813233e-05	2212.82018325297	1.53138555210532	-1427.86251156416	-147.838757443416	-1240.51185546111
1674	1.45113705136	0.148411160978287	0.134189337441828	4.64654599813233e-05	2445.6306661408	1.53138555210532	-1458.83223883697	-147.838757443416	-1271.48158273392
1675	1.45113705136	0.164025477186531	0.134189337441828	4.64654599813233e-05	2702.93510536211	1.53138555210532	-1487.25769523467	-147.838757443416	-1299.90703913162
1676	1.45113705136	0.181282573284401	0.134189337441828	4.64654599813233e-05	2987.31050642554	1.53138555210532	-1513.31875540834	-147.838757443416	-1325.96809930529
1677	1.45113705136	0.20035528590014	0.134189337441828	4.64654599813233e-05	3301.6050012066	1.53138555210532	-1537.19046033948	-147.838757443416	-1349.83980423643
1678	1.45113705136	0.221434635777982	0.134189337441828	4.64654599813233e-05	3648.96637311248	1.53138555210532	-1559.04111708741	-147.838757443416	-1371.69046098436
1679	1.45113705136	0.244731740926299	0.134189337441828	4.64654599813233e-05	4032.87358337524	1.53138555210532	-1579.03091309028	-147.838757443416	-1391.68025698722
1680	1.45113705136	0.270479931047772	0.134189337441828	4.64654599813233e-05	4457.17161422152	1.53138555210532	-1597.31095728884	-147.838757443416	-1409.96030118578
1681	1.45113705136	0.298937084428454	0.134189337441828	4.64654599813233e-05	4926.10997788711	1.53138555210532	-1614.02267846989	-147.838757443416	-1426.67202236684
1682	1.45113705136	0.330388210690579	0.134189337441828	4.64654599813233e-05	5444.38527715906	1.53138555210532	-1629.29752486327	-147.838757443416	-1441.94686876022
1683	1.45113705136	0.365148305276415	0.134189337441828	4.64654599813233e-05	6017.18824370624	1.53138555210532	-1643.25691895076	-147.838757443416	-1455.90626284771
1684	1.45113705136	0.403565504251934	0.134189337441828	4.64654599813233e-05	6650.25572530562	1.53138555210532	-1656.01242774859	-147.838757443416	-1468.66177164554
1685	1.45113705136	0.446024571026914	0.134189337441828	4.64654599813233e-05	7349.92814263685	1.53138555210532	-1667.66611221002	-147.838757443416	-1480.31545610697
1686	1.45113705136	0.492950749912341	0.134189337441828	4.64654599813233e-05	8123.2129910978	1.53138555210532	-1678.31102069246	-147.838757443416	-1490.96036458941
1687	1.45113705136	0.544814025110013	0.134189337441828	4.64654599813233e-05	8977.85502363659	1.53138555210532	-1688.03179157776	-147.838757443416	-1500.6811354747
1688	1.45113705136	0.602133827789805	0.134189337441828	4.64654599813233e-05	9922.4138175089	1.53138555210532	-1696.90533020871	-147.838757443416	-1509.55467410566
1689	1.45113705136	0.665484238397848	0.134189337441828	4.64654599813233e-05	10966.3495018225	1.53138555210532	-1705.00152581267	-147.838757443416	-1517.65086970961
1690	1.45113705136	0.735499736298759	0.134189337441828	4.64654599813233e-05	12120.1175044637	1.53138555210532	-1712.38397614285	-147.838757443416	-1525.0333200398
1691	1.45113705136	0.81288155433689	0.134189337441828	4.64654599813233e-05	13395.2732673343	1.53138555210532	-1719.1106910145	-147.838757443416	-1531.76003491145
1692	1.45113705136	0.898404701960017	0.134189337441828	4.64654599813233e-05	14804.5879786626	1.53138555210532	-1725.23475070711	-147.838757443416	-1537.88409460406
1693	1.45113705136	0.992925727244834	0.134189337441828	4.64654599813233e-05	16362.1764814938	1.53138555210532	-1730.80490150541	-147.838757443416	-1543.45424540236
1694	1.45113705136	1.09739129556399	0.134189337441828	4.64654599813233e-05	18083.6386394142	1.53138555210532	-1735.86607707239	-147.838757443416	-1548.51542096934
1695	1.45113705136	1.21284767081341	0.134189337441828	4.64654599813233e-05	19986.2155753413	1.53138555210532	-1740.45984098368	-147.838757443416	-1553.10918488062
1696	1.45113705136	1.34045119415816	0.134189337441828	4.64654599813233e-05	22088.9623481745	1.53138555210532	-1744.62475164531	-147.838757443416	-1557.27409554226
1697	1.45113705136	1.48147986524555	0.134189337441828	4.64654599813233e-05	24412.9387967307	1.53138555210532	-1748.39665557642	-147.838757443416	-1561.04599947337
1698	1.45113705136	1.63734614187603	0.134189337441828	4.64654599813233e-05	26981.420462341	1.53138555210532	-1751.8089182917	-147.838757443416	-1564.45826218865
1699	1.45113705136	1.80961108632547	0.134189337441828	4.64654599813233e-05	29820.1317025843	1.53138555210532	-1754.89260412322	-147.838757443416	-1567.54194802017
1700	1.45113705136	2	0.134189337441828	4.64654599813233e-05	32957.5033308796	1.53138555210532	-1757.67661661812	-147.838757443416	-1570.32596051507
1701	1.45113705136	1e-04	0.134184655228708	5.11476731015003e-05	1.64787516654398	1.68569960660944	-1214769.08086424	-147.838757443416	-1214581.73020813
1702	1.45113705136	0.000110520985150523	0.134184655228708	5.11476731015003e-05	1.82124786811524	1.68569960660944	-1167913.79293183	-147.838757443416	-1167726.44227573
1703	1.45113705136	0.000122148881586422	0.134184655228708	5.11476731015003e-05	2.01286108587386	1.68569960660944	-1116656.68009634	-147.838757443416	-1116469.32944023
1704	1.45113705136	0.00013500014727966	0.134184655228708	5.11476731015003e-05	2.22463390181931	1.68569960660944	-1061852.29328091	-147.838757443416	-1061664.9426248
1705	1.45113705136	0.000149203492728137	0.134184655228708	5.11476731015003e-05	2.45868730428323	1.68569960660944	-1004401.17520158	-147.838757443416	-1004213.82454547
1706	1.45113705136	0.000164901170042127	0.134184655228708	5.11476731015003e-05	2.71736543046467	1.68569960660944	-945188.316215751	-147.838757443416	-945000.965559647
1707	1.45113705136	0.000182250397655298	0.134184655228708	5.11476731015003e-05	3.00325904388932	1.68569960660944	-885014.830997455	-147.838757443416	-884827.480341352
1708	1.45113705136	0.000201424934929382	0.134184655228708	5.11476731015003e-05	3.31923148192866	1.68569960660944	-824683.773850317	-147.838757443416	-824496.423194214
1709	1.45113705136	0.000222616822422753	0.134184655228708	5.11476731015003e-05	3.66844733325387	1.68569960660944	-764801.957022015	-147.838757443416	-764614.606365912
1710	1.45113705136	0.000246038305252418	0.134184655228708	5.11476731015003e-05	4.05440413244028	1.68569960660944	-705905.3054473	-147.838757443416	-705717.954791197
1711	1.45113705136	0.000271923958812624	0.134184655228708	5.11476731015003e-05	4.48096738915652	1.68569960660944	-648569.17229692	-147.838757443416	-648381.821640817
1712	1.45113705136	0.000300533038140016	0.134184655228708	5.11476731015003e-05	4.95240930276947	1.68569960660944	-593219.344337775	-147.838757443416	-593031.993681672
1713	1.45113705136	0.000332152074455144	0.134184655228708	5.11476731015003e-05	5.47345155010699	1.68569960660944	-540058.288655421	-147.838757443416	-539870.937999318
1714	1.45113705136	0.000367097744885724	0.134184655228708	5.11476731015003e-05	6.04931257491483	1.68569960660944	-489361.989174739	-147.838757443416	-489174.638518636
1715	1.45113705136	0.000405720044113057	0.134184655228708	5.11476731015003e-05	6.68575985263036	1.68569960660944	-441456.816569199	-147.838757443416	-441269.465913096
1716	1.45113705136	0.000448405789706889	0.134184655228708	5.11476731015003e-05	7.38916765392525	1.68569960660944	-396360.870161384	-147.838757443416	-396173.519505281
1717	1.45113705136	0.000495582496256038	0.134184655228708	5.11476731015003e-05	8.166580885542	1.68569960660944	-354163.117149044	-147.838757443416	-353975.766492941
1718	1.45113705136	0.000547722657095728	0.134184655228708	5.11476731015003e-05	9.02578564781535	1.68569960660944	-315038.082674297	-147.838757443416	-314850.732018194
1719	1.45113705136	0.000605348476514821	0.134184655228708	5.11476731015003e-05	9.97538721554007	1.68569960660944	-278807.098526236	-147.838757443416	-278619.747870133
1720	1.45113705136	0.000669037099837865	0.134184655228708	5.11476731015003e-05	11.0248962231942	1.68569960660944	-245601.085828711	-147.838757443416	-245413.735172608
1721	1.45113705136	0.000739426393763299	0.134184655228708	5.11476731015003e-05	12.1848239176971	1.68569960660944	-215373.435820084	-147.838757443416	-215186.085163981
1722	1.45113705136	0.000817221334850185	0.134184655228708	5.11476731015003e-05	13.4667874326954	1.68569960660944	-187901.417113633	-147.838757443416	-187714.06645753
1723	1.45113705136	0.000903201070136682	0.134184655228708	5.11476731015003e-05	14.8836261387419	1.68569960660944	-163049.953438637	-147.838757443416	-162862.602782534
1724	1.45113705136	0.000998226720605131	0.134184655228708	5.11476731015003e-05	16.4495302346583	1.68569960660944	-140832.484000024	-147.838757443416	-140645.133343921
1725	1.45113705136	0.00110325000564855	0.134184655228708	5.11476731015003e-05	18.1801828679776	1.68569960660944	-121084.229098473	-147.838757443416	-120896.87844237
1726	1.45113705136	0.00121932277491598	0.134184655228708	5.11476731015003e-05	20.0929172078555	1.68569960660944	-103528.747792977	-147.838757443416	-103341.397136874
1727	1.45113705136	0.00134760754300184	0.134184655228708	5.11476731015003e-05	22.2068900436009	1.68569960660944	-88050.2378527264	-147.838757443416	-87862.8871966233
1728	1.45113705136	0.0014893891324884	0.134184655228708	5.11476731015003e-05	24.5432736474812	1.68569960660944	-74479.3422272178	-147.838757443416	-74291.9915711147
1729	1.45113705136	0.00164608754195101	0.134184655228708	5.11476731015003e-05	27.125467823385	1.68569960660944	-62609.2106090694	-147.838757443416	-62421.8599529663
1730	1.45113705136	0.00181927216780429	0.134184655228708	5.11476731015003e-05	29.9793342650933	1.68569960660944	-52260.3214139917	-147.838757443416	-52072.9707578886
1731	1.45113705136	0.00201067752242659	0.134184655228708	5.11476731015003e-05	33.1334555713495	1.68569960660944	-43595.9117473576	-147.838757443416	-43408.5610912546
1732	1.45113705136	0.002222220605986	0.134184655228708	5.11476731015003e-05	36.6194215118664	1.68569960660944	-36002.5701799034	-147.838757443416	-35815.2195238003
1733	1.45113705136	0.00245602010595366	0.134184655228708	5.11476731015003e-05	40.4721454113375	1.68569960660944	-29561.2613711773	-147.838757443416	-29373.9107150742
1734	1.45113705136	0.00271441761659491	0.134184655228708	5.11476731015003e-05	44.7302138201625	1.68569960660944	-24136.8754166979	-147.838757443416	-23949.5247605948
1735	1.45113705136	0.00300000109096005	0.134184655228708	5.11476731015003e-05	49.4362729739791	1.68569960660944	-19551.0070383554	-147.838757443416	-19363.6563822523
1736	1.45113705136	0.00331563076025549	0.134184655228708	5.11476731015003e-05	54.6374559125436	1.68569960660944	-15668.7978544034	-147.838757443416	-15481.4471983004
1737	1.45113705136	0.00366446778018815	0.134184655228708	5.11476731015003e-05	60.385854535726	1.68569960660944	-12558.3556235745	-147.838757443416	-12371.0049674714
1738	1.45113705136	0.00405000589118746	0.134184655228708	5.11476731015003e-05	66.7390413244464	1.68569960660944	-9867.59107796499	-147.838757443416	-9680.24042186193
1739	1.45113705136	0.00447610640959462	0.134184655228708	5.11476731015003e-05	73.7606459517931	1.68569960660944	-7704.52698264463	-147.838757443416	-7517.17632654158
1740	1.45113705136	0.00494703690026969	0.134184655228708	5.11476731015003e-05	81.5209925593114	1.68569960660944	-6006.84544601309	-147.838757443416	-5819.49478991004
1741	1.45113705136	0.00546751391793797	0.134184655228708	5.11476731015003e-05	90.0978040810357	1.68569960660944	-4586.63639141055	-147.838757443416	-4399.28573530749
1742	1.45113705136	0.00604275024534702	0.134184655228708	5.11476731015003e-05	99.576980669349	1.68569960660944	-3415.6397539929	-147.838757443416	-3228.28909788985
1743	1.45113705136	0.00667850710134319	0.134184655228708	5.11476731015003e-05	110.053460018911	1.68569960660944	-2519.0374217772	-147.838757443416	-2331.68676567415
1744	1.45113705136	0.00738115184175216	0.134184655228708	5.11476731015003e-05	121.632168205138	1.68569960660944	-1860.29397343966	-147.838757443416	-1672.94331733661
1745	1.45113705136	0.00815772173096048	0.134184655228708	5.11476731015003e-05	134.42907056026	1.68569960660944	-1340.81455760746	-147.838757443416	-1153.46390150441
1746	1.45113705136	0.00901599442289585	0.134184655228708	5.11476731015003e-05	148.572333111891	1.68569960660944	-941.142343390558	-147.838757443416	-753.791687287507
1747	1.45113705136	0.00996456585730073	0.134184655228708	5.11476731015003e-05	164.203606216379	1.68569960660944	-643.791990991391	-147.838757443416	-456.441334888339
1748	1.45113705136	0.0110129363514615	0.134184655228708	5.11476731015003e-05	181.479443243028	1.68569960660944	-433.142177116591	-147.838757443416	-245.79152101354
1749	1.45113705136	0.0121716057496353	0.134184655228708	5.11476731015003e-05	200.572868517879	1.68569960660944	-295.329119684699	-147.838757443416	-107.978463581647
1750	1.45113705136	0.0134521785831347	0.134184655228708	5.11476731015003e-05	221.675110230624	1.68569960660944	-221.363216421392	-147.838757443416	-34.0125603183405
1751	1.45113705136	0.0148674802942882	0.134184655228708	5.11476731015003e-05	244.997515660395	1.68569960660944	-191.055854381761	-147.838757443416	-3.70519827870885
1752	1.45113705136	0.0164316856883072	0.134184655228708	5.11476731015003e-05	270.773667902176	1.68569960660944	-190.286096198543	-147.838757443416	-2.93544009549078
1753	1.45113705136	0.0181604608995546	0.134184655228708	5.11476731015003e-05	299.261725293691	1.68569960660944	-212.65273647767	-147.838757443416	-25.3020803746185
1754	1.45113705136	0.0200711202940634	0.134184655228708	5.11476731015003e-05	330.74700697304	1.68569960660944	-252.76483602589	-147.838757443416	-65.4141799228382
1755	1.45113705136	0.0221827998797455	0.134184655228708	5.11476731015003e-05	365.544850462474	1.68569960660944	-306.118383088207	-147.838757443416	-118.767726985156
1756	1.45113705136	0.0245166489610638	0.134184655228708	5.11476731015003e-05	404.003769898134	1.68569960660944	-368.982430644333	-147.838757443416	-181.631774541282
1757	1.45113705136	0.0270960419576633	0.134184655228708	5.11476731015003e-05	446.508946536671	1.68569960660944	-438.295077921764	-147.838757443416	-250.944421818713
1758	1.45113705136	0.0299468125084086	0.134184655228708	5.11476731015003e-05	493.486086497552	1.68569960660944	-511.569370458776	-147.838757443416	-324.218714355724
1759	1.45113705136	0.0330975122054733	0.134184655228708	5.11476731015003e-05	545.405684377858	1.68569960660944	-586.808952263906	-147.838757443416	-399.458296160854
1760	1.45113705136	0.0365796965498038	0.134184655228708	5.11476731015003e-05	602.787735441363	1.68569960660944	-662.433113673294	-147.838757443416	-475.082457570243
1761	1.45113705136	0.0404282409919152	0.134184655228708	5.11476731015003e-05	666.206943576325	1.68569960660944	-737.210736035486	-147.838757443416	-549.860079932434
1762	1.45113705136	0.0446816902232923	0.134184655228708	5.11476731015003e-05	736.298477181745	1.68569960660944	-810.202534544456	-147.838757443416	-622.851878441405
1763	1.45113705136	0.0493826442166878	0.134184655228708	5.11476731015003e-05	813.764330629565	1.68569960660944	-880.710937916301	-147.838757443416	-693.360281813249
1764	1.45113705136	0.0545781848816613	0.134184655228708	5.11476731015003e-05	899.380355015358	1.68569960660944	-948.236912069609	-147.838757443416	-760.886255966558
1765	1.45113705136	0.060320347608486	0.134184655228708	5.11476731015003e-05	994.004028613248	1.68569960660944	-1012.44302927621	-147.838757443416	-825.09237317316
1766	1.45113705136	0.0666666424231189	0.134184655228708	5.11476731015003e-05	1098.58304485925	1.68569960660944	-1073.12209799397	-147.838757443416	-885.771441890916
1767	1.45113705136	0.0736806299728077	0.134184655228708	5.11476731015003e-05	1214.16480387506	1.68569960660944	-1130.17069782841	-147.838757443416	-942.820041725354
1768	1.45113705136	0.0814325581110589	0.134184655228708	5.11476731015003e-05	1341.90690259364	1.68569960660944	-1183.56700331636	-147.838757443416	-996.216347213311
1769	1.45113705136	0.0900000654576146	0.134184655228708	5.11476731015003e-05	1483.08872854936	1.68569960660944	-1233.35232682136	-147.838757443416	-1046.00167071831
1770	1.45113705136	0.0994689589798715	0.134184655228708	5.11476731015003e-05	1639.12427344912	1.68569960660944	-1279.61586074269	-147.838757443416	-1092.26520463964
1771	1.45113705136	0.109934073383524	0.134184655228708	5.11476731015003e-05	1811.57629485733	1.68569960660944	-1322.48215098976	-147.838757443416	-1135.13149488671
1772	1.45113705136	0.12150022091957	0.134184655228708	5.11476731015003e-05	2002.17196782967	1.68569960660944	-1362.1008848424	-147.838757443416	-1174.75022873934
1773	1.45113705136	0.134283241120371	0.134184655228708	5.11476731015003e-05	2212.82018325297	1.68569960660944	-1398.63862593891	-147.838757443416	-1211.28796983586
1774	1.45113705136	0.148411160978287	0.134184655228708	5.11476731015003e-05	2445.6306661408	1.68569960660944	-1432.27217633132	-147.838757443416	-1244.92152022826
1775	1.45113705136	0.164025477186531	0.134184655228708	5.11476731015003e-05	2702.93510536211	1.68569960660944	-1463.1832896652	-147.838757443416	-1275.83263356215
1776	1.45113705136	0.181282573284401	0.134184655228708	5.11476731015003e-05	2987.31050642554	1.68569960660944	-1491.55450036743	-147.838757443416	-1304.20384426438
1777	1.45113705136	0.20035528590014	0.134184655228708	5.11476731015003e-05	3301.6050012066	1.68569960660944	-1517.56587105722	-147.838757443416	-1330.21521495417
1778	1.45113705136	0.221434635777982	0.134184655228708	5.11476731015003e-05	3648.96637311248	1.68569960660944	-1541.39249397593	-147.838757443416	-1354.04183787288
1779	1.45113705136	0.244731740926299	0.134184655228708	5.11476731015003e-05	4032.87358337524	1.68569960660944	-1563.20261214615	-147.838757443416	-1375.8519560431
1780	1.45113705136	0.270479931047772	0.134184655228708	5.11476731015003e-05	4457.17161422152	1.68569960660944	-1583.15625187318	-147.838757443416	-1395.80559577013
1781	1.45113705136	0.298937084428454	0.134184655228708	5.11476731015003e-05	4926.10997788711	1.68569960660944	-1601.40428004018	-147.838757443416	-1414.05362393713
1782	1.45113705136	0.330388210690579	0.134184655228708	5.11476731015003e-05	5444.38527715906	1.68569960660944	-1618.08781739901	-147.838757443416	-1430.73716129595
1783	1.45113705136	0.365148305276415	0.134184655228708	5.11476731015003e-05	6017.18824370624	1.68569960660944	-1633.33795262716	-147.838757443416	-1445.98729652411
1784	1.45113705136	0.403565504251934	0.134184655228708	5.11476731015003e-05	6650.25572530562	1.68569960660944	-1647.27571143385	-147.838757443416	-1459.92505533079
1785	1.45113705136	0.446024571026914	0.134184655228708	5.11476731015003e-05	7349.92814263685	1.68569960660944	-1660.0122411417	-147.838757443416	-1472.66158503864
1786	1.45113705136	0.492950749912341	0.134184655228708	5.11476731015003e-05	8123.2129910978	1.68569960660944	-1671.64917431364	-147.838757443416	-1484.29851821059
1787	1.45113705136	0.544814025110013	0.134184655228708	5.11476731015003e-05	8977.85502363659	1.68569960660944	-1682.2791359626	-147.838757443416	-1494.92847985955
1788	1.45113705136	0.602133827789805	0.134184655228708	5.11476731015003e-05	9922.4138175089	1.68569960660944	-1691.98635911959	-147.838757443416	-1504.63570301654
1789	1.45113705136	0.665484238397848	0.134184655228708	5.11476731015003e-05	10966.3495018225	1.68569960660944	-1700.84737318382	-147.838757443416	-1513.49671708076
1790	1.45113705136	0.735499736298759	0.134184655228708	5.11476731015003e-05	12120.1175044637	1.68569960660944	-1708.93173047149	-147.838757443416	-1521.58107436844
1791	1.45113705136	0.81288155433689	0.134184655228708	5.11476731015003e-05	13395.2732673343	1.68569960660944	-1716.3027380759	-147.838757443416	-1528.95208197285
1792	1.45113705136	0.898404701960017	0.134184655228708	5.11476731015003e-05	14804.5879786626	1.68569960660944	-1723.01816601964	-147.838757443416	-1535.66750991659
1793	1.45113705136	0.992925727244834	0.134184655228708	5.11476731015003e-05	16362.1764814938	1.68569960660944	-1729.13090766274	-147.838757443416	-1541.78025155968
1794	1.45113705136	1.09739129556399	0.134184655228708	5.11476731015003e-05	18083.6386394142	1.68569960660944	-1734.68957463483	-147.838757443416	-1547.33891853178
1795	1.45113705136	1.21284767081341	0.134184655228708	5.11476731015003e-05	19986.2155753413	1.68569960660944	-1739.73901531915	-147.838757443416	-1552.3883592161
1796	1.45113705136	1.34045119415816	0.134184655228708	5.11476731015003e-05	22088.9623481745	1.68569960660944	-1744.32075270353	-147.838757443416	-1556.97009660047
1797	1.45113705136	1.48147986524555	0.134184655228708	5.11476731015003e-05	24412.9387967307	1.68569960660944	-1748.47334320395	-147.838757443416	-1561.1226871009
1798	1.45113705136	1.63734614187603	0.134184655228708	5.11476731015003e-05	26981.420462341	1.68569960660944	-1752.23266303359	-147.838757443416	-1564.88200693054
1799	1.45113705136	1.80961108632547	0.134184655228708	5.11476731015003e-05	29820.1317025843	1.68569960660944	-1755.63213191391	-147.838757443416	-1568.28147581086
1800	1.45113705136	2	0.134184655228708	5.11476731015003e-05	32957.5033308796	1.68569960660944	-1758.70288577775	-147.838757443416	-1571.3522296747
1801	1.45113705136	1e-04	0.134179501200185	5.63017016241629e-05	1.64787516654398	1.85556351881254	-1254852.11654875	-147.838757443416	-1254664.76589264
1802	1.45113705136	0.000110520985150523	0.134179501200185	5.63017016241629e-05	1.82124786811524	1.85556351881254	-1212903.95311209	-147.838757443416	-1212716.60245599
1803	1.45113705136	0.000122148881586422	0.134179501200185	5.63017016241629e-05	2.01286108587386	1.85556351881254	-1165849.35662368	-147.838757443416	-1165662.00596757
1804	1.45113705136	0.00013500014727966	0.134179501200185	5.63017016241629e-05	2.22463390181931	1.85556351881254	-1114433.84495788	-147.838757443416	-1114246.49430178
1805	1.45113705136	0.000149203492728137	0.134179501200185	5.63017016241629e-05	2.45868730428323	1.85556351881254	-1059510.37560048	-147.838757443416	-1059323.02494438
1806	1.45113705136	0.000164901170042127	0.134179501200185	5.63017016241629e-05	2.71736543046467	1.85556351881254	-1001973.11118505	-147.838757443416	-1001785.76052894
1807	1.45113705136	0.000182250397655298	0.134179501200185	5.63017016241629e-05	3.00325904388932	1.85556351881254	-942697.218340885	-147.838757443416	-942509.867684782
1808	1.45113705136	0.000201424934929382	0.134179501200185	5.63017016241629e-05	3.31923148192866	1.85556351881254	-882508.088185199	-147.838757443416	-882320.737529096
1809	1.45113705136	0.000222616822422753	0.134179501200185	5.63017016241629e-05	3.66844733325387	1.85556351881254	-822177.666279774	-147.838757443416	-821990.315623671
1810	1.45113705136	0.000246038305252418	0.134179501200185	5.63017016241629e-05	4.05440413244028	1.85556351881254	-762325.767524557	-147.838757443416	-762138.416868454
1811	1.45113705136	0.000271923958812624	0.134179501200185	5.63017016241629e-05	4.48096738915652	1.85556351881254	-703535.358610154	-147.838757443416	-703348.007954051
1812	1.45113705136	0.000300533038140016	0.134179501200185	5.63017016241629e-05	4.95240930276947	1.85556351881254	-646265.914649492	-147.838757443416	-646078.563993389
1813	1.45113705136	0.000332152074455144	0.134179501200185	5.63017016241629e-05	5.47345155010699	1.85556351881254	-590970.018209961	-147.838757443416	-590782.667553858
1814	1.45113705136	0.000367097744885724	0.134179501200185	5.63017016241629e-05	6.04931257491483	1.85556351881254	-537903.332314408	-147.838757443416	-537715.981658305
1815	1.45113705136	0.000405720044113057	0.134179501200185	5.63017016241629e-05	6.68575985263036	1.85556351881254	-487350.437163118	-147.838757443416	-487163.086507015
1816	1.45113705136	0.000448405789706889	0.134179501200185	5.63017016241629e-05	7.38916765392525	1.85556351881254	-439528.310844197	-147.838757443416	-439340.960188094
1817	1.45113705136	0.000495582496256038	0.134179501200185	5.63017016241629e-05	8.166580885542	1.85556351881254	-394552.640896759	-147.838757443416	-394365.290240656
1818	1.45113705136	0.000547722657095728	0.134179501200185	5.63017016241629e-05	9.02578564781535	1.85556351881254	-352506.740476496	-147.838757443416	-352319.389820393
1819	1.45113705136	0.000605348476514821	0.134179501200185	5.63017016241629e-05	9.97538721554007	1.85556351881254	-313459.179407537	-147.838757443416	-313271.828751433
1820	1.45113705136	0.000669037099837865	0.134179501200185	5.63017016241629e-05	11.0248962231942	1.85556351881254	-277328.663564563	-147.838757443416	-277141.312908459
1821	1.45113705136	0.000739426393763299	0.134179501200185	5.63017016241629e-05	12.1848239176971	1.85556351881254	-244244.143715861	-147.838757443416	-244056.793059758
1822	1.45113705136	0.000817221334850185	0.134179501200185	5.63017016241629e-05	13.4667874326954	1.85556351881254	-214153.830472067	-147.838757443416	-213966.479815964
1823	1.45113705136	0.000903201070136682	0.134179501200185	5.63017016241629e-05	14.8836261387419	1.85556351881254	-186827.423620325	-147.838757443416	-186640.072964222
1824	1.45113705136	0.000998226720605131	0.134179501200185	5.63017016241629e-05	16.4495302346583	1.85556351881254	-162042.682371988	-147.838757443416	-161855.331715885
1825	1.45113705136	0.00110325000564855	0.134179501200185	5.63017016241629e-05	18.1801828679776	1.85556351881254	-139979.890945523	-147.838757443416	-139792.54028942
1826	1.45113705136	0.00121932277491598	0.134179501200185	5.63017016241629e-05	20.0929172078555	1.85556351881254	-120311.384764517	-147.838757443416	-120124.034108414
1827	1.45113705136	0.00134760754300184	0.134179501200185	5.63017016241629e-05	22.2068900436009	1.85556351881254	-102838.225190896	-147.838757443416	-102650.874534793
1828	1.45113705136	0.0014893891324884	0.134179501200185	5.63017016241629e-05	24.5432736474812	1.85556351881254	-87442.465815964	-147.838757443416	-87255.1151598609
1829	1.45113705136	0.00164608754195101	0.134179501200185	5.63017016241629e-05	27.125467823385	1.85556351881254	-73952.3976998368	-147.838757443416	-73765.0470437338
1830	1.45113705136	0.00181927216780429	0.134179501200185	5.63017016241629e-05	29.9793342650933	1.85556351881254	-62158.9836231789	-147.838757443416	-61971.6329670758
1831	1.45113705136	0.00201067752242659	0.134179501200185	5.63017016241629e-05	33.1334555713495	1.85556351881254	-51837.9030653078	-147.838757443416	-51650.5524092047
1832	1.45113705136	0.002222220605986	0.134179501200185	5.63017016241629e-05	36.6194215118664	1.85556351881254	-43245.2372827905	-147.838757443416	-43057.8866266875
1833	1.45113705136	0.00245602010595366	0.134179501200185	5.63017016241629e-05	40.4721454113375	1.85556351881254	-35715.0835809425	-147.838757443416	-35527.7329248395
1834	1.45113705136	0.00271441761659491	0.134179501200185	5.63017016241629e-05	44.7302138201625	1.85556351881254	-29300.3886037513	-147.838757443416	-29113.0379476483
1835	1.45113705136	0.00300000109096005	0.134179501200185	5.63017016241629e-05	49.4362729739791	1.85556351881254	-23928.5103799821	-147.838757443416	-23741.159723879
1836	1.45113705136	0.00331563076025549	0.134179501200185	5.63017016241629e-05	54.6374559125436	1.85556351881254	-19365.770785883	-147.838757443416	-19178.42012978
1837	1.45113705136	0.00366446778018815	0.134179501200185	5.63017016241629e-05	60.385854535726	1.85556351881254	-15524.4301211772	-147.838757443416	-15337.0794650741
1838	1.45113705136	0.00405000589118746	0.134179501200185	5.63017016241629e-05	66.7390413244464	1.85556351881254	-12432.5853831699	-147.838757443416	-12245.2347270668
1839	1.45113705136	0.00447610640959462	0.134179501200185	5.63017016241629e-05	73.7606459517931	1.85556351881254	-9759.16732977686	-147.838757443416	-9571.81667367381
1840	1.45113705136	0.00494703690026969	0.134179501200185	5.63017016241629e-05	81.5209925593114	1.85556351881254	-7622.98439178243	-147.838757443416	-7435.63373567938
1841	1.45113705136	0.00546751391793797	0.134179501200185	5.63017016241629e-05	90.0978040810357	1.85556351881254	-5937.90856411558	-147.838757443416	-5750.55790801253
1842	1.45113705136	0.00604275024534702	0.134179501200185	5.63017016241629e-05	99.576980669349	1.85556351881254	-4529.11630797503	-147.838757443416	-4341.76565187197
1843	1.45113705136	0.00667850710134319	0.134179501200185	5.63017016241629e-05	110.053460018911	1.85556351881254	-3368.42801865039	-147.838757443416	-3181.07736254734
1844	1.45113705136	0.00738115184175216	0.134179501200185	5.63017016241629e-05	121.632168205138	1.85556351881254	-2485.3852207844	-147.838757443416	-2298.03456468135
1845	1.45113705136	0.00815772173096048	0.134179501200185	5.63017016241629e-05	134.42907056026	1.85556351881254	-1833.26771761139	-147.838757443416	-1645.91706150834
1846	1.45113705136	0.00901599442289585	0.134179501200185	5.63017016241629e-05	148.572333111891	1.85556351881254	-1319.56674999191	-147.838757443416	-1132.21609388886
1847	1.45113705136	0.00996456585730073	0.134179501200185	5.63017016241629e-05	164.203606216379	1.85556351881254	-924.904604120646	-147.838757443416	-737.553948017594
1848	1.45113705136	0.0110129363514615	0.134179501200185	5.63017016241629e-05	181.479443243028	1.85556351881254	-631.870964755246	-147.838757443416	-444.520308652194
1849	1.45113705136	0.0121716057496353	0.134179501200185	5.63017016241629e-05	200.572868517879	1.85556351881254	-424.91513422667	-147.838757443416	-237.564478123619
1850	1.45113705136	0.0134521785831347	0.134179501200185	5.63017016241629e-05	221.675110230624	1.85556351881254	-290.23989086214	-147.838757443416	-102.889234759088
1851	1.45113705136	0.0148674802942882	0.134179501200185	5.63017016241629e-05	244.997515660395	1.85556351881254	-218.992827989045	-147.838757443416	-31.6421718859929
1852	1.45113705136	0.0164316856883072	0.134179501200185	5.63017016241629e-05	270.773667902176	1.85556351881254	-190.354454679473	-147.838757443416	-3.0037985764211
1853	1.45113705136	0.0181604608995546	0.134179501200185	5.63017016241629e-05	299.261725293691	1.85556351881254	-190.953037298401	-147.838757443416	-3.60238119534915
1854	1.45113705136	0.0200711202940634	0.134179501200185	5.63017016241629e-05	330.74700697304	1.85556351881254	-214.431198493461	-147.838757443416	-27.0805423904094
1855	1.45113705136	0.0221827998797455	0.134179501200185	5.63017016241629e-05	365.544850462474	1.85556351881254	-255.436776301824	-147.838757443416	-68.0861201987718
1856	1.45113705136	0.0245166489610638	0.134179501200185	5.63017016241629e-05	404.003769898134	1.85556351881254	-309.499838052026	-147.838757443416	-122.149181948975
1857	1.45113705136	0.0270960419576633	0.134179501200185	5.63017016241629e-05	446.508946536671	1.85556351881254	-372.919192543544	-147.838757443416	-185.568536440493
1858	1.45113705136	0.0299468125084086	0.134179501200185	5.63017016241629e-05	493.486086497552	1.85556351881254	-442.658755910059	-147.838757443416	-255.308099807007
1859	1.45113705136	0.0330975122054733	0.134179501200185	5.63017016241629e-05	545.405684377858	1.85556351881254	-516.253835128271	-147.838757443416	-328.903179025219
1860	1.45113705136	0.0365796965498038	0.134179501200185	5.63017016241629e-05	602.787735441363	1.85556351881254	-591.727154066612	-147.838757443416	-404.37649796356
1861	1.45113705136	0.0404282409919152	0.134179501200185	5.63017016241629e-05	666.206943576325	1.85556351881254	-667.51425916719	-147.838757443416	-480.163603064138
1862	1.45113705136	0.0446816902232923	0.134179501200185	5.63017016241629e-05	736.298477181745	1.85556351881254	-742.397801083571	-147.838757443416	-555.047144980519
1863	1.45113705136	0.0493826442166878	0.134179501200185	5.63017016241629e-05	813.764330629565	1.85556351881254	-815.450090255239	-147.838757443416	-628.099434152187
1864	1.45113705136	0.0545781848816613	0.134179501200185	5.63017016241629e-05	899.380355015358	1.85556351881254	-885.983263242058	-147.838757443416	-698.632607139007
1865	1.45113705136	0.060320347608486	0.134179501200185	5.63017016241629e-05	994.004028613248	1.85556351881254	-953.506366198999	-147.838757443416	-766.155710095947
1866	1.45113705136	0.0666666424231189	0.134179501200185	5.63017016241629e-05	1098.58304485925	1.85556351881254	-1017.68865688174	-147.838757443416	-830.338000778691
1867	1.45113705136	0.0736806299728077	0.134179501200185	5.63017016241629e-05	1214.16480387506	1.85556351881254	-1078.32844126591	-147.838757443416	-890.977785162861
1868	1.45113705136	0.0814325581110589	0.134179501200185	5.63017016241629e-05	1341.90690259364	1.85556351881254	-1135.32679037802	-147.838757443416	-947.97613427497
1869	1.45113705136	0.0900000654576146	0.134179501200185	5.63017016241629e-05	1483.08872854936	1.85556351881254	-1188.66552260885	-147.838757443416	-1001.3148665058
1870	1.45113705136	0.0994689589798715	0.134179501200185	5.63017016241629e-05	1639.12427344912	1.85556351881254	-1238.38888359687	-147.838757443416	-1051.03822749382
1871	1.45113705136	0.109934073383524	0.134179501200185	5.63017016241629e-05	1811.57629485733	1.85556351881254	-1284.58840572124	-147.838757443416	-1097.23774961819
1872	1.45113705136	0.12150022091957	0.134179501200185	5.63017016241629e-05	2002.17196782967	1.85556351881254	-1327.3904811648	-147.838757443416	-1140.03982506174
1873	1.45113705136	0.134283241120371	0.134179501200185	5.63017016241629e-05	2212.82018325297	1.85556351881254	-1366.94623344555	-147.838757443416	-1179.59557734249
1874	1.45113705136	0.148411160978287	0.134179501200185	5.63017016241629e-05	2445.6306661408	1.85556351881254	-1403.42332216172	-147.838757443416	-1216.07266605867
1875	1.45113705136	0.164025477186531	0.134179501200185	5.63017016241629e-05	2702.93510536211	1.85556351881254	-1436.99936257867	-147.838757443416	-1249.64870647562
1876	1.45113705136	0.181282573284401	0.134179501200185	5.63017016241629e-05	2987.31050642554	1.85556351881254	-1467.85668590327	-147.838757443416	-1280.50602980022
1877	1.45113705136	0.20035528590014	0.134179501200185	5.63017016241629e-05	3301.6050012066	1.85556351881254	-1496.17820678517	-147.838757443416	-1308.82755068212
1878	1.45113705136	0.221434635777982	0.134179501200185	5.63017016241629e-05	3648.96637311248	1.85556351881254	-1522.14420184167	-147.838757443416	-1334.79354573862
1879	1.45113705136	0.244731740926299	0.134179501200185	5.63017016241629e-05	4032.87358337524	1.85556351881254	-1545.92983650207	-147.838757443416	-1358.57918039901
1880	1.45113705136	0.270479931047772	0.134179501200185	5.63017016241629e-05	4457.17161422152	1.85556351881254	-1567.7033072898	-147.838757443416	-1380.35265118675
1881	1.45113705136	0.298937084428454	0.134179501200185	5.63017016241629e-05	4926.10997788711	1.85556351881254	-1587.62449241529	-147.838757443416	-1400.27383631223
1882	1.45113705136	0.330388210690579	0.134179501200185	5.63017016241629e-05	5444.38527715906	1.85556351881254	-1605.84402528475	-147.838757443416	-1418.4933691817
1883	1.45113705136	0.365148305276415	0.134179501200185	5.63017016241629e-05	6017.18824370624	1.85556351881254	-1622.50272297289	-147.838757443416	-1435.15206686984
1884	1.45113705136	0.403565504251934	0.134179501200185	5.63017016241629e-05	6650.25572530562	1.85556351881254	-1637.7313150905	-147.838757443416	-1450.38065898744
1885	1.45113705136	0.446024571026914	0.134179501200185	5.63017016241629e-05	7349.92814263685	1.85556351881254	-1651.65042779746	-147.838757443416	-1464.29977169441
1886	1.45113705136	0.492950749912341	0.134179501200185	5.63017016241629e-05	8123.2129910978	1.85556351881254	-1664.37078340119	-147.838757443416	-1477.02012729814
1887	1.45113705136	0.544814025110013	0.134179501200185	5.63017016241629e-05	8977.85502363659	1.85556351881254	-1675.9935790131	-147.838757443416	-1488.64292291005
1888	1.45113705136	0.602133827789805	0.134179501200185	5.63017016241629e-05	9922.4138175089	1.85556351881254	-1686.61100846174	-147.838757443416	-1499.26035235869
1889	1.45113705136	0.665484238397848	0.134179501200185	5.63017016241629e-05	10966.3495018225	1.85556351881254	-1696.30689163465	-147.838757443416	-1508.9562355316
1890	1.45113705136	0.735499736298759	0.134179501200185	5.63017016241629e-05	12120.1175044637	1.85556351881254	-1705.15737522021	-147.838757443416	-1517.80671911716
1891	1.45113705136	0.81288155433689	0.134179501200185	5.63017016241629e-05	13395.2732673343	1.85556351881254	-1713.23166954453	-147.838757443416	-1525.88101344148
1892	1.45113705136	0.898404701960017	0.134179501200185	5.63017016241629e-05	14804.5879786626	1.85556351881254	-1720.59278833633	-147.838757443416	-1533.24213223328
1893	1.45113705136	0.992925727244834	0.134179501200185	5.63017016241629e-05	16362.1764814938	1.85556351881254	-1727.29826191528	-147.838757443416	-1539.94760581222
1894	1.45113705136	1.09739129556399	0.134179501200185	5.63017016241629e-05	18083.6386394142	1.85556351881254	-1733.40079983993	-147.838757443416	-1546.05014373688
1895	1.45113705136	1.21284767081341	0.134179501200185	5.63017016241629e-05	19986.2155753413	1.85556351881254	-1738.94888526062	-147.838757443416	-1551.59822915756
1896	1.45113705136	1.34045119415816	0.134179501200185	5.63017016241629e-05	22088.9623481745	1.85556351881254	-1743.98729041487	-147.838757443416	-1556.63663431181
1897	1.45113705136	1.48147986524555	0.134179501200185	5.63017016241629e-05	24412.9387967307	1.85556351881254	-1748.55750944401	-147.838757443416	-1561.20685334096
1898	1.45113705136	1.63734614187603	0.134179501200185	5.63017016241629e-05	26981.420462341	1.85556351881254	-1752.69811072043	-147.838757443416	-1565.34745461738
1899	1.45113705136	1.80961108632547	0.134179501200185	5.63017016241629e-05	29820.1317025843	1.85556351881254	-1756.44501584698	-147.838757443416	-1569.09435974393
1900	1.45113705136	2	0.134179501200185	5.63017016241629e-05	32957.5033308796	1.85556351881254	-1759.83171558101	-147.838757443416	-1572.48105947796
1901	1.45113705136	1e-04	0.134173827812552	6.19750892574481e-05	1.64787516654398	2.04254421063391	-1289722.7514615	-147.838757443416	-1289535.4008054
1902	1.45113705136	0.000110520985150523	0.134173827812552	6.19750892574481e-05	1.82124786811524	2.04254421063391	-1253180.48572868	-147.838757443416	-1252993.13507258
1903	1.45113705136	0.000122148881586422	0.134173827812552	6.19750892574481e-05	2.01286108587386	2.04254421063391	-1211011.78226889	-147.838757443416	-1210824.43161279
1904	1.45113705136	0.00013500014727966	0.134173827812552	6.19750892574481e-05	2.22463390181931	2.04254421063391	-1163771.87032651	-147.838757443416	-1163584.51967041
1905	1.45113705136	0.000149203492728137	0.134173827812552	6.19750892574481e-05	2.45868730428323	2.04254421063391	-1112194.35880594	-147.838757443416	-1112007.00814984
1906	1.45113705136	0.000164901170042127	0.134173827812552	6.19750892574481e-05	2.71736543046467	2.04254421063391	-1057137.36293961	-147.838757443416	-1056950.01228351
1907	1.45113705136	0.000182250397655298	0.134173827812552	6.19750892574481e-05	3.00325904388932	2.04254421063391	-999508.374517686	-147.838757443416	-999321.023861583
1908	1.45113705136	0.000201424934929382	0.134173827812552	6.19750892574481e-05	3.31923148192866	2.04254421063391	-940192.38742002	-147.838757443416	-940005.036763916
1909	1.45113705136	0.000222616822422753	0.134173827812552	6.19750892574481e-05	3.66844733325387	2.04254421063391	-880019.481437271	-147.838757443416	-879832.130781168
1910	1.45113705136	0.000246038305252418	0.134173827812552	6.19750892574481e-05	4.05440413244028	2.04254421063391	-819651.529855389	-147.838757443416	-819464.179199286
1911	1.45113705136	0.000271923958812624	0.134173827812552	6.19750892574481e-05	4.48096738915652	2.04254421063391	-759831.20638005	-147.838757443416	-759643.855723947
1912	1.45113705136	0.000300533038140016	0.134173827812552	6.19750892574481e-05	4.95240930276947	2.04254421063391	-701141.941240271	-147.838757443416	-700954.590584168
1913	1.45113705136	0.000332152074455144	0.134173827812552	6.19750892574481e-05	5.47345155010699	2.04254421063391	-643954.248317679	-147.838757443416	-643766.897661576
1914	1.45113705136	0.000367097744885724	0.134173827812552	6.19750892574481e-05	6.04931257491483	2.04254421063391	-588700.727160307	-147.838757443416	-588513.376504204
1915	1.45113705136	0.000405720044113057	0.134173827812552	6.19750892574481e-05	6.68575985263036	2.04254421063391	-535730.423371252	-147.838757443416	-535543.072715149
1916	1.45113705136	0.000448405789706889	0.134173827812552	6.19750892574481e-05	7.38916765392525	2.04254421063391	-485323.735697286	-147.838757443416	-485136.385041183
1917	1.45113705136	0.000495582496256038	0.134173827812552	6.19750892574481e-05	8.166580885542	2.04254421063391	-437585.834892668	-147.838757443416	-437398.484236565
1918	1.45113705136	0.000547722657095728	0.134173827812552	6.19750892574481e-05	9.02578564781535	2.04254421063391	-392732.217196343	-147.838757443416	-392544.86654024
1919	1.45113705136	0.000605348476514821	0.134173827812552	6.19750892574481e-05	9.97538721554007	2.04254421063391	-350840.345117052	-147.838757443416	-350652.994460949
1920	1.45113705136	0.000669037099837865	0.134173827812552	6.19750892574481e-05	11.0248962231942	2.04254421063391	-311870.903603798	-147.838757443416	-311683.552947695
1921	1.45113705136	0.000739426393763299	0.134173827812552	6.19750892574481e-05	12.1848239176971	2.04254421063391	-275895.919016202	-147.838757443416	-275708.568360099
1922	1.45113705136	0.000817221334850185	0.134173827812552	6.19750892574481e-05	13.4667874326954	2.04254421063391	-242931.110008797	-147.838757443416	-242743.759352694
1923	1.45113705136	0.000903201070136682	0.134173827812552	6.19750892574481e-05	14.8836261387419	2.04254421063391	-212928.532741247	-147.838757443416	-212741.182085144
1924	1.45113705136	0.000998226720605131	0.134173827812552	6.19750892574481e-05	16.4495302346583	2.04254421063391	-185749.112679591	-147.838757443416	-185561.762023488
1925	1.45113705136	0.00110325000564855	0.134173827812552	6.19750892574481e-05	18.1801828679776	2.04254421063391	-161031.414936942	-147.838757443416	-160844.064280839
1926	1.45113705136	0.00121932277491598	0.134173827812552	6.19750892574481e-05	20.0929172078555	2.04254421063391	-139124.552300833	-147.838757443416	-138937.201644729
1927	1.45113705136	0.00134760754300184	0.134173827812552	6.19750892574481e-05	22.2068900436009	2.04254421063391	-119536.224360178	-147.838757443416	-119348.873704075
1928	1.45113705136	0.0014893891324884	0.134173827812552	6.19750892574481e-05	24.5432736474812	2.04254421063391	-102145.815583881	-147.838757443416	-101958.464927778
1929	1.45113705136	0.00164608754195101	0.134173827812552	6.19750892574481e-05	27.125467823385	2.04254421063391	-86833.2065331244	-147.838757443416	-86645.8558770213
1930	1.45113705136	0.00181927216780429	0.134173827812552	6.19750892574481e-05	29.9793342650933	2.04254421063391	-73424.3088251799	-147.838757443416	-73236.9581690769
1931	1.45113705136	0.00201067752242659	0.134173827812552	6.19750892574481e-05	33.1334555713495	2.04254421063391	-61707.8816550746	-147.838757443416	-61520.5309989715
1932	1.45113705136	0.002222220605986	0.134173827812552	6.19750892574481e-05	36.6194215118664	2.04254421063391	-51457.3949566289	-147.838757443416	-51270.0443005259
1933	1.45113705136	0.00245602010595366	0.134173827812552	6.19750892574481e-05	40.4721454113375	2.04254421063391	-42894.0002905919	-147.838757443416	-42706.6496344889
1934	1.45113705136	0.00271441761659491	0.134173827812552	6.19750892574481e-05	44.7302138201625	2.04254421063391	-35427.1460157249	-147.838757443416	-35239.7953596219
1935	1.45113705136	0.00300000109096005	0.134173827812552	6.19750892574481e-05	49.4362729739791	2.04254421063391	-29039.175812226	-147.838757443416	-28851.825156123
1936	1.45113705136	0.00331563076025549	0.134173827812552	6.19750892574481e-05	54.6374559125436	2.04254421063391	-23719.83447729	-147.838757443416	-23532.4838211869
1937	1.45113705136	0.00366446778018815	0.134173827812552	6.19750892574481e-05	60.385854535726	2.04254421063391	-19180.3112218974	-147.838757443416	-18992.9605657943
1938	1.45113705136	0.00405000589118746	0.134173827812552	6.19750892574481e-05	66.7390413244464	2.04254421063391	-15379.8182353419	-147.838757443416	-15192.4675792389
1939	1.45113705136	0.00447610640959462	0.134173827812552	6.19750892574481e-05	73.7606459517931	2.04254421063391	-12306.6291358837	-147.838757443416	-12119.2784797807
1940	1.45113705136	0.00494703690026969	0.134173827812552	6.19750892574481e-05	81.5209925593114	2.04254421063391	-9650.62094501936	-147.838757443416	-9463.2702889163
1941	1.45113705136	0.00546751391793797	0.134173827812552	6.19750892574481e-05	90.0978040810357	2.04254421063391	-7541.2652086392	-147.838757443416	-7353.91455253615
1942	1.45113705136	0.00604275024534702	0.134173827812552	6.19750892574481e-05	99.576980669349	2.04254421063391	-5868.83220753522	-147.838757443416	-5681.48155143217
1943	1.45113705136	0.00667850710134319	0.134173827812552	6.19750892574481e-05	110.053460018911	2.04254421063391	-4471.49572000984	-147.838757443416	-4284.14506390679
1944	1.45113705136	0.00738115184175216	0.134173827812552	6.19750892574481e-05	121.632168205138	2.04254421063391	-3321.15627988102	-147.838757443416	-3133.80562377797
1945	1.45113705136	0.00815772173096048	0.134173827812552	6.19750892574481e-05	134.42907056026	2.04254421063391	-2451.62901081005	-147.838757443416	-2264.278354707
1946	1.45113705136	0.00901599442289585	0.134173827812552	6.19750892574481e-05	148.572333111891	2.04254421063391	-1806.16293098062	-147.838757443416	-1618.81227487756
1947	1.45113705136	0.00996456585730073	0.134173827812552	6.19750892574481e-05	164.203606216379	2.04254421063391	-1298.26653387636	-147.838757443416	-1110.91587777331
1948	1.45113705136	0.0110129363514615	0.134173827812552	6.19750892574481e-05	181.479443243028	2.04254421063391	-908.640845212853	-147.838757443416	-721.290189109801
1949	1.45113705136	0.0121716057496353	0.134173827812552	6.19750892574481e-05	200.572868517879	2.04254421063391	-619.950186283735	-147.838757443416	-432.599530180683
1950	1.45113705136	0.0134521785831347	0.134173827812552	6.19750892574481e-05	221.675110230624	2.04254421063391	-416.714093367802	-147.838757443416	-229.36343726475
1951	1.45113705136	0.0148674802942882	0.134173827812552	6.19750892574481e-05	244.997515660395	2.04254421063391	-285.201475921262	-147.838757443416	-97.8508198182099
1952	1.45113705136	0.0164316856883072	0.134173827812552	6.19750892574481e-05	270.773667902176	2.04254421063391	-216.667000179586	-147.838757443416	-29.3163440765347
1953	1.45113705136	0.0181604608995546	0.134173827812552	6.19750892574481e-05	299.261725293691	2.04254421063391	-189.718142940314	-147.838757443416	-2.36748683726182
1954	1.45113705136	0.0200711202940634	0.134173827812552	6.19750892574481e-05	330.74700697304	2.04254421063391	-191.705290398502	-147.838757443416	-4.35463429545052
1955	1.45113705136	0.0221827998797455	0.134173827812552	6.19750892574481e-05	365.544850462474	2.04254421063391	-216.314754174964	-147.838757443416	-28.9640980719123
1956	1.45113705136	0.0245166489610638	0.134173827812552	6.19750892574481e-05	404.003769898134	2.04254421063391	-258.233032370859	-147.838757443416	-70.8823762678076
1957	1.45113705136	0.0270960419576633	0.134173827812552	6.19750892574481e-05	446.508946536671	2.04254421063391	-313.024175602128	-147.838757443416	-125.673519499076
1958	1.45113705136	0.0299468125084086	0.134173827812552	6.19750892574481e-05	493.486086497552	2.04254421063391	-377.01667298394	-147.838757443416	-189.666016880888
1959	1.45113705136	0.0330975122054733	0.134173827812552	6.19750892574481e-05	545.405684377858	2.04254421063391	-447.20020110457	-147.838757443416	-259.849545001518
1960	1.45113705136	0.0365796965498038	0.134173827812552	6.19750892574481e-05	602.787735441363	2.04254421063391	-521.132289327215	-147.838757443416	-333.781633224164
1961	1.45113705136	0.0404282409919152	0.134173827812552	6.19750892574481e-05	666.206943576325	2.04254421063391	-596.854718088813	-147.838757443416	-409.504061985761
1962	1.45113705136	0.0446816902232923	0.134173827812552	6.19750892574481e-05	736.298477181745	2.04254421063391	-672.819280603318	-147.838757443416	-485.468624500267
1963	1.45113705136	0.0493826442166878	0.134173827812552	6.19750892574481e-05	813.764330629565	2.04254421063391	-747.822399638419	-147.838757443416	-560.471743535367
1964	1.45113705136	0.0545781848816613	0.134173827812552	6.19750892574481e-05	899.380355015358	2.04254421063391	-820.947994124261	-147.838757443416	-633.597338021209
1965	1.45113705136	0.060320347608486	0.134173827812552	6.19750892574481e-05	994.004028613248	2.04254421063391	-891.517930488451	-147.838757443416	-704.1672743854
1966	1.45113705136	0.0666666424231189	0.134173827812552	6.19750892574481e-05	1098.58304485925	2.04254421063391	-959.049364321167	-147.838757443416	-771.698708218115
1967	1.45113705136	0.0736806299728077	0.134173827812552	6.19750892574481e-05	1214.16480387506	2.04254421063391	-1023.21827385813	-147.838757443416	-835.867617755081
1968	1.45113705136	0.0814325581110589	0.134173827812552	6.19750892574481e-05	1341.90690259364	2.04254421063391	-1083.82850203797	-147.838757443416	-896.477845934918
1969	1.45113705136	0.0900000654576146	0.134173827812552	6.19750892574481e-05	1483.08872854936	2.04254421063391	-1140.78565402684	-147.838757443416	-953.434997923789
1970	1.45113705136	0.0994689589798715	0.134173827812552	6.19750892574481e-05	1639.12427344912	2.04254421063391	-1194.07523698965	-147.838757443416	-1006.7245808866
1971	1.45113705136	0.109934073383524	0.134173827812552	6.19750892574481e-05	1811.57629485733	2.04254421063391	-1243.74447596801	-147.838757443416	-1056.39381986496
1972	1.45113705136	0.12150022091957	0.134173827812552	6.19750892574481e-05	2002.17196782967	2.04254421063391	-1289.88728980924	-147.838757443416	-1102.53663370619
1973	1.45113705136	0.134283241120371	0.134173827812552	6.19750892574481e-05	2212.82018325297	2.04254421063391	-1332.63196294662	-147.838757443416	-1145.28130684356
1974	1.45113705136	0.148411160978287	0.134173827812552	6.19750892574481e-05	2445.6306661408	2.04254421063391	-1372.13109989424	-147.838757443416	-1184.78044379118
1975	1.45113705136	0.164025477186531	0.134173827812552	6.19750892574481e-05	2702.93510536211	2.04254421063391	-1408.55349899968	-147.838757443416	-1221.20284289663
1976	1.45113705136	0.181282573284401	0.134173827812552	6.19750892574481e-05	2987.31050642554	2.04254421063391	-1442.0776289202	-147.838757443416	-1254.72697281715
1977	1.45113705136	0.20035528590014	0.134173827812552	6.19750892574481e-05	3301.6050012066	2.04254421063391	-1472.88643537025	-147.838757443416	-1285.5357792672
1978	1.45113705136	0.221434635777982	0.134173827812552	6.19750892574481e-05	3648.96637311248	2.04254421063391	-1501.16324639681	-147.838757443416	-1313.81259029376
1979	1.45113705136	0.244731740926299	0.134173827812552	6.19750892574481e-05	4032.87358337524	2.04254421063391	-1527.08858149091	-147.838757443416	-1339.73792538786
1980	1.45113705136	0.270479931047772	0.134173827812552	6.19750892574481e-05	4457.17161422152	2.04254421063391	-1550.83770350419	-147.838757443416	-1363.48704740114
1981	1.45113705136	0.298937084428454	0.134173827812552	6.19750892574481e-05	4926.10997788711	2.04254421063391	-1572.57878176135	-147.838757443416	-1385.22812565829
1982	1.45113705136	0.330388210690579	0.134173827812552	6.19750892574481e-05	5444.38527715906	2.04254421063391	-1592.47156065248	-147.838757443416	-1405.12090454943
1983	1.45113705136	0.365148305276415	0.134173827812552	6.19750892574481e-05	6017.18824370624	2.04254421063391	-1610.66644941107	-147.838757443416	-1423.31579330802
1984	1.45113705136	0.403565504251934	0.134173827812552	6.19750892574481e-05	6650.25572530562	2.04254421063391	-1627.30396601238	-147.838757443416	-1439.95330990932
1985	1.45113705136	0.446024571026914	0.134173827812552	6.19750892574481e-05	7349.92814263685	2.04254421063391	-1642.51448133501	-147.838757443416	-1455.16382523195
1986	1.45113705136	0.492950749912341	0.134173827812552	6.19750892574481e-05	8123.2129910978	2.04254421063391	-1656.418218687	-147.838757443416	-1469.06756258395
1987	1.45113705136	0.544814025110013	0.134173827812552	6.19750892574481e-05	8977.85502363659	2.04254421063391	-1669.12546925788	-147.838757443416	-1481.77481315483
1988	1.45113705136	0.602133827789805	0.134173827812552	6.19750892574481e-05	9922.4138175089	2.04254421063391	-1680.73698672489	-147.838757443416	-1493.38633062184
1989	1.45113705136	0.665484238397848	0.134173827812552	6.19750892574481e-05	10966.3495018225	2.04254421063391	-1691.34452486772	-147.838757443416	-1503.99386876466
1990	1.45113705136	0.735499736298759	0.134173827812552	6.19750892574481e-05	12120.1175044637	2.04254421063391	-1701.03148172045	-147.838757443416	-1513.6808256174
1991	1.45113705136	0.81288155433689	0.134173827812552	6.19750892574481e-05	13395.2732673343	2.04254421063391	-1709.87361363991	-147.838757443416	-1522.52295753686
1992	1.45113705136	0.898404701960017	0.134173827812552	6.19750892574481e-05	14804.5879786626	2.04254421063391	-1717.93978331669	-147.838757443416	-1530.58912721364
1993	1.45113705136	0.992925727244834	0.134173827812552	6.19750892574481e-05	16362.1764814938	2.04254421063391	-1725.29270806204	-147.838757443416	-1537.94205195899
1994	1.45113705136	1.09739129556399	0.134173827812552	6.19750892574481e-05	18083.6386394142	2.04254421063391	-1731.98967859073	-147.838757443416	-1544.63902248768
1995	1.45113705136	1.21284767081341	0.134173827812552	6.19750892574481e-05	19986.2155753413	2.04254421063391	-1738.08322409051	-147.838757443416	-1550.73256798746
1996	1.45113705136	1.34045119415816	0.134173827812552	6.19750892574481e-05	22088.9623481745	2.04254421063391	-1743.62170609576	-147.838757443416	-1556.27104999271
1997	1.45113705136	1.48147986524555	0.134173827812552	6.19750892574481e-05	24412.9387967307	2.04254421063391	-1748.64983079804	-147.838757443416	-1561.29917469498
1998	1.45113705136	1.63734614187603	0.134173827812552	6.19750892574481e-05	26981.420462341	2.04254421063391	-1753.20907648845	-147.838757443416	-1565.8584203854
1999	1.45113705136	1.80961108632547	0.134173827812552	6.19750892574481e-05	29820.1317025843	2.04254421063391	-1757.33803895634	-147.838757443416	-1569.98738285329
[truncated: 8,001 more rows]
