# Supplementary material for: The genomic footprint of whaling and isolation in fin whale populations
Source: Nat Commun. 2023 Sep 12;14:5465. doi: 10.1038/s41467-023-40052-z (PMC10497599; doi:10.1038/s41467-023-40052-z)
Supplement: Supplementary file 4 — Source Data [file 41467_2023_40052_MOESM4_ESM.zip › Source_Data/Figure_S22/FigS22b.csv]

	GT_FILTER	ENPAK19	ENPAK20	ENPAK21	ENPAK22	ENPAK23	ENPAK24	ENPAK25	ENPAK26	ENPAK27	ENPAK28	ENPAK29	ENPAK30	ENPBC16	ENPBC17	ENPBC18	ENPCA01	ENPCA02	ENPCA03	ENPCA04	ENPCA05	ENPCA06	ENPCA07	ENPCA08	ENPCA09	ENPOR10	ENPOR11	ENPOR12	ENPOR13	ENPWA14	ENPWA15	GOC002	GOC006	GOC010	GOC025	GOC038	GOC050	GOC053	GOC063	GOC068	GOC071	GOC077	GOC080	GOC082	GOC086	GOC091	GOC100	GOC111	GOC112
1	Site FAIL	0.597945460470849	0.597945460470849	0.597945460470849	0.597945460470849	0.597945460470849	0.597945460470849	0.597945460470849	0.597945460470849	0.597945460470849	0.597945460470849	0.597945460470849	0.597945460470849	0.597945460470849	0.597945460470849	0.597945460470849	0.597945460470849	0.597945460470849	0.597945460470849	0.597945460470849	0.597945460470849	0.597945460470849	0.597945460470849	0.597945460470849	0.597945460470849	0.597945460470849	0.597945460470849	0.597945460470849	0.597945460470849	0.597945460470849	0.597945460470849	0.597945460470849	0.597945460470849	0.597945460470849	0.597945460470849	0.597945460470849	0.597945460470849	0.597945460470849	0.597945460470849	0.597945460470849	0.597945460470849	0.597945460470849	0.597945460470849	0.597945460470849	0.597945460470849	0.597945460470849	0.597945460470849	0.597945460470849	0.597945460470849
2	./.	0.000172835509589253	0.000208388315636029	0.00013965661912532	0.000181731024722714	0.000196319979294982	0.000244720237507475	0.000152374146951418	0.000201305718274605	0.00027073091821401	0.000427074210719489	0.000127294017061427	0.000214638880968237	0.000102320580006619	0.000114307606082143	0.000115963065879675	0.000133049407178728	0.000141641622115396	0.000125303421301765	0.000276466518531237	0.000198634095264556	0.00011821308010553	0.0001288229942237	0.000493368750329726	8.58941855187443e-05	0.000122931226571103	8.4863395062693e-05	0.0132228754284554	0.000105021457503735	0.000125646731311752	6.39279376491614e-05	0.000107825155918629	0.000106539679339881	7.13215790421901e-05	9.53846852935733e-05	0.000138125060684777	0.000111702235881039	8.77200096821339e-05	0.000116647965047468	0.000157950138228914	0.000148785309729223	0.000119523509040894	0.000175082082110747	0.000166277772142847	0.00015258107942611	0.000132661785225096	0.000182612101039072	0.00014359952168363	0.000157394733187695
3	GT_DP < 8	0.00869290500923326	0.0114934964255155	0.00556933071913172	0.00898624620424536	0.0120031207757542	0.0204224494376932	0.00623763269785859	0.0111124059663342	0.0201528379338226	0.0428941404169295	0.00256504461153541	0.0126544611749651	0.00149727261191462	0.00404817913214902	0.00338805593362248	0.00511984369940184	0.00414428184301486	0.00388110288459447	0.0227501644416229	0.00922767359110567	0.0036384356237382	0.00259541248996268	0.0333449828142537	0.00339899668157233	0.00239478736872542	0.000657566442399532	0.157779653403403	0.00318396845779828	0.00505532421881567	0.000245026549195584	0.00118497493949643	0.00449058785664793	0.00310789732673822	0.00213142987189131	0.00515745335401722	0.0013635860592161	0.00227797420186863	0.00268511793284793	0.00520003024845129	0.00528332981909505	0.00250677182436404	0.00764840237279565	0.00689523915007131	0.0042810672202772	0.00453960461015404	0.00930635955705382	0.00372104556287067	0.00583778236863281
4	GT_DP > 2.5x mean	0.000842373060181641	0.000760457484903949	0.000709508644612304	0.000720102640847806	0.00102012676530244	0.000901150057041862	0.000669459682031225	0.000728542130153464	0.00271196494771413	0.000742418651923052	0.00068392688631173	0.000856221187890252	0.000703993743587212	0.000681907896491092	0.00064911146542425	0.000647202179930112	0.000707366613860769	0.000640312318012891	0.000885208082442765	0.000802287529491728	0.000690488925888587	0.000766200829055987	0.00426610355014266	0.000652693419237724	0.000749817455872622	0.000718919124760745	0.0451579631908927	0.000712046041152284	0.00066105848168658	0.000703199140092919	0.000747174226923549	0.000645614693793706	0.000644038393196472	0.000629267028293083	0.000754446548237861	0.000670966288115153	0.000689175055248863	0.00064086514177584	0.000733378154993394	0.000807463422637284	0.000689200868031568	0.000634187805102897	0.000710219356562804	0.000742318412283545	0.000724087704284535	0.000691712882001887	0.000716953051144654	0.000840072280816465
5	GT_GQ < 20	0.014816585456985	0.0125734623836865	0.00829601368533165	0.0102363807813391	0.0144659519303313	0.0164112535699659	0.00902373798048639	0.0135376614531264	0.0112895350021136	0.0221105520802343	0.00868237382410234	0.0117100975081825	0.00783585910293556	0.00886282969735939	0.00823981624588983	0.00845159421010817	0.0118550676886278	0.00807587926292535	0.0158035927012237	0.011308790477586	0.00778069159352369	0.0083506382658806	0.0147789426759651	0.00786515403002836	0.00848678778826229	0.00712819865356499	0.01116166708085	0.0079456266707528	0.00960142547616371	0.00300486818584633	0.00675636723954025	0.00833480986752541	0.00692938257818235	0.00569298384319249	0.00806039073287579	0.00743653707532915	0.00597884277292428	0.00687441597826255	0.0108781265692182	0.0123092750058885	0.00870469026539063	0.0136968789989862	0.0119345981627835	0.0102204938740097	0.00783129325188795	0.0115507698277832	0.00890686028167284	0.0102052389496437
6	GT_ABHomRef < 0.9	0.000181666922978995	7.03617737385798e-05	0.000106260471073613	9.23215684124862e-05	0.000108353887751053	9.11827944821157e-05	9.08089393459268e-05	0.000122977689579973	9.82464624695553e-05	7.04478163475991e-05	0.0001076302694092	6.69209298038979e-05	0.000148247973635898	0.000158982649537146	0.000202053858760028	7.76289324963501e-05	0.000127770693115394	0.000128085609064404	0.000158116630677366	7.47998515117954e-05	0.000148452755045364	0.000106673905809951	4.45279105935793e-05	0.000164280292974464	0.000150611564105658	0.000568064920497653	1.96826770262106e-05	0.000164488946301336	0.000162583532724604	0.000366298874264794	0.000157308690578675	0.000146797725460877	0.0001392548001412	0.000128496032309426	0.000149415571840289	0.000152354357151344	0.000152599148374004	0.000162687644281517	9.01558759434703e-05	0.00013604455039869	0.000140909829725686	7.44647155496652e-05	0.000117338887197894	0.000120062996199445	0.000151656121379152	0.000130649248600134	9.22845700906079e-05	0.000128812238897572
7	GT_ABHomAlt > 0.1	6.03158689225311e-07	4.84419888778673e-07	5.94984641368477e-07	5.5024248467844e-07	5.71753136933266e-07	5.27441193288325e-07	6.18646358848785e-07	5.55405041219598e-07	5.78206332609713e-07	4.13864949382845e-07	5.91112723962609e-07	5.39056945505931e-07	6.2423912843504e-07	5.93694002233188e-07	6.30692324111488e-07	5.71322923888169e-07	5.38626732460834e-07	6.22518276254654e-07	5.30882897649097e-07	5.57986319490177e-07	6.23378702344847e-07	6.0573996749589e-07	5.64439515166625e-07	6.20797424074268e-07	6.26390193660523e-07	7.00817050462219e-07	3.15346162055744e-07	6.35854880652646e-07	5.73473989113652e-07	7.31362176664072e-07	7.18885998356273e-07	6.37145519787936e-07	6.92212789560289e-07	6.94794067830868e-07	6.75004267756429e-07	6.80597037342683e-07	7.21467276626852e-07	6.9952641132693e-07	6.01437837044925e-07	5.63148876031335e-07	6.26820406705619e-07	5.02919049717824e-07	5.41208010731413e-07	5.74334415203845e-07	6.50912337231024e-07	5.33033962874579e-07	6.03588902270408e-07	5.53253975994116e-07
8	GT_ABHet > 0.8 or < 0.2	2.02724991110379e-05	2.12800580626539e-05	1.88755973536095e-05	1.99980231882663e-05	2.33631496270112e-05	2.14904322417061e-05	1.99545716707116e-05	2.20729407047668e-05	1.7732091079743e-05	1.88833411884212e-05	1.84294664258444e-05	2.22613740185191e-05	1.54313117145668e-05	1.55457483845625e-05	1.42546790362279e-05	1.84965796608795e-05	1.76606757142569e-05	1.60465163690548e-05	1.92326741810396e-05	2.20565926090531e-05	1.57965625898538e-05	1.93165657248334e-05	2.46516376970753e-05	1.4995075686839e-05	1.76645476316628e-05	1.303846675774e-05	1.27067724999706e-05	1.4616488207154e-05	1.59346609773297e-05	1.15477785564806e-05	1.14974436302043e-05	1.23290454463759e-05	1.50987570307072e-05	1.1518524069414e-05	1.17349212310976e-05	1.2115659776008e-05	1.11993059899524e-05	1.14591546691907e-05	1.49021496690981e-05	1.41213129922479e-05	1.28143257612447e-05	1.70618191554826e-05	1.26392290518905e-05	1.34377044635896e-05	1.14630265865966e-05	1.28354062004545e-05	1.44228923368606e-05	1.20967304020237e-05
9	PASS	0.377327297912382	0.376926608667719	0.387214298807881	0.38181720904391	0.374236731287953	0.363961765559025	0.385859952864448	0.376329018225936	0.367512913967405	0.335790609146859	0.389869249341581	0.376529399416377	0.391750789966228	0.388172193105145	0.389444653588214	0.387606153197451	0.38506021176597	0.389187186998607	0.362161227597574	0.380419739405263	0.389661837609557	0.390086868738526	0.349101397750654	0.389871905046708	0.390131313187788	0.392883187709057	0.174699675629861	0.389928135612555	0.386431992953482	0.397658939701369	0.393088672947065	0.388317223515417	0.39114685388203	0.393364764750034	0.387782298335996	0.392306597256645	0.392856307567786	0.391562646185855	0.384979394954809	0.383354956959534	0.38988000208643	0.3798079588164	0.38221768576333	0.386524003908076	0.388663122117296	0.380179067472509	0.388458770060449	0.384872588973595
[truncated: 2 more columns]
