# Supplementary material for: The genomic footprint of whaling and isolation in fin whale populations
Source: Nat Commun. 2023 Sep 12;14:5465. doi: 10.1038/s41467-023-40052-z (PMC10497599; doi:10.1038/s41467-023-40052-z)
Supplement: Supplementary file 4 — Source Data [file 41467_2023_40052_MOESM4_ESM.zip › Source_Data/Figure_S22/FigS22a.csv]

	SITE_FILTER	N_FILTER_all	N_FILTER_01	N_FILTER_02	N_FILTER_03	N_FILTER_04	N_FILTER_05	N_FILTER_06	N_FILTER_07	N_FILTER_08	N_FILTER_09	N_FILTER_10	N_FILTER_11	N_FILTER_12	N_FILTER_13	N_FILTER_14	N_FILTER_15	N_FILTER_16	N_FILTER_17	N_FILTER_18	N_FILTER_19	N_FILTER_20	N_FILTER_21	N_FILTER_22	N_FILTER_23	N_FILTER_24	N_FILTER_25	N_FILTER_26	N_FILTER_27	N_FILTER_28	N_FILTER_29	N_FILTER_30	N_FILTER_31	N_FILTER_32	N_FILTER_33	N_FILTER_34	N_FILTER_35	N_FILTER_36	N_FILTER_37	N_FILTER_38	N_FILTER_39	N_FILTER_40	N_FILTER_41	N_FILTER_42	N_FILTER_43	N_FILTER_44	N_FILTER_45	N_FILTER_46	N_FILTER_47
1	QUAL < 30	0.163434071658594	0.168160678719745	0.151465087244299	0.18774713347789	0.156934180725406	0.166012667443576	0.157204308614208	0.169708534817621	0.169507642633641	0.172986421557188	0.140841950277654	0.176162754772571	0.163254637577251	0.152332892201934	0.166135694132776	0.159864435499788	0.177636475421186	0.143735701486747	0.157248903510614	0.158113601420293	0.162942250284798	0.159992094028848	0.172586795964911	0.141673731345394	0.182213477645447	0.185441982989085	0.142737452073518	0.179646345398081	0.135046634901664	0.140697459206687	0.175004622493223	0.19994027045723	0.1687052654332	0.188298127839313	0.170016924779788	0.152601378862627	0.246892086748225	0.153719279779528	0.185581543422236	0.15285583517044	0.195752085198634	0.164128059862142	0.182361141404136	0.162542269707469	0.192429807759381	0.151304539525252	0.21988879323959	0.16302590755502
2	Hard Filter	0.00317270289899938	0.0031460602174729	0.00302947160817191	0.0032746363022272	0.00292030123329581	0.00357603167187992	0.00312163358359305	0.00322233546811892	0.0031618582941965	0.00350225543219468	0.00276808292313321	0.00339532673046004	0.00321590162539583	0.00340910648595028	0.00312551107421047	0.00325243035267604	0.00332758068024069	0.00296512206367506	0.00304337747287543	0.00315326419925181	0.00320787778104578	0.00308086745658009	0.00335676069775287	0.00289029329752287	0.00335787502024941	0.00432772796549127	0.00316291082765771	0.00355432180255488	0.00248938280276462	0.00290322542831258	0.00358921348633801	0.00324503939724763	0.00326064669492783	0.00339181717822361	0.0030832996896137	0.0030068727257848	0.00315314742702607	0.00318896845293151	0.0036022179267144	0.00309097151781891	0.00323793646940158	0.00329673159926063	0.00324731285837615	0.00328457818796171	0.00298562738181511	0.00294466463766376	0.00350610222781037	0.00295208796547924
3	CpG or Repeat	0.430556318108178	0.437278248859332	0.473560797769848	0.428595642289557	0.435188724548355	0.427554024072683	0.444668957158011	0.408171837947841	0.429117036030589	0.438257442256389	0.422035847648558	0.441239497257981	0.453483328922761	0.421143942153081	0.453844265936106	0.420150970369392	0.449237297787035	0.429447459466686	0.439661587511696	0.421788194168498	0.450182459813221	0.416464259509774	0.449227807122057	0.400978899146881	0.431862076799733	0.416184669406236	0.412553355780177	0.420563694093031	0.411741707363591	0.445436880288688	0.428565717790135	0.427595757452877	0.436534125564533	0.427487716348151	0.436059775921923	0.421804578932335	0.388485559812596	0.450118788003889	0.428562010900596	0.440455688429044	0.426468101289988	0.426734745587089	0.43563238797446	0.42679685438043	0.434431830265211	0.440836508707235	0.428024426180923	0.425752974394502
4	Not SNP	0.000782367805077669	0.000759580173105132	0.000640924067939919	0.00068147756930323	0.00069925499604656	0.000924499962681008	0.000722650764595442	0.000917707703257499	0.000816580883224071	0.000776739568571492	0.000831597508598397	0.000782281928481073	0.00072921267019989	0.000899012720512923	0.000658194093899653	0.000895977802021075	0.000672488810138378	0.00090000794078497	0.00073526241554106	0.000763286539268961	0.000830223751660753	0.000951998262178039	0.000682718255452543	0.00100934121874417	0.000759232301532144	0.00104767773955548	0.000966285782736728	0.000841584201468155	0.000646280619491659	0.000816610843145376	0.000748318279129538	0.000660413409492745	0.00067944031121728	0.000717875428793009	0.000676997422804878	0.000824195260340022	0.000642869544943055	0.000690648541926985	0.000751006998862096	0.00079306327405457	0.000675299601748316	0.00073919777824007	0.000688923779340683	0.000722746805308321	0.000631639185553078	0.000715701491845549	0.00064597173609614	0.000668928578547171
5	GT Het > 75%	9.74561611057131e-06	5.67561632965783e-06	9.4408993685059e-06	4.79824858875722e-06	1.01351758337589e-05	1.27370263969669e-05	5.44298648153471e-06	3.4794983955113e-06	5.7500260680712e-06	3.91094967302589e-06	7.13288683951381e-06	3.14112964210907e-06	6.78316193406065e-06	1.47140196671612e-05	1.09680234787821e-05	1.26474810565307e-05	4.28602791535678e-05	6.43423288093876e-06	4.68944139374118e-06	1.04449736952595e-05	8.15141661973039e-06	1.02553871082326e-05	1.19671569694951e-05	7.11223559199481e-06	8.53895743599185e-06	1.02251497962217e-05	7.36833305899578e-06	4.63700963318749e-05	3.47869277985214e-06	8.16220099480732e-06	1.88450760013829e-05	2.05963940586268e-05	6.57537819074857e-06	1.16390348669387e-05	5.48352645835788e-06	3.87591080224191e-06	8.48735471684929e-06	3.24987906510631e-05	1.84426748244765e-05	4.64183983568677e-06	2.78537874231661e-05	1.13363216142286e-05	1.76502300507451e-05	1.98211278208559e-05	3.1016616565357e-05	5.69364759737561e-06	1.15606961166123e-05	6.22041373911478e-06
6	Missing > 20%	0.0187857064889018	0.0159200066194791	0.0125049997581453	0.014339145008502	0.0139016019420872	0.0166206795585198	0.0141085443058695	0.0172593518918313	0.0153098882001978	0.0169893734088624	0.0149825727889629	0.0147529482783468	0.014596590564294	0.0168262796555601	0.0153437389826768	0.0163238769698409	0.014452304919844	0.0164205154103016	0.0191333058406082	0.0178660751062077	0.0157895696441875	0.0160573257493192	0.0214322658378882	0.0189877951481948	0.0220067130903653	0.0204326945519246	0.0171797640582193	0.0529335347458298	0.0142998472853869	0.0154770092288878	0.035176479038738	0.0129482663981901	0.0137264724170294	0.0308910780995095	0.0142581657965411	0.0196903137456576	0.0149154412080939	0.0134176181262103	0.0403950882014273	0.0154556970707669	0.058259600747348	0.0153189503918588	0.0398482889772854	0.0165248281686016	0.0397457551875754	0.014200906049121	0.0446176503142048	0.0333192448765529
7	PASS	0.383259087424138	0.374729749794536	0.358789278652227	0.365357167103932	0.390345801378975	0.385299360264264	0.380168462587242	0.400716752672935	0.382081243932082	0.367483856827122	0.418532815966254	0.363664049902517	0.364713545478164	0.405374052763295	0.360881627756852	0.399499661525225	0.354630992102403	0.406524759398923	0.380172873807272	0.398305133592786	0.367039467308468	0.403443199606193	0.352701684964968	0.434452827607671	0.359792086185237	0.372555022197911	0.423392863144632	0.342414149662704	0.435772668334322	0.394660652803284	0.356896803836436	0.355589656490904	0.377087474200902	0.349201746071143	0.375899352862871	0.402068784562453	0.345902407904399	0.378832198304863	0.341089689875339	0.38734410269804	0.315579122905456	0.389770978459796	0.338204294776351	0.390108901622409	0.329744323603899	0.389991985941285	0.303305495605258	0.374274636216158
[truncated: 49 more columns]
