# Supplementary material for: The genomic footprint of whaling and isolation in fin whale populations
Source: Nat Commun. 2023 Sep 12;14:5465. doi: 10.1038/s41467-023-40052-z (PMC10497599; doi:10.1038/s41467-023-40052-z)
Supplement: Supplementary file 4 — Source Data [file 41467_2023_40052_MOESM4_ESM.zip › Source_Data/Figure_5/Fig5a.csv]

	gen	popSize	meanFitness	meanHet	FROH_500kb	FROH_1Mb	avgvStrDel	avgStrDel	avgModDel	avgWkDel	rep	model	pop	geneticLoad
1	169422	23913	0.974035	0.00146232	0	0	0.875	23.875	30.275	250.575	1	pre-bott	ENP	0.025965
2	169422	23913	0.971677	0.00147255	0	0	0.675	24.65	34.475	280.85	2	pre-bott	ENP	0.028323
3	169422	23913	0.972225	0.00149574	0	0	0.875	25.2	30.975	298.125	3	pre-bott	ENP	0.027775
4	169422	23913	0.971353	0.00149746	0	0	0.675	24.975	31.9	295.05	4	pre-bott	ENP	0.028647
5	169422	23913	0.973121	0.00146808	0	0	1.075	25.4	30.6	279.7	5	pre-bott	ENP	0.026879
6	169422	23913	0.971862	0.00150342	0.00222327	0	1.35	23.3	30.275	278.3	6	pre-bott	ENP	0.028138
7	169422	23913	0.971292	0.00149951	0	0	1	24.9	35.225	291.55	7	pre-bott	ENP	0.028708
8	169422	23913	0.970498	0.0014787	0.00207395	0	1.675	27.025	30.85	288.075	8	pre-bott	ENP	0.029502
9	169422	23913	0.972768	0.00148224	0.00391642	0.00391642	1.425	28.1	28.45	271.025	9	pre-bott	ENP	0.027232
10	169422	23913	0.97222	0.00146648	0	0	1.35	26.375	30.925	281.325	10	pre-bott	ENP	0.02778
11	169422	23913	0.970382	0.00146482	0	0	1.25	26.025	34.4	292.75	11	pre-bott	ENP	0.029618
12	169422	23913	0.971387	0.0014556	0	0	1.3	26.025	32.875	298.325	12	pre-bott	ENP	0.028613
13	169422	23913	0.970733	0.0014767	0	0	0.85	25.625	32	287.25	13	pre-bott	ENP	0.029267
14	169422	23913	0.971346	0.00149657	0	0	1.125	27.425	29.225	289.975	14	pre-bott	ENP	0.028654
15	169422	23913	0.97111	0.00146445	0	0	1.075	26.775	30.125	309.275	15	pre-bott	ENP	0.02889
16	169422	23913	0.972371	0.00143196	0	0	1.35	24.425	31.025	266.375	16	pre-bott	ENP	0.027629
17	169422	23913	0.973407	0.00145376	0	0	1.225	27.15	28.775	277.85	17	pre-bott	ENP	0.026593
18	169422	23913	0.970009	0.00145174	0	0	1.05	26.175	35.2	320.575	18	pre-bott	ENP	0.029991
19	169422	23913	0.97265	0.00145963	0	0	0.95	25.725	33.8	257.475	19	pre-bott	ENP	0.02735
20	169422	23913	0.970566	0.00148595	0.00169516	0	1.125	26	34.9	321.05	20	pre-bott	ENP	0.029434
21	169422	23913	0.971843	0.00148072	0	0	1.175	26.25	30.25	290.95	21	pre-bott	ENP	0.028157
22	169422	23913	0.971703	0.00144995	0	0	1.225	25.85	31.3	298.525	22	pre-bott	ENP	0.028297
23	169422	23913	0.971252	0.00144796	0	0	1.225	24.275	32.175	306.125	23	pre-bott	ENP	0.028748
24	169422	23913	0.97178	0.00139892	0.00299587	0	0.775	23.45	29.825	291.975	24	pre-bott	ENP	0.02822
25	169422	23913	0.971263	0.00145383	0.00264542	0	1.125	26.75	32.15	268.35	25	pre-bott	ENP	0.028737
26	169424	305	0.97513	0.00146784	0	0	1.3	25.65	31.875	254.275	1	2 gens	ENP	0.0248699999999999
27	169424	305	0.96952	0.00143657	0.0250125	0.0250125	1.15	25.55	34.575	282.55	2	2 gens	ENP	0.03048
28	169424	305	0.969114	0.00148839	0	0	0.95	25.475	31.275	303.15	3	2 gens	ENP	0.030886
29	169424	305	0.968123	0.00150219	0	0	0.95	26.85	31.875	305.425	4	2 gens	ENP	0.031877
30	169424	305	0.97271	0.0014651	0	0	1.05	26.025	29.925	283.025	5	2 gens	ENP	0.02729
31	169424	305	0.97008	0.00149499	0	0	1.125	23.975	31.925	278.25	6	2 gens	ENP	0.0299199999999999
32	169424	305	0.970341	0.00150469	0	0	1.25	26.825	35.425	290.1	7	2 gens	ENP	0.029659
33	169424	305	0.966522	0.00148664	0	0	1.55	28.1	32.775	286.75	8	2 gens	ENP	0.033478
34	169424	305	0.972307	0.00145608	0.00228295	0	1.25	27.575	30.125	265.275	9	2 gens	ENP	0.027693
35	169424	305	0.971152	0.00145177	0	0	1.325	26.425	32.025	280.9	10	2 gens	ENP	0.028848
36	169424	305	0.971385	0.00145658	0	0	1.35	27.05	33.55	288.55	11	2 gens	ENP	0.0286149999999999
37	169424	305	0.972366	0.00146715	0	0	1.2	24.975	32.075	296.55	12	2 gens	ENP	0.027634
38	169424	305	0.965798	0.00144902	0.0098409	0.00835272	0.825	26.25	32.1	289.55	13	2 gens	ENP	0.034202
39	169424	305	0.970677	0.00147864	0.010036	0.010036	1.25	26.825	29.375	288.35	14	2 gens	ENP	0.029323
40	169424	305	0.969629	0.0014356	0	0	1.05	25.65	28.925	308.475	15	2 gens	ENP	0.030371
41	169424	305	0.97009	0.00144342	0	0	1.325	25.875	29.375	267.35	16	2 gens	ENP	0.02991
42	169424	305	0.973472	0.00146595	0	0	0.825	25.85	30.975	280.25	17	2 gens	ENP	0.026528
43	169424	305	0.969035	0.00144825	0	0	1.075	28.775	33.775	324.325	18	2 gens	ENP	0.030965
44	169424	305	0.972688	0.00143444	0.00188976	0	1.15	26.35	33.975	255.65	19	2 gens	ENP	0.027312
45	169424	305	0.968546	0.00147177	0.00355541	0	1.275	25.5	35.275	318.075	20	2 gens	ENP	0.031454
46	169424	305	0.97167	0.00146295	0	0	1.1	26.875	29.925	289.25	21	2 gens	ENP	0.02833
47	169424	305	0.971733	0.00144597	0	0	1.15	22.925	31.95	296.675	22	2 gens	ENP	0.028267
48	169424	305	0.972261	0.00145324	0	0	1.35	25.075	32.7	304.7	23	2 gens	ENP	0.027739
49	169424	305	0.970864	0.00143262	0.00199928	0	0.775	24.475	30.35	291.15	24	2 gens	ENP	0.0291360000000001
50	169424	305	0.970339	0.00146109	0	0	0.9	27.15	32.05	264.4	25	2 gens	ENP	0.029661
51	169442	305	0.96226	0.00140686	0.0341871	0.0316554	1.525	25.6	34.925	249.85	1	20 gens	ENP	0.03774
52	169442	305	0.960698	0.00141934	0.0346658	0.0328089	0.975	23.7	36.6	286.175	2	20 gens	ENP	0.0393019999999999
53	169442	305	0.954427	0.00142578	0.0439347	0.0362722	1.075	25.325	29.2	300.675	3	20 gens	ENP	0.045573
54	169442	305	0.967607	0.00147573	0.0250243	0.0203461	1.275	24.375	35.125	299.25	4	20 gens	ENP	0.032393
55	169442	305	0.961707	0.00143459	0.0166779	0.00939231	1.65	25.5	30.025	282.875	5	20 gens	ENP	0.038293
56	169442	305	0.958405	0.00143262	0.0407997	0.0351608	1.325	24.6	32.025	279.4	6	20 gens	ENP	0.041595
57	169442	305	0.959614	0.00144342	0.0469628	0.0392912	0.85	24.65	33.6	286.425	7	20 gens	ENP	0.040386
58	169442	305	0.960505	0.00134665	0.0905846	0.0746578	1.25	25.125	32.45	289	8	20 gens	ENP	0.0394949999999999
59	169442	305	0.960531	0.00144274	0.00634383	0.00256892	1.15	28.475	28.825	267	9	20 gens	ENP	0.039469
60	169442	305	0.963955	0.0013689	0.0655017	0.0512405	0.95	23.525	29.9	277.375	10	20 gens	ENP	0.036045
61	169442	305	0.954	0.00143943	0.00669964	0.00466429	1.65	28.325	31.2	292.55	11	20 gens	ENP	0.046
62	169442	305	0.955882	0.00139578	0.0346573	0.0305069	1.475	26.75	32	293.3	12	20 gens	ENP	0.044118
63	169442	305	0.960483	0.00144881	0.0181752	0.0123115	1.075	26.4	33.075	294.05	13	20 gens	ENP	0.039517
64	169442	305	0.959469	0.00140804	0.0620762	0.0545566	1.625	27.125	28.05	284.175	14	20 gens	ENP	0.040531
65	169442	305	0.964473	0.00143395	0.0148494	0.0134677	0.825	24.825	26.375	301.625	15	20 gens	ENP	0.035527
66	169442	305	0.964593	0.00141174	0.0234316	0.0159866	0.725	24.325	27.35	269.6	16	20 gens	ENP	0.035407
67	169442	305	0.961213	0.00141513	0.0177431	0.0130633	1.425	27.375	32.7	276.75	17	20 gens	ENP	0.038787
68	169442	305	0.959261	0.00143316	0.0170905	0.0138552	1.275	27.375	36.3	324.475	18	20 gens	ENP	0.040739
69	169442	305	0.958163	0.00136058	0.0672357	0.0619486	1.1	26.15	31.875	250.575	19	20 gens	ENP	0.041837
70	169442	305	0.955713	0.00146081	0.0169783	0.0154124	1.4	25.675	38.6	322.05	20	20 gens	ENP	0.044287
71	169442	305	0.965654	0.00144652	0.0152804	0.0076562	0.55	25	29.95	295.125	21	20 gens	ENP	0.034346
72	169442	305	0.960421	0.00134678	0.0589052	0.0537293	1.15	23.25	32.35	291.2	22	20 gens	ENP	0.039579
73	169442	305	0.962366	0.00139857	0.0370417	0.0330393	1.2	24.15	32.9	308.6	23	20 gens	ENP	0.0376339999999999
74	169442	305	0.965348	0.00142486	0.00321159	0.00321159	0.475	22	30.575	292.1	24	20 gens	ENP	0.034652
75	169442	305	0.96417	0.00145224	0.00552833	0.00379561	0.825	27.225	31.925	263.475	25	20 gens	ENP	0.03583
76	169442	1000	0.96896	0.00148171	0.001625	0	1.125	25.575	30.675	313.45	1	20 gens w/ recov	ENP	0.03104
77	169442	1000	0.966557	0.00149213	0.00673963	0.00673963	1.35	24.725	30.7	299.125	2	20 gens w/ recov	ENP	0.033443
78	169442	1000	0.962465	0.00149102	0.00474805	0.00337081	1.375	27.375	34.05	307.675	3	20 gens w/ recov	ENP	0.037535
79	169442	1000	0.965459	0.00147458	0	0	1.3	24.85	29.6	326.725	4	20 gens w/ recov	ENP	0.034541
80	169442	1000	0.969849	0.00142269	0.0116865	0.00779179	1	25.025	29.55	304.5	5	20 gens w/ recov	ENP	0.030151
81	169442	1000	0.968543	0.00145032	0	0	0.5	25.325	32.6	299.45	6	20 gens w/ recov	ENP	0.031457
82	169442	1000	0.967971	0.00143734	0.00385154	0	1.075	25.575	31.275	306.9	7	20 gens w/ recov	ENP	0.032029
83	169442	1000	0.965358	0.00142531	0.0305667	0.0273314	1.125	26.025	30.1	284.6	8	20 gens w/ recov	ENP	0.034642
84	169442	1000	0.965785	0.00146032	0.00596197	0.00328234	1.225	25.35	32.425	279.65	9	20 gens w/ recov	ENP	0.034215
85	169442	1000	0.964908	0.00144422	0.00408037	0	1.4	27.5	34.725	289.625	10	20 gens w/ recov	ENP	0.035092
86	169442	1000	0.968168	0.00147151	0.0135199	0.0104362	1.175	28.35	27.925	273.95	11	20 gens w/ recov	ENP	0.031832
87	169442	1000	0.970643	0.00143295	0.0208557	0.0176809	1.175	25.375	32.225	284.325	12	20 gens w/ recov	ENP	0.029357
88	169442	1000	0.966537	0.00145282	0.0300642	0.0281217	1.475	26.475	32.9	291.2	13	20 gens w/ recov	ENP	0.033463
89	169442	1000	0.966749	0.0014563	0.0235859	0.0199413	1.375	28.5	35.2	295.25	14	20 gens w/ recov	ENP	0.033251
90	169442	1000	0.968291	0.00149625	0.00221381	0	0.725	22.95	31.925	312.15	15	20 gens w/ recov	ENP	0.031709
91	169442	1000	0.96831	0.00147656	0.002317	0	1.575	24.325	27.775	293.35	16	20 gens w/ recov	ENP	0.03169
92	169442	1000	0.968709	0.0014838	0	0	1.075	26.55	29.35	312.675	17	20 gens w/ recov	ENP	0.031291
93	169442	1000	0.965991	0.0014316	0.0216021	0.0185324	1.125	26.175	37.675	278.6	18	20 gens w/ recov	ENP	0.034009
94	169442	1000	0.969267	0.00146656	0.00368203	0	1.1	26.575	30.975	267.875	19	20 gens w/ recov	ENP	0.030733
95	169442	1000	0.969347	0.00147348	0	0	0.95	27.2	30.075	278.1	20	20 gens w/ recov	ENP	0.030653
96	169442	1000	0.963191	0.00145281	0.0172469	0.0121302	1.275	27.6	34.6	302.2	21	20 gens w/ recov	ENP	0.036809
97	169442	1000	0.971316	0.00150433	0.00948444	0.00588699	1.225	25.425	27.475	293.525	22	20 gens w/ recov	ENP	0.028684
98	169442	1000	0.970163	0.00154786	0	0	1.25	23.575	27.85	304.625	23	20 gens w/ recov	ENP	0.029837
99	169442	1000	0.967498	0.00146178	0.0218579	0.00667717	1	22.9	30.175	274.875	24	20 gens w/ recov	ENP	0.032502
100	169442	1000	0.966829	0.00148018	0	0	1.65	27.825	34.525	296.2	25	20 gens w/ recov	ENP	0.033171
