# Supplementary material for: The genomic footprint of whaling and isolation in fin whale populations
Source: Nat Commun. 2023 Sep 12;14:5465. doi: 10.1038/s41467-023-40052-z (PMC10497599; doi:10.1038/s41467-023-40052-z)
Supplement: Supplementary file 4 — Source Data [file 41467_2023_40052_MOESM4_ESM.zip › Source_Data/Figure_2/Fig2a-roh.csv]

	sample	rohcat	countcat	sumcat	software	totalROHMB
1	ENPAK19	0.1_1	418	75943004	zoo	75.943004
2	ENPAK19	1_5	5	6917831	zoo	6.917831
3	ENPAK20	0.1_1	408	75318572	zoo	75.318572
4	ENPAK20	1_5	4	8072604	zoo	8.072604
5	ENPAK21	0.1_1	374	79843811	zoo	79.843811
6	ENPAK21	1_5	32	53535762	zoo	53.535762
7	ENPAK22	0.1_1	413	86166171	zoo	86.166171
8	ENPAK22	1_5	32	54183337	zoo	54.183337
9	ENPAK23	0.1_1	431	79725793	zoo	79.725793
10	ENPAK23	1_5	2	3073046	zoo	3.073046
11	ENPAK24	0.1_1	432	80251489	zoo	80.251489
12	ENPAK24	1_5	5	7057841	zoo	7.057841
13	ENPAK25	0.1_1	430	88230736	zoo	88.230736
14	ENPAK25	1_5	32	53557800	zoo	53.5578
15	ENPAK26	0.1_1	410	88079975	zoo	88.079975
16	ENPAK26	1_5	33	55912591	zoo	55.912591
17	ENPAK27	0.1_1	404	84401732	zoo	84.401732
18	ENPAK27	1_5	33	58187611	zoo	58.187611
19	ENPAK28	0.1_1	430	90654947	zoo	90.654947
20	ENPAK28	1_5	37	60558477	zoo	60.558477
21	ENPAK29	0.1_1	436	83346888	zoo	83.346888
22	ENPAK29	1_5	1	1511676	zoo	1.511676
23	ENPAK30	0.1_1	418	81138945	zoo	81.138945
24	ENPAK30	1_5	4	7750566	zoo	7.750566
25	ENPBC16	0.1_1	411	75354326	zoo	75.354326
26	ENPBC16	1_5	6	10331988	zoo	10.331988
27	ENPBC17	0.1_1	390	82483384	zoo	82.483384
28	ENPBC17	1_5	32	50920800	zoo	50.9208
29	ENPBC18	0.1_1	391	81627573	zoo	81.627573
30	ENPBC18	1_5	33	54963024	zoo	54.963024
31	ENPCA01	0.1_1	376	81097845	zoo	81.097845
32	ENPCA01	1_5	41	76410592	zoo	76.410592
33	ENPCA01	5_Inf	4	28070715	zoo	28.070715
34	ENPCA02	0.1_1	444	82648884	zoo	82.648884
35	ENPCA02	1_5	4	5692583	zoo	5.692583
36	ENPCA03	0.1_1	404	83393897	zoo	83.393897
37	ENPCA03	1_5	37	63177383	zoo	63.177383
38	ENPCA04	0.1_1	418	83452358	zoo	83.452358
39	ENPCA04	1_5	45	74782941	zoo	74.782941
40	ENPCA05	0.1_1	433	83730741	zoo	83.730741
41	ENPCA05	1_5	21	41288141	zoo	41.288141
42	ENPCA05	5_Inf	2	11168374	zoo	11.168374
43	ENPCA06	0.1_1	388	79605471	zoo	79.605471
44	ENPCA06	1_5	42	72717492	zoo	72.717492
45	ENPCA06	5_Inf	1	9153781	zoo	9.153781
46	ENPCA07	0.1_1	423	82228574	zoo	82.228574
47	ENPCA07	1_5	2	2796066	zoo	2.796066
48	ENPCA08	0.1_1	484	93209837	zoo	93.209837
49	ENPCA08	1_5	3	3530773	zoo	3.530773
50	ENPCA09	0.1_1	397	85871718	zoo	85.871718
51	ENPCA09	1_5	42	68177768	zoo	68.177768
52	ENPOR10	0.1_1	418	76892588	zoo	76.892588
53	ENPOR10	1_5	2	2994757	zoo	2.994757
54	ENPOR11	0.1_1	464	87864922	zoo	87.864922
55	ENPOR11	1_5	5	9695141	zoo	9.695141
56	ENPOR12	0.1_1	478	94911335	zoo	94.911335
57	ENPOR12	1_5	36	61013769	zoo	61.013769
58	ENPOR13	0.1_1	410	84653478	zoo	84.653478
59	ENPOR13	1_5	37	60983974	zoo	60.983974
60	ENPWA14	0.1_1	416	85834483	zoo	85.834483
61	ENPWA14	1_5	32	51656686	zoo	51.656686
62	ENPWA15	0.1_1	410	77443762	zoo	77.443762
63	ENPWA15	1_5	5	8692239	zoo	8.692239
64	GOC002	0.1_1	1292	439037500	zoo	439.0375
65	GOC002	1_5	252	472930894	zoo	472.930894
66	GOC002	5_Inf	12	71216146	zoo	71.216146
67	GOC006	0.1_1	1177	414017450	zoo	414.01745
68	GOC006	1_5	249	437787813	zoo	437.787813
69	GOC006	5_Inf	4	25457917	zoo	25.457917
70	GOC010	0.1_1	307	67528784	zoo	67.528784
71	GOC010	1_5	34	58260408	zoo	58.260408
72	GOC025	0.1_1	1248	451692014	zoo	451.692014
73	GOC025	1_5	231	409231367	zoo	409.231367
74	GOC025	5_Inf	4	27925824	zoo	27.925824
75	GOC038	0.1_1	1193	423225439	zoo	423.225439
76	GOC038	1_5	250	439605458	zoo	439.605458
77	GOC038	5_Inf	8	52474638	zoo	52.474638
78	GOC050	0.1_1	1285	464326682	zoo	464.326682
79	GOC050	1_5	227	398100510	zoo	398.10051
80	GOC050	5_Inf	5	31453578	zoo	31.453578
81	GOC053	0.1_1	1220	429057347	zoo	429.057347
82	GOC053	1_5	239	426917135	zoo	426.917135
83	GOC053	5_Inf	5	28764489	zoo	28.764489
84	GOC063	0.1_1	1179	408243208	zoo	408.243208
85	GOC063	1_5	230	420359921	zoo	420.359921
86	GOC063	5_Inf	3	24483960	zoo	24.48396
87	GOC068	0.1_1	1226	428416828	zoo	428.416828
88	GOC068	1_5	229	412902136	zoo	412.902136
89	GOC068	5_Inf	2	16886217	zoo	16.886217
90	GOC071	0.1_1	1214	425011012	zoo	425.011012
91	GOC071	1_5	217	400556124	zoo	400.556124
92	GOC071	5_Inf	7	48554339	zoo	48.554339
93	GOC077	0.1_1	1268	427769116	zoo	427.769116
94	GOC077	1_5	213	373897632	zoo	373.897632
95	GOC077	5_Inf	5	33230172	zoo	33.230172
96	GOC080	0.1_1	1219	430544915	zoo	430.544915
97	GOC080	1_5	256	459229092	zoo	459.229092
98	GOC080	5_Inf	2	17198078	zoo	17.198078
99	GOC082	0.1_1	1187	401661291	zoo	401.661291
100	GOC082	1_5	270	466158399	zoo	466.158399
101	GOC082	5_Inf	4	23831810	zoo	23.83181
102	GOC086	0.1_1	1281	461087601	zoo	461.087601
103	GOC086	1_5	242	413701624	zoo	413.701624
104	GOC086	5_Inf	6	41372331	zoo	41.372331
105	GOC091	0.1_1	1243	447863168	zoo	447.863168
106	GOC091	1_5	243	443291224	zoo	443.291224
107	GOC091	5_Inf	10	70538240	zoo	70.53824
108	GOC100	0.1_1	1289	426789735	zoo	426.789735
109	GOC100	1_5	257	470821958	zoo	470.821958
110	GOC100	5_Inf	9	61036311	zoo	61.036311
111	GOC111	0.1_1	1331	463539743	zoo	463.539743
112	GOC111	1_5	214	371237182	zoo	371.237182
113	GOC111	5_Inf	7	44927599	zoo	44.927599
114	GOC112	0.1_1	1339	459373402	zoo	459.373402
115	GOC112	1_5	221	379126301	zoo	379.126301
116	GOC112	5_Inf	8	51168535	zoo	51.168535
117	GOC116	0.1_1	1360	474993688	zoo	474.993688
118	GOC116	1_5	239	420995322	zoo	420.995322
119	GOC116	5_Inf	7	47529158	zoo	47.529158
120	GOC125	0.1_1	1148	402811878	zoo	402.811878
121	GOC125	1_5	209	384481153	zoo	384.481153
122	GOC125	5_Inf	4	26753930	zoo	26.75393
