# Supplementary material for: The genomic footprint of whaling and isolation in fin whale populations
Source: Nat Commun. 2023 Sep 12;14:5465. doi: 10.1038/s41467-023-40052-z (PMC10497599; doi:10.1038/s41467-023-40052-z)
Supplement: Supplementary file 4 — Source Data [file 41467_2023_40052_MOESM4_ESM.zip › Source_Data/Figure_2/Fig2a-otherhet.csv]

	Common.Name	Species	IUCN.Status	Observed.pi	Source
1	Vaquita	Phocoena sinus	CR	9.04e-05	Robinson_2021
2	Minke whale	Balaenoptera acutorostrata	LC	0.00063325066868251	this study (data from Yim_2014)
3	Human	Homo sapiens	NE	0.00104	Corbett-Detig_2015
4	Blue whale	Balaenoptera musculus	EN	0.0021333032807058	this study (data from Arnarson_2018)
5	N.Atl Right whale	Eubalaena glacialis	EN	0.00178426914566901	this study
6	Humpback whale	Megaptera novaeangliae	LC	0.00117653734206861	this study
