# Supplementary material for: The genomic footprint of whaling and isolation in fin whale populations
Source: Nat Commun. 2023 Sep 12;14:5465. doi: 10.1038/s41467-023-40052-z (PMC10497599; doi:10.1038/s41467-023-40052-z)
Supplement: Supplementary file 4 — Source Data [file 41467_2023_40052_MOESM4_ESM.zip › Source_Data/Figure_3/Fig3c-sealevel.csv]

time_kyr	RSL_95low_m	RSL_95high_m	RSL_Pmax_m	RSL_Pmax95high_m	RSL_Pmax95low_m
0	-27.11	15.371	1.705	7.364	-3.955
0.125	-6.957	11.752	1.642	4.746	-1.462
0.25	-5.764	15.717	1.018	4.075	-2.04
0.375	-11.4	8.563	-0.066	2.987	-3.12
0.5	-12.449	7.841	-0.838	2.218	-3.894
0.625	-13.355	7.908	-0.688	2.368	-3.744
0.75	-7.764	15.841	-0.129	2.935	-3.193
0.875	-10.147	12.425	-0.096	2.967	-3.159
1	-14.444	9.398	-0.521	2.545	-3.588
1.125	-16.183	8.822	-0.63	2.44	-3.699
1.25	-9.642	14.219	-0.272	2.793	-3.337
1.375	-10.704	10.428	0.004	3.059	-3.051
1.5	-11.389	9.682	0.024	3.077	-3.029
1.625	-12.8	8.865	0.361	3.416	-2.694
1.75	-10.889	11.057	1.391	4.449	-1.668
1.875	-5.344	14.03	2.421	5.47	-0.629
2	-7.683	13.498	2.343	5.401	-0.714
2.125	-11.651	13.498	1.118	4.19	-1.953
2.25	-13.119	7.541	-0.117	2.936	-3.171
2.375	-11.761	11.336	-0.602	2.462	-3.666
2.5	-10.667	11.272	-0.74	2.322	-3.802
2.625	-11.779	7.735	-1.134	1.92	-4.188
2.75	-13.194	7.421	-1.708	1.346	-4.761
2.875	-13.868	7.655	-2.09	0.965	-5.145
3	-12.853	7.596	-2.202	0.852	-5.255
3.125	-13.793	7.304	-2.07	0.984	-5.124
3.25	-14.129	13.319	-1.616	1.464	-4.696
3.375	-14.788	11.516	-0.994	2.084	-4.071
3.5	-16.307	15.025	-0.691	2.413	-3.794
3.625	-15.63	15.413	-1.115	1.982	-4.212
3.75	-13.829	10.612	-2.267	0.8	-5.335
3.875	-15.052	8.397	-3.741	-0.676	-6.806
4	-17.644	4.056	-4.95	-1.89	-8.009
4.125	-18.067	2.474	-5.544	-2.491	-8.598
4.25	-18.062	3.203	-5.679	-2.621	-8.737
4.375	-18.552	3.757	-5.81	-2.748	-8.873
4.5	-17.923	4.917	-6.334	-3.273	-9.396
4.625	-16.544	4.115	-7.44	-4.384	-10.496
4.75	-20.818	0.776	-9.086	-6.029	-12.143
4.875	-24.423	-0.952	-10.822	-7.758	-13.886
5	-27.424	-3.526	-11.832	-8.763	-14.9
5.125	-23.179	-1.906	-11.641	-8.58	-14.703
5.25	-20.888	2.327	-10.69	-7.627	-13.753
5.375	-19.816	4.216	-9.777	-6.709	-12.846
5.5	-21.731	7.779	-9.115	-6.021	-12.209
5.625	-21.789	6.006	-8.381	-5.292	-11.471
5.75	-21.015	5.682	-7.468	-4.391	-10.545
5.875	-19.799	6.772	-6.549	-3.47	-9.628
6	-19.279	8.06	-5.717	-2.634	-8.8
6.125	-16.548	7.573	-5.141	-2.069	-8.212
6.25	-16.8	7.825	-5.125	-2.056	-8.195
6.375	-16.953	6.729	-5.634	-2.568	-8.701
6.5	-19.47	4.808	-6.118	-3.052	-9.183
6.625	-20.227	2.609	-6.053	-2.987	-9.119
6.75	-16.747	3.656	-5.609	-2.553	-8.665
6.875	-15.299	8.166	-5.602	-2.542	-8.662
7	-19.447	8.409	-6.806	-3.728	-9.883
7.125	-27.081	4.695	-9.281	-6.172	-12.389
7.25	-33.416	-0.894	-12.11	-9.006	-15.213
7.375	-33.494	-4.425	-14.079	-10.985	-17.173
7.5	-33.343	-1.648	-14.856	-11.754	-17.958
7.625	-33.114	0.783	-15.098	-11.973	-18.224
7.75	-32.781	0.599	-15.512	-12.389	-18.635
7.875	-31.24	-0.765	-16.259	-13.159	-19.36
8	-32.847	-1.077	-17.07	-13.97	-20.17
8.125	-32.602	-1.395	-17.633	-14.532	-20.734
8.25	-32.072	2.184	-18.012	-14.898	-21.125
8.375	-32.313	-0.001	-18.508	-15.403	-21.614
8.5	-38.127	-3.127	-19.163	-16.055	-22.272
8.625	-40.336	-5.914	-19.775	-16.643	-22.907
8.75	-43.598	-7.684	-20.265	-17.135	-23.395
8.875	-40.502	-7.809	-20.534	-17.416	-23.652
9	-37.036	-6.289	-20.458	-17.361	-23.555
9.125	-36.033	-5.787	-20.376	-17.281	-23.471
9.25	-38.408	-7.911	-20.933	-17.835	-24.031
9.375	-45.967	-11.287	-22.298	-19.192	-25.403
9.5	-52.669	-13.854	-24.028	-20.899	-27.158
9.625	-54.262	-14.742	-25.611	-22.467	-28.755
9.75	-53.092	-16.786	-26.829	-23.68	-29.978
9.875	-54.99	-17.955	-27.735	-24.574	-30.896
10	-58.691	-18.827	-28.441	-25.247	-31.635
10.125	-58.826	-17.939	-29.013	-25.83	-32.196
10.25	-59.024	-18.686	-29.547	-26.369	-32.724
10.375	-62.02	-19.872	-30.281	-27.096	-33.465
10.5	-64.006	-19.604	-31.476	-28.287	-34.664
10.625	-65.045	-19.671	-33.009	-29.83	-36.187
10.75	-62.403	-19.79	-34.349	-31.173	-37.525
10.875	-67.711	-20.725	-35.119	-31.924	-38.314
11	-68.611	-21.609	-35.719	-32.494	-38.943
11.125	-73.396	-20.362	-37.424	-34.165	-40.683
11.25	-73.994	-21.989	-41.617	-38.35	-44.885
11.375	-73.519	-23.058	-48.755	-45.484	-52.026
11.5	-77.341	-27.414	-57.34	-54.077	-60.603
11.625	-79.019	-29.143	-64.475	-61.217	-67.734
11.75	-79.813	-30.017	-68.616	-65.375	-71.857
11.875	-80.253	-33.876	-70.465	-67.255	-73.674
12	-80.456	-36.813	-71.302	-68.128	-74.476
12.125	-80.855	-40.717	-71.946	-68.799	-75.093
12.25	-82.367	-44.549	-72.715	-69.586	-75.845
12.375	-84.436	-49.098	-73.515	-70.4	-76.631
12.5	-84.664	-52.773	-74.051	-70.951	-77.151
12.625	-84.776	-56.271	-74.144	-71.056	-77.232
12.75	-84.762	-59.801	-73.904	-70.824	-76.984
12.875	-86.396	-60.679	-73.633	-70.558	-76.708
13	-85.898	-61.683	-73.555	-70.484	-76.626
13.125	-86.163	-62.077	-73.679	-70.611	-76.747
13.25	-86.35	-62.462	-73.862	-70.797	-76.927
13.375	-86.772	-63.18	-73.977	-70.912	-77.042
13.5	-86.948	-63.951	-74.071	-71.008	-77.135
13.625	-87.628	-64.468	-74.297	-71.233	-77.361
13.75	-87.964	-64.954	-74.699	-71.634	-77.763
13.875	-88.331	-64.912	-75.155	-72.091	-78.22
14	-88.506	-65.345	-75.488	-72.422	-78.553
14.125	-89.007	-65.693	-75.663	-72.597	-78.729
14.25	-89.966	-65.763	-75.842	-72.775	-78.909
14.375	-89.915	-66.621	-76.154	-73.086	-79.221
14.5	-90.45	-67.309	-76.563	-73.495	-79.63
14.625	-90.715	-67.146	-76.969	-73.901	-80.037
14.75	-90.88	-67.17	-77.327	-74.258	-80.397
14.875	-91.976	-67.21	-77.671	-74.601	-80.742
15	-92.582	-66.985	-78.045	-74.974	-81.117
15.125	-93.55	-67.452	-78.485	-75.412	-81.557
15.25	-94.31	-67.752	-79.03	-75.957	-82.104
15.375	-94.155	-67.96	-79.644	-76.571	-82.718
15.5	-94.589	-68.507	-80.216	-77.141	-83.29
15.625	-95.299	-68.95	-80.722	-77.646	-83.798
15.75	-95.925	-70.007	-81.174	-78.097	-84.252
15.875	-96.872	-70.788	-81.493	-78.415	-84.571
16	-97.24	-71.45	-81.665	-78.586	-84.744
16.125	-98.208	-71.844	-81.85	-78.77	-84.93
16.25	-98.007	-71.923	-82.196	-79.113	-85.278
16.375	-98.972	-72.462	-82.707	-79.622	-85.792
16.5	-100.422	-73.085	-83.298	-80.211	-86.386
16.625	-102.186	-73.287	-83.843	-80.753	-86.934
16.75	-103.743	-73.86	-84.247	-81.156	-87.338
16.875	-104.432	-73.784	-84.498	-81.405	-87.59
17	-104.929	-73.967	-84.601	-81.507	-87.696
17.125	-105.852	-74.048	-84.59	-81.494	-87.686
17.25	-106.584	-74.053	-84.601	-81.503	-87.699
17.375	-107.222	-74.435	-84.777	-81.676	-87.877
17.5	-107.821	-75	-85.128	-82.025	-88.231
17.625	-109.091	-75.359	-85.565	-82.458	-88.671
17.75	-110.036	-75.493	-86.012	-82.902	-89.122
17.875	-112.291	-75.497	-86.487	-83.373	-89.601
18	-111.983	-75.634	-87.08	-83.965	-90.196
18.125	-112.234	-76.04	-87.838	-84.72	-90.956
18.25	-113.703	-76.406	-88.734	-85.613	-91.854
18.375	-113.239	-76.928	-89.73	-86.608	-92.851
18.5	-113.777	-77.439	-90.693	-87.571	-93.816
18.625	-113.524	-77.825	-91.415	-88.292	-94.539
18.75	-114.021	-78.216	-91.87	-88.745	-94.995
18.875	-115.172	-78.627	-92.255	-89.128	-95.382
19	-115.853	-78.897	-92.748	-89.618	-95.877
19.125	-116.119	-79.078	-93.382	-90.25	-96.515
19.25	-116.165	-79.344	-94.107	-90.972	-97.242
19.375	-116.514	-79.511	-94.853	-91.716	-97.99
19.5	-117.756	-79.88	-95.546	-92.406	-98.685
19.625	-118.241	-80.416	-96.204	-93.063	-99.345
19.75	-118.357	-81.053	-97.055	-93.913	-100.197
19.875	-120.405	-81.456	-98.263	-95.12	-101.406
20	-121.147	-81.795	-99.607	-96.463	-102.751
20.125	-121.005	-82.139	-100.746	-97.602	-103.89
20.25	-120.988	-82.944	-101.625	-98.48	-104.77
20.375	-121.139	-83.47	-102.386	-99.242	-105.53
20.5	-121.902	-83.877	-103.07	-99.927	-106.213
20.625	-122.154	-84.445	-103.671	-100.529	-106.813
20.75	-122.114	-85.252	-104.437	-101.297	-107.577
20.875	-121.904	-85.172	-105.72	-102.581	-108.858
21	-121.682	-85.605	-107.319	-104.183	-110.454
21.125	-121.206	-86.194	-108.484	-105.351	-111.617
21.25	-121.433	-86.611	-108.855	-105.724	-111.985
21.375	-121.096	-86.842	-108.812	-105.685	-111.94
21.5	-120.931	-87.114	-108.782	-105.658	-111.907
21.625	-120.621	-87.491	-108.758	-105.636	-111.88
21.75	-120.269	-88.036	-108.631	-105.512	-111.75
21.875	-120.567	-88.555	-108.479	-105.362	-111.595
22	-121.519	-88.99	-108.418	-105.304	-111.533
22.125	-121.231	-89.11	-108.501	-105.388	-111.613
22.25	-121.047	-89.627	-108.743	-105.632	-111.853
22.375	-121.603	-89.902	-109.118	-106.01	-112.226
22.5	-121.111	-90.295	-109.54	-106.435	-112.646
22.625	-120.759	-90.553	-109.889	-106.786	-112.993
22.75	-120.814	-91.048	-110.058	-106.956	-113.159
22.875	-120.907	-91.406	-110.032	-106.933	-113.132
23	-121.15	-91.55	-109.905	-106.807	-113.003
23.125	-121.381	-91.694	-109.752	-106.655	-112.85
23.25	-120.846	-91.874	-109.589	-106.492	-112.686
23.375	-121.281	-92.081	-109.439	-106.343	-112.534
23.5	-121.509	-91.918	-109.303	-106.209	-112.397
23.625	-121.693	-91.629	-109.069	-105.976	-112.161
23.75	-121.681	-92.271	-108.558	-105.466	-111.649
23.875	-121.952	-91.945	-107.754	-104.662	-110.845
24	-121.973	-91.809	-106.947	-103.854	-110.039
24.125	-122.236	-92.281	-106.463	-103.37	-109.556
24.25	-121.634	-92.368	-106.311	-103.218	-109.404
24.375	-121.262	-92.304	-106.273	-103.181	-109.364
24.5	-121.65	-92.755	-106.176	-103.086	-109.266
24.625	-121.725	-92.436	-105.959	-102.869	-109.048
24.75	-120.84	-92.366	-105.656	-102.569	-108.743
24.875	-120.577	-92.254	-105.332	-102.247	-108.418
25	-119.588	-92.589	-105.002	-101.919	-108.084
25.125	-119.338	-92.24	-104.656	-101.576	-107.736
25.25	-118.933	-92.087	-104.291	-101.212	-107.371
25.375	-118.781	-92.187	-103.86	-100.782	-106.937
25.5	-118.595	-91.319	-103.341	-100.264	-106.419
25.625	-117.911	-91.558	-102.851	-99.776	-105.926
25.75	-116.891	-92.625	-102.527	-99.457	-105.596
25.875	-116.829	-92.444	-102.376	-99.308	-105.444
26	-115.826	-92.173	-102.3	-99.235	-105.364
26.125	-115.492	-91.737	-102.184	-99.12	-105.248
26.25	-115.026	-91.065	-101.975	-98.911	-105.039
26.375	-115.616	-91.952	-101.735	-98.673	-104.797
26.5	-116.352	-92.211	-101.601	-98.536	-104.666
26.625	-115.599	-91.378	-101.634	-98.569	-104.698
26.75	-115.545	-91.477	-101.764	-98.7	-104.827
26.875	-115.445	-91.456	-101.93	-98.868	-104.993
27	-115.301	-91.264	-102.162	-99.101	-105.223
27.125	-114.804	-91.82	-102.519	-99.459	-105.58
27.25	-114.563	-92.131	-103.029	-99.968	-106.089
27.375	-113.515	-92.051	-103.594	-100.535	-106.654
27.5	-113.904	-92.066	-104.023	-100.964	-107.082
27.625	-113.666	-92.083	-104.213	-101.152	-107.273
27.75	-113.507	-92.042	-104.209	-101.149	-107.269
27.875	-112.796	-91.801	-104.118	-101.061	-107.176
28	-113.791	-92.768	-104.072	-101.015	-107.13
28.125	-115.165	-92.962	-104.161	-101.104	-107.218
28.25	-114.572	-93.07	-104.368	-101.313	-107.424
28.375	-114.817	-93.399	-104.621	-101.566	-107.677
28.5	-114.113	-94.701	-104.809	-101.756	-107.863
28.625	-115.844	-94.768	-104.816	-101.761	-107.87
28.75	-114.356	-92.85	-104.655	-101.6	-107.709
28.875	-115.54	-94.073	-104.467	-101.41	-107.525
29	-116.298	-93.392	-104.324	-101.265	-107.384
29.125	-116.652	-92.617	-104.148	-101.087	-107.209
29.25	-115.929	-92.519	-103.823	-100.758	-106.889
29.375	-116.035	-92.03	-103.358	-100.293	-106.423
29.5	-115.471	-90.791	-102.897	-99.828	-105.967
29.625	-114.849	-89.03	-102.488	-99.416	-105.559
29.75	-113.481	-88.912	-101.891	-98.823	-104.96
29.875	-114.132	-88.073	-100.846	-97.772	-103.919
30	-114.921	-86.411	-99.442	-96.36	-102.524
30.125	-114.266	-85.382	-98.072	-94.986	-101.158
30.25	-113.14	-86.201	-97.065	-93.978	-100.153
30.375	-112.526	-84.43	-96.461	-93.378	-99.543
30.5	-110.328	-84.269	-96.067	-92.989	-99.146
30.625	-109.293	-82.824	-95.62	-92.54	-98.701
30.75	-109.22	-79.54	-94.812	-91.722	-97.902
30.875	-108.748	-79.82	-93.425	-90.336	-96.515
31	-107.564	-76.99	-91.632	-88.533	-94.73
31.125	-106.026	-75.396	-89.916	-86.814	-93.017
31.25	-103.702	-73.794	-88.61	-85.517	-91.703
31.375	-100.451	-72.543	-87.74	-84.659	-90.821
31.5	-99.515	-71.95	-87.168	-84.086	-90.251
31.625	-100.507	-70.644	-86.631	-83.542	-89.72
31.75	-100.167	-71.842	-85.913	-82.831	-88.994
31.875	-96.874	-71.952	-85.095	-82.021	-88.169
32	-97.019	-71.294	-84.43	-81.357	-87.503
32.125	-95.69	-70.999	-84.061	-80.992	-87.129
32.25	-97.843	-71.519	-83.986	-80.911	-87.061
32.375	-100.233	-70.206	-84.215	-81.127	-87.304
32.5	-97.946	-70.189	-84.788	-81.706	-87.871
32.625	-97.438	-70.465	-85.557	-82.474	-88.64
32.75	-97.664	-71.742	-86.126	-83.044	-89.208
32.875	-99.127	-71.478	-86.196	-83.11	-89.283
33	-98.492	-70.819	-85.786	-82.705	-88.868
33.125	-97.387	-73.992	-85.115	-82.048	-88.183
33.25	-98.883	-71.296	-84.474	-81.396	-87.551
33.375	-98.186	-71.684	-84.073	-81	-87.146
33.5	-97.961	-72.788	-83.944	-80.873	-87.015
33.625	-96.906	-72.329	-84.048	-80.975	-87.12
33.75	-97.571	-72.415	-84.411	-81.342	-87.481
33.875	-97.074	-72.561	-85.078	-82.007	-88.15
34	-96.873	-74.365	-86.027	-82.963	-89.091
34.125	-97.785	-74.388	-87.153	-84.086	-90.221
34.25	-98.218	-75.588	-88.243	-85.18	-91.306
34.375	-99.337	-75.607	-88.996	-85.933	-92.059
34.5	-99.991	-75.85	-89.179	-86.111	-92.247
34.625	-99.711	-74.234	-88.764	-85.694	-91.833
34.75	-99.634	-72.989	-87.883	-84.808	-90.959
34.875	-100.057	-69.654	-86.658	-83.562	-89.754
35	-98.161	-69.784	-85.191	-82.095	-88.287
35.125	-95.545	-68.032	-83.621	-80.53	-86.712
35.25	-93.874	-67.77	-81.985	-78.902	-85.068
35.375	-92.328	-66.958	-80.302	-77.229	-83.375
35.5	-90.185	-66.279	-78.756	-75.689	-81.823
35.625	-89.05	-66.034	-77.505	-74.441	-80.569
35.75	-88.812	-65.414	-76.552	-73.487	-79.616
35.875	-87.714	-65.014	-75.859	-72.799	-78.919
36	-86.676	-65.382	-75.364	-72.306	-78.423
36.125	-86.15	-63.84	-74.914	-71.852	-77.977
36.25	-86.377	-61.255	-74.373	-71.306	-77.44
36.375	-87.24	-61.475	-73.784	-70.714	-76.854
36.5	-85.801	-60.656	-73.333	-70.259	-76.406
36.625	-87.245	-59.307	-73.033	-69.95	-76.116
36.75	-87.196	-59.94	-72.665	-69.585	-75.745
36.875	-86.506	-59.184	-72.239	-69.157	-75.322
37	-88.285	-59.507	-72.191	-69.103	-75.279
37.125	-89.404	-60.493	-73.003	-69.91	-76.096
37.25	-92.52	-60.048	-74.798	-71.693	-77.903
37.375	-94.801	-61.278	-77.193	-74.084	-80.301
37.5	-96.704	-64.508	-79.662	-76.556	-82.767
37.625	-95.689	-65.657	-81.968	-78.868	-85.068
37.75	-97.074	-66.745	-83.953	-80.855	-87.05
37.875	-99.434	-70.542	-85.368	-82.284	-88.452
38	-99.911	-72.902	-86.234	-83.155	-89.312
38.125	-99.603	-73.441	-86.751	-83.674	-89.827
38.25	-99.621	-73.279	-86.877	-83.804	-89.949
38.375	-99.613	-72.78	-86.485	-83.41	-89.559
38.5	-98.577	-73.738	-85.677	-82.607	-88.747
38.625	-97.888	-73.305	-84.751	-81.681	-87.821
38.75	-96.001	-72.858	-84.096	-81.028	-87.163
38.875	-95.612	-72.083	-83.984	-80.92	-87.049
39	-96.254	-72.816	-84.261	-81.199	-87.324
39.125	-96.704	-72.915	-84.459	-81.396	-87.521
39.25	-95.855	-72.248	-84.365	-81.308	-87.422
39.375	-94.859	-73.568	-84.19	-81.134	-87.247
39.5	-94.827	-72.458	-84.143	-81.086	-87.2
39.625	-93.175	-72.857	-84.148	-81.093	-87.203
39.75	-94.145	-71.181	-84.002	-80.944	-87.061
39.875	-94.17	-72.235	-83.617	-80.558	-86.676
40	-94.149	-72.375	-83.108	-80.047	-86.17
40.125	-96.489	-72.519	-82.662	-79.594	-85.729
40.25	-95.538	-72.898	-82.339	-79.274	-85.404
40.375	-95.595	-70.175	-82.157	-79.083	-85.232
40.5	-94.936	-69.496	-82.127	-79.054	-85.2
40.625	-94.774	-68.11	-82.117	-79.037	-85.197
40.75	-95.796	-67.725	-81.917	-78.836	-84.999
40.875	-96.621	-66.819	-81.464	-78.376	-84.551
41	-94.464	-66.551	-80.951	-77.862	-84.041
41.125	-95.337	-65.845	-80.671	-77.58	-83.763
41.25	-96.008	-67.752	-80.783	-77.698	-83.867
41.375	-94.515	-66.938	-81.265	-78.176	-84.353
41.5	-95.579	-66.211	-81.953	-78.864	-85.042
41.625	-94.773	-67.918	-82.666	-79.586	-85.747
41.75	-94.911	-66.921	-83.274	-80.193	-86.354
41.875	-96.221	-67.172	-83.645	-80.556	-86.734
42	-95.487	-68.467	-83.8	-80.72	-86.88
42.125	-95.367	-68.589	-83.89	-80.811	-86.968
42.25	-95.365	-69.1	-83.903	-80.824	-86.983
42.375	-94.536	-66.807	-83.725	-80.642	-86.808
42.5	-94.796	-66.027	-83.385	-80.3	-86.469
42.625	-95.453	-66.806	-82.959	-79.873	-86.044
42.75	-93.775	-66.877	-82.446	-79.359	-85.533
42.875	-94.37	-64.392	-81.872	-78.78	-84.964
43	-93.761	-65.709	-81.365	-78.282	-84.447
43.125	-93.086	-66.952	-81.064	-77.983	-84.145
43.25	-92.573	-66.797	-80.998	-77.916	-84.079
43.375	-93.304	-67.755	-81.077	-77.994	-84.16
43.5	-93.87	-66.536	-81.139	-78.057	-84.222
43.625	-93.551	-67.5	-81.022	-77.944	-84.1
43.75	-94.189	-67.347	-80.661	-77.584	-83.737
43.875	-93.727	-67.794	-80.127	-77.053	-83.2
44	-93.516	-67.2	-79.54	-76.464	-82.616
44.125	-93.845	-67.893	-79.007	-75.932	-82.081
44.25	-93.451	-68.315	-78.65	-75.573	-81.727
44.375	-93.855	-66.617	-78.55	-75.471	-81.628
44.5	-91.708	-67.299	-78.642	-75.573	-81.71
44.625	-90.906	-67.013	-78.73	-75.66	-81.8
44.75	-89.518	-65.908	-78.632	-75.565	-81.7
44.875	-90.275	-66.766	-78.335	-75.271	-81.398
45	-88.69	-65.624	-77.915	-74.853	-80.978
45.125	-88.32	-64.452	-77.459	-74.392	-80.527
45.25	-89.982	-64.867	-77.08	-74.012	-80.148
45.375	-89.798	-62.211	-76.802	-73.725	-79.879
45.5	-89.006	-63.51	-76.499	-73.426	-79.571
45.625	-88.481	-63.756	-76.143	-73.068	-79.218
45.75	-90.663	-63.022	-76.048	-72.962	-79.135
45.875	-92.659	-63.498	-76.581	-73.491	-79.671
46	-91.041	-64.961	-77.612	-74.531	-80.693
46.125	-92.221	-62.93	-78.572	-75.485	-81.66
46.25	-93.259	-63.783	-79.076	-75.984	-82.168
46.375	-94.197	-63.139	-79.353	-76.259	-82.447
46.5	-94.859	-63.246	-80.018	-76.918	-83.118
46.625	-95.309	-64.818	-81.313	-78.214	-84.413
46.75	-93.823	-63.512	-82.712	-79.614	-85.81
46.875	-96.712	-67.231	-83.55	-80.457	-86.644
47	-97.335	-64.168	-83.841	-80.736	-86.947
47.125	-97.579	-68.152	-84.075	-80.98	-87.169
47.25	-99.345	-68.418	-84.481	-81.386	-87.575
47.375	-100.886	-67.866	-84.867	-81.769	-87.966
47.5	-98.078	-69.639	-85.09	-82.001	-88.178
47.625	-99.578	-70.968	-85.328	-82.24	-88.417
47.75	-102.298	-69.552	-85.76	-82.659	-88.86
47.875	-100.504	-70.071	-86.177	-83.083	-89.27
48	-101.065	-70.985	-86.19	-83.103	-89.277
48.125	-102.685	-70.147	-85.71	-82.613	-88.807
48.25	-101.14	-70.661	-84.962	-81.867	-88.058
48.375	-100.825	-70.22	-84.12	-81.024	-87.216
48.5	-101.153	-68.999	-83.21	-80.11	-86.311
48.625	-99.561	-70.08	-82.35	-79.252	-85.448
48.75	-99.015	-67.791	-81.7	-78.602	-84.799
48.875	-100.283	-67.08	-81.243	-78.148	-84.339
49	-98.224	-66.049	-80.932	-77.836	-84.027
49.125	-96.514	-67	-80.793	-77.702	-83.884
49.25	-96.611	-65.117	-80.697	-77.602	-83.793
49.375	-93.071	-64.389	-80.366	-77.281	-83.451
49.5	-95.504	-64.861	-79.677	-76.583	-82.771
49.625	-91.871	-63.441	-78.747	-75.663	-81.83
49.75	-90.981	-63.267	-77.792	-74.709	-80.874
49.875	-91	-60.736	-77.058	-73.969	-80.148
50	-91.249	-61.861	-76.707	-73.622	-79.793
50.125	-87.698	-61.765	-76.671	-73.588	-79.755
50.25	-88.253	-61.489	-76.667	-73.579	-79.755
50.375	-88.111	-58.756	-76.407	-73.31	-79.505
50.5	-89.053	-57.958	-75.855	-72.761	-78.949
50.625	-87.783	-57.237	-75.184	-72.09	-78.279
50.75	-85.064	-54.363	-74.523	-71.431	-77.615
50.875	-86.18	-56.386	-73.912	-70.823	-77
51	-86.069	-51.642	-73.423	-70.315	-76.531
51.125	-85.346	-51.391	-73.079	-69.974	-76.184
51.25	-85.875	-52.299	-72.729	-69.619	-75.84
51.375	-85.367	-49.477	-72.251	-69.133	-75.369
51.5	-84.319	-49.944	-71.754	-68.636	-74.871
51.625	-84.402	-47.224	-71.351	-68.226	-74.475
51.75	-84.739	-47.281	-70.883	-67.763	-74.002
51.875	-85.091	-44.813	-70.249	-67.111	-73.387
52	-82.726	-44.827	-69.768	-66.639	-72.898
52.125	-83.261	-46.05	-69.709	-66.58	-72.838
52.25	-82.703	-42.085	-69.855	-66.713	-72.997
52.375	-81.829	-41.726	-69.913	-66.772	-73.054
52.5	-84.677	-42.413	-69.865	-66.715	-73.016
52.625	-86.302	-42.82	-69.741	-66.579	-72.902
52.75	-84.621	-42.656	-69.584	-66.415	-72.752
52.875	-84.3	-43.611	-69.59	-66.44	-72.741
53	-84.597	-43.407	-69.842	-66.701	-72.982
53.125	-86.043	-43.983	-70.124	-66.977	-73.271
53.25	-85.913	-44.366	-70.262	-67.122	-73.403
53.375	-87.102	-47.527	-70.429	-67.291	-73.566
53.5	-86.548	-48.24	-70.856	-67.727	-73.984
53.625	-86.788	-46.09	-71.397	-68.248	-74.545
53.75	-87.472	-47.264	-71.68	-68.532	-74.828
53.875	-87.121	-47.922	-71.64	-68.496	-74.783
54	-88.738	-47.513	-71.652	-68.513	-74.792
54.125	-87.298	-50.733	-72.009	-68.882	-75.136
54.25	-88.746	-53.892	-72.478	-69.365	-75.591
54.375	-86.192	-50.827	-72.653	-69.54	-75.765
54.5	-88.806	-50.477	-72.477	-69.343	-75.611
54.625	-89.849	-53.402	-72.282	-69.163	-75.402
54.75	-88.854	-56.841	-72.504	-69.396	-75.612
54.875	-87.862	-54.524	-73.268	-70.147	-76.389
55	-88.74	-56.39	-74.176	-71.061	-77.291
55.125	-90.905	-56.382	-74.68	-71.56	-77.8
55.25	-89.851	-56.48	-74.545	-71.435	-77.655
55.375	-89.704	-55.868	-73.894	-70.78	-77.009
55.5	-89.265	-55.823	-73.073	-69.966	-76.181
55.625	-90.308	-54.704	-72.502	-69.385	-75.62
55.75	-91.693	-55.505	-72.434	-69.315	-75.553
55.875	-91.1	-55.635	-72.715	-69.597	-75.834
56	-88.844	-53.895	-72.952	-69.839	-76.066
56.125	-92.621	-55.382	-72.983	-69.858	-76.107
56.25	-90.012	-55.621	-72.871	-69.753	-75.989
56.375	-89.667	-54.159	-72.641	-69.521	-75.761
56.5	-88.902	-53.197	-72.35	-69.228	-75.472
56.625	-90.51	-55.834	-72.092	-68.976	-75.208
56.75	-89.584	-54.475	-71.803	-68.685	-74.921
56.875	-89.974	-52.484	-71.373	-68.24	-74.505
57	-90.992	-52.838	-70.891	-67.761	-74.02
57.125	-88.646	-52.979	-70.571	-67.449	-73.694
57.25	-89.364	-51.782	-70.357	-67.224	-73.49
57.375	-85.778	-53.278	-69.876	-66.764	-72.988
57.5	-87.594	-53.157	-68.956	-65.845	-72.067
57.625	-85.577	-53.123	-67.824	-64.719	-70.928
57.75	-84.255	-52.105	-66.777	-63.672	-69.882
57.875	-83.269	-50.542	-65.97	-62.865	-69.074
58	-85.354	-50.374	-65.535	-62.424	-68.647
58.125	-83.115	-52.515	-65.592	-62.495	-68.689
58.25	-84.117	-53.304	-65.964	-62.868	-69.059
58.375	-81.966	-51.039	-66.284	-63.194	-69.374
58.5	-80.457	-52.661	-66.412	-63.332	-69.492
58.625	-80.073	-52.676	-66.427	-63.35	-69.505
58.75	-80.592	-52.939	-66.439	-63.359	-69.518
58.875	-79.175	-53.047	-66.591	-63.509	-69.673
59	-80.024	-52.064	-66.925	-63.837	-70.014
59.125	-81.278	-51.62	-67.263	-64.172	-70.353
59.25	-82.326	-52.34	-67.509	-64.415	-70.603
59.375	-82.749	-53.16	-67.757	-64.668	-70.847
59.5	-86.096	-52.476	-67.999	-64.899	-71.099
59.625	-83.899	-52.178	-68.111	-65.012	-71.21
59.75	-89.476	-53.129	-68.144	-65.034	-71.255
59.875	-86.737	-51.879	-68.292	-65.185	-71.4
60	-89.017	-53.591	-68.607	-65.493	-71.721
60.125	-88.767	-52.853	-68.984	-65.868	-72.1
60.25	-91.415	-53.647	-69.303	-66.178	-72.428
60.375	-90.778	-54.223	-69.471	-66.339	-72.602
60.5	-94.247	-56.573	-69.479	-66.333	-72.625
60.625	-98.504	-54.994	-69.528	-66.366	-72.69
60.75	-95.76	-54.696	-69.786	-66.635	-72.937
60.875	-100.095	-54.058	-70.102	-66.921	-73.282
61	-100.169	-57.616	-70.435	-67.269	-73.601
61.125	-101.978	-55.976	-71.346	-68.149	-74.544
61.25	-102.422	-59.213	-73.719	-70.528	-76.91
61.375	-104.813	-59.042	-77.795	-74.582	-81.008
61.5	-103.802	-60.177	-82.488	-79.288	-85.689
61.625	-104.29	-58.697	-86.403	-83.182	-89.625
61.75	-107.082	-62.064	-89.176	-85.966	-92.386
61.875	-107.244	-57.572	-91.028	-87.8	-94.256
62	-105.68	-60.588	-92.176	-88.973	-95.379
62.125	-107.932	-60.823	-92.976	-89.763	-96.19
62.25	-106.509	-62.369	-93.792	-90.602	-96.982
62.375	-106.428	-62.502	-94.75	-91.563	-97.938
62.5	-108.719	-65.874	-95.738	-92.56	-98.915
62.625	-108.865	-67.59	-96.566	-93.405	-99.727
62.75	-108.821	-65.248	-97.227	-94.064	-100.391
62.875	-109.822	-74.111	-97.844	-94.734	-100.954
63	-109.147	-74.756	-98.423	-95.311	-101.535
63.125	-109.405	-73.412	-98.862	-95.748	-101.977
63.25	-109.934	-74.685	-99.101	-95.991	-102.212
63.375	-110.366	-79.143	-99.224	-96.126	-102.321
63.5	-110.45	-78.77	-99.406	-96.31	-102.503
63.625	-109.872	-78.903	-99.674	-96.583	-102.765
63.75	-110.204	-82.905	-99.807	-96.716	-102.898
63.875	-109.645	-81.182	-99.64	-96.558	-102.722
64	-110.418	-84.159	-99.299	-96.22	-102.378
64.125	-109.732	-83.939	-99.018	-95.943	-102.093
64.25	-110.065	-84.024	-98.883	-95.811	-101.956
64.375	-111.001	-85.237	-98.844	-95.776	-101.912
64.5	-110.244	-86.545	-98.847	-95.779	-101.914
64.625	-110.372	-84.322	-98.888	-95.815	-101.961
64.75	-110.8	-86.635	-98.973	-95.908	-102.039
64.875	-109.118	-85.758	-99.008	-95.94	-102.077
65	-109.198	-83.916	-98.818	-95.747	-101.89
65.125	-110.878	-85.57	-98.426	-95.353	-101.499
65.25	-110.788	-82.167	-98.065	-94.986	-101.144
65.375	-108.291	-82.685	-97.816	-94.742	-100.891
65.5	-108.91	-84.063	-97.642	-94.57	-100.715
65.625	-109.029	-80.381	-97.567	-94.48	-100.653
65.75	-109.049	-81.27	-97.425	-94.344	-100.505
65.875	-109.376	-79.657	-96.873	-93.783	-99.962
66	-107.551	-79.653	-95.878	-92.792	-98.965
66.125	-108.109	-79.124	-94.842	-91.754	-97.93
66.25	-106.664	-79.184	-94.167	-91.08	-97.254
66.375	-108.329	-77.794	-93.91	-90.818	-97.003
66.5	-106.217	-78.307	-93.85	-90.769	-96.93
66.625	-107.806	-78.792	-93.871	-90.782	-96.96
66.75	-105.511	-78.104	-94.119	-91.034	-97.204
66.875	-105.845	-78.225	-94.642	-91.557	-97.727
67	-106.297	-77.153	-95.162	-92.072	-98.253
67.125	-107.315	-79.062	-95.426	-92.342	-98.51
67.25	-106.907	-79.731	-95.567	-92.485	-98.65
67.375	-106.58	-79.595	-95.807	-92.729	-98.885
67.5	-107.533	-79.36	-96.079	-93.001	-99.157
67.625	-106.852	-80.319	-96.222	-93.144	-99.3
67.75	-105.567	-80.577	-96.202	-93.131	-99.272
67.875	-106.197	-81.111	-96.071	-92.998	-99.144
68	-106.665	-82.011	-95.889	-92.815	-98.964
68.125	-105.844	-80.721	-95.63	-92.555	-98.705
68.25	-105.438	-80.936	-95.154	-92.082	-98.227
68.375	-105.161	-79.258	-94.366	-91.289	-97.442
68.5	-104.995	-78.404	-93.317	-90.24	-96.395
68.625	-103.903	-75.911	-92.086	-88.999	-95.173
68.75	-103.786	-75.775	-90.69	-87.604	-93.777
68.875	-102.6	-74.235	-89.217	-86.132	-92.301
69	-101.277	-73.729	-87.862	-84.779	-90.945
69.125	-102.355	-73.294	-86.829	-83.742	-89.916
69.25	-100.068	-73.614	-86.183	-83.104	-89.261
69.375	-99.215	-73.127	-85.717	-82.642	-88.791
69.5	-97.718	-71.774	-85.088	-82.011	-88.164
69.625	-98.085	-72.747	-84.202	-81.127	-87.277
69.75	-98.164	-71.31	-83.262	-80.189	-86.335
69.875	-94.361	-70.73	-82.452	-79.387	-85.517
70	-93.972	-69.46	-81.822	-78.755	-84.89
70.125	-93.58	-66.9	-81.327	-78.254	-84.4
70.25	-92.563	-63.498	-80.816	-77.736	-83.896
70.375	-92.031	-62.846	-80.141	-77.049	-83.233
70.5	-91.654	-62.817	-79.297	-76.207	-82.388
70.625	-89.93	-57.321	-78.398	-75.297	-81.499
70.75	-89.17	-54.252	-77.563	-74.452	-80.674
70.875	-88.488	-54.801	-76.769	-73.656	-79.882
71	-86.791	-51.2	-75.765	-72.645	-78.885
71.125	-86.594	-48.79	-74.318	-71.184	-77.452
71.25	-86.744	-49.836	-72.453	-69.312	-75.595
71.375	-85.638	-47.904	-70.098	-66.95	-73.245
71.5	-84.139	-47.018	-67.082	-63.938	-70.225
71.625	-82.527	-47.773	-63.94	-60.802	-67.078
71.75	-82.129	-46.547	-61.884	-58.737	-65.031
71.875	-81.321	-44.976	-61.658	-58.516	-64.8
72	-81.075	-43.553	-62.867	-59.734	-66.001
72.125	-81.267	-45.487	-64.458	-61.326	-67.59
72.25	-81.433	-46.337	-65.537	-62.404	-68.67
72.375	-80.479	-47.674	-65.802	-62.675	-68.929
72.5	-79.444	-47.457	-65.631	-62.515	-68.748
72.625	-80.307	-49.15	-65.613	-62.498	-68.728
72.75	-79.893	-48.812	-65.787	-62.677	-68.897
72.875	-80.347	-48.593	-65.925	-62.814	-69.036
73	-81.331	-49.827	-66.284	-63.174	-69.395
73.125	-81.903	-50.831	-67.163	-64.057	-70.269
73.25	-81.937	-50.31	-68.149	-65.04	-71.259
73.375	-81.686	-49.333	-68.615	-65.507	-71.723
73.5	-84.003	-50.681	-68.618	-65.509	-71.727
73.625	-83.553	-50.765	-68.631	-65.522	-71.741
73.75	-82.999	-51.023	-68.773	-65.663	-71.883
73.875	-84.051	-52.732	-68.862	-65.76	-71.963
74	-83.306	-51.874	-68.934	-65.833	-72.035
74.125	-83.711	-50.229	-69.249	-66.136	-72.361
74.25	-82.626	-49.664	-69.806	-66.692	-72.92
74.375	-82.655	-48.364	-70.221	-67.096	-73.345
74.5	-82.93	-46.987	-70.261	-67.137	-73.384
74.625	-83.785	-46.779	-70.056	-66.92	-73.192
74.75	-83.259	-45.157	-69.641	-66.498	-72.783
74.875	-81.326	-42.321	-69.008	-65.86	-72.156
75	-82.16	-42.351	-68.429	-65.28	-71.578
75.125	-80.683	-40.76	-68.128	-64.975	-71.282
75.25	-80.843	-39.05	-68.023	-64.848	-71.197
75.375	-80.004	-36.898	-67.963	-64.78	-71.147
75.5	-78.814	-37.296	-67.81	-64.616	-71.004
75.625	-79.127	-36.144	-67.247	-64.059	-70.436
75.75	-78.195	-32.162	-65.828	-62.62	-69.037
75.875	-77.513	-35.091	-63.251	-60.048	-66.454
76	-76.056	-33.6	-59.892	-56.691	-63.092
76.125	-75.292	-33.1	-57.198	-53.994	-60.403
76.25	-76.277	-32.611	-56.42	-53.23	-59.611
76.375	-75.496	-33.834	-56.819	-53.631	-60.006
76.5	-75.753	-32.962	-56.704	-53.526	-59.882
76.625	-76.676	-33.286	-55.816	-52.637	-58.995
76.75	-74.389	-33.613	-55.208	-52.037	-58.379
76.875	-73.417	-35.699	-55.362	-52.206	-58.517
77	-71.794	-35.51	-55.674	-52.54	-58.808
77.125	-72.031	-35.912	-55.608	-52.477	-58.739
77.25	-72.249	-34.56	-55.358	-52.224	-58.493
77.375	-72.672	-34.161	-55.405	-52.273	-58.536
77.5	-71.365	-35.391	-55.942	-52.81	-59.074
77.625	-70.405	-33.929	-56.803	-53.669	-59.938
77.75	-72.298	-35.776	-57.627	-54.485	-60.769
77.875	-72.277	-35.205	-58.078	-54.931	-61.224
78	-73.173	-36.855	-58.059	-54.914	-61.204
78.125	-75.249	-35.936	-57.882	-54.73	-61.035
78.25	-75.276	-35.795	-58.185	-55.03	-61.34
78.375	-71.983	-35.637	-59.278	-56.126	-62.429
78.5	-72.684	-36.518	-60.65	-57.504	-63.796
78.625	-73.719	-37.165	-61.481	-58.334	-64.628
78.75	-73.26	-35.13	-61.429	-58.278	-64.581
78.875	-73.919	-35.71	-60.649	-57.49	-63.808
79	-73.452	-36.532	-59.336	-56.179	-62.492
79.125	-73.993	-37.696	-57.673	-54.523	-60.823
79.25	-74.066	-37.742	-55.921	-52.771	-59.071
79.375	-73.967	-37.222	-54.329	-51.187	-57.471
79.5	-72.439	-38.993	-53.15	-50.019	-56.281
79.625	-70.884	-38.287	-52.567	-49.44	-55.693
79.75	-71.833	-38.827	-52.466	-49.34	-55.593
79.875	-72.638	-36.224	-52.488	-49.361	-55.614
80	-71.255	-36.011	-52.301	-49.177	-55.425
80.125	-71.599	-34.442	-51.929	-48.802	-55.056
80.25	-69.273	-34.868	-51.719	-48.601	-54.837
80.375	-68.435	-33.754	-51.843	-48.723	-54.964
80.5	-68.62	-31.172	-52.115	-48.986	-55.243
80.625	-67.411	-31.755	-52.308	-49.192	-55.424
80.75	-68.014	-33.041	-52.305	-49.183	-55.426
80.875	-67.176	-30.033	-51.983	-48.859	-55.107
81	-66.314	-31.099	-51.374	-48.25	-54.498
81.125	-65.604	-29.042	-50.824	-47.697	-53.952
81.25	-62.655	-28.085	-50.624	-47.502	-53.745
81.375	-63.212	-26.644	-50.583	-47.452	-53.713
81.5	-62.47	-27.884	-50.257	-47.125	-53.388
81.625	-62.851	-27.302	-49.424	-46.289	-52.558
81.75	-62.195	-27.67	-48.224	-45.099	-51.35
81.875	-60.518	-27.105	-47.036	-43.911	-50.161
82	-61.158	-28.499	-46.131	-43.013	-49.248
82.125	-59.108	-26.874	-45.299	-42.186	-48.412
82.25	-59.176	-26.796	-44.169	-41.06	-47.278
82.375	-59.384	-27.021	-42.855	-39.746	-45.963
82.5	-58.608	-26.903	-41.831	-38.73	-44.932
82.625	-56.65	-26.944	-41.31	-38.21	-44.409
82.75	-55.005	-27.307	-41.077	-37.986	-44.168
82.875	-55.08	-26.31	-40.915	-37.825	-44.005
83	-54.399	-25.866	-40.897	-37.808	-43.986
83.125	-53.186	-26.229	-41.11	-38.025	-44.195
83.25	-53.78	-23.909	-41.342	-38.251	-44.432
83.375	-53.228	-23.873	-41.319	-38.224	-44.413
83.5	-53.723	-23.139	-41.018	-37.925	-44.111
83.625	-51.204	-23.99	-40.57	-37.486	-43.655
83.75	-52.103	-24.213	-40.066	-36.985	-43.147
83.875	-51.501	-24.544	-39.498	-36.416	-42.58
84	-51.597	-23.938	-38.783	-35.699	-41.866
84.125	-52.226	-22.954	-37.867	-34.776	-40.958
84.25	-53.227	-23.222	-36.886	-33.792	-39.98
84.375	-53.908	-23.142	-36.119	-33.019	-39.219
84.5	-53.797	-23.312	-35.684	-32.585	-38.782
84.625	-54.318	-21.808	-35.443	-32.337	-38.548
84.75	-54.011	-23.588	-35.267	-32.161	-38.372
84.875	-55.082	-22.822	-35.179	-32.067	-38.29
85	-56.229	-21.584	-35.217	-32.101	-38.334
85.125	-57.714	-23.026	-35.379	-32.253	-38.504
85.25	-60.531	-23.039	-35.69	-32.553	-38.828
85.375	-65.081	-22.467	-36.306	-33.147	-39.465
85.5	-65.463	-25.095	-37.433	-34.265	-40.601
85.625	-69.755	-24.892	-39.208	-36.018	-42.398
85.75	-74.149	-24.775	-41.859	-38.63	-45.088
85.875	-77.082	-24.732	-45.569	-42.325	-48.812
86	-75.378	-25.719	-49.976	-46.747	-53.204
86.125	-78.023	-24.95	-54.101	-50.858	-57.344
86.25	-79.973	-28.507	-57.062	-53.805	-60.319
86.375	-82.306	-30.14	-59.014	-55.754	-62.274
86.5	-83.583	-30.561	-61.086	-57.824	-64.349
86.625	-82.822	-31.766	-64.202	-60.965	-67.439
86.75	-83.767	-33.564	-68.01	-64.796	-71.223
86.875	-83.229	-40.21	-71.26	-68.08	-74.439
87	-84.843	-44.202	-73.147	-69.976	-76.317
87.125	-85.386	-46.193	-73.752	-70.59	-76.914
87.25	-85.741	-45.8	-73.56	-70.4	-76.72
87.375	-85.999	-48.863	-73.214	-70.076	-76.353
87.5	-86.377	-49.777	-73.225	-70.089	-76.361
87.625	-85.511	-50.844	-73.597	-70.46	-76.733
87.75	-86.197	-49.784	-74.079	-70.937	-77.221
87.875	-85.992	-49.967	-74.456	-71.328	-77.584
88	-86.691	-51.526	-74.381	-71.258	-77.504
88.125	-86.32	-49.959	-73.525	-70.403	-76.647
88.25	-86.986	-51.874	-71.959	-68.841	-75.076
88.375	-86.87	-51.977	-70.19	-67.07	-73.311
88.5	-85.902	-48.62	-68.704	-65.569	-71.838
88.625	-85.505	-46.12	-67.457	-64.319	-70.596
88.75	-85.195	-47.296	-66.278	-63.144	-69.411
88.875	-83.846	-44.98	-65.331	-62.198	-68.465
89	-81.508	-47.849	-64.648	-61.525	-67.77
89.125	-81.815	-45.161	-63.872	-60.744	-66.999
89.25	-79.021	-43.906	-62.75	-59.624	-65.876
89.375	-80.837	-42.156	-61.258	-58.126	-64.391
89.5	-78.335	-42.731	-59.491	-56.358	-62.623
89.625	-78.257	-43.243	-57.793	-54.668	-60.917
89.75	-75.829	-41.838	-56.472	-53.355	-59.59
89.875	-73.427	-42.498	-55.415	-52.308	-58.522
90	-72.723	-41.528	-54.535	-51.431	-57.638
90.125	-72.805	-41.585	-54.091	-50.987	-57.195
90.25	-71.502	-41.323	-54.186	-51.097	-57.276
90.375	-70.588	-41.338	-54.54	-51.454	-57.626
90.5	-69.764	-41.446	-54.769	-51.679	-57.859
90.625	-68.534	-41.77	-54.654	-51.57	-57.738
90.75	-67.26	-41.479	-54.358	-51.281	-57.435
90.875	-66.144	-41.584	-54.221	-51.148	-57.294
91	-66.739	-41.014	-54.248	-51.174	-57.323
91.125	-67.235	-41.921	-54.142	-51.069	-57.214
91.25	-66.417	-42.175	-53.767	-50.699	-56.836
91.375	-65.424	-41.154	-53.324	-50.253	-56.395
91.5	-66.064	-41.765	-53.132	-50.061	-56.203
91.625	-65.391	-41.652	-53.362	-50.291	-56.433
91.75	-66.459	-41.244	-53.775	-50.701	-56.849
91.875	-66.307	-40.429	-53.862	-50.789	-56.935
92	-66.333	-42.009	-53.494	-50.426	-56.562
92.125	-67.577	-42.576	-53.138	-50.066	-56.21
92.25	-66.771	-42.433	-53.21	-50.141	-56.278
92.375	-67.267	-42.007	-53.59	-50.524	-56.657
92.5	-66.617	-42.754	-53.89	-50.823	-56.956
92.625	-66.569	-41.804	-53.91	-50.84	-56.98
92.75	-65.945	-41.067	-53.756	-50.685	-56.828
92.875	-65.461	-41.527	-53.59	-50.522	-56.657
93	-65.645	-40.843	-53.44	-50.371	-56.508
93.125	-65.076	-40.716	-53.335	-50.264	-56.405
93.25	-67.351	-40.679	-53.398	-50.324	-56.472
93.375	-66.165	-38.875	-53.648	-50.573	-56.723
93.5	-66.285	-38.895	-53.853	-50.773	-56.932
93.625	-65.82	-36.404	-53.72	-50.636	-56.804
93.75	-66.208	-36.334	-53.26	-50.172	-56.348
93.875	-66.073	-35.436	-52.787	-49.694	-55.881
94	-65.996	-35.43	-52.446	-49.356	-55.537
94.125	-64.73	-37.405	-52.043	-48.953	-55.133
94.25	-64.71	-36.4	-51.486	-48.398	-54.575
94.375	-64.189	-35.124	-51.047	-47.956	-54.139
94.5	-63.819	-34.156	-50.943	-47.846	-54.039
94.625	-63.934	-31.738	-51.005	-47.894	-54.115
94.75	-63.517	-32.359	-51.026	-47.922	-54.13
94.875	-62.994	-31.105	-51.113	-48.003	-54.223
95	-63.13	-32.986	-51.443	-48.342	-54.545
95.125	-63.293	-31.801	-51.789	-48.68	-54.897
95.25	-63.294	-30.929	-51.663	-48.554	-54.771
95.375	-61.782	-31.069	-50.97	-47.871	-54.07
95.5	-62.369	-30.287	-50.024	-46.919	-53.129
95.625	-63.025	-30.326	-48.942	-45.831	-52.053
95.75	-62.408	-30.553	-47.694	-44.586	-50.801
95.875	-61.503	-28.182	-46.683	-43.571	-49.795
96	-62.301	-29.314	-46.47	-43.351	-49.589
96.125	-62.353	-28.216	-46.865	-43.751	-49.979
96.25	-61.15	-28.47	-47.033	-43.921	-50.146
96.375	-60.267	-28.733	-46.512	-43.399	-49.625
96.5	-61.484	-28.909	-45.55	-42.432	-48.668
96.625	-60.503	-27.878	-44.706	-41.588	-47.825
96.75	-60.686	-27.493	-44.355	-41.241	-47.469
96.875	-61.749	-27.167	-44.159	-41.044	-47.274
97	-60.948	-27.453	-43.379	-40.262	-46.496
97.125	-60.685	-27.647	-42.106	-38.985	-45.227
97.25	-60.756	-27.409	-41.39	-38.268	-44.512
97.375	-60.132	-28.098	-41.701	-38.58	-44.822
97.5	-59.285	-26.758	-42.186	-39.069	-45.303
97.625	-58.989	-26.843	-41.876	-38.764	-44.989
97.75	-58.031	-26.175	-40.859	-37.755	-43.964
97.875	-57.413	-26.806	-39.825	-36.723	-42.927
98	-56.801	-25.657	-39.098	-35.996	-42.2
98.125	-55.617	-25.219	-38.599	-35.498	-41.7
98.25	-55.654	-25.043	-38.339	-35.237	-41.442
98.375	-55.765	-23.869	-38.45	-35.347	-41.554
98.5	-55.794	-22.814	-38.779	-35.676	-41.882
98.625	-55.332	-22.01	-38.911	-35.805	-42.016
98.75	-54.613	-24.611	-38.777	-35.682	-41.872
98.875	-54.69	-23.947	-38.684	-35.587	-41.781
99	-53.918	-23.79	-38.701	-35.602	-41.801
99.125	-54.338	-22.687	-38.615	-35.517	-41.713
99.25	-53.181	-21.775	-38.345	-35.242	-41.447
99.375	-53.268	-20.499	-37.993	-34.887	-41.098
99.5	-52.231	-20.998	-37.722	-34.621	-40.822
99.625	-51.949	-20.892	-37.683	-34.581	-40.784
99.75	-50.934	-21.155	-37.822	-34.725	-40.918
99.875	-52.124	-21.043	-37.938	-34.844	-41.032
100	-51.784	-20.38	-37.965	-34.864	-41.067
100.125	-51.791	-18.822	-37.918	-34.815	-41.022
100.25	-50.292	-18.19	-37.724	-34.617	-40.831
100.375	-50.316	-17.597	-37.389	-34.283	-40.496
100.5	-50.655	-17.165	-37.166	-34.061	-40.271
100.625	-50.403	-19.085	-37.296	-34.191	-40.402
100.75	-48.629	-17.454	-37.649	-34.544	-40.753
100.875	-49.945	-15.065	-37.864	-34.752	-40.976
101	-50.189	-13.303	-37.837	-34.713	-40.962
101.125	-49.54	-14.46	-37.68	-34.554	-40.806
101.25	-49.689	-13.776	-37.344	-34.215	-40.472
101.375	-48.21	-13.907	-36.766	-33.634	-39.897
101.5	-48.125	-11.662	-36.166	-33.028	-39.304
101.625	-47.777	-11.166	-35.948	-32.807	-39.089
101.75	-48.143	-9.992	-36.352	-33.201	-39.503
101.875	-48.071	-10.445	-37.217	-34.06	-40.374
102	-49.299	-10.225	-38.148	-34.988	-41.307
102.125	-48.514	-8.918	-38.779	-35.609	-41.95
102.25	-47.961	-9.732	-38.76	-35.589	-41.931
102.375	-48.02	-9.656	-37.738	-34.567	-40.908
102.5	-47.123	-9.949	-35.623	-32.456	-38.791
102.625	-48.151	-8.364	-33.019	-29.855	-36.183
102.75	-47.012	-9.751	-31.008	-27.847	-34.169
102.875	-48.447	-10.086	-30.207	-27.041	-33.374
103	-50.012	-9.574	-30.382	-27.207	-33.557
103.125	-50.614	-8.838	-31.044	-27.86	-34.228
103.25	-51.587	-10.131	-31.965	-28.773	-35.157
103.375	-50.888	-9.529	-32.99	-29.799	-36.181
103.5	-51.315	-9.161	-33.852	-30.661	-37.044
103.625	-50.755	-9.234	-34.426	-31.234	-37.617
103.75	-51.527	-9.187	-34.741	-31.553	-37.929
103.875	-50.961	-9.717	-34.79	-31.611	-37.969
104	-51.004	-10.238	-34.796	-31.619	-37.974
104.125	-51.435	-10.063	-35.315	-32.135	-38.494
104.25	-51.747	-10.674	-36.557	-33.376	-39.738
104.375	-52.465	-10.293	-37.994	-34.816	-41.173
104.5	-53.242	-10.682	-38.901	-35.717	-42.085
104.625	-53.77	-10.642	-39.055	-35.86	-42.25
104.75	-53.396	-10.447	-38.895	-35.699	-42.09
104.875	-53.778	-11.099	-39.106	-35.917	-42.296
105	-52.918	-11.299	-39.771	-36.58	-42.961
105.125	-53.511	-12.988	-39.991	-36.793	-43.188
105.25	-53.922	-11.694	-38.865	-35.663	-42.067
105.375	-54.453	-11.689	-36.592	-33.405	-39.779
105.5	-54.42	-12.48	-34.22	-31.037	-37.403
105.625	-54.369	-12.748	-32.713	-29.534	-35.892
105.75	-53.699	-11.989	-32.503	-29.309	-35.696
105.875	-54.61	-11.8	-33.241	-30.056	-36.425
106	-53.561	-13.411	-33.834	-30.658	-37.01
106.125	-53.25	-11.344	-33.326	-30.152	-36.5
106.25	-55.181	-13.172	-31.917	-28.746	-35.089
106.375	-53.451	-12.568	-30.742	-27.58	-33.904
106.5	-51.757	-12.24	-30.572	-27.416	-33.728
106.625	-52.359	-8.312	-31.16	-27.99	-34.33
106.75	-50.397	-6.887	-31.761	-28.572	-34.95
106.875	-48.827	-4.584	-31.759	-28.581	-34.936
107	-49.01	-6.411	-30.984	-27.81	-34.158
107.125	-49.641	-5.652	-29.931	-26.744	-33.118
107.25	-50.051	-1.181	-29.458	-26.26	-32.656
107.375	-50.504	-2.884	-30.036	-26.817	-33.255
107.5	-48.438	-2.196	-31.473	-28.257	-34.689
107.625	-49.784	-2.915	-33.231	-30.012	-36.45
107.75	-50.705	-1.62	-34.766	-31.53	-38.002
107.875	-54.621	-1.172	-35.889	-32.635	-39.143
108	-56.426	-2.166	-36.803	-33.542	-40.064
108.125	-58.527	-4.096	-37.609	-34.333	-40.886
108.25	-60.63	-3.389	-38.207	-34.913	-41.501
108.375	-62.076	-3.332	-38.735	-35.444	-42.026
108.5	-61.159	-8.669	-39.547	-36.283	-42.812
108.625	-64.82	-6.932	-40.777	-37.513	-44.042
108.75	-66.976	-5.852	-42.448	-39.179	-45.716
108.875	-66.723	-10.3	-44.607	-41.368	-47.846
109	-69.009	-14.165	-46.866	-43.646	-50.086
109.125	-70.825	-20.493	-48.426	-45.213	-51.639
109.25	-70.579	-24.961	-48.89	-45.693	-52.088
109.375	-71.885	-25.948	-48.739	-45.54	-51.939
109.5	-71.436	-29.693	-48.927	-45.748	-52.105
109.625	-72.199	-30.204	-49.989	-46.807	-53.171
109.75	-70.864	-30.099	-51.762	-48.586	-54.938
109.875	-72.472	-30.228	-53.712	-50.546	-56.878
110	-71.09	-29.24	-55.107	-51.931	-58.283
110.125	-71.893	-30.417	-55.431	-52.256	-58.605
110.25	-73.506	-29.231	-54.761	-51.566	-57.957
110.375	-72.009	-27.493	-53.236	-50.04	-56.433
110.5	-70.871	-26.323	-50.764	-47.563	-53.966
110.625	-69.786	-26.407	-47.566	-44.356	-50.775
110.75	-69.581	-24.482	-44.449	-41.251	-47.648
110.875	-69.4	-25.353	-42.225	-39.033	-45.417
111	-67.03	-25.061	-41.005	-37.817	-44.193
111.125	-66.393	-23.639	-40.264	-37.074	-43.453
111.25	-64.073	-22.302	-39.411	-36.228	-42.593
111.375	-63.291	-22.881	-38.339	-35.172	-41.505
111.5	-63.072	-23.206	-37.538	-34.376	-40.699
111.625	-63.552	-23.888	-37.619	-34.461	-40.777
111.75	-60.67	-23.189	-38.669	-35.52	-41.817
111.875	-60.397	-22.629	-39.891	-36.743	-43.039
112	-59.377	-22.218	-40.313	-37.165	-43.461
112.125	-57.025	-22.588	-40.078	-36.943	-43.213
112.25	-56.779	-22.526	-39.912	-36.789	-43.035
112.375	-56.342	-22.013	-39.824	-36.702	-42.945
112.5	-55.581	-22.707	-39.649	-36.536	-42.761
112.625	-55.596	-23.812	-39.579	-36.464	-42.694
112.75	-55.948	-23.562	-39.463	-36.355	-42.571
112.875	-55.209	-21.27	-38.624	-35.507	-41.742
113	-54.984	-21.397	-36.807	-33.687	-39.928
113.125	-54.251	-21.703	-34.748	-31.634	-37.861
113.25	-53.806	-21.871	-33.447	-30.33	-36.564
113.375	-55.056	-21.228	-33.224	-30.101	-36.346
113.5	-53.244	-21.056	-33.609	-30.489	-36.729
113.625	-52.98	-19.892	-33.993	-30.874	-37.112
113.75	-52.478	-19.365	-34.174	-31.048	-37.3
113.875	-53.547	-18.67	-34.082	-30.945	-37.219
114	-53.457	-18.793	-33.49	-30.348	-36.632
114.125	-54.311	-17.06	-32.668	-29.528	-35.808
114.25	-54.159	-16.458	-32.557	-29.414	-35.699
114.375	-53.648	-16.455	-33.607	-30.468	-36.746
114.5	-52.246	-16.69	-35.265	-32.135	-38.394
114.625	-52.966	-17.33	-36.868	-33.732	-40.004
114.75	-53.009	-16.411	-38.15	-35.01	-41.29
114.875	-53.262	-15.313	-38.869	-35.722	-42.016
115	-51.421	-16.34	-38.818	-35.672	-41.964
115.125	-51.51	-16.916	-38.196	-35.059	-41.334
115.25	-52.192	-15.424	-37.552	-34.412	-40.693
115.375	-52.109	-14.619	-37.229	-34.085	-40.374
115.5	-53.019	-16.104	-37.049	-33.915	-40.184
115.625	-51.687	-16.384	-36.596	-33.459	-39.734
115.75	-52.366	-14.867	-35.686	-32.541	-38.83
115.875	-50.901	-15.864	-34.642	-31.506	-37.778
116	-49.874	-16.503	-33.981	-30.857	-37.106
116.125	-49.995	-16.565	-33.816	-30.697	-36.936
116.25	-49.437	-17.842	-33.907	-30.789	-37.024
116.375	-50.662	-15.149	-34.039	-30.915	-37.163
116.5	-49.798	-16.714	-34.028	-30.911	-37.145
116.625	-47.933	-16.912	-33.602	-30.485	-36.718
116.75	-48.674	-15.833	-32.542	-29.425	-35.659
116.875	-49.169	-15.943	-31.032	-27.919	-34.145
117	-46.674	-15.663	-29.707	-26.601	-32.812
117.125	-46.844	-15.338	-29.077	-25.971	-32.183
117.25	-47.773	-14.481	-29.003	-25.894	-32.111
117.375	-46.818	-14.141	-29.006	-25.892	-32.12
117.5	-47.555	-12.011	-28.921	-25.797	-32.045
117.625	-47.035	-12.76	-28.859	-25.734	-31.984
117.75	-47.821	-11.547	-28.806	-25.678	-31.933
117.875	-48.792	-10.952	-28.656	-25.521	-31.791
118	-49.315	-10.565	-28.3	-25.153	-31.447
118.125	-47.348	-10.069	-27.488	-24.345	-30.63
118.25	-48.505	-9.279	-26.112	-22.96	-29.263
118.375	-47.997	-9.17	-24.582	-21.437	-27.727
118.5	-48.995	-9.433	-23.291	-20.14	-26.441
118.625	-47.931	-8.115	-22.057	-18.906	-25.207
118.75	-47.734	-7.684	-20.738	-17.586	-23.891
118.875	-47.862	-9.142	-19.788	-16.64	-22.936
119	-45.495	-7.45	-19.677	-16.538	-22.816
119.125	-44.656	-8.101	-20.231	-17.098	-23.365
119.25	-45.171	-7.473	-20.77	-17.64	-23.899
119.375	-43.407	-7.389	-20.678	-17.552	-23.803
119.5	-40.732	-6.3	-19.833	-16.724	-22.941
119.625	-38.892	-4.195	-18.642	-15.533	-21.75
119.75	-40.629	-4.546	-17.648	-14.533	-20.764
119.875	-37.803	-2.428	-17	-13.885	-20.116
120	-38.567	1.081	-16.46	-13.34	-19.581
120.125	-33.595	0.104	-15.794	-12.684	-18.903
120.25	-33.065	1.125	-14.973	-11.862	-18.085
120.375	-30.859	0.094	-14.243	-11.14	-17.346
120.5	-32.03	0.826	-13.931	-10.825	-17.037
120.625	-29.981	1.913	-14.08	-10.973	-17.187
120.75	-28.182	3.265	-14.467	-11.364	-17.57
120.875	-28.036	4.477	-14.847	-11.738	-17.956
121	-28.535	6.811	-14.978	-11.865	-18.091
121.125	-28.594	4.354	-14.732	-11.62	-17.844
121.25	-28.192	5.168	-14.158	-11.048	-17.269
121.375	-27.825	5.702	-13.289	-10.177	-16.402
121.5	-27.533	5.889	-12.246	-9.135	-15.356
121.625	-27.962	4.541	-11.461	-8.349	-14.574
121.75	-27.657	4.52	-11.273	-8.168	-14.377
121.875	-26.569	3.311	-11.416	-8.32	-14.511
122	-27.358	5.08	-11.429	-8.325	-14.533
122.125	-26.157	4.769	-11.21	-8.109	-14.311
122.25	-25.122	4.945	-10.776	-7.681	-13.87
122.375	-26.465	5.692	-10.069	-6.966	-13.171
122.5	-27.128	5.61	-9.271	-6.165	-12.378
122.625	-25.149	5.504	-8.795	-5.692	-11.898
122.75	-23.468	7.151	-8.817	-5.713	-11.921
122.875	-25.476	7.14	-8.936	-5.83	-12.041
123	-25.13	6.498	-8.455	-5.348	-11.562
123.125	-25.722	7.671	-7.22	-4.11E+00	-10.334
123.25	-25.822	7.904	-5.808	-2.692	-8.923
123.375	-23.214	8.089	-4.768	-1.661	-7.875
123.5	-24.083	8.47	-4.297	-1.191	-7.403
123.625	-23.446	10.23	-4.471	-1.357	-7.585
123.75	-22.231	9.719	-5.048	-1.935	-8.161
123.875	-21.857	9.814	-5.424	-2.313	-8.535
124	-22.781	10.192	-5.282	-2.177	-8.386
124.125	-20.471	9.479	-4.799	-1.704	-7.894
124.25	-21.169	8.869	-4.216	-1.125	-7.306
124.375	-20.097	8.865	-3.752	-6.58E-01	-6.847
124.5	-21.683	7.785	-3.746	-0.655	-6.836
124.625	-19.857	8.609	-4.385	-1.297	-7.472
124.75	-20.749	9.752	-5.33E+00	-2.235	-8.428
124.875	-19.132	9.49	-5.876	-2.789	-8.964
125	-17.727	10.273	-5.592	-2.505	-8.68
125.125	-19.455	10.279	-4.769	-1.676	-7.862
125.25	-21.4	10.174	-4.067	-0.972	-7.163
125.375	-19.055	9.136	-3.804	-0.717	-6.891
125.5	-18.331	9.385	-3.737	-0.654	-6.821
125.625	-17.322	9.687	-3.461	-0.383	-6.538
125.75	-17.007	11.419	-2.903	0.176	-5.983
125.875	-18.459	12.191	-2.439	0.648	-5.526
126	-16.987	12.559	-2.377	0.715	-5.468
126.125	-15.871	14.24	-2.49	0.6	-5.581
126.25	-14.031	14.082	-2.338	0.752	-5.427
126.375	-13.912	13.799	-1.8	1.286	-4.886
126.5	-14.026	14.182	-1.039	2.045	-4.122
126.625	-13.158	15.35	-0.193	2.893	-3.279
126.75	-12.839	16.399	0.606	3.693	-2.48
126.875	-12.032	16.907	1.17	4.261	-1.921
127	-11.771	18.133	1.47	4.564	-1.625
127.125	-12.198	17.698	1.75E+00	4.844	-1.34
127.25	-12.162	16.904	2.281	5.369	-0.808
127.375	-8.289	18.352	3.084	6.168	-1.10E-05
127.5	-7.355	18.199	3.917	6.997	0.837
127.625	-8.068	18.506	4.47	7.547	1.393
127.75	-9.668	18.514	4.669	7.755	1.583
127.875	-8.644	19.107	4.622	7.711	1.533
128	-8.646	18.66	4.435	7.521	1.35
128.125	-9.084	19.874	4.239	7.333	1.145
128.25	-11.91	19.673	4.072	7.182	0.963
128.375	-13.508	17.921	3.865	6.97	0.76
128.5	-13.892	19.943	3.681	6.789	0.573
128.625	-15.36	19.075	3.582	6.696	0.468
128.75	-15.493	19.482	3.456	6.58	0.333
128.875	-15.675	18.769	3.274	6.4	0.149
129	-15.98	18.194	2.909	6.034	-0.215
129.125	-19.508	17.654	1.972	5.107	-1.163
129.25	-21.271	16.97	0.582	3.731	-2.567
129.375	-23.141	16.124	-0.592	2.561	-3.745
129.5	-25.045	16.366	-1.477	1.677	-4.631
129.625	-31.924	16.154	-2.658	0.516	-5.833
129.75	-31.625	13.682	-4.176	-1.001	-7.35
129.875	-33.677	15.561	-5.362	-2.168	-8.556
130	-34.258	13.934	-5.914	-2.721	-9.108
130.125	-34.451	14.104	-6.267	-3.076	-9.458
130.25	-40.202	11.605	-7.117	-3.9	-10.335
130.375	-44.59	11.339	-8.843	-5.585	-12.1
130.5	-39.293	11.989	-11.115	-7.875	-14.355
130.625	-45.992	12.918	-13.213	-9.94	-16.485
130.75	-45.26	13.659	-14.73	-11.452	-18.009
130.875	-45.904	11.423	-15.751	-12.463	-19.04
131	-50.159	13.901	-16.438	-13.124	-19.752
131.125	-50.866	12.757	-16.855	-13.554	-20.155
131.25	-52.557	9.763	-17.172	-13.858	-20.487
131.375	-57.136	11.79	-17.684	-14.333	-21.035
131.5	-60.456	9.115	-18.546	-15.193	-21.899
131.625	-61.134	10.333	-19.592	-16.197	-22.988
131.75	-67.58	9.216	-20.456	-17.028	-23.884
131.875	-64.243	11.915	-21.269	-17.828	-24.709
132	-66.371	7.695	-22.954	-19.479	-26.428
132.125	-68.315	13.118	-26.189	-22.684	-29.694
132.25	-71.372	10.074	-30.758	-27.231	-34.285
132.375	-72.015	9.844	-35.758	-32.177	-39.34
132.5	-72.978	7.953	-39.936	-36.389	-43.482
132.625	-75.04	9.216	-43.021	-39.48	-46.562
132.75	-75.51	3.103	-46.544	-43.02	-50.069
132.875	-77.22	-8.48E-01	-51.865	-48.333	-55.397
133	-76.846	-3.46	-57.928	-54.404	-61.452
133.125	-79.09	1.084	-62.589	-59.053	-66.125
133.25	-81.42	-12.208	-65.378	-61.925	-68.83
133.375	-80.796	-16.946	-67.187	-63.791	-70.582
133.5	-82.973	-20.491	-68.676	-65.276	-72.077
133.625	-83.102	-16.844	-70.032	-66.681	-73.382
133.75	-82.413	-28.955	-71.165	-67.879	-74.451
133.875	-83.997	-32.25	-71.98	-68.715	-75.245
134	-84.944	-35.471	-72.643	-69.417	-75.869
134.125	-85.093	-38.062	-73.351	-70.13	-76.572
134.25	-85.57	-42.783	-74.043	-70.864	-77.222
134.375	-86.524	-47.044	-74.553	-71.404	-77.702
134.5	-86.886	-46.864	-74.861	-71.72	-78.003
134.625	-86.136	-48.66	-75.067	-71.936	-78.199
134.75	-85.664	-51.468	-75.217	-72.1	-78.333
134.875	-86.871	-54.249	-75.305	-72.198	-78.413
135	-87.075	-54.964	-75.368	-72.271	-78.465
135.125	-88.102	-57.165	-75.475	-72.382	-78.569
135.25	-86.619	-58.504	-75.654	-72.57	-78.738
135.375	-86.731	-58.71	-75.802	-72.723	-78.882
135.5	-87.04	-62.228	-75.745	-72.669	-78.821
135.625	-86.851	-59.996	-75.424	-72.344	-78.504
135.75	-87.397	-60.865	-74.971	-71.893	-78.05
135.875	-88.022	-61.619	-74.585	-71.499	-77.671
136	-89.544	-62.956	-74.369	-71.286	-77.452
136.125	-87.831	-62.845	-74.332	-71.252	-77.411
136.25	-88.707	-60.738	-74.467	-71.383	-77.551
136.375	-88.412	-60.191	-74.727	-71.643	-77.811
136.5	-91.134	-58.475	-75.094	-71.998	-78.19
136.625	-90.788	-58.618	-75.663	-72.561	-78.766
136.75	-92.478	-55.346	-76.468	-73.35	-79.586
136.875	-91.985	-55.985	-77.32	-74.209	-80.432
137	-93.201	-58.186	-77.906	-74.794	-81.018
137.125	-92.986	-57.722	-78.085	-74.964	-81.205
137.25	-95.64	-55.74	-78.092	-74.957	-81.227
137.375	-97.252	-50.719	-78.226	-75.071	-81.382
137.5	-95.418	-50.276	-78.496	-75.333	-81.659
137.625	-93.967	-49.261	-78.873	-75.702	-82.044
137.75	-94.53	-47.144	-79.458	-76.26	-82.656
137.875	-95.221	-46.443	-80.046	-76.825	-83.266
138	-96.542	-43.297	-80.148	-76.908	-83.388
138.125	-98.209	-41.669	-79.707	-76.428	-82.985
138.25	-99.315	-45.342	-79.365	-76.088	-82.642
138.375	-101.289	-46.178	-79.712	-76.421	-83.002
138.5	-100.395	-44.024	-80.491	-77.191	-83.792
138.625	-100.824	-43.623	-81.242	-77.925	-84.559
138.75	-100.715	-41.401	-82.107	-78.756	-85.457
138.875	-102.772	-40.254	-83.209	-79.836	-86.582
139	-100.776	-41.11	-84.236	-80.871	-87.601
139.125	-101.191	-40.451	-85.053	-81.693	-88.413
139.25	-102.795	-40.457	-85.97	-82.576	-89.363
139.375	-103.983	-40.369	-87.269	-83.88	-90.657
139.5	-103.413	-43.259	-88.889	-85.502	-92.276
139.625	-103.485	-42.251	-90.465	-87.083	-93.847
139.75	-103.248	-45.635	-91.409	-88.04	-94.779
139.875	-105.401	-42.59	-91.455	-88.071	-94.84
140	-104.505	-43.982	-91.167	-87.786	-94.548
140.125	-103.589	-42.557	-91.383	-87.993	-94.773
140.25	-103.41	-42.651	-92.1	-88.72	-95.48
140.375	-103.484	-44.177	-92.625	-89.256	-95.995
140.5	-105.299	-43.408	-92.859	-89.503	-96.215
140.625	-105.926	-39.137	-93.303	-89.922	-96.684
140.75	-104.846	-41.245	-93.983	-90.627	-97.34
140.875	-105.701	-47.669	-94.486	-91.174	-97.798
141	-105.215	-46.894	-94.642	-91.322	-97.962
141.125	-105.526	-46.254	-94.578	-91.25	-97.905
141.25	-104.578	-42.394	-94.479	-91.137	-97.821
141.375	-103.748	-44.488	-94.455	-91.12	-97.791
141.5	-105.653	-45.27	-94.444	-91.139	-97.75
141.625	-105.376	-46.132	-94.251	-90.958	-97.545
141.75	-104.947	-43.432	-93.84	-90.546	-97.134
141.875	-104.98	-47.678	-93.58	-90.29	-96.87
142	-104.635	-47.829	-93.863	-90.608	-97.117
142.125	-104.938	-54.017	-94.571	-91.343	-97.798
142.25	-104.848	-53.899	-95.249	-92.037	-98.46
142.375	-105.89	-52.481	-95.557	-92.343	-98.77
142.5	-106.458	-54.52	-95.377	-92.165	-98.59
142.625	-106.926	-51.913	-94.806	-91.593	-98.02
142.75	-105.905	-54.765	-94.086	-90.91	-97.263
142.875	-104.712	-63.374	-93.49	-90.337	-96.643
143	-105.382	-68.943	-93.242	-90.119	-96.364
143.125	-104.053	-75.933	-93.274	-90.174	-96.373
143.25	-103.733	-75.269	-93.201	-90.099	-96.303
143.375	-105.187	-75.16	-92.811	-89.713	-95.908
143.5	-104.399	-75.798	-92.297	-89.201	-95.394
143.625	-105.788	-76.9	-91.962	-88.868	-95.056
143.75	-105.947	-75.753	-91.947	-88.85	-95.044
143.875	-105.463	-75.838	-92.156	-89.054	-95.259
144	-105.383	-76.483	-92.356	-89.254	-95.458
144.125	-105.988	-78.984	-92.39	-89.303	-95.477
144.25	-105.738	-77.77	-92.115	-89.025	-95.204
144.375	-105.289	-77.454	-91.373	-88.284	-94.461
144.5	-105.933	-76.577	-90.427	-87.343	-93.512
144.625	-104.614	-76.131	-89.914	-86.826	-93.001
144.75	-104.226	-77.625	-90.022	-86.94	-93.104
144.875	-103.971	-75.849	-90.304	-87.217	-93.392
145	-104.714	-75.692	-90.351	-87.267	-93.434
145.125	-104.621	-75.805	-90.171	-87.086	-93.255
145.25	-103.526	-76.949	-89.96	-86.884	-93.036
145.375	-102.325	-76.738	-89.83	-86.755	-92.905
145.5	-102.004	-77.769	-89.807	-86.734	-92.88
145.625	-102.785	-77.011	-89.871	-86.793	-92.95
145.75	-101.962	-76.393	-89.872	-86.796	-92.948
145.875	-101.788	-76.594	-89.659	-86.586	-92.732
146	-100.641	-76.607	-89.323	-86.253	-92.392
146.125	-102.325	-77.49	-89.065	-85.994	-92.136
146.25	-103.275	-76.878	-88.922	-85.846	-91.997
146.375	-102.293	-75.952	-88.818	-85.743	-91.892
146.5	-102.747	-77.332	-88.791	-85.722	-91.86
146.625	-100.598	-77.142	-88.845	-85.78	-91.911
146.75	-101.724	-76.764	-88.772	-85.699	-91.845
146.875	-101.578	-77.972	-88.482	-85.417	-91.548
147	-100.229	-76.859	-88.233	-85.168	-91.298
147.125	-100.333	-78.026	-88.311	-85.249	-91.373
147.25	-100.733	-77.814	-88.71	-85.645	-91.775
147.375	-100.96	-78.626	-89.081	-86.014	-92.147
147.5	-101.415	-77.806	-89.074	-86.009	-92.139
147.625	-101.22	-77.66	-88.83	-85.765	-91.895
147.75	-101.005	-77.671	-88.85	-85.786	-91.914
147.875	-101.126	-76.187	-89.364	-86.297	-92.431
148	-100.685	-77.563	-90.081	-87.016	-93.146
148.125	-100.072	-78.313	-90.578	-87.516	-93.641
148.25	-102.362	-79.152	-90.785	-87.72	-93.85
148.375	-100.588	-77.044	-90.881	-87.817	-93.944
148.5	-101.405	-77.903	-90.869	-87.805	-93.934
148.625	-100.732	-78.139	-90.627	-87.562	-93.691
148.75	-101.418	-77.779	-90.228	-87.162	-93.295
148.875	-101.049	-77.613	-89.92	-86.853	-92.986
149	-102.361	-78.612	-89.863	-86.799	-92.927
149.125	-101.97	-76.921	-90.005	-86.939	-93.07
149.25	-101.701	-77.06	-90.149	-87.083	-93.214
149.375	-102.191	-78.017	-90.15	-87.085	-93.215
149.5	-101.795	-79.125	-90.017	-86.954	-93.08
149.625	-102.743	-79.165	-89.919	-86.854	-92.983
149.75	-103.485	-78.928	-90.068	-87	-93.135
149.875	-102.615	-78.251	-90.447	-87.379	-93.516
150	-103.559	-77.713	-90.772	-87.702	-93.842
150.125	-102.914	-77.485	-90.879	-87.809	-93.949
150.25	-102.585	-78.665	-90.95	-87.881	-94.02
150.375	-102.62	-78.21	-91.188	-88.119	-94.257
150.5	-102.924	-78.149	-91.564	-88.493	-94.634
150.625	-102.496	-78.61	-91.943	-88.875	-95.011
150.75	-103.599	-79.081	-92.258	-89.187	-95.329
150.875	-104.035	-79.934	-92.576	-89.511	-95.641
151	-104.943	-78.839	-92.971	-89.899	-96.044
151.125	-104.636	-79.919	-93.307	-90.238	-96.376
151.25	-104.63	-79.44	-93.343	-90.273	-96.412
151.375	-103.907	-80.013	-93.13	-90.062	-96.198
151.5	-104.491	-79.677	-92.985	-89.917	-96.053
151.625	-104.563	-81.509	-93.052	-89.983	-96.121
151.75	-104.785	-81.01	-93.199	-90.131	-96.267
151.875	-105.084	-82.18	-93.299	-90.233	-96.364
152	-104.437	-81.405	-93.352	-90.287	-96.418
152.125	-105.149	-81.104	-93.4	-90.334	-96.466
152.25	-105.772	-81.604	-93.413	-90.346	-96.479
152.375	-105.738	-81.866	-93.323	-90.254	-96.392
152.5	-106.845	-81.666	-93.222	-90.149	-96.294
152.625	-106.479	-80.962	-93.352	-90.281	-96.422
152.75	-106.576	-82.634	-93.755	-90.686	-96.824
152.875	-106.137	-81.803	-94.161	-91.094	-97.228
153	-105.463	-81.23	-94.355	-91.289	-97.421
153.125	-105.013	-82.171	-94.457	-91.393	-97.52
153.25	-105.002	-81.613	-94.743	-91.676	-97.81
153.375	-105.621	-80.802	-95.268	-92.198	-98.337
153.5	-105.572	-80.58	-95.832	-92.757	-98.906
153.625	-105.635	-79.756	-96.283	-93.206	-99.36
153.75	-106.213	-79.859	-96.637	-93.554	-99.72
153.875	-106.928	-78.274	-96.898	-93.811	-99.986
154	-106.398	-79.033	-96.934	-93.846	-100.022
154.125	-106.842	-77.898	-96.563	-93.473	-99.653
154.25	-107.023	-77.471	-95.722	-92.634	-98.81
154.375	-106.506	-77.578	-94.539	-91.452	-97.625
154.5	-106.723	-79.014	-93.271	-90.185	-96.358
154.625	-106.656	-79.121	-92.167	-89.081	-95.254
154.75	-106.613	-77.358	-91.381	-88.297	-94.465
154.875	-105.432	-78.103	-90.988	-87.91	-94.066
155	-104.855	-78.478	-91.01	-87.934	-94.087
155.125	-105.545	-77.363	-91.335	-88.253	-94.416
155.25	-105.512	-75.411	-91.667	-88.58	-94.755
155.375	-105.555	-74.626	-91.746	-88.657	-94.835
155.5	-104.985	-74.801	-91.564	-88.471	-94.657
155.625	-105.581	-74.369	-91.31	-88.215	-94.406
155.75	-104.18	-72.737	-91.082	-87.983	-94.182
155.875	-103.996	-72.238	-90.719	-87.618	-93.82
156	-102.892	-72.066	-90.025	-86.928	-93.122
156.125	-103.484	-71.152	-89.105	-86.006	-92.204
156.25	-103.655	-70.228	-88.248	-85.144	-91.352
156.375	-104.047	-71.137	-87.663	-84.557	-90.769
156.5	-103.232	-69.691	-87.501	-84.399	-90.603
156.625	-103.238	-71.424	-87.785	-84.685	-90.885
156.75	-102.584	-71.797	-88.272	-85.171	-91.373
156.875	-102.752	-72.407	-88.643	-85.539	-91.748
157	-102.892	-72.432	-88.733	-85.631	-91.835
157.125	-102.166	-71.779	-88.53	-85.428	-91.631
157.25	-101.567	-69.236	-88.236	-85.131	-91.34
157.375	-102.059	-70.172	-88.215	-85.116	-91.314
157.5	-101.904	-71.898	-88.634	-85.54	-91.728
157.625	-100.87	-70.747	-89.255	-86.159	-92.351
157.75	-100.277	-71.659	-89.651	-86.558	-92.745
157.875	-101.493	-72.812	-89.638	-86.547	-92.729
158	-101.488	-71.918	-89.436	-86.345	-92.528
158.125	-100.96	-72.025	-89.356	-86.263	-92.449
158.25	-100.306	-71.411	-89.453	-86.361	-92.545
158.375	-100.303	-71.387	-89.635	-86.546	-92.724
158.5	-100.838	-72.584	-89.925	-86.835	-93.015
158.625	-101.126	-72.854	-90.37	-87.284	-93.456
158.75	-102.087	-73.269	-90.874	-87.784	-93.963
158.875	-101.878	-73.535	-91.334	-88.245	-94.423
159	-101.991	-72.981	-91.797	-88.712	-94.882
159.125	-101.792	-73.238	-92.307	-89.221	-95.393
159.25	-102.003	-72.795	-92.725	-89.635	-95.814
159.375	-101.118	-72.548	-92.816	-89.727	-95.906
159.5	-101.52	-71.56	-92.513	-89.419	-95.607
159.625	-102.464	-71.918	-92.064	-88.966	-95.162
159.75	-101.878	-70.384	-91.82	-88.719	-94.921
159.875	-102.801	-70.315	-91.8	-88.696	-94.904
160	-101.369	-70.638	-91.687	-88.588	-94.787
160.125	-100.146	-71.844	-91.248	-88.153	-94.343
160.25	-100.07	-71.272	-90.505	-87.41	-93.599
160.375	-99.774	-70.94	-89.635	-86.539	-92.73
160.5	-100.864	-70.617	-88.847	-85.748	-91.945
160.625	-101.037	-71.061	-88.267	-85.169	-91.365
160.75	-99.934	-71.109	-87.751	-84.657	-90.844
160.875	-99.325	-70.54	-86.951	-83.857	-90.045
161	-99.959	-70.151	-85.833	-82.738	-88.928
161.125	-100.46	-69.548	-84.767	-81.668	-87.865
161.25	-99.301	-69.968	-84.088	-80.995	-87.181
161.375	-98.074	-69.976	-83.89	-80.797	-86.983
161.5	-98.857	-69.245	-84.115	-81.02	-87.21
161.625	-99.39	-68.755	-84.679	-81.579	-87.778
161.75	-99.259	-70.367	-85.421	-82.326	-88.516
161.875	-99.273	-69.322	-86.09	-82.995	-89.184
162	-97.405	-69.463	-86.622	-83.53	-89.714
162.125	-98.176	-69.22	-87.193	-84.102	-90.284
162.25	-97.944	-69.639	-87.776	-84.682	-90.87
162.375	-98.089	-68.808	-88.086	-84.987	-91.184
162.5	-98.785	-69.039	-88.055	-84.957	-91.154
162.625	-98.599	-68.597	-87.937	-84.843	-91.031
162.75	-97.863	-68.386	-87.926	-84.833	-91.019
162.875	-96.957	-68.892	-87.893	-84.805	-90.982
163	-96.543	-67.806	-87.582	-84.49	-90.675
163.125	-97.843	-68.444	-86.984	-83.887	-90.08
163.25	-97.072	-66.639	-86.319	-83.216	-89.421
163.375	-98.431	-67.323	-85.718	-82.613	-88.824
163.5	-98.212	-67.263	-85.33	-82.223	-88.437
163.625	-98.674	-67.034	-85.496	-82.388	-88.603
163.75	-99.331	-66.462	-86.169	-83.058	-89.28
163.875	-98.942	-65.438	-86.649	-83.534	-89.764
164	-100.161	-65.164	-86.374	-83.258	-89.49
164.125	-99.467	-66.081	-85.533	-82.415	-88.651
164.25	-99.771	-63.368	-84.749	-81.621	-87.878
164.375	-99.175	-63.019	-84.316	-81.186	-87.446
164.5	-98.959	-62.626	-83.958	-80.828	-87.089
164.625	-97.86	-62.887	-83.568	-80.442	-86.695
164.75	-96.706	-61.802	-83.574	-80.446	-86.702
164.875	-97.254	-62.737	-84.022	-80.891	-87.153
165	-97.789	-62.835	-84.175	-81.043	-87.307
165.125	-97.87	-62.135	-83.483	-80.351	-86.615
165.25	-96.803	-61.732	-82.284	-79.149	-85.418
165.375	-97.619	-60.785	-81.383	-78.249	-84.516
165.5	-96.698	-61.849	-81.296	-78.172	-84.419
165.625	-96.227	-60.715	-81.816	-78.69	-84.943
165.75	-96.578	-61.302	-82.176	-79.043	-85.308
165.875	-96.062	-61.5	-81.738	-78.605	-84.87
166	-96.212	-61.968	-80.492	-77.365	-83.618
166.125	-95.298	-61.026	-78.903	-75.776	-82.031
166.25	-95.925	-60.202	-77.509	-74.374	-80.645
166.375	-95.402	-60.383	-76.567	-73.428	-79.706
166.5	-96.084	-58.473	-75.988	-72.839	-79.137
166.625	-93.788	-57.713	-75.539	-72.401	-78.677
166.75	-94.701	-57.232	-74.96	-71.823	-78.097
166.875	-94.913	-56.706	-74.147	-71.003	-77.292
167	-95.059	-57.249	-73.288	-70.142	-76.434
167.125	-94.816	-56.03	-72.513	-69.374	-75.652
167.25	-95.228	-56.356	-71.778	-68.644	-74.911
167.375	-93.667	-57.668	-71.232	-68.104	-74.359
167.5	-91.191	-55.906	-71.05	-67.927	-74.173
167.625	-91.501	-55.986	-70.932	-67.816	-74.048
167.75	-89.732	-56.409	-70.449	-67.336	-73.562
167.875	-87.443	-56.038	-69.685	-66.578	-72.793
168	-88.542	-56.016	-69.038	-65.931	-72.145
168.125	-87.573	-55.031	-68.633	-65.53	-71.737
168.25	-88.543	-53.738	-68.196	-65.094	-71.298
168.375	-88.324	-51.556	-67.433	-64.324	-70.541
168.5	-86.255	-51.622	-66.466	-63.359	-69.572
168.625	-85.468	-52.026	-65.714	-62.613	-68.815
168.75	-82.676	-50.651	-65.4	-62.294	-68.506
168.875	-81.996	-50.635	-65.342	-62.24	-68.445
169	-81.965	-49.535	-65.215	-62.108	-68.322
169.125	-80.259	-46.068	-64.914	-61.805	-68.023
169.25	-79.923	-48.051	-64.566	-61.462	-67.671
169.375	-80.29	-48.986	-64.211	-61.109	-67.313
169.5	-79.114	-49.272	-63.79	-60.691	-66.889
169.625	-78.228	-47.17	-63.421	-60.314	-66.528
169.75	-80.815	-47.205	-63.234	-60.127	-66.342
169.875	-79.284	-46.636	-63.099	-59.992	-66.205
170	-79.058	-46.881	-62.832	-59.723	-65.941
170.125	-78.916	-45.839	-62.321	-59.212	-65.43
170.25	-77.234	-46.533	-61.495	-58.395	-64.595
170.375	-76.098	-45.147	-60.534	-57.436	-63.633
170.5	-75.619	-45.284	-59.825	-56.725	-62.925
170.625	-75.117	-44.58	-59.604	-56.504	-62.703
170.75	-73.998	-44.586	-59.775	-56.679	-62.871
170.875	-73.771	-43.85	-59.872	-56.776	-62.967
171	-74.001	-43.663	-59.361	-56.262	-62.459
171.125	-74.564	-42.893	-58.259	-55.157	-61.362
171.25	-73.195	-43.869	-57.16	-54.069	-60.252
171.375	-72.445	-44.599	-56.563	-53.477	-59.649
171.5	-71.031	-44.583	-56.487	-53.407	-59.567
171.625	-71.375	-43.416	-56.715	-53.635	-59.796
171.75	-70.793	-44.982	-57.058	-53.977	-60.139
171.875	-72.626	-44.211	-57.33	-54.242	-60.419
172	-71.392	-42.829	-57.357	-54.266	-60.448
172.125	-71.456	-43.047	-57.125	-54.035	-60.215
172.25	-73.627	-43.541	-56.852	-53.76	-59.944
172.375	-72.8	-44.19	-56.811	-53.719	-59.902
172.5	-73.039	-43.89	-57.241	-54.149	-60.333
172.625	-72.353	-44.587	-58.237	-55.151	-61.323
172.75	-71.716	-44.975	-59.455	-56.374	-62.537
172.875	-71.852	-44.941	-60.305	-57.217	-63.392
173	-73.159	-44.759	-60.503	-57.415	-63.591
173.125	-73.584	-45.996	-60.303	-57.218	-63.388
173.25	-73.625	-46.417	-60.297	-57.208	-63.385
173.375	-74.234	-42.971	-60.904	-57.811	-63.998
173.5	-75.272	-44.983	-62.003	-58.905	-65.1
173.625	-75.726	-44.04	-63.093	-59.99	-66.196
173.75	-76.169	-44.399	-63.7	-60.593	-66.808
173.875	-76.208	-41.636	-63.699	-60.592	-66.807
174	-75.619	-39.696	-63.473	-60.359	-66.587
174.125	-75.708	-39.077	-63.586	-60.473	-66.7
174.25	-77.065	-42.508	-64.21	-61.099	-67.32
174.375	-77.026	-39.863	-65.039	-61.924	-68.154
174.5	-76.511	-37.73	-65.683	-62.56	-68.806
174.625	-75.937	-40.16	-65.939	-62.826	-69.052
174.75	-75.514	-39.274	-65.821	-62.703	-68.939
174.875	-76.294	-39.024	-65.546	-62.427	-68.665
175	-77.21	-38.862	-65.439	-62.315	-68.563
175.125	-78.211	-39.302	-65.632	-62.509	-68.756
175.25	-77.784	-39.598	-65.913	-62.789	-69.038
175.375	-77.278	-39.219	-66.044	-62.916	-69.172
175.5	-77.552	-37.125	-65.992	-62.85	-69.133
175.625	-78.074	-35.814	-65.778	-62.623	-68.933
175.75	-77.813	-37.345	-65.464	-62.309	-68.619
175.875	-80.227	-36.033	-65.253	-62.079	-68.428
176	-79.898	-38.577	-65.321	-62.162	-68.481
176.125	-81.544	-36.783	-65.649	-62.495	-68.802
176.25	-82.11	-38.931	-66.121	-62.976	-69.266
176.375	-83.159	-37.614	-66.656	-63.502	-69.81
176.5	-83.257	-37.865	-67.175	-64.015	-70.335
176.625	-82.154	-39.018	-67.565	-64.408	-70.722
176.75	-82.884	-38.439	-67.786	-64.627	-70.945
176.875	-84.106	-40.197	-67.906	-64.747	-71.066
177	-87.249	-42.111	-67.95	-64.787	-71.113
177.125	-88.096	-40.235	-67.828	-64.668	-70.988
177.25	-88.168	-41.558	-67.595	-64.437	-70.753
177.375	-87.77	-42.926	-67.621	-64.467	-70.775
177.5	-87.772	-42.744	-68.07	-64.905	-71.235
177.625	-87.473	-40.458	-68.48	-65.296	-71.665
177.75	-88.616	-39.623	-68.385	-65.206	-71.565
177.875	-90.514	-43.478	-68.008	-64.844	-71.173
178	-90.524	-46.323	-67.914	-64.748	-71.08
178.125	-91.588	-45.555	-68.35	-65.176	-71.524
178.25	-92.324	-44.702	-69.26	-66.085	-72.434
178.375	-92.126	-46.171	-70.546	-67.378	-73.714
178.5	-91.415	-50.5	-72.082	-68.928	-75.236
178.625	-90.818	-53.177	-73.739	-70.584	-76.895
178.75	-91.93	-56.463	-75.403	-72.257	-78.549
178.875	-92.038	-54.727	-76.929	-73.782	-80.076
179	-91.566	-57.246	-78.272	-75.136	-81.408
179.125	-91.757	-56.582	-79.441	-76.307	-82.575
179.25	-92.707	-58.9	-80.14	-77.01	-83.269
179.375	-92.339	-58.625	-79.908	-76.777	-83.038
179.5	-92.145	-58.343	-78.762	-75.635	-81.889
179.625	-93.137	-59.108	-77.412	-74.289	-80.534
179.75	-92.174	-59.557	-76.805	-73.684	-79.926
179.875	-92.05	-59.222	-77.336	-74.22	-80.452
180	-91.53	-58.402	-78.376	-75.267	-81.485
180.125	-90.651	-58.629	-78.835	-75.733	-81.936
180.25	-91.678	-61.548	-78.248	-75.153	-81.343
180.375	-91.697	-61.553	-77.263	-74.164	-80.361
180.5	-92.185	-62.686	-77.005	-73.903	-80.106
180.625	-92.746	-62.591	-77.778	-74.676	-80.879
180.75	-92.247	-61.341	-78.736	-75.636	-81.836
180.875	-91.195	-61.992	-79.039	-75.941	-82.137
181	-90.793	-63.312	-78.632	-75.541	-81.722
181.125	-90.18	-62.811	-77.835	-74.75	-80.921
181.25	-90.065	-61.895	-76.977	-73.891	-80.064
181.375	-89.811	-62.153	-76.362	-73.278	-79.446
181.5	-89.697	-62.403	-76.059	-72.978	-79.14
181.625	-89.678	-63.415	-75.86	-72.782	-78.939
181.75	-88.618	-63.445	-75.581	-72.51	-78.653
181.875	-88.339	-63.069	-75.183	-72.115	-78.252
182	-87.213	-63.281	-74.687	-71.622	-77.752
182.125	-87.098	-63.355	-74.224	-71.161	-77.286
182.25	-86.66	-63.529	-74.002	-70.94	-77.064
182.375	-87.268	-64.354	-74.053	-70.991	-77.115
182.5	-86.162	-63.334	-74.191	-71.129	-77.253
182.625	-86.583	-63.523	-74.257	-71.195	-77.319
182.75	-86.205	-63.532	-74.209	-71.147	-77.271
182.875	-86.649	-61.617	-74.076	-71.011	-77.142
183	-86.689	-60.44	-73.921	-70.851	-76.992
183.125	-84.841	-59.623	-73.796	-70.727	-76.866
183.25	-84.858	-57.889	-73.742	-70.671	-76.812
183.375	-85.321	-57.651	-73.814	-70.742	-76.886
183.5	-84.32	-57.772	-73.995	-70.923	-77.068
183.625	-84.179	-59.933	-74.145	-71.073	-77.218
183.75	-84.031	-59.654	-74.132	-71.062	-77.202
183.875	-83.62	-58.509	-73.917	-70.848	-76.986
184	-82.845	-56.025	-73.547	-70.475	-76.62
184.125	-83.316	-54.269	-73.125	-70.047	-76.204
184.25	-83.205	-55.452	-72.769	-69.691	-75.848
184.375	-82.723	-56.92	-72.566	-69.487	-75.645
184.5	-83.291	-55.254	-72.482	-69.402	-75.562
184.625	-82.043	-54.064	-72.386	-69.3	-75.472
184.75	-82.563	-54.024	-72.22	-69.134	-75.305
184.875	-82.272	-53.141	-71.982	-68.894	-75.071
185	-81.888	-52.038	-71.548	-68.457	-74.639
185.125	-81.117	-51.988	-70.78	-67.688	-73.872
185.25	-81.19	-54.125	-69.796	-66.708	-72.883
185.375	-81.612	-53.121	-68.872	-65.782	-71.961
185.5	-81.067	-52.205	-68.175	-65.088	-71.262
185.625	-80.048	-52.827	-67.767	-64.682	-70.853
185.75	-81.053	-51.6	-67.681	-64.591	-70.771
185.875	-80.768	-49.883	-67.766	-64.672	-70.861
186	-80.493	-50.519	-67.724	-64.63	-70.818
186.125	-80.352	-50.729	-67.412	-64.317	-70.506
186.25	-79.639	-50.242	-66.933	-63.839	-70.027
186.375	-78.766	-50.014	-66.455	-63.362	-69.548
186.5	-79.008	-50.65	-66.046	-62.954	-69.138
186.625	-79.657	-49.1	-65.706	-62.615	-68.798
186.75	-79.352	-48.884	-65.446	-62.354	-68.537
186.875	-78.433	-48.176	-65.24	-62.148	-68.332
187	-77.036	-48.629	-65.053	-61.963	-68.142
187.125	-77.407	-48.828	-64.951	-61.862	-68.041
187.25	-78.475	-48.57	-65.023	-61.933	-68.112
187.375	-78.44	-48.079	-65.136	-62.044	-68.227
187.5	-77.92	-47.583	-65.075	-61.983	-68.166
187.625	-76.956	-47.305	-64.881	-61.787	-67.975
187.75	-77.515	-46.435	-64.763	-61.665	-67.862
187.875	-77.395	-47.028	-64.782	-61.683	-67.881
188	-76.968	-47.576	-64.885	-61.785	-67.985
188.125	-77.907	-47.277	-65.096	-61.995	-68.196
188.25	-76.459	-47.314	-65.461	-62.363	-68.56
188.375	-76.107	-47.061	-65.914	-62.812	-69.015
188.5	-77	-44.849	-66.319	-63.212	-69.427
188.625	-76.905	-45.251	-66.554	-63.444	-69.664
188.75	-77.415	-45.373	-66.466	-63.353	-69.579
188.875	-77.421	-43.788	-66.029	-62.917	-69.142
189	-77.482	-43.659	-65.472	-62.357	-68.587
189.125	-78.259	-43.4	-64.957	-61.84	-68.074
189.25	-78.311	-42.394	-64.343	-61.222	-67.464
189.375	-77.996	-40.442	-63.481	-60.353	-66.608
189.5	-77.24	-40.317	-62.492	-59.363	-65.62
189.625	-76.401	-39.397	-61.63	-58.498	-64.761
189.75	-76.07	-37.763	-61.073	-57.935	-64.212
189.875	-75.964	-34.774	-60.783	-57.634	-63.932
190	-76.003	-33.919	-60.532	-57.373	-63.691
190.125	-75.658	-34.12	-60.343	-57.186	-63.499
190.25	-74.752	-32.328	-60.574	-57.406	-63.742
190.375	-74.286	-30.54	-61.211	-58.035	-64.386
190.5	-74.661	-31.73	-61.744	-58.574	-64.915
190.625	-75.726	-30.187	-61.965	-58.786	-65.145
190.75	-74.67	-28.652	-62.107	-58.917	-65.297
190.875	-74.407	-27.077	-62.27	-59.068	-65.472
191	-74.875	-27.488	-62.088	-58.879	-65.298
191.125	-73.303	-27.145	-61.003	-57.798	-64.208
191.25	-72.668	-25.479	-59.015	-55.806	-62.225
191.375	-72.485	-25.328	-56.993	-53.774	-60.213
191.5	-71.854	-24.573	-55.728	-52.501	-58.955
191.625	-70.933	-24.638	-55.011	-51.79	-58.233
191.75	-71.702	-24.596	-54.173	-50.957	-57.39
191.875	-70.374	-24.524	-53.074	-49.863	-56.284
192	-69.585	-23.13	-52.189	-48.973	-55.405
192.125	-70.047	-24.368	-51.862	-48.651	-55.073
192.25	-70.459	-24.493	-51.771	-48.559	-54.984
192.375	-71.169	-22.523	-51.253	-48.03	-54.476
192.5	-68.792	-19.525	-49.807	-46.583	-53.031
192.625	-68.747	-20.32	-47.418	-44.196	-50.64
192.75	-67.166	-21.578	-44.777	-41.564	-47.99
192.875	-65.914	-19.621	-42.721	-39.518	-45.924
193	-65.78	-18.395	-41.285	-38.077	-44.494
193.125	-66.543	-16.534	-39.996	-36.771	-43.222
193.25	-61.771	-15.095	-38.679	-35.466	-41.893
193.375	-62.215	-12.033	-37.479	-34.267	-40.69
193.5	-62.281	-13.688	-36.698	-33.48	-39.917
193.625	-63.496	-13.637	-36.464	-33.247	-39.68
193.75	-62.203	-11.784	-36.335	-33.116	-39.554
193.875	-59.906	-11.427	-35.59	-32.373	-38.807
194	-58.845	-11.875	-34.211	-30.999	-37.422
194.125	-57.199	-8.055	-33.259	-30.037	-36.481
194.25	-54.21	-7.847	-33.572	-30.346	-36.798
194.375	-54.001	-5.013	-34.609	-31.382	-37.836
194.5	-53.813	-3.862	-34.903	-31.667	-38.138
194.625	-52.564	-2.999	-33.368	-30.132	-36.604
194.75	-52.079	-3.57	-30.348	-27.128	-33.569
194.875	-51.17	-3.971	-27.264	-24.051	-30.478
195	-50.136	-0.846	-25.068	-21.844	-28.292
195.125	-50.617	-1.42E+00	-23.635	-20.406	-26.864
195.25	-49.674	-1.156	-22.496	-19.278	-25.714
195.375	-51.449	9.72E-01	-21.293	-18.067	-24.518
195.5	-49.756	1.215	-19.83	-16.59	-23.071
195.625	-48.204	0.042	-18.384	-15.162	-21.607
195.75	-48.478	1.434	-17.529	-14.295	-20.764
195.875	-48.611	4.583	-17.243	-14.003	-20.482
196	-45.786	3.954	-16.893	-13.666	-20.121
196.125	-46.543	4.916	-16.298	-13.082	-19.514
196.25	-43.48	5.078	-15.852	-12.648	-19.055
196.375	-42.436	4.68	-15.485	-12.289	-18.681
196.5	-46.136	3.156	-14.619	-11.399	-17.838
196.625	-46.935	6.118	-13.32	-10.092	-16.549
196.75	-46.029	6.324	-12.365	-9.132	-15.598
196.875	-43.069	6.945	-11.999	-8.786	-15.213
197	-39.834	9.212	-11.827	-8.634	-15.019
197.125	-38.701	6.815	-11.851	-8.664	-15.039
197.25	-40.314	8.064	-12.372	-9.191	-15.554
197.375	-38.134	9.077	-13.177	-9.994	-16.361
197.5	-36.424	10.479	-13.824	-10.637	-17.011
197.625	-36.644	7.974	-14.148	-10.973	-17.322
197.75	-34.092	8.037	-14.159	-10.994	-17.325
197.875	-33.674	10.329	-14.108	-10.927	-17.29
198	-37.738	7.648	-14.34	-11.157	-17.523
198.125	-39.187	9.675	-14.765	-11.563	-17.966
198.25	-41.189	11.347	-15.143	-11.927	-18.359
198.375	-41.863	9.603	-15.762	-12.54	-18.983
198.5	-38.823	8.527	-16.864	-13.654	-20.075
198.625	-40.389	9.52	-17.843	-14.624	-21.061
198.75	-39.374	7.969	-18.105	-14.903	-21.308
198.875	-42.077	7.763	-18.305	-15.093	-21.517
199	-40.872	5.698	-19.555	-16.348	-22.762
199.125	-41.673	5.147	-21.569	-18.351	-24.788
199.25	-41.861	7.957	-22.902	-19.687	-26.118
199.375	-43.791	4.467	-22.96	-19.75	-26.171
199.5	-45.214	5.197	-22.729	-19.504	-25.953
199.625	-43.612	2.905	-23.5	-20.28	-26.72
199.75	-44.866	5.251	-25.343	-22.118	-28.569
199.875	-44.547	1.258	-27.049	-23.837	-30.261
200	-45.909	1.47	-27.687	-24.475	-30.9
200.125	-44.712	1.885	-27.655	-24.445	-30.865
200.25	-45.615	1.163	-27.661	-24.463	-30.859
200.375	-45.84	0.538	-27.737	-24.544	-30.929
200.5	-45.32	0.809	-27.898	-24.691	-31.105
200.625	-45.602	0.152	-28.605	-25.399	-31.81
200.75	-49.009	-1.239	-29.985	-26.773	-33.197
200.875	-48.3	-1.853	-31.459	-28.234	-34.683
201	-49.152	-3.064	-32.401	-29.188	-35.615
201.125	-50.178	-3.434	-32.559	-29.352	-35.766
201.25	-51.298	-4.423	-32.018	-28.808	-35.228
201.375	-50.807	-4.809	-31.412	-28.2	-34.623
201.5	-50.955	-4.47	-31.5	-28.293	-34.708
201.625	-51.702	-4.72	-32.201	-28.986	-35.415
201.75	-51.778	-5.05	-32.878	-29.657	-36.1
201.875	-52.297	-6.403	-33.311	-30.093	-36.53
202	-51.885	-6.964	-33.69	-30.48	-36.9
202.125	-53.034	-6.658	-34.153	-30.95	-37.355
202.25	-54.32	-8.907	-34.84	-31.635	-38.044
202.375	-53.799	-11.782	-35.93	-32.738	-39.122
202.5	-52.994	-8.897	-37.18	-33.98	-40.38
202.625	-55.453	-7.829	-38.055	-34.84	-41.27
202.75	-54.247	-8.93	-38.516	-35.31	-41.722
202.875	-54.205	-9.48	-38.971	-35.763	-42.179
203	-56.324	-8.972	-39.515	-36.302	-42.727
203.125	-57.093	-10.076	-39.791	-36.581	-43
203.25	-56.383	-10.627	-39.559	-36.361	-42.758
203.375	-55.178	-9.526	-39.172	-35.979	-42.365
203.5	-56.365	-12.399	-39.314	-36.13	-42.498
203.625	-58.117	-11.41	-40.178	-36.992	-43.364
203.75	-58.372	-11.077	-41.222	-38.018	-44.426
203.875	-58.023	-11.241	-41.907	-38.702	-45.113
204	-57.798	-13.717	-42.3	-39.1	-45.501
204.125	-57.097	-11.493	-42.675	-39.473	-45.878
204.25	-57.343	-10.998	-42.896	-39.691	-46.101
204.375	-56.268	-10.03	-42.684	-39.469	-45.898
204.5	-57.454	-9.038	-42.212	-38.997	-45.427
204.625	-58.055	-11.354	-41.879	-38.666	-45.092
204.75	-58.389	-11.617	-41.87	-38.667	-45.074
204.875	-59.028	-13.338	-42.319	-39.13	-45.509
205	-59.7	-14.364	-43.162	-39.974	-46.351
205.125	-58.031	-13.683	-43.844	-40.663	-47.024
205.25	-58.907	-14.903	-43.9	-40.733	-47.066
205.375	-57.905	-15.886	-43.585	-40.432	-46.738
205.5	-58.158	-15.995	-43.486	-40.337	-46.634
205.625	-58.177	-15.996	-43.811	-40.66	-46.962
205.75	-58.448	-14.237	-44.225	-41.067	-47.382
205.875	-59.99	-15.141	-44.214	-41.052	-47.376
206	-57.826	-14.706	-43.63	-40.476	-46.785
206.125	-58.686	-15.956	-42.833	-39.691	-45.975
206.25	-57.879	-17.868	-42.235	-39.099	-45.37
206.375	-58.659	-18.215	-41.845	-38.716	-44.974
206.5	-57.329	-19.019	-41.382	-38.261	-44.503
206.625	-57.374	-20.93	-40.745	-37.623	-43.867
206.75	-58.765	-21.01	-40.13	-37.006	-43.254
206.875	-57.588	-22.546	-39.712	-36.589	-42.835
207	-57.367	-22.341	-39.515	-36.397	-42.632
207.125	-57.307	-20.385	-39.522	-36.408	-42.636
207.25	-56.769	-23.51	-39.697	-36.586	-42.808
207.375	-57.47	-24.248	-39.918	-36.816	-43.02
207.5	-57.252	-26.164	-39.987	-36.886	-43.089
207.625	-57.521	-25.887	-39.766	-36.665	-42.866
207.75	-57.481	-25.96	-39.282	-36.175	-42.39
207.875	-58.229	-25.832	-38.697	-35.583	-41.811
208	-58.017	-25.668	-38.155	-35.04	-41.269
208.125	-57.872	-26.255	-37.714	-34.6	-40.828
208.25	-58.679	-25.829	-37.377	-34.264	-40.491
208.375	-58.222	-26.05	-37.12	-34.008	-40.233
208.5	-58.733	-26.457	-36.921	-33.807	-40.035
208.625	-59.096	-26.93	-36.755	-33.641	-39.868
208.75	-60.14	-26.515	-36.59	-33.476	-39.705
208.875	-59.969	-27.134	-36.449	-33.333	-39.565
209	-59.586	-27.331	-36.362	-33.247	-39.477
209.125	-59.134	-26.359	-36.306	-33.189	-39.422
209.25	-58.643	-26.653	-36.226	-33.116	-39.336
209.375	-58.438	-26.729	-36.119	-33.008	-39.23
209.5	-58.131	-26.362	-36.063	-32.955	-39.172
209.625	-60.63	-26.148	-36.111	-32.995	-39.227
209.75	-58.683	-26.007	-36.183	-33.067	-39.299
209.875	-59.501	-26.071	-36.155	-33.042	-39.268
210	-57.457	-25.938	-36	-32.889	-39.112
210.125	-58.181	-25.158	-35.823	-32.709	-38.937
210.25	-57.886	-25.633	-35.706	-32.59	-38.823
210.375	-58.614	-24.511	-35.479	-32.358	-38.601
210.5	-59.165	-24.155	-34.834	-31.709	-37.959
210.625	-56.988	-24.052	-33.808	-30.687	-36.93
210.75	-58.209	-23.08	-32.876	-29.752	-36
210.875	-58.8	-23.328	-32.398	-29.264	-35.532
211	-60.287	-23.565	-32.292	-29.156	-35.428
211.125	-58.83	-22.834	-32.309	-29.174	-35.444
211.25	-58.822	-22.518	-32.32	-29.186	-35.455
211.375	-58.011	-21.583	-32.298	-29.159	-35.437
211.5	-57.846	-23.132	-32.225	-29.087	-35.363
211.625	-58.574	-22.233	-32.119	-28.975	-35.263
211.75	-59.139	-22.556	-32.065	-28.918	-35.213
211.875	-58.868	-21.643	-32.126	-28.98	-35.272
212	-58.405	-22.534	-32.26	-29.12	-35.4
212.125	-59.149	-21.845	-32.406	-29.262	-35.55
212.25	-58.559	-21.804	-32.534	-29.392	-35.675
212.375	-58.562	-22.196	-32.568	-29.427	-35.708
212.5	-58.673	-21.94	-32.447	-29.304	-35.59
212.625	-58.388	-20.821	-32.269	-29.124	-35.413
212.75	-57.629	-20.094	-32.237	-29.091	-35.383
212.875	-57.58	-20.026	-32.425	-29.274	-35.576
213	-57.633	-19.704	-32.645	-29.49	-35.8
213.125	-58.222	-19.763	-32.647	-29.489	-35.805
213.25	-57.77	-19.006	-32.305	-29.151	-35.459
213.375	-57.061	-18.763	-31.517	-28.367	-34.667
213.5	-56.496	-18.077	-30.318	-27.17	-33.467
213.625	-55.873	-18.693	-29.129	-25.978	-32.28
213.75	-56.742	-18.036	-28.417	-25.264	-31.57
213.875	-57.647	-18.41	-28.248	-25.095	-31.401
214	-57.494	-18.379	-28.415	-25.264	-31.565
214.125	-55.945	-17.881	-28.722	-25.577	-31.867
214.25	-54.961	-17.914	-28.974	-25.836	-32.112
214.375	-55.605	-17.652	-28.9	-25.757	-32.042
214.5	-55.114	-17.895	-28.405	-25.264	-31.546
214.625	-55.809	-18.805	-27.786	-24.648	-30.924
214.75	-56.085	-18.163	-27.479	-24.343	-30.614
214.875	-53.369	-18.365	-27.654	-24.526	-30.782
215	-52.978	-18.417	-28.109	-24.983	-31.234
215.125	-52.448	-18.051	-28.552	-25.427	-31.677
215.25	-52.442	-18.561	-28.978	-25.855	-32.101
215.375	-53.23	-18.083	-29.594	-26.47	-32.717
215.5	-51.362	-18.425	-30.324	-27.205	-33.442
215.625	-50.409	-18.45	-30.736	-27.624	-33.848
215.75	-50.424	-18.216	-30.588	-27.48	-33.697
215.875	-49.692	-17.564	-30.109	-26.999	-33.219
216	-49.633	-17.73	-29.748	-26.641	-32.855
216.125	-49.146	-16.786	-29.809	-26.699	-32.918
216.25	-49.926	-17.119	-30.069	-26.955	-33.182
216.375	-50.31	-16.303	-30.112	-26.997	-33.227
216.5	-48.183	-15.91	-30.218	-27.106	-33.33
216.625	-48.978	-16.75	-30.963	-27.856	-34.071
216.75	-49.089	-17.203	-32.082	-28.98	-35.184
216.875	-48.838	-18.799	-32.814	-29.716	-35.912
217	-49.137	-18.283	-32.927	-29.824	-36.029
217.125	-48.612	-18.388	-32.735	-29.634	-35.837
217.25	-49.388	-18.871	-32.575	-29.474	-35.677
217.375	-49.699	-18.783	-32.548	-29.452	-35.645
217.5	-50.148	-19.233	-32.603	-29.499	-35.707
217.625	-51.907	-18.812	-32.735	-29.626	-35.843
217.75	-52.268	-18.151	-33.031	-29.917	-36.145
217.875	-54.932	-18.729	-33.577	-30.461	-36.694
218	-55.988	-19.186	-34.264	-31.143	-37.385
218.125	-57.711	-20.054	-34.758	-31.631	-37.886
218.25	-61.664	-20.814	-35.002	-31.868	-38.135
218.375	-61.663	-22.395	-35.385	-32.247	-38.523
218.5	-64.948	-24.24	-36.07	-32.923	-39.216
218.625	-68.598	-22.499	-36.72	-33.55	-39.89
218.75	-66.489	-23.55	-37.103	-33.936	-40.27
218.875	-69.738	-24.854	-37.377	-34.203	-40.551
219	-69.793	-24.582	-37.721	-34.532	-40.91
219.125	-71.039	-25.643	-38.197	-34.995	-41.399
219.25	-70.567	-26.731	-38.975	-35.779	-42.171
219.375	-72.422	-26.323	-40.156	-36.95	-43.363
219.5	-73.343	-27.161	-41.451	-38.244	-44.659
219.625	-73.349	-27.269	-42.562	-39.351	-45.772
219.75	-73.23	-28.992	-43.62	-40.409	-46.831
219.875	-74.958	-28.607	-45.005	-41.782	-48.227
220	-75.9	-29.335	-47.068	-43.836	-50.3
220.125	-77.242	-30.186	-49.984	-46.747	-53.221
220.25	-79.109	-30.663	-53.535	-50.287	-56.783
220.375	-78.318	-31.629	-57.188	-53.94	-60.436
220.5	-79.061	-32.439	-60.808	-57.568	-64.047
220.625	-79.416	-34.109	-64.472	-61.239	-67.705
220.75	-79.659	-34.168	-67.495	-64.271	-70.718
220.875	-78.92	-34.83	-69.172	-65.949	-72.395
221	-79.08	-34.123	-69.744	-66.53	-72.957
221.125	-79.695	-35.272	-69.864	-66.657	-73.072
221.25	-79.948	-35.889	-70.094	-66.891	-73.296
221.375	-80.172	-36.851	-70.721	-67.526	-73.915
221.5	-80.543	-39.927	-71.513	-68.331	-74.696
221.625	-81.322	-40.587	-71.929	-68.756	-75.102
221.75	-82.805	-41.577	-71.725	-68.557	-74.892
221.875	-81.822	-42.241	-71.198	-68.038	-74.359
222	-81.554	-43.221	-70.824	-67.672	-73.976
222.125	-82.459	-43.739	-70.805	-67.667	-73.943
222.25	-80.947	-45.034	-70.986	-67.843	-74.128
222.375	-81.275	-45.077	-71.048	-67.912	-74.184
222.5	-81.041	-46.633	-70.781	-67.653	-73.909
222.625	-80.374	-44.75	-70.245	-67.117	-73.373
222.75	-80.257	-47.313	-69.601	-66.481	-72.721
222.875	-80.677	-48.989	-68.968	-65.857	-72.079
223	-81.175	-47.229	-68.571	-65.455	-71.687
223.125	-81.175	-48.963	-68.587	-65.476	-71.699
223.25	-80.8	-48.473	-68.858	-65.749	-71.968
223.375	-81.161	-45.95	-69.095	-65.977	-72.214
223.5	-81.245	-47.853	-69.201	-66.088	-72.313
223.625	-81.384	-47.652	-69.185	-66.077	-72.292
223.75	-81.319	-49.022	-68.95	-65.849	-72.051
223.875	-81.159	-49.498	-68.52	-65.418	-71.622
224	-81.206	-51.268	-68.306	-65.214	-71.398
224.125	-81.385	-52.637	-68.686	-65.598	-71.774
224.25	-83.037	-53.4	-69.478	-66.389	-72.568
224.375	-83.116	-54.101	-70.135	-67.047	-73.224
224.5	-82.991	-53.084	-70.327	-67.237	-73.418
224.625	-83.455	-53.297	-70.088	-66.997	-73.179
224.75	-82.622	-53.838	-69.571	-66.482	-72.66
224.875	-82.674	-53.422	-69.026	-65.931	-72.122
225	-82.853	-51.801	-68.835	-65.741	-71.93
225.125	-83.849	-52.262	-69.228	-66.131	-72.324
225.25	-83.922	-54.257	-70.123	-67.03	-73.217
225.375	-85.168	-56.113	-71.259	-68.168	-74.349
225.5	-85.576	-55.822	-72.292	-69.201	-75.383
225.625	-84.555	-56.057	-72.98	-69.891	-76.068
225.75	-85.614	-57.048	-73.355	-70.266	-76.444
225.875	-85.979	-58.249	-73.606	-70.519	-76.693
226	-87.523	-59.295	-73.853	-70.768	-76.937
226.125	-86.95	-58.414	-74.092	-71.007	-77.178
226.25	-87.051	-58.306	-74.236	-71.15	-77.322
226.375	-88.027	-57.85	-74.21	-71.119	-77.3
226.5	-86.291	-58.899	-74.103	-71.019	-77.188
226.625	-86.576	-59.24	-74.046	-70.963	-77.129
226.75	-88.118	-60.83	-74.06	-70.977	-77.142
226.875	-87.786	-61.211	-74.18	-71.1	-77.261
227	-87.331	-61.248	-74.466	-71.385	-77.547
227.125	-87.353	-61.147	-74.789	-71.708	-77.871
227.25	-87.494	-61.077	-74.851	-71.772	-77.931
227.375	-86.466	-60.512	-74.379	-71.299	-77.46
227.5	-85.836	-60.032	-73.299	-70.214	-76.383
227.625	-87.169	-58.891	-71.891	-68.803	-74.978
227.75	-86.538	-57.946	-70.702	-67.611	-73.793
227.875	-86.068	-58.229	-70.08	-66.99	-73.17
228	-86.757	-56.541	-69.849	-66.755	-72.942
228.125	-84.741	-56.721	-69.567	-66.48	-72.654
228.25	-84.922	-55.113	-69.026	-65.939	-72.113
228.375	-83.669	-54.486	-68.369	-65.28	-71.458
228.5	-82.444	-50.708	-67.738	-64.641	-70.835
228.625	-83.393	-51.737	-67.054	-63.951	-70.157
228.75	-81.102	-49.457	-66.236	-63.135	-69.337
228.875	-80.725	-48.132	-65.433	-62.33	-68.536
229	-81.474	-47.559	-64.941	-61.839	-68.044
229.125	-81.559	-47.008	-64.951	-61.841	-68.062
229.25	-80.036	-45.822	-65.449	-62.336	-68.562
229.375	-80.056	-46.478	-66.293	-63.18	-69.406
229.5	-79.092	-44.808	-67.18	-64.061	-70.299
229.625	-79.059	-44.229	-67.662	-64.536	-70.787
229.75	-79.621	-43.82	-67.465	-64.335	-70.595
229.875	-78.834	-43.106	-66.803	-63.679	-69.927
230	-78.621	-41.49	-66.202	-63.074	-69.329
230.125	-79.349	-41.519	-65.982	-62.855	-69.11
230.25	-78.665	-44.306	-65.957	-62.834	-69.081
230.375	-78.931	-41.98	-65.628	-62.502	-68.755
230.5	-78.373	-42.155	-64.793	-61.666	-67.919
230.625	-78.991	-41.395	-63.983	-60.855	-67.11
230.75	-78.016	-41.385	-64.073	-60.944	-67.201
230.875	-77.9	-42.025	-65.304	-62.177	-68.432
231	-77.956	-42.525	-66.895	-63.763	-70.028
231.125	-78.075	-42.452	-67.778	-64.649	-70.907
231.25	-79.003	-41.726	-67.52	-64.391	-70.648
231.375	-77.531	-42.634	-66.425	-63.306	-69.545
231.5	-78.893	-43.75	-65.126	-62.005	-68.246
231.625	-77.115	-43.292	-64.156	-61.04	-67.272
231.75	-77.191	-42.513	-63.688	-60.568	-66.807
231.875	-75.972	-41.749	-63.539	-60.425	-66.653
232	-75.465	-41.124	-63.388	-60.275	-66.501
232.125	-76.387	-42.009	-63.076	-59.964	-66.188
232.25	-77.242	-42.601	-62.741	-59.623	-65.86
232.375	-76.799	-41.208	-62.506	-59.379	-65.632
232.5	-76.589	-39.163	-62.197	-59.063	-65.331
232.625	-75.633	-37.488	-61.521	-58.381	-64.662
232.75	-76.531	-36.87	-60.306	-57.159	-63.453
232.875	-76.552	-38.225	-58.599	-55.459	-61.74
233	-75.767	-38.285	-56.636	-53.504	-59.768
233.125	-76.952	-36.958	-54.708	-51.568	-57.849
233.25	-74.836	-36.323	-52.993	-49.853	-56.134
233.375	-75.185	-35.466	-51.551	-48.402	-54.701
233.5	-74.023	-35.257	-50.611	-47.461	-53.761
233.625	-73.847	-33.926	-50.414	-47.26	-53.567
233.75	-72.422	-31.014	-50.346	-47.193	-53.499
233.875	-71.41	-31.875	-49.225	-46.069	-52.38
234	-70.556	-30.112	-46.967	-43.809	-50.125
234.125	-69.278	-27.104	-44.797	-41.645	-47.949
234.25	-70.095	-28.356	-43.623	-40.473	-46.774
234.375	-66.946	-28.434	-43.186	-40.038	-46.335
234.5	-67.104	-28.568	-42.75	-39.611	-45.888
234.625	-65.327	-27.863	-41.977	-38.841	-45.112
234.75	-64.053	-26.392	-40.997	-37.874	-44.12
234.875	-65.916	-26.585	-39.969	-36.839	-43.099
235	-63.526	-26.475	-38.892	-35.768	-42.017
235.125	-61.537	-25.695	-37.842	-34.727	-40.957
235.25	-58.306	-25.906	-37.112	-34.009	-40.215
235.375	-55.316	-26.398	-36.927	-33.836	-40.019
235.5	-55.356	-25.97	-37.071	-33.98	-40.162
235.625	-53.828	-23.885	-37.087	-33.994	-40.179
235.75	-53.2	-23.443	-36.839	-33.749	-39.93
235.875	-51.384	-22.647	-36.473	-33.383	-39.564
236	-51.042	-22.519	-36.003	-32.916	-39.091
236.125	-51.34	-22.732	-35.407	-32.314	-38.499
236.25	-52.635	-21.78	-34.794	-31.7	-37.888
236.375	-53.07	-21.84	-34.231	-31.141	-37.322
236.5	-49.57	-20.966	-33.653	-30.568	-36.738
236.625	-48.61	-20.435	-33.064	-29.981	-36.148
236.75	-49.124	-19.874	-32.585	-29.501	-35.669
236.875	-48.883	-19.883	-32.216	-29.129	-35.303
237	-45.952	-18.91	-31.782	-28.703	-34.861
237.125	-45.775	-18.292	-31.139	-28.059	-34.22
237.25	-43.657	-15.38	-30.318	-27.232	-33.405
237.375	-45.539	-16.059	-29.449	-26.358	-32.539
237.5	-43.896	-14.328	-28.634	-25.542	-31.726
237.625	-44.184	-13.649	-27.918	-24.825	-31.011
237.75	-42.163	-1.25E+01	-27.34	-24.246	-30.434
237.875	-40.758	-10.644	-26.882	-23.79	-29.974
238	-40.188	-10.546	-26.322	-23.229	-29.415
238.125	-39.439	-7.511	-25.326	-22.224	-28.428
238.25	-39.5	-7.972	-23.811	-20.717	-26.906
238.375	-36.868	-6.251	-22.182	-19.082	-25.282
238.5	-35.479	-3.869	-21.066	-17.961	-24.171
238.625	-36.097	-4.208	-20.665	-17.562	-23.768
238.75	-36.503	-2.806	-20.377	-17.262	-23.491
238.875	-34.378	-2.323	-19.389	-16.28	-22.499
239	-34.289	-0.139	-17.608	-14.496	-20.72
239.125	-33.27	-0.921	-15.667	-12.556	-18.777
239.25	-32.214	-0.938	-14.114	-10.999	-17.229
239.375	-31.578	0.655	-13	-9.895	-16.106
239.5	-30.857	1.057	-12.197	-9.089	-15.304
239.625	-34.968	0.782	-11.648	-8.524	-14.773
239.75	-34.675	1.43	-11.531	-8.409	-14.653
239.875	-38.05	1.692	-12.296	-9.148	-15.445
240	-35.682	2.619	-13.956	-10.807	-17.104
240.125	-38.959	0.335	-15.659	-12.498	-18.819
240.25	-38.534	-0.018	-16.652	-13.499	-19.806
240.375	-42.39	-2.252	-17.131	-13.977	-20.285
240.5	-47.014	-2.376	-17.789	-14.615	-20.963
240.625	-50.382	-2.667	-18.988	-15.79	-22.185
240.75	-55.014	-4.64	-20.599	-17.398	-23.799
240.875	-57.781	-7.213	-22.32	-19.106	-25.535
241	-62.569	-4.17	-23.985	-20.714	-27.255
241.125	-67.389	-8.899	-25.649	-22.338	-28.96
241.25	-74.358	-11.351	-27.79	-24.419	-31.16
241.375	-72.809	-10.049	-31.742	-28.347	-35.138
241.5	-79.552	-12.907	-38.774	-35.367	-42.182
241.625	-77.439	-15.555	-47.846	-44.452	-51.239
241.75	-79.825	-18.047	-55.916	-52.521	-59.311
241.875	-81.982	-19.536	-61.006	-57.618	-64.394
242	-83.676	-24.314	-63.529	-60.154	-66.903
242.125	-83.171	-23.788	-65.056	-61.686	-68.426
242.25	-83.646	-24.922	-66.841	-63.483	-70.198
242.375	-83.544	-24.734	-68.975	-65.656	-72.295
242.5	-82.789	-29.471	-70.741	-67.469	-74.012
242.625	-82.479	-33.552	-71.721	-68.477	-74.965
242.75	-83.903	-38.765	-72.118	-68.902	-75.334
242.875	-84.546	-41.389	-72.321	-69.12	-75.523
243	-84.737	-42.453	-72.633	-69.439	-75.828
243.125	-85.552	-43.451	-73.141	-69.96	-76.321
243.25	-87.245	-45.237	-73.707	-70.527	-76.887
243.375	-86.507	-45.851	-74.123	-70.945	-77.302
243.5	-86.84	-45.167	-74.335	-71.156	-77.513
243.625	-87.963	-45.607	-74.554	-71.377	-77.731
243.75	-88.224	-47.026	-75.024	-71.863	-78.186
243.875	-89.201	-47.561	-75.785	-72.618	-78.951
244	-89.696	-50.19	-76.746	-73.599	-79.894
244.125	-90.369	-52.824	-77.735	-74.597	-80.873
244.25	-91.185	-53.235	-78.549	-75.42	-81.678
244.375	-93.506	-53.775	-79.142	-76.017	-82.267
244.5	-93.508	-55.556	-79.543	-76.426	-82.661
244.625	-94.165	-59.769	-79.705	-76.596	-82.814
244.75	-94.483	-63.692	-79.655	-76.557	-82.753
244.875	-95.586	-65.401	-79.58	-76.488	-82.672
245	-96.062	-66.652	-79.605	-76.517	-82.692
245.125	-95.737	-66.792	-79.695	-76.61	-82.78
245.25	-96.2	-67.198	-79.843	-76.76	-82.926
245.375	-95.904	-68.845	-80.131	-77.052	-83.21
245.5	-96.204	-69.67	-80.493	-77.412	-83.574
245.625	-96.061	-69.556	-80.707	-77.625	-83.79
245.75	-95.675	-67.644	-80.721	-77.636	-83.807
245.875	-96.724	-66.403	-80.675	-77.583	-83.766
246	-97.056	-66.516	-80.6	-77.508	-83.693
246.125	-96.87	-66.483	-80.404	-77.311	-83.497
246.25	-97.468	-64.462	-80.078	-76.977	-83.179
246.375	-97.739	-64.536	-79.741	-76.637	-82.844
246.5	-96.868	-63.837	-79.525	-76.421	-82.63
246.625	-96.192	-63.97	-79.478	-76.379	-82.576
246.75	-95.391	-63.842	-79.515	-76.42	-82.61
246.875	-95.145	-65.593	-79.467	-76.374	-82.561
247	-96.108	-65.396	-79.26	-76.164	-82.355
247.125	-95.088	-64.743	-79.067	-75.977	-82.157
247.25	-95.246	-64.966	-79.099	-76.008	-82.19
247.375	-94.31	-64.496	-79.288	-76.194	-82.382
247.5	-94.994	-64.392	-79.418	-76.32	-82.515
247.625	-96.094	-63.796	-79.454	-76.353	-82.556
247.75	-95.937	-64.401	-79.5	-76.398	-82.603
247.875	-97.051	-64.08	-79.519	-76.415	-82.624
248	-95.24	-64.349	-79.36	-76.258	-82.461
248.125	-95.427	-65.055	-79.14	-76.04	-82.24
248.25	-94.884	-64.272	-79.322	-76.22	-82.423
248.375	-94.952	-63.936	-80.149	-77.048	-83.25
248.5	-95.692	-63.464	-81.356	-78.25	-84.462
248.625	-95.857	-62.699	-82.535	-79.426	-85.644
248.75	-96.041	-64.364	-83.527	-80.423	-86.631
248.875	-96.726	-64.32	-84.407	-81.305	-87.51
249	-96.128	-66.301	-85.255	-82.159	-88.351
249.125	-96.426	-66.179	-86.026	-82.932	-89.121
249.25	-95.56	-66.093	-86.552	-83.464	-89.64
249.375	-95.959	-64.571	-86.638	-83.546	-89.73
249.5	-96.629	-65.825	-86.384	-83.294	-89.475
249.625	-96.755	-68.883	-86.204	-83.121	-89.286
249.75	-97.695	-70.246	-86.308	-83.234	-89.382
[truncated: 1,938 more rows]
