# Supplementary material for: The genomic footprint of whaling and isolation in fin whale populations
Source: Nat Commun. 2023 Sep 12;14:5465. doi: 10.1038/s41467-023-40052-z (PMC10497599; doi:10.1038/s41467-023-40052-z)
Supplement: Supplementary file 4 — Source Data [file 41467_2023_40052_MOESM4_ESM.zip › Source_Data/Figure_4/Fig4a.csv]

	SampleId	PopId	SubPopId	MutType	variable	value
1	ENPAK19	ENP	AK	SYN	Homozygous Derived	7503.30608218076
2	ENPAK20	ENP	AK	SYN	Homozygous Derived	7514.22158107053
3	ENPAK21	ENP	AK	SYN	Homozygous Derived	7323.84851067126
4	ENPAK22	ENP	AK	SYN	Homozygous Derived	7508.88931403598
5	ENPAK23	ENP	AK	SYN	Homozygous Derived	7609.22073288057
6	ENPAK24	ENP	AK	SYN	Homozygous Derived	7477.09240711081
7	ENPAK25	ENP	AK	SYN	Homozygous Derived	7512.32513167326
8	ENPAK26	ENP	AK	SYN	Homozygous Derived	7583.7196722792
9	ENPAK27	ENP	AK	SYN	Homozygous Derived	7563.03106477689
10	ENPAK28	ENP	AK	SYN	Homozygous Derived	7562.79926830159
11	ENPAK29	ENP	AK	SYN	Homozygous Derived	7526.21646331043
12	ENPAK30	ENP	AK	SYN	Homozygous Derived	7635.83889506276
13	ENPBC16	ENP	BC	SYN	Homozygous Derived	7473.45282208884
14	ENPBC17	ENP	BC	SYN	Homozygous Derived	7455.60236252849
15	ENPBC18	ENP	BC	SYN	Homozygous Derived	7503.23218558122
16	ENPCA02	ENP	CA	SYN	Homozygous Derived	7487.36058928916
17	ENPCA03	ENP	CA	SYN	Homozygous Derived	7484.99490345218
18	ENPCA04	ENP	CA	SYN	Homozygous Derived	7662.5039382971
19	ENPCA05	ENP	CA	SYN	Homozygous Derived	7719.3104719938
20	ENPCA06	ENP	CA	SYN	Homozygous Derived	7558.57751019658
21	ENPCA07	ENP	CA	SYN	Homozygous Derived	7525.03780192319
22	ENPCA08	ENP	CA	SYN	Homozygous Derived	7627.2310658336
23	ENPOR10	ENP	OR	SYN	Homozygous Derived	7475.2034745562
24	ENPOR11	ENP	OR	SYN	Homozygous Derived	7446.75740741314
25	ENPOR13	ENP	OR	SYN	Homozygous Derived	7342.46549039396
26	ENPWA14	ENP	WA	SYN	Homozygous Derived	7342.05650689723
27	ENPWA15	ENP	WA	SYN	Homozygous Derived	7502.53039605985
28	GOC002	GOC	GOC	SYN	Homozygous Derived	9903.67936003355
29	GOC006	GOC	GOC	SYN	Homozygous Derived	9281.82667234768
30	GOC025	GOC	GOC	SYN	Homozygous Derived	9569.32833087622
31	GOC038	GOC	GOC	SYN	Homozygous Derived	9454.32577651418
32	GOC050	GOC	GOC	SYN	Homozygous Derived	9406.46083495691
33	GOC053	GOC	GOC	SYN	Homozygous Derived	9452.77296040453
34	GOC063	GOC	GOC	SYN	Homozygous Derived	9303.15038438775
35	GOC068	GOC	GOC	SYN	Homozygous Derived	9543.23262413119
36	GOC071	GOC	GOC	SYN	Homozygous Derived	9494.68238965685
37	GOC077	GOC	GOC	SYN	Homozygous Derived	9438.12693230174
38	GOC082	GOC	GOC	SYN	Homozygous Derived	9461.60731311603
39	GOC086	GOC	GOC	SYN	Homozygous Derived	9694.1806061642
40	GOC091	GOC	GOC	SYN	Homozygous Derived	9600.92644174216
41	GOC100	GOC	GOC	SYN	Homozygous Derived	9669.4294316346
42	GOC112	GOC	GOC	SYN	Homozygous Derived	9625.04083148904
43	GOC116	GOC	GOC	SYN	Homozygous Derived	9787.93255857993
44	GOC125	GOC	GOC	SYN	Homozygous Derived	9263.48429456957
45	ENPAK19	ENP	AK	DEL	Homozygous Derived	1496.51968317186
46	ENPAK20	ENP	AK	DEL	Homozygous Derived	1479.18723196837
47	ENPAK21	ENP	AK	DEL	Homozygous Derived	1515.0162471054
48	ENPAK22	ENP	AK	DEL	Homozygous Derived	1491.33087631098
49	ENPAK23	ENP	AK	DEL	Homozygous Derived	1552.46018506011
50	ENPAK24	ENP	AK	DEL	Homozygous Derived	1471.85532922399
51	ENPAK25	ENP	AK	DEL	Homozygous Derived	1482.8620685848
52	ENPAK26	ENP	AK	DEL	Homozygous Derived	1437.89020757493
53	ENPAK27	ENP	AK	DEL	Homozygous Derived	1568.19794154311
54	ENPAK28	ENP	AK	DEL	Homozygous Derived	1445.11625774443
55	ENPAK29	ENP	AK	DEL	Homozygous Derived	1497.98696626095
56	ENPAK30	ENP	AK	DEL	Homozygous Derived	1459.93549499712
57	ENPBC16	ENP	BC	DEL	Homozygous Derived	1507.84862735297
58	ENPBC17	ENP	BC	DEL	Homozygous Derived	1465.15306730262
59	ENPBC18	ENP	BC	DEL	Homozygous Derived	1452.85097496706
60	ENPCA02	ENP	CA	DEL	Homozygous Derived	1476.48728415874
61	ENPCA03	ENP	CA	DEL	Homozygous Derived	1526.29707322209
62	ENPCA04	ENP	CA	DEL	Homozygous Derived	1472.61803617396
63	ENPCA05	ENP	CA	DEL	Homozygous Derived	1510.30802926725
64	ENPCA06	ENP	CA	DEL	Homozygous Derived	1488.19647557029
65	ENPCA07	ENP	CA	DEL	Homozygous Derived	1500.81602228767
66	ENPCA08	ENP	CA	DEL	Homozygous Derived	1541.62846693263
67	ENPOR10	ENP	OR	DEL	Homozygous Derived	1449.46179961013
68	ENPOR11	ENP	OR	DEL	Homozygous Derived	1511.48590328146
69	ENPOR13	ENP	OR	DEL	Homozygous Derived	1449.90913035475
70	ENPWA14	ENP	WA	DEL	Homozygous Derived	1420.18288248982
71	ENPWA15	ENP	WA	DEL	Homozygous Derived	1516.85515491558
72	GOC002	GOC	GOC	DEL	Homozygous Derived	2185.72628686345
73	GOC006	GOC	GOC	DEL	Homozygous Derived	2029.18609809962
74	GOC025	GOC	GOC	DEL	Homozygous Derived	2137.84657238024
75	GOC038	GOC	GOC	DEL	Homozygous Derived	2065.63814646855
76	GOC050	GOC	GOC	DEL	Homozygous Derived	2027.03664005358
77	GOC053	GOC	GOC	DEL	Homozygous Derived	2080.4949868235
78	GOC063	GOC	GOC	DEL	Homozygous Derived	2069.8093793013
79	GOC068	GOC	GOC	DEL	Homozygous Derived	2088.36956791381
80	GOC071	GOC	GOC	DEL	Homozygous Derived	2085.22503925761
81	GOC077	GOC	GOC	DEL	Homozygous Derived	2054.87151578079
82	GOC082	GOC	GOC	DEL	Homozygous Derived	2045.93607892083
83	GOC086	GOC	GOC	DEL	Homozygous Derived	2132.59272890208
84	GOC091	GOC	GOC	DEL	Homozygous Derived	2050.11922318828
85	GOC100	GOC	GOC	DEL	Homozygous Derived	2078.41594168196
86	GOC112	GOC	GOC	DEL	Homozygous Derived	2088.23796405454
87	GOC116	GOC	GOC	DEL	Homozygous Derived	2140.76793674169
88	GOC125	GOC	GOC	DEL	Homozygous Derived	1983.31743526197
89	ENPAK19	ENP	AK	TOL	Homozygous Derived	4064.74632780428
90	ENPAK20	ENP	AK	TOL	Homozygous Derived	4067.38362312948
91	ENPAK21	ENP	AK	TOL	Homozygous Derived	3988.26211987116
92	ENPAK22	ENP	AK	TOL	Homozygous Derived	4126.33985632896
93	ENPAK23	ENP	AK	TOL	Homozygous Derived	3981.14167309635
94	ENPAK24	ENP	AK	TOL	Homozygous Derived	3958.03393138653
95	ENPAK25	ENP	AK	TOL	Homozygous Derived	4108.62178827563
96	ENPAK26	ENP	AK	TOL	Homozygous Derived	4060.83960600057
97	ENPAK27	ENP	AK	TOL	Homozygous Derived	3988.08581115836
98	ENPAK28	ENP	AK	TOL	Homozygous Derived	3969.79203299338
99	ENPAK29	ENP	AK	TOL	Homozygous Derived	3977.96118599223
100	ENPAK30	ENP	AK	TOL	Homozygous Derived	4037.15155551578
101	ENPBC16	ENP	BC	TOL	Homozygous Derived	3964.02171914294
102	ENPBC17	ENP	BC	TOL	Homozygous Derived	4023.39298802676
103	ENPBC18	ENP	BC	TOL	Homozygous Derived	3968.06494838153
104	ENPCA02	ENP	CA	TOL	Homozygous Derived	4018.83933717579
105	ENPCA03	ENP	CA	TOL	Homozygous Derived	4024.29786776907
106	ENPCA04	ENP	CA	TOL	Homozygous Derived	3996.62792371548
107	ENPCA05	ENP	CA	TOL	Homozygous Derived	4164.44274564086
108	ENPCA06	ENP	CA	TOL	Homozygous Derived	3977.17987217888
109	ENPCA07	ENP	CA	TOL	Homozygous Derived	4017.62567165418
110	ENPCA08	ENP	CA	TOL	Homozygous Derived	4073.39333711163
111	ENPOR10	ENP	OR	TOL	Homozygous Derived	3957.20780885781
112	ENPOR11	ENP	OR	TOL	Homozygous Derived	4029.318570784
113	ENPOR13	ENP	OR	TOL	Homozygous Derived	3964.16155657628
114	ENPWA14	ENP	WA	TOL	Homozygous Derived	4066.66800658773
115	ENPWA15	ENP	WA	TOL	Homozygous Derived	4012.0966804435
116	GOC002	GOC	GOC	TOL	Homozygous Derived	5321.36849553781
117	GOC006	GOC	GOC	TOL	Homozygous Derived	5032.28850173675
118	GOC025	GOC	GOC	TOL	Homozygous Derived	5185.90477047705
119	GOC038	GOC	GOC	TOL	Homozygous Derived	5109.42109569392
120	GOC050	GOC	GOC	TOL	Homozygous Derived	5068.62359260673
121	GOC053	GOC	GOC	TOL	Homozygous Derived	5197.54131705095
122	GOC063	GOC	GOC	TOL	Homozygous Derived	5016.20516813721
123	GOC068	GOC	GOC	TOL	Homozygous Derived	5098.84226426721
124	GOC071	GOC	GOC	TOL	Homozygous Derived	5148.53792055636
125	GOC077	GOC	GOC	TOL	Homozygous Derived	5093.1580902722
126	GOC082	GOC	GOC	TOL	Homozygous Derived	5065.13072793206
127	GOC086	GOC	GOC	TOL	Homozygous Derived	5243.23139078698
128	GOC091	GOC	GOC	TOL	Homozygous Derived	5087.6522866926
129	GOC100	GOC	GOC	TOL	Homozygous Derived	5124.7151982304
130	GOC112	GOC	GOC	TOL	Homozygous Derived	5231.63338094073
131	GOC116	GOC	GOC	TOL	Homozygous Derived	5362.73734312913
132	GOC125	GOC	GOC	TOL	Homozygous Derived	4890.23137512307
133	ENPAK19	ENP	AK	LOF	Homozygous Derived	96.9174677991413
134	ENPAK20	ENP	AK	LOF	Homozygous Derived	110.972173062593
135	ENPAK21	ENP	AK	LOF	Homozygous Derived	110.516204748578
136	ENPAK22	ENP	AK	LOF	Homozygous Derived	115.308572608018
137	ENPAK23	ENP	AK	LOF	Homozygous Derived	107.258516941307
138	ENPAK24	ENP	AK	LOF	Homozygous Derived	115.399257217603
139	ENPAK25	ENP	AK	LOF	Homozygous Derived	113.163972391245
140	ENPAK26	ENP	AK	LOF	Homozygous Derived	108.491349721707
141	ENPAK27	ENP	AK	LOF	Homozygous Derived	114.452879581152
142	ENPAK28	ENP	AK	LOF	Homozygous Derived	106.582427628238
143	ENPAK29	ENP	AK	LOF	Homozygous Derived	104.334204545455
144	ENPAK30	ENP	AK	LOF	Homozygous Derived	107.33971661055
145	ENPBC16	ENP	BC	LOF	Homozygous Derived	96.7978040845834
146	ENPBC17	ENP	BC	LOF	Homozygous Derived	108.113254203759
147	ENPBC18	ENP	BC	LOF	Homozygous Derived	116.026061513337
148	ENPCA02	ENP	CA	LOF	Homozygous Derived	102.48051291479
149	ENPCA03	ENP	CA	LOF	Homozygous Derived	106.67513103199
150	ENPCA04	ENP	CA	LOF	Homozygous Derived	113.993377941855
151	ENPCA05	ENP	CA	LOF	Homozygous Derived	125.970980084824
152	ENPCA06	ENP	CA	LOF	Homozygous Derived	105.792559927635
153	ENPCA07	ENP	CA	LOF	Homozygous Derived	111.178639542276
154	ENPCA08	ENP	CA	LOF	Homozygous Derived	105.483979926655
155	ENPOR10	ENP	OR	LOF	Homozygous Derived	111.613794505693
156	ENPOR11	ENP	OR	LOF	Homozygous Derived	105.060793208768
157	ENPOR13	ENP	OR	LOF	Homozygous Derived	99.6619346393428
158	ENPWA14	ENP	WA	LOF	Homozygous Derived	100.259308872945
159	ENPWA15	ENP	WA	LOF	Homozygous Derived	106.393753348812
160	GOC002	GOC	GOC	LOF	Homozygous Derived	137.871429858546
161	GOC006	GOC	GOC	LOF	Homozygous Derived	136.886633930985
162	GOC025	GOC	GOC	LOF	Homozygous Derived	138.307928744503
163	GOC038	GOC	GOC	LOF	Homozygous Derived	142.658932294027
164	GOC050	GOC	GOC	LOF	Homozygous Derived	138.581534933909
165	GOC053	GOC	GOC	LOF	Homozygous Derived	140.13141025641
166	GOC063	GOC	GOC	LOF	Homozygous Derived	137.59868716842
167	GOC068	GOC	GOC	LOF	Homozygous Derived	138.091595715463
168	GOC071	GOC	GOC	LOF	Homozygous Derived	146.244180718475
169	GOC077	GOC	GOC	LOF	Homozygous Derived	140.258042653172
170	GOC082	GOC	GOC	LOF	Homozygous Derived	135.773256348914
171	GOC086	GOC	GOC	LOF	Homozygous Derived	138.118613636364
172	GOC091	GOC	GOC	LOF	Homozygous Derived	143.353979518505
173	GOC100	GOC	GOC	LOF	Homozygous Derived	141.093586926669
174	GOC112	GOC	GOC	LOF	Homozygous Derived	136.145519613311
175	GOC116	GOC	GOC	LOF	Homozygous Derived	142.09325
176	GOC125	GOC	GOC	LOF	Homozygous Derived	143.221240737394
177	ENPAK19	ENP	AK	SYN	Heterozygous	10643.4075435003
178	ENPAK20	ENP	AK	SYN	Heterozygous	10641.6745507654
179	ENPAK21	ENP	AK	SYN	Heterozygous	10679.2506410505
180	ENPAK22	ENP	AK	SYN	Heterozygous	10512.644293712
181	ENPAK23	ENP	AK	SYN	Heterozygous	10349.2684486022
182	ENPAK24	ENP	AK	SYN	Heterozygous	10565.7224041626
183	ENPAK25	ENP	AK	SYN	Heterozygous	10466.655062798
184	ENPAK26	ENP	AK	SYN	Heterozygous	10423.5634170803
185	ENPAK27	ENP	AK	SYN	Heterozygous	10506.1529195547
186	ENPAK28	ENP	AK	SYN	Heterozygous	10391.7599121127
187	ENPAK29	ENP	AK	SYN	Heterozygous	10589.731147215
188	ENPAK30	ENP	AK	SYN	Heterozygous	10612.0955101103
189	ENPBC16	ENP	BC	SYN	Heterozygous	10482.0525332081
190	ENPBC17	ENP	BC	SYN	Heterozygous	10637.399938555
191	ENPBC18	ENP	BC	SYN	Heterozygous	10655.9755247733
192	ENPCA02	ENP	CA	SYN	Heterozygous	10518.1736205483
193	ENPCA03	ENP	CA	SYN	Heterozygous	10676.44067324
194	ENPCA04	ENP	CA	SYN	Heterozygous	10370.4436008832
195	ENPCA05	ENP	CA	SYN	Heterozygous	10120.8513910709
196	ENPCA06	ENP	CA	SYN	Heterozygous	10633.9731172077
197	ENPCA07	ENP	CA	SYN	Heterozygous	10482.9305908014
198	ENPCA08	ENP	CA	SYN	Heterozygous	10548.5257906138
199	ENPOR10	ENP	OR	SYN	Heterozygous	10622.0325782216
200	ENPOR11	ENP	OR	SYN	Heterozygous	10797.7982407491
201	ENPOR13	ENP	OR	SYN	Heterozygous	10841.0449236284
202	ENPWA14	ENP	WA	SYN	Heterozygous	10883.4138476174
203	ENPWA15	ENP	WA	SYN	Heterozygous	10689.1154273747
204	GOC002	GOC	GOC	SYN	Heterozygous	5917.57159771159
205	GOC006	GOC	GOC	SYN	Heterozygous	7044.56179261727
206	GOC025	GOC	GOC	SYN	Heterozygous	6349.71364882874
207	GOC038	GOC	GOC	SYN	Heterozygous	6656.6675478833
208	GOC050	GOC	GOC	SYN	Heterozygous	6776.55964683688
209	GOC053	GOC	GOC	SYN	Heterozygous	6559.88999718395
210	GOC063	GOC	GOC	SYN	Heterozygous	7016.52409590274
211	GOC068	GOC	GOC	SYN	Heterozygous	6676.77080195357
212	GOC071	GOC	GOC	SYN	Heterozygous	6689.25360357614
213	GOC077	GOC	GOC	SYN	Heterozygous	6888.1907311412
214	GOC082	GOC	GOC	SYN	Heterozygous	6691.0648549037
215	GOC086	GOC	GOC	SYN	Heterozygous	6225.72992207348
216	GOC091	GOC	GOC	SYN	Heterozygous	6601.19270940407
217	GOC100	GOC	GOC	SYN	Heterozygous	6518.52570752727
218	GOC112	GOC	GOC	SYN	Heterozygous	6451.57451510639
219	GOC116	GOC	GOC	SYN	Heterozygous	6073.18146893743
220	GOC125	GOC	GOC	SYN	Heterozygous	7238.85716714844
221	ENPAK19	ENP	AK	DEL	Heterozygous	2961.77783657396
222	ENPAK20	ENP	AK	DEL	Heterozygous	2775.89719686414
223	ENPAK21	ENP	AK	DEL	Heterozygous	2882.49169629008
224	ENPAK22	ENP	AK	DEL	Heterozygous	2877.13366658126
225	ENPAK23	ENP	AK	DEL	Heterozygous	2804.57513170336
226	ENPAK24	ENP	AK	DEL	Heterozygous	2931.44519737111
227	ENPAK25	ENP	AK	DEL	Heterozygous	2889.09301013536
228	ENPAK26	ENP	AK	DEL	Heterozygous	2977.18310961918
229	ENPAK27	ENP	AK	DEL	Heterozygous	2846.21752382431
230	ENPAK28	ENP	AK	DEL	Heterozygous	2796.78388912201
231	ENPAK29	ENP	AK	DEL	Heterozygous	2863.94459752342
232	ENPAK30	ENP	AK	DEL	Heterozygous	2883.64929611423
233	ENPBC16	ENP	BC	DEL	Heterozygous	2944.55367595796
234	ENPBC17	ENP	BC	DEL	Heterozygous	2947.14697445929
235	ENPBC18	ENP	BC	DEL	Heterozygous	2942.3201284585
236	ENPCA02	ENP	CA	DEL	Heterozygous	2843.71651402468
237	ENPCA03	ENP	CA	DEL	Heterozygous	2863.78408103911
238	ENPCA04	ENP	CA	DEL	Heterozygous	2970.67867836337
239	ENPCA05	ENP	CA	DEL	Heterozygous	2748.57925539763
240	ENPCA06	ENP	CA	DEL	Heterozygous	2876.71931451419
241	ENPCA07	ENP	CA	DEL	Heterozygous	2848.08321061192
242	ENPCA08	ENP	CA	DEL	Heterozygous	2869.76767504856
243	ENPOR10	ENP	OR	DEL	Heterozygous	2912.77511129844
244	ENPOR11	ENP	OR	DEL	Heterozygous	2873.2117203454
245	ENPOR13	ENP	OR	DEL	Heterozygous	2927.47320325032
246	ENPWA14	ENP	WA	DEL	Heterozygous	3006.21929041726
247	ENPWA15	ENP	WA	DEL	Heterozygous	2894.20679169773
248	GOC002	GOC	GOC	DEL	Heterozygous	1626.74720944857
249	GOC006	GOC	GOC	DEL	Heterozygous	1952.16589583598
250	GOC025	GOC	GOC	DEL	Heterozygous	1702.61402110981
251	GOC038	GOC	GOC	DEL	Heterozygous	1853.14427015719
252	GOC050	GOC	GOC	DEL	Heterozygous	1834.69009756674
253	GOC053	GOC	GOC	DEL	Heterozygous	1828.79048936282
254	GOC063	GOC	GOC	DEL	Heterozygous	1931.95337877695
255	GOC068	GOC	GOC	DEL	Heterozygous	1870.74788253847
256	GOC071	GOC	GOC	DEL	Heterozygous	1862.30788501291
257	GOC077	GOC	GOC	DEL	Heterozygous	1881.73597641553
258	GOC082	GOC	GOC	DEL	Heterozygous	1868.76842433718
259	GOC086	GOC	GOC	DEL	Heterozygous	1686.02840688908
260	GOC091	GOC	GOC	DEL	Heterozygous	1905.02171437332
261	GOC100	GOC	GOC	DEL	Heterozygous	1842.59567137574
262	GOC112	GOC	GOC	DEL	Heterozygous	1735.3528160242
263	GOC116	GOC	GOC	DEL	Heterozygous	1669.2244208282
264	GOC125	GOC	GOC	DEL	Heterozygous	1975.42363452461
265	ENPAK19	ENP	AK	TOL	Heterozygous	5751.087183503
266	ENPAK20	ENP	AK	TOL	Heterozygous	5733.52853714732
267	ENPAK21	ENP	AK	TOL	Heterozygous	5803.90307996169
268	ENPAK22	ENP	AK	TOL	Heterozygous	5660.51739827647
269	ENPAK23	ENP	AK	TOL	Heterozygous	5797.47424812479
270	ENPAK24	ENP	AK	TOL	Heterozygous	5815.15492455521
271	ENPAK25	ENP	AK	TOL	Heterozygous	5705.0920761618
272	ENPAK26	ENP	AK	TOL	Heterozygous	5746.70025479124
273	ENPAK27	ENP	AK	TOL	Heterozygous	5875.12125431224
274	ENPAK28	ENP	AK	TOL	Heterozygous	5638.77033385745
275	ENPAK29	ENP	AK	TOL	Heterozygous	5823.94966446442
276	ENPAK30	ENP	AK	TOL	Heterozygous	5711.75477921627
277	ENPBC16	ENP	BC	TOL	Heterozygous	5833.22716783516
278	ENPBC17	ENP	BC	TOL	Heterozygous	5839.16429472354
279	ENPBC18	ENP	BC	TOL	Heterozygous	5828.93011116031
280	ENPCA02	ENP	CA	TOL	Heterozygous	5785.52711553576
281	ENPCA03	ENP	CA	TOL	Heterozygous	5810.45710816988
282	ENPCA04	ENP	CA	TOL	Heterozygous	5768.83296634162
283	ENPCA05	ENP	CA	TOL	Heterozygous	5520.75208023031
284	ENPCA06	ENP	CA	TOL	Heterozygous	5704.11323773023
285	ENPCA07	ENP	CA	TOL	Heterozygous	5841.56626771727
286	ENPCA08	ENP	CA	TOL	Heterozygous	5626.64253328919
287	ENPOR10	ENP	OR	TOL	Heterozygous	5902.66181041181
288	ENPOR11	ENP	OR	TOL	Heterozygous	5768.05820484496
289	ENPOR13	ENP	OR	TOL	Heterozygous	5776.49109717332
290	ENPWA14	ENP	WA	TOL	Heterozygous	5836.08112116269
291	ENPWA15	ENP	WA	TOL	Heterozygous	5835.86632014547
292	GOC002	GOC	GOC	TOL	Heterozygous	3164.45622360966
293	GOC006	GOC	GOC	TOL	Heterozygous	3804.15280249283
294	GOC025	GOC	GOC	TOL	Heterozygous	3402.57450173589
295	GOC038	GOC	GOC	TOL	Heterozygous	3555.32612157288
296	GOC050	GOC	GOC	TOL	Heterozygous	3581.15704238434
297	GOC053	GOC	GOC	TOL	Heterozygous	3488.94914586984
298	GOC063	GOC	GOC	TOL	Heterozygous	3790.72220875726
299	GOC068	GOC	GOC	TOL	Heterozygous	3601.4127517129
300	GOC071	GOC	GOC	TOL	Heterozygous	3533.7601419084
301	GOC077	GOC	GOC	TOL	Heterozygous	3709.33051826
302	GOC082	GOC	GOC	TOL	Heterozygous	3613.66638671292
303	GOC086	GOC	GOC	TOL	Heterozygous	3402.83930473642
304	GOC091	GOC	GOC	TOL	Heterozygous	3591.6908258162
305	GOC100	GOC	GOC	TOL	Heterozygous	3706.17804784304
306	GOC112	GOC	GOC	TOL	Heterozygous	3418.75081866315
307	GOC116	GOC	GOC	TOL	Heterozygous	3156.47880277865
308	GOC125	GOC	GOC	TOL	Heterozygous	3992.75099555778
309	ENPAK19	ENP	AK	LOF	Heterozygous	162.209235579615
310	ENPAK20	ENP	AK	LOF	Heterozygous	158.822559612519
311	ENPAK21	ENP	AK	LOF	Heterozygous	166.76105895098
312	ENPAK22	ENP	AK	LOF	Heterozygous	149.399802770388
313	ENPAK23	ENP	AK	LOF	Heterozygous	161.899648213294
314	ENPAK24	ENP	AK	LOF	Heterozygous	139.908833971784
315	ENPAK25	ENP	AK	LOF	Heterozygous	152.870629370629
316	ENPAK26	ENP	AK	LOF	Heterozygous	163.243993506493
317	ENPAK27	ENP	AK	LOF	Heterozygous	162.314992860543
318	ENPAK28	ENP	AK	LOF	Heterozygous	177.637379380396
319	ENPAK29	ENP	AK	LOF	Heterozygous	156.004477272727
320	ENPAK30	ENP	AK	LOF	Heterozygous	159.476150392817
321	ENPBC16	ENP	BC	LOF	Heterozygous	179.767350442798
322	ENPBC17	ENP	BC	LOF	Heterozygous	171.998358960525
323	ENPBC18	ENP	BC	LOF	Heterozygous	148.751360914535
324	ENPCA02	ENP	CA	LOF	Heterozygous	178.838542145418
325	ENPCA03	ENP	CA	LOF	Heterozygous	159.024963853244
326	ENPCA04	ENP	CA	LOF	Heterozygous	158.380179972312
327	ENPCA05	ENP	CA	LOF	Heterozygous	137.056426332288
328	ENPCA06	ENP	CA	LOF	Heterozygous	162.14934418815
329	ENPCA07	ENP	CA	LOF	Heterozygous	148.899963672691
330	ENPCA08	ENP	CA	LOF	Heterozygous	159.280809689249
331	ENPOR10	ENP	OR	LOF	Heterozygous	141.245775347913
332	ENPOR11	ENP	OR	LOF	Heterozygous	158.082128099174
333	ENPOR13	ENP	OR	LOF	Heterozygous	153.93328518552
334	ENPWA14	ENP	WA	LOF	Heterozygous	170.738625011352
335	ENPWA15	ENP	WA	LOF	Heterozygous	164.959122164672
336	GOC002	GOC	GOC	LOF	Heterozygous	86.6620416253717
337	GOC006	GOC	GOC	LOF	Heterozygous	105.373164249031
338	GOC025	GOC	GOC	LOF	Heterozygous	100.052544198151
339	GOC038	GOC	GOC	LOF	Heterozygous	80.2456494153902
340	GOC050	GOC	GOC	LOF	Heterozygous	101.233319845338
341	GOC053	GOC	GOC	LOF	Heterozygous	84.2748341402188
342	GOC063	GOC	GOC	LOF	Heterozygous	103.199015376315
343	GOC068	GOC	GOC	LOF	Heterozygous	103.068364918063
344	GOC071	GOC	GOC	LOF	Heterozygous	92.1538673020528
345	GOC077	GOC	GOC	LOF	Heterozygous	99.7610021688053
346	GOC082	GOC	GOC	LOF	Heterozygous	101.578510305484
347	GOC086	GOC	GOC	LOF	Heterozygous	96.3849318181818
348	GOC091	GOC	GOC	LOF	Heterozygous	101.133286920589
349	GOC100	GOC	GOC	LOF	Heterozygous	100.066373706857
350	GOC112	GOC	GOC	LOF	Heterozygous	96.5210773377951
351	GOC116	GOC	GOC	LOF	Heterozygous	87.442
352	GOC125	GOC	GOC	LOF	Heterozygous	100.748734863546
