# Supplementary material for: The genomic footprint of whaling and isolation in fin whale populations
Source: Nat Commun. 2023 Sep 12;14:5465. doi: 10.1038/s41467-023-40052-z (PMC10497599; doi:10.1038/s41467-023-40052-z)
Supplement: Supplementary file 4 — Source Data [file 41467_2023_40052_MOESM4_ESM.zip › Source_Data/Figure_4/Fig4c.csv]

	Rxy	se_Rxy	low2sig_Rxy	up2sig_Rxy	MutType	z_score	z_pvalue	variable	z_plab
1	1.00449256913752	0.0089806736722296	0.986531250728281	1.0224539454172	SYN	0.500248567255364	0.616900064505658	Rxy	ns
2	1.0393550742715	0.0170285559066958	1.00529804902199	1.07341227264878	DEL	2.31112224002674	0.0208261038751122	Rxy	*
3	1.00021819548583	0.0123150483875645	0.975588149630955	1.02484834318121	TOL	0.0177177936262034	0.9858639856148	Rxy	ns
4	0.989930940635169	0.0678238231937346	0.854284860048929	1.12558015282387	LOF	-0.148459035346175	0.881980512708235	Rxy	ns
5	1.87883311214208	0.0219093598726634	1.83501459198415	1.9226520314748	SYN	40.1122222305826	0	R2xy	****
6	1.81618350304634	0.0321349000689187	1.7519141457318	1.88045374600748	DEL	25.3986631760453	2.60910054055888e-142	R2xy	****
7	1.89699444060062	0.0274534106096608	1.84208793234734	1.95190157478598	TOL	32.6733335014111	3.73693426939898e-234	R2xy	****
8	2.00327555252879	0.120792261435153	1.76169713105526	2.24486617679587	LOF	8.30579327358146	9.9154739081722e-17	R2xy	****
