# Supplementary material for: The genomic footprint of whaling and isolation in fin whale populations
Source: Nat Commun. 2023 Sep 12;14:5465. doi: 10.1038/s41467-023-40052-z (PMC10497599; doi:10.1038/s41467-023-40052-z)
Supplement: Supplementary file 4 — Source Data [file 41467_2023_40052_MOESM4_ESM.zip › Source_Data/Figure_4/Fig4b.csv]

	SampleId	PopId	SubPopId	MutType	variable	value
1	ENPAK19	ENP	AK	SYN	Derived Alleles	25650.0197078618
2	ENPAK20	ENP	AK	SYN	Derived Alleles	25670.1177129064
3	ENPAK21	ENP	AK	SYN	Derived Alleles	25326.947662393
4	ENPAK22	ENP	AK	SYN	Derived Alleles	25530.422921784
5	ENPAK23	ENP	AK	SYN	Derived Alleles	25567.7099143633
6	ENPAK24	ENP	AK	SYN	Derived Alleles	25519.9072183842
7	ENPAK25	ENP	AK	SYN	Derived Alleles	25491.3053261445
8	ENPAK26	ENP	AK	SYN	Derived Alleles	25591.0027616387
9	ENPAK27	ENP	AK	SYN	Derived Alleles	25632.2150491085
10	ENPAK28	ENP	AK	SYN	Derived Alleles	25517.3584487159
11	ENPAK29	ENP	AK	SYN	Derived Alleles	25642.1640738359
12	ENPAK30	ENP	AK	SYN	Derived Alleles	25883.7733002358
13	ENPBC16	ENP	BC	SYN	Derived Alleles	25428.9581773858
14	ENPBC17	ENP	BC	SYN	Derived Alleles	25548.604663612
15	ENPBC18	ENP	BC	SYN	Derived Alleles	25662.4398959358
16	ENPCA02	ENP	CA	SYN	Derived Alleles	25492.8947991266
17	ENPCA03	ENP	CA	SYN	Derived Alleles	25646.4304801444
18	ENPCA04	ENP	CA	SYN	Derived Alleles	25695.4514774774
19	ENPCA05	ENP	CA	SYN	Derived Alleles	25559.4723350585
20	ENPCA06	ENP	CA	SYN	Derived Alleles	25751.1281376008
21	ENPCA07	ENP	CA	SYN	Derived Alleles	25533.0061946477
22	ENPCA08	ENP	CA	SYN	Derived Alleles	25802.987922281
23	ENPOR10	ENP	OR	SYN	Derived Alleles	25572.439527334
24	ENPOR11	ENP	OR	SYN	Derived Alleles	25691.3130555754
25	ENPOR13	ENP	OR	SYN	Derived Alleles	25525.9759044164
26	ENPWA14	ENP	WA	SYN	Derived Alleles	25567.5268614119
27	ENPWA15	ENP	WA	SYN	Derived Alleles	25694.1762194944
28	GOC002	GOC	GOC	SYN	Derived Alleles	25724.9303177787
29	GOC006	GOC	GOC	SYN	Derived Alleles	25608.2151373126
30	GOC025	GOC	GOC	SYN	Derived Alleles	25488.3703105812
31	GOC038	GOC	GOC	SYN	Derived Alleles	25565.3191009117
32	GOC050	GOC	GOC	SYN	Derived Alleles	25589.4813167507
33	GOC053	GOC	GOC	SYN	Derived Alleles	25465.435917993
34	GOC063	GOC	GOC	SYN	Derived Alleles	25622.8248646782
35	GOC068	GOC	GOC	SYN	Derived Alleles	25763.2360502159
36	GOC071	GOC	GOC	SYN	Derived Alleles	25678.6183828898
37	GOC077	GOC	GOC	SYN	Derived Alleles	25764.4445957447
38	GOC082	GOC	GOC	SYN	Derived Alleles	25614.2794811358
39	GOC086	GOC	GOC	SYN	Derived Alleles	25614.0911344019
40	GOC091	GOC	GOC	SYN	Derived Alleles	25803.0455928884
41	GOC100	GOC	GOC	SYN	Derived Alleles	25857.3845707965
42	GOC112	GOC	GOC	SYN	Derived Alleles	25701.6561780845
43	GOC116	GOC	GOC	SYN	Derived Alleles	25649.0465860973
44	GOC125	GOC	GOC	SYN	Derived Alleles	25765.8257562876
45	ENPAK19	ENP	AK	DEL	Derived Alleles	5954.81720291768
46	ENPAK20	ENP	AK	DEL	Derived Alleles	5734.27166080088
47	ENPAK21	ENP	AK	DEL	Derived Alleles	5912.52419050088
48	ENPAK22	ENP	AK	DEL	Derived Alleles	5859.79541920321
49	ENPAK23	ENP	AK	DEL	Derived Alleles	5909.49550182358
50	ENPAK24	ENP	AK	DEL	Derived Alleles	5875.15585581908
51	ENPAK25	ENP	AK	DEL	Derived Alleles	5854.81714730497
52	ENPAK26	ENP	AK	DEL	Derived Alleles	5852.96352476905
53	ENPAK27	ENP	AK	DEL	Derived Alleles	5982.61340691053
54	ENPAK28	ENP	AK	DEL	Derived Alleles	5687.01640461087
55	ENPAK29	ENP	AK	DEL	Derived Alleles	5859.91853004533
56	ENPAK30	ENP	AK	DEL	Derived Alleles	5803.52028610847
57	ENPBC16	ENP	BC	DEL	Derived Alleles	5960.2509306639
58	ENPBC17	ENP	BC	DEL	Derived Alleles	5877.45310906453
59	ENPBC18	ENP	BC	DEL	Derived Alleles	5848.02207839262
60	ENPCA02	ENP	CA	DEL	Derived Alleles	5796.69108234216
61	ENPCA03	ENP	CA	DEL	Derived Alleles	5916.37822748329
62	ENPCA04	ENP	CA	DEL	Derived Alleles	5915.91475071129
63	ENPCA05	ENP	CA	DEL	Derived Alleles	5769.19531393212
64	ENPCA06	ENP	CA	DEL	Derived Alleles	5853.11226565477
65	ENPCA07	ENP	CA	DEL	Derived Alleles	5849.71525518727
66	ENPCA08	ENP	CA	DEL	Derived Alleles	5953.02460891381
67	ENPOR10	ENP	OR	DEL	Derived Alleles	5811.69871051869
68	ENPOR11	ENP	OR	DEL	Derived Alleles	5896.18352690832
69	ENPOR13	ENP	OR	DEL	Derived Alleles	5827.29146395982
70	ENPWA14	ENP	WA	DEL	Derived Alleles	5846.5850553969
71	ENPWA15	ENP	WA	DEL	Derived Alleles	5927.91710152888
72	GOC002	GOC	GOC	DEL	Derived Alleles	5998.19978317546
73	GOC006	GOC	GOC	DEL	Derived Alleles	6010.53809203521
74	GOC025	GOC	GOC	DEL	Derived Alleles	5978.30716587029
75	GOC038	GOC	GOC	DEL	Derived Alleles	5984.42056309428
76	GOC050	GOC	GOC	DEL	Derived Alleles	5888.76337767389
77	GOC053	GOC	GOC	DEL	Derived Alleles	5989.78046300983
78	GOC063	GOC	GOC	DEL	Derived Alleles	6071.57213737956
79	GOC068	GOC	GOC	DEL	Derived Alleles	6047.4870183661
80	GOC071	GOC	GOC	DEL	Derived Alleles	6032.75796352813
81	GOC077	GOC	GOC	DEL	Derived Alleles	5991.4790079771
82	GOC082	GOC	GOC	DEL	Derived Alleles	5960.64058217885
83	GOC086	GOC	GOC	DEL	Derived Alleles	5951.21386469324
84	GOC091	GOC	GOC	DEL	Derived Alleles	6005.26016074987
85	GOC100	GOC	GOC	DEL	Derived Alleles	5999.42755473967
86	GOC112	GOC	GOC	DEL	Derived Alleles	5911.82874413328
87	GOC116	GOC	GOC	DEL	Derived Alleles	5950.76029431159
88	GOC125	GOC	GOC	DEL	Derived Alleles	5942.05850504856
89	ENPAK19	ENP	AK	TOL	Derived Alleles	13880.5798391116
90	ENPAK20	ENP	AK	TOL	Derived Alleles	13868.2957834063
91	ENPAK21	ENP	AK	TOL	Derived Alleles	13780.427319704
92	ENPAK22	ENP	AK	TOL	Derived Alleles	13913.1971109344
93	ENPAK23	ENP	AK	TOL	Derived Alleles	13759.7575943175
94	ENPAK24	ENP	AK	TOL	Derived Alleles	13731.2227873283
95	ENPAK25	ENP	AK	TOL	Derived Alleles	13922.335652713
96	ENPAK26	ENP	AK	TOL	Derived Alleles	13868.3794667924
97	ENPAK27	ENP	AK	TOL	Derived Alleles	13851.292876629
98	ENPAK28	ENP	AK	TOL	Derived Alleles	13578.3543998442
99	ENPAK29	ENP	AK	TOL	Derived Alleles	13779.8720364489
100	ENPAK30	ENP	AK	TOL	Derived Alleles	13786.0578902478
101	ENPBC16	ENP	BC	TOL	Derived Alleles	13761.270606121
102	ENPBC17	ENP	BC	TOL	Derived Alleles	13885.9502707771
103	ENPBC18	ENP	BC	TOL	Derived Alleles	13765.0600079234
104	ENPCA02	ENP	CA	TOL	Derived Alleles	13823.2057898873
105	ENPCA03	ENP	CA	TOL	Derived Alleles	13859.052843708
106	ENPCA04	ENP	CA	TOL	Derived Alleles	13762.0888137726
107	ENPCA05	ENP	CA	TOL	Derived Alleles	13849.637571512
108	ENPCA06	ENP	CA	TOL	Derived Alleles	13658.472982088
109	ENPCA07	ENP	CA	TOL	Derived Alleles	13876.8176110256
110	ENPCA08	ENP	CA	TOL	Derived Alleles	13773.4292075124
111	ENPOR10	ENP	OR	TOL	Derived Alleles	13817.0774281274
112	ENPOR11	ENP	OR	TOL	Derived Alleles	13826.695346413
113	ENPOR13	ENP	OR	TOL	Derived Alleles	13704.8142103259
114	ENPWA14	ENP	WA	TOL	Derived Alleles	13969.4171343381
115	ENPWA15	ENP	WA	TOL	Derived Alleles	13860.0596810325
116	GOC002	GOC	GOC	TOL	Derived Alleles	13807.1932146853
117	GOC006	GOC	GOC	TOL	Derived Alleles	13868.7298059663
118	GOC025	GOC	GOC	TOL	Derived Alleles	13774.38404269
119	GOC038	GOC	GOC	TOL	Derived Alleles	13774.1683129607
120	GOC050	GOC	GOC	TOL	Derived Alleles	13718.4042275978
121	GOC053	GOC	GOC	TOL	Derived Alleles	13884.0317799717
122	GOC063	GOC	GOC	TOL	Derived Alleles	13823.1325450317
123	GOC068	GOC	GOC	TOL	Derived Alleles	13799.0972802473
124	GOC071	GOC	GOC	TOL	Derived Alleles	13830.8359830211
125	GOC077	GOC	GOC	TOL	Derived Alleles	13895.6466988044
126	GOC082	GOC	GOC	TOL	Derived Alleles	13743.927842577
127	GOC086	GOC	GOC	TOL	Derived Alleles	13889.3020863104
128	GOC091	GOC	GOC	TOL	Derived Alleles	13766.9953992014
129	GOC100	GOC	GOC	TOL	Derived Alleles	13955.6084443038
130	GOC112	GOC	GOC	TOL	Derived Alleles	13882.0175805446
131	GOC116	GOC	GOC	TOL	Derived Alleles	13881.9534890369
132	GOC125	GOC	GOC	TOL	Derived Alleles	13773.2137458039
133	ENPAK19	ENP	AK	LOF	Derived Alleles	356.044171177898
134	ENPAK20	ENP	AK	LOF	Derived Alleles	380.766905737705
135	ENPAK21	ENP	AK	LOF	Derived Alleles	387.793468448136
136	ENPAK22	ENP	AK	LOF	Derived Alleles	380.016947986423
137	ENPAK23	ENP	AK	LOF	Derived Alleles	376.416682095908
138	ENPAK24	ENP	AK	LOF	Derived Alleles	370.707348406989
139	ENPAK25	ENP	AK	LOF	Derived Alleles	379.19857415312
140	ENPAK26	ENP	AK	LOF	Derived Alleles	380.226692949907
141	ENPAK27	ENP	AK	LOF	Derived Alleles	391.220752022846
142	ENPAK28	ENP	AK	LOF	Derived Alleles	390.802234636871
143	ENPAK29	ENP	AK	LOF	Derived Alleles	364.672886363636
144	ENPAK30	ENP	AK	LOF	Derived Alleles	374.155583613917
145	ENPBC16	ENP	BC	LOF	Derived Alleles	373.362958611965
146	ENPBC17	ENP	BC	LOF	Derived Alleles	388.224867368042
147	ENPBC18	ENP	BC	LOF	Derived Alleles	380.803483941209
148	ENPCA02	ENP	CA	LOF	Derived Alleles	383.799567974998
149	ENPCA03	ENP	CA	LOF	Derived Alleles	372.375225917224
150	ENPCA04	ENP	CA	LOF	Derived Alleles	386.366935856022
151	ENPCA05	ENP	CA	LOF	Derived Alleles	388.998386501936
152	ENPCA06	ENP	CA	LOF	Derived Alleles	373.734464043419
153	ENPCA07	ENP	CA	LOF	Derived Alleles	371.257242757243
154	ENPCA08	ENP	CA	LOF	Derived Alleles	370.248769542559
155	ENPOR10	ENP	OR	LOF	Derived Alleles	364.473364359299
156	ENPOR11	ENP	OR	LOF	Derived Alleles	368.203714516709
157	ENPOR13	ENP	OR	LOF	Derived Alleles	353.257154464205
158	ENPWA14	ENP	WA	LOF	Derived Alleles	371.257242757243
159	ENPWA15	ENP	WA	LOF	Derived Alleles	377.746628862297
160	GOC002	GOC	GOC	LOF	Derived Alleles	362.404901342463
161	GOC006	GOC	GOC	LOF	Derived Alleles	379.146432111001
162	GOC025	GOC	GOC	LOF	Derived Alleles	376.668401687158
163	GOC038	GOC	GOC	LOF	Derived Alleles	365.563514003444
164	GOC050	GOC	GOC	LOF	Derived Alleles	378.396389713155
165	GOC053	GOC	GOC	LOF	Derived Alleles	364.537654653039
166	GOC063	GOC	GOC	LOF	Derived Alleles	378.396389713155
167	GOC068	GOC	GOC	LOF	Derived Alleles	379.251556348988
168	GOC071	GOC	GOC	LOF	Derived Alleles	384.642228739003
169	GOC077	GOC	GOC	LOF	Derived Alleles	380.277087475149
170	GOC082	GOC	GOC	LOF	Derived Alleles	373.125023003312
171	GOC086	GOC	GOC	LOF	Derived Alleles	372.622159090909
172	GOC091	GOC	GOC	LOF	Derived Alleles	387.8412459576
173	GOC100	GOC	GOC	LOF	Derived Alleles	382.253547560194
174	GOC112	GOC	GOC	LOF	Derived Alleles	368.812116564417
175	GOC116	GOC	GOC	LOF	Derived Alleles	371.6285
176	GOC125	GOC	GOC	LOF	Derived Alleles	387.191216338334
