# Supplementary material for: The genomic footprint of whaling and isolation in fin whale populations
Source: Nat Commun. 2023 Sep 12;14:5465. doi: 10.1038/s41467-023-40052-z (PMC10497599; doi:10.1038/s41467-023-40052-z)
Supplement: Supplementary file 4 — Source Data [file 41467_2023_40052_MOESM4_ESM.zip › Source_Data/Figure_S2/FigS2.csv]

	sample.id	pop	PC1	PC2	PC3	PC4
1	ENPAK19	AK	0.0433878823994649	0.107825486289106	0.00578514146837352	0.00631801325457897
2	ENPAK20	AK	0.0305825012285155	0.119446108048248	-0.00927717627580857	0.122049399332598
3	ENPAK21	AK	0.00514411821091379	0.144277172383001	-0.0728341512047189	0.0740918060715332
4	ENPAK22	AK	0.0042504362862701	0.111314864082556	0.0793304033381175	0.470057980590755
5	ENPAK23	AK	0.0506402742684813	0.0681770862420503	-0.0833788264686465	0.0485312566554507
6	ENPAK24	AK	0.0315243546293134	0.0827034519673047	0.109845130906495	0.0361283037074919
7	ENPAK25	AK	0.00513024815574418	0.152254019149836	-0.152402513503356	-0.0894608736062944
8	ENPAK26	AK	0.0884012129654959	0.111343768554262	0.0254062155299573	0.0398956198602883
9	ENPAK27	AK	0.00539567268767806	0.140949270288769	-0.143171374293291	0.0717185805827379
10	ENPAK28	AK	-0.00650843017721027	0.0830262931491806	-0.0502509573770714	0.0426920006262186
11	ENPAK29	AK	0.0650720683027421	0.12885417765184	-0.0481232984785756	0.168331468354044
12	ENPAK30	AK	0.041503930328466	0.110650604912888	-0.0727466500663836	0.11108887867585
13	ENPBC16	BC	0.059150919048597	0.0524740700555176	0.00563442036553469	0.481848002717508
14	ENPBC17	BC	-0.212616341623804	-0.0865589571316803	-0.505251929456832	-0.120740645484147
15	ENPBC18	BC	0.0203533615454905	0.0872065108667323	-0.236008813686021	-0.275019038539315
16	ENPCA01	CA	0.0786577124144802	-0.0333173133957587	0.305762626927546	-0.336943249654926
17	ENPCA02	CA	0.362499375050998	-0.45131304246931	-0.0961798805305212	0.0898051334081795
18	ENPCA03	CA	0.457936378716522	-0.479499816515615	-0.049065025150921	0.0758738426909757
19	ENPCA04	CA	0.022314898146938	0.045969507138144	0.29219243087865	-0.145719135232129
20	ENPCA05	CA	0.159843165442331	-0.18492168466383	0.23280750586989	-0.269870392948835
21	ENPCA06	CA	-0.051510016460202	-0.0256526349655022	-0.416939179756991	-0.223967211731007
22	ENPCA07	CA	0.0159154721589119	0.244856312059155	0.0848248019474903	-0.108369322369544
23	ENPCA08	CA	-0.085869327176255	-0.0619773607506112	0.172968073854201	-0.0293787705545503
24	ENPCA09	CA	0.0427624648930131	-0.0231315823478538	0.0941386570087868	-0.102288176324336
25	ENPOR10	OR	-0.227131267965979	-0.0361647312412122	0.193652167693738	0.0858998061589459
26	ENPOR11	OR	0.0181352164253955	0.249813703604713	0.200813833376047	-0.203194847684567
27	ENPOR12	OR	-0.00120209061597343	-0.000374794406761979	-0.00219320017087533	-0.00511681654519424
28	ENPOR13	OR	-0.511120917757418	-0.34584437092644	0.233128842379168	0.119506368832967
29	ENPWA14	WA	-0.480565845604558	-0.317821015322854	-0.0822687131834694	-0.000698060784731457
30	ENPWA15	WA	-0.0320774259243634	0.00543489769412298	-0.0161985619405134	-0.133069920060547
