# Supplementary material for: The genomic footprint of whaling and isolation in fin whale populations
Source: Nat Commun. 2023 Sep 12;14:5465. doi: 10.1038/s41467-023-40052-z (PMC10497599; doi:10.1038/s41467-023-40052-z)
Supplement: Supplementary file 4 — Source Data [file 41467_2023_40052_MOESM4_ESM.zip › Source_Data/Figure_S5/FigS5-tree.newick.txt]

((((((((((((((((ENPAK22:822.218639,ENPBC16:818.781361)235:10.04735389,ENPAK27:827.4526461)48:2.284022013,(ENPAK20:829.7961182,ENPAK23:820.2038818)243:11.21597799)11:11.49816036,((ENPCA02:790.2129243,ENPCA03:765.7870757)952:56.03215875,ENPAK19:833.4678413)74:6.345589638)1000:0.6585073471,((ENPAK25:813.6140951,ENPCA08:826.3859049)156:7.854675293,ENPBC18:835.1453247)27:11.82586765)2:1.3747015,((ENPCA07:822.5149865,ENPOR11:811.4850135)479:23.93078613,ENPAK30:834.0692139)36:4.213087718)0:1.979508718,(((ENPCA01:759.5089286,ENPCA04:802.4910714)476:23.68107096,ENPCA05:815.818929)115:5.091730291,ENPWA15:867.4082697)17:11.04109764)0:1.881128311,((((ENPAK28:839.4973251,ENPBC17:814.5026749)283:13.74617513,ENPAK26:841.7538249)53:7.124316406,(ENPAK24:827.4467163,ENPOR12:831.5532837)296:23.12568359)5:4.766148885,((ENPOR13:765.8379883,ENPWA14:769.1620117)977:71.55461884,ENPOR10:830.4453812)158:14.20260111)1:1.545092773)0:3.346844482,((ENPAK21:794.7593945,ENPAK29:810.2406055)375:16.34283806,ENPCA06:848.1571619)67:12.43475778)2:17.05364554,GOC010:758.7220266)227:13.95570775,ENPCA09:751.1621094)418:75.16162109,((((((((GOC025:385.5078125,GOC111:372.4921875)1000:96.04796512,(GOC006:338.6683673,GOC080:321.3316327)1000:140.4520349)544:11.271875,GOC112:478.228125)115:5.100160256,(GOC002:488.6889881,GOC091:492.3110119)421:11.89983974)41:4.68891059,(GOC063:488.4176136,GOC125:491.5823864)780:23.62358941)41:3.845368304,GOC068:510.7483817)37:6.065917969,(GOC050:499.2550676,GOC082:493.7449324)204:11.15283203)9:2.281280518,((((GOC077:476.6236413,GOC100:460.3763587)828:25.33765244,GOC038:479.1623476)328:10.13918586,(GOC086:465.5555556,GOC116:451.4444444)908:34.23581414)154:9.032255285,(GOC053:414.8125,GOC071:407.1875)1000:97.09274472)39:6.712371826)1000:65.31792622)1000:525.3737242,MegNov01:275.9825)1000:40.5175,BalMus01:221.7009804)999:43.29901961,BalAcu02:248.0480769)999:0,EubGla01:251.9519231)Root;
