# Supplementary material for: The genomic footprint of whaling and isolation in fin whale populations
Source: Nat Commun. 2023 Sep 12;14:5465. doi: 10.1038/s41467-023-40052-z (PMC10497599; doi:10.1038/s41467-023-40052-z)
Supplement: Supplementary file 4 — Source Data [file 41467_2023_40052_MOESM4_ESM.zip › Source_Data/Figure_S5/FigS5.csv]

	parent	node	branch.length	label	isTip	x	y	branch	angle	SpeciesId	PopId	SubPopId	boot_strap_support	nodebt
1	107	1	248.048076923077	BalAcu02	TRUE	248.048076923077	2	124.024038461538	13.3333333333333	BalAcu	BalAcu	BalAcu	NA	NA
2	106	2	221.700980392157	BalMus01	TRUE	265	3	154.149509803922	20	BalMus	BalMus	BalMus	NA	NA
3	64	3	833.46784125434	ENPAK19	TRUE	1564.41533941403	47	1147.68141878686	313.333333333333	BalPhy	ENP	AK	NA	NA
4	75	4	829.796118164062	ENPAK20	TRUE	1577.11216503489	50	1162.21410595286	333.333333333333	BalPhy	ENP	AK	NA	NA
5	80	5	794.75939453125	ENPAK21	TRUE	1538.89820853528	27	1141.51851126966	180	BalPhy	ENP	AK	NA	NA
6	77	6	822.218639026989	ENPAK22	TRUE	1570.65008381574	53	1159.54076430224	353.333333333333	BalPhy	ENP	AK	NA	NA
7	75	7	820.203881835938	ENPAK23	TRUE	1567.51992870677	51	1157.4179877888	340	BalPhy	ENP	AK	NA	NA
8	79	8	827.446716308594	ENPAK24	TRUE	1575.59170420675	32	1161.86834605245	213.333333333333	BalPhy	ENP	AK	NA	NA
9	76	9	813.614095052083	ENPAK25	TRUE	1557.23803917277	45	1150.43099164673	300	BalPhy	ENP	AK	NA	NA
10	70	10	841.753824869792	ENPAK26	TRUE	1573.89744558044	34	1153.02053314555	226.666666666667	BalPhy	ENP	AK	NA	NA
11	68	11	827.452646108774	ENPAK27	TRUE	1565.8367370063	52	1152.11041395191	346.666666666667	BalPhy	ENP	AK	NA	NA
12	78	12	839.497325067935	ENPAK28	TRUE	1585.3871209088	35	1165.63845837483	233.333333333333	BalPhy	ENP	AK	NA	NA
13	80	13	810.24060546875	ENPAK29	TRUE	1554.37941947278	28	1149.25911673841	186.666666666667	BalPhy	ENP	AK	NA	NA
14	63	14	834.069213867188	ENPAK30	TRUE	1560.85100125977	41	1143.81639432617	273.333333333333	BalPhy	ENP	AK	NA	NA
15	77	15	818.781360973011	ENPBC16	TRUE	1567.21280576176	54	1157.82212527525	360	BalPhy	ENP	BC	NA	NA
16	78	16	814.502674932065	ENPBC17	TRUE	1560.39247077293	36	1153.14113330689	240	BalPhy	ENP	BC	NA	NA
17	69	17	835.145324707031	ENPBC18	TRUE	1570.91459353475	44	1153.34193118123	293.333333333333	BalPhy	ENP	BC	NA	NA
18	83	18	759.508928571429	ENPCA01	TRUE	1519.91201842419	39	1140.15755413847	260	BalPhy	ENP	CA	NA	NA
19	84	19	790.212924299569	ENPCA02	TRUE	1577.19258120492	48	1182.08611905513	320	BalPhy	ENP	CA	NA	NA
20	84	20	765.787075700431	ENPCA03	TRUE	1552.76673260578	49	1169.87319475556	326.666666666667	BalPhy	ENP	CA	NA	NA
21	83	21	802.491071428571	ENPCA04	TRUE	1562.89416128133	40	1161.64862556704	266.666666666667	BalPhy	ENP	CA	NA	NA
22	73	22	815.818929036458	ENPCA05	TRUE	1552.54094792567	38	1144.63148340744	253.333333333333	BalPhy	ENP	CA	NA	NA
23	72	23	848.15716193704	ENPCA06	TRUE	1575.95313787812	26	1151.87455690959	173.333333333333	BalPhy	ENP	CA	NA	NA
24	81	24	822.514986478365	ENPCA07	TRUE	1573.22756000376	42	1161.97006676457	280	BalPhy	ENP	CA	NA	NA
25	76	25	826.385904947917	ENPCA08	TRUE	1570.0098490686	46	1156.81689659465	306.666666666667	BalPhy	ENP	CA	NA	NA
26	82	26	751.162109375	ENPCA09	TRUE	1435.51397424494	24	1059.93291955744	160	BalPhy	ENP	CA	NA	NA
27	71	27	830.445381164551	ENPOR10	TRUE	1564.90113769877	29	1149.6784471165	193.333333333333	BalPhy	ENP	OR	NA	NA
28	81	28	811.485013521635	ENPOR11	TRUE	1562.19758704703	43	1156.45508028621	286.666666666667	BalPhy	ENP	OR	NA	NA
29	79	29	831.553283691406	ENPOR12	TRUE	1579.69827158956	33	1163.92162974386	220	BalPhy	ENP	OR	NA	NA
30	85	30	765.83798828125	ENPOR13	TRUE	1571.84836365092	30	1188.92936951029	200	BalPhy	ENP	OR	NA	NA
31	85	31	769.16201171875	ENPWA14	TRUE	1575.17238708842	31	1190.59138122904	206.666666666667	BalPhy	ENP	WA	NA	NA
32	66	32	867.408269708807	ENPWA15	TRUE	1599.03855830683	37	1165.33442345243	246.666666666667	BalPhy	ENP	WA	NA	NA
33	55	33	251.951923076923	EubGla01	TRUE	251.951923076923	1	125.975961538462	6.66666666666667	EubGla	EubGla	EubGla	NA	NA
34	97	34	488.688988095238	GOC002	TRUE	1191.97847521747	17	947.633981169854	113.333333333333	BalPhy	GOC	GOC	NA	NA
35	104	35	338.668367346939	GOC006	TRUE	1186.88208486572	22	1017.54790119225	146.666666666667	BalPhy	GOC	GOC	NA	NA
36	74	36	758.722026624178	GOC010	TRUE	1457.02959924494	25	1077.66858593285	166.666666666667	BalPhy	GOC	GOC	NA	NA
37	103	37	385.5078125	GOC025	TRUE	1189.31746025133	20	996.563554001335	133.333333333333	BalPhy	GOC	GOC	NA	NA
38	96	38	479.162347560976	GOC038	TRUE	1179.55433052581	9	939.973156745318	60	BalPhy	GOC	GOC	NA	NA
39	92	39	499.255067567568	GOC050	TRUE	1187.19735011486	12	937.56981633108	80	BalPhy	GOC	GOC	NA	NA
40	102	40	414.8125	GOC053	TRUE	1193.12578653971	5	985.719536539714	33.3333333333333	BalPhy	GOC	GOC	NA	NA
41	99	41	488.417613636364	GOC063	TRUE	1198.74193983445	15	954.533133016272	100	BalPhy	GOC	GOC	NA	NA
42	90	42	510.748381696429	GOC068	TRUE	1193.60375018122	14	938.229559333011	93.3333333333333	BalPhy	GOC	GOC	NA	NA
43	102	43	407.1875	GOC071	TRUE	1185.50078653971	6	981.907036539714	40	BalPhy	GOC	GOC	NA	NA
44	101	44	476.623641304348	GOC077	TRUE	1202.3532767082	10	964.041456056028	66.6666666666667	BalPhy	GOC	GOC	NA	NA
45	104	45	321.331632653061	GOC080	TRUE	1169.54535017184	23	1008.87953384531	153.333333333333	BalPhy	GOC	GOC	NA	NA
46	92	46	493.744932432432	GOC082	TRUE	1181.68721497973	13	934.814748763513	86.6666666666667	BalPhy	GOC	GOC	NA	NA
47	100	47	465.555555555556	GOC086	TRUE	1190.04416680986	7	957.266389032081	46.6666666666667	BalPhy	GOC	GOC	NA	NA
48	97	48	492.311011904762	GOC091	TRUE	1195.600499027	18	949.444993074616	120	BalPhy	GOC	GOC	NA	NA
49	101	49	460.376358695652	GOC100	TRUE	1186.10599409951	11	955.91781475168	73.3333333333333	BalPhy	GOC	GOC	NA	NA
50	103	50	372.4921875	GOC111	TRUE	1176.30183525133	21	990.055741501335	140	BalPhy	GOC	GOC	NA	NA
51	95	51	478.228125	GOC112	TRUE	1174.71793263506	19	935.603870135056	126.666666666667	BalPhy	GOC	GOC	NA	NA
52	100	52	451.444444444444	GOC116	TRUE	1175.93305569875	8	950.210833476526	53.3333333333333	BalPhy	GOC	GOC	NA	NA
53	99	53	491.582386363636	GOC125	TRUE	1201.90671256173	16	956.115519379908	106.666666666667	BalPhy	GOC	GOC	NA	NA
54	105	54	275.9825	MegNov01	TRUE	359.799019607843	4	221.807769607843	26.6666666666667	MegNov	MegNov	MegNov	NA	NA
55	55	55	0	Root	FALSE	0	2.77195739746094	0	18.4797159830729	NA	NA	NA	NA	NA
56	57	56	0.658507347106934	1000	FALSE	724.601908521932	49.6875	724.272654848378	331.25	NA	NA	NA	1000	1000
57	58	57	1.37470149993896	2	FALSE	723.943401174825	47.21875	723.256050424856	314.791666666667	NA	NA	NA	2	NA
58	59	58	1.97950871785482	0	FALSE	722.568699674886	44.484375	721.578945315959	296.5625	NA	NA	NA	0	NA
59	60	59	1.88112831115723	0	FALSE	720.589190957031	41.1796875	719.648626801453	274.53125	NA	NA	NA	0	NA
60	62	60	3.34684448242187	0	FALSE	718.708062645874	36.43359375	717.034640404663	242.890625	NA	NA	NA	0	NA
61	60	61	1.5450927734375	1	FALSE	720.253155419311	31.6875	719.480609032593	211.25	NA	NA	NA	1	NA
62	74	62	17.0536455426897	2	FALSE	715.361218163452	31.591796875	706.834395392107	210.611979166667	NA	NA	NA	2	NA
63	58	63	4.21308771769206	36	FALSE	726.781787392578	41.75	724.675243533732	278.333333333333	NA	NA	NA	36	NA
64	56	64	6.34558963775635	74	FALSE	730.947498159688	47.75	727.77470334081	318.333333333333	NA	NA	NA	74	NA
65	61	65	4.76614888509115	5	FALSE	725.019304304403	33.625	722.636229861857	224.166666666667	NA	NA	NA	5	NA
66	59	66	11.0410976409912	17	FALSE	731.630288598022	37.875	726.109739777527	252.5	NA	NA	NA	17	NA
67	56	67	11.4981603622437	11	FALSE	736.100068884176	51.625	730.350988703054	344.166666666667	NA	NA	NA	11	NA
68	67	68	2.28402201334635	48	FALSE	738.384090897522	52.75	737.242079890849	351.666666666667	NA	NA	NA	48	NA
69	57	69	11.8258676528931	27	FALSE	735.769268827718	44.75	729.856335001272	298.333333333333	NA	NA	NA	27	NA
70	65	70	7.12431640625	53	FALSE	732.143620710653	34.75	728.581462507528	231.666666666667	NA	NA	NA	53	NA
71	61	71	14.2026011149089	158	FALSE	734.45575653422	29.75	727.354455976766	198.333333333333	NA	NA	NA	158	NA
72	62	72	12.4347577776228	67	FALSE	727.795975941075	26.75	721.578597052263	178.333333333333	NA	NA	NA	67	NA
73	66	73	5.09173029119319	115	FALSE	736.722018889216	38.75	734.176153743619	258.333333333333	NA	NA	NA	115	NA
74	82	74	13.9557077508223	227	FALSE	698.307572620762	28.2958984375	691.329718745351	188.639322916667	NA	NA	NA	227	NA
75	67	75	11.2159779866536	243	FALSE	747.316046870829	50.5	741.708057877502	336.666666666667	NA	NA	NA	243	NA
76	69	76	7.85467529296875	156	FALSE	743.623944120687	45.5	739.696606474202	303.333333333333	NA	NA	NA	156	NA
77	68	77	10.047353891226	235	FALSE	748.431444788748	53.5	743.407767843135	356.666666666667	NA	NA	NA	235	NA
78	70	78	13.7461751302083	283	FALSE	745.889795840861	35.5	739.016708275757	236.666666666667	NA	NA	NA	283	NA
79	65	79	23.12568359375	296	FALSE	748.144987898153	32.5	736.582146101278	216.666666666667	NA	NA	NA	296	NA
80	72	80	16.3428380629596	375	FALSE	744.138814004034	27.5	735.967394972555	183.333333333333	NA	NA	NA	375	NA
81	63	81	23.9307861328125	479	FALSE	750.712573525391	42.5	738.747180458984	283.333333333333	NA	NA	NA	479	NA
82	86	82	75.16162109375	418	FALSE	684.35186486994	26.14794921875	646.771054323065	174.319661458333	NA	NA	NA	418	NA
83	73	83	23.6810709635417	476	FALSE	760.403089852757	39.5	748.562554370987	263.333333333333	NA	NA	NA	476	NA
84	64	84	56.0321587456597	952	FALSE	786.979656905348	48.5	758.963577532518	323.333333333333	NA	NA	NA	952	952
85	71	85	71.5546188354492	977	FALSE	806.01037536967	30.5	770.233065951945	203.333333333333	NA	NA	NA	977	977
86	105	86	525.373724168347	1000	FALSE	609.19024377619	18.351318359375	346.503381692017	122.342122395833	NA	NA	NA	1000	1000
87	86	87	65.3179262222782	1000	FALSE	674.508169998468	10.5546875	641.849206887329	70.3645833333333	NA	NA	NA	1000	1000
88	87	88	2.28128051757812	9	FALSE	676.789450516046	14.046875	675.648810257257	93.6458333333333	NA	NA	NA	9	NA
89	87	89	6.71237182617188	39	FALSE	681.22054182464	7.0625	677.864355911554	47.0833333333333	NA	NA	NA	39	NA
90	88	90	6.06591796875	37	FALSE	682.855368484796	15.59375	679.822409500421	103.958333333333	NA	NA	NA	37	NA
91	90	91	3.84536830357143	41	FALSE	686.700736788368	17.1875	684.778052636582	114.583333333333	NA	NA	NA	41	NA
92	88	92	11.15283203125	204	FALSE	687.942282547296	12.5	682.365866531671	83.3333333333333	NA	NA	NA	204	NA
93	89	93	9.03225528492647	154	FALSE	690.252797109567	8.625	685.736669467103	57.5	NA	NA	NA	154	NA
94	91	94	4.68891059027778	41	FALSE	691.389647378646	18.875	689.045192083507	125.833333333333	NA	NA	NA	41	NA
95	94	95	5.10016025641026	115	FALSE	696.489807635056	20.25	693.939727506851	135	NA	NA	NA	115	NA
96	93	96	10.1391858552632	328	FALSE	700.39198296483	9.75	695.322390037198	65	NA	NA	NA	328	NA
97	94	97	11.8998397435897	421	FALSE	703.289487122235	17.5	697.33956725044	116.666666666667	NA	NA	NA	421	NA
98	95	98	11.271875	544	FALSE	707.761682635056	21.5	702.125745135056	143.333333333333	NA	NA	NA	544	NA
99	91	99	23.6235894097222	780	FALSE	710.32432619809	15.5	698.512531493229	103.333333333333	NA	NA	NA	780	780
100	93	100	34.2358141447368	908	FALSE	724.488611254303	7.5	707.370704181935	50	NA	NA	NA	908	908
101	96	101	25.3376524390244	828	FALSE	725.729635403854	10.5	713.060809184342	70	NA	NA	NA	828	828
102	89	102	97.0927447150735	1000	FALSE	778.313286539714	5.5	729.766914182177	36.6666666666667	NA	NA	NA	1000	1000
103	98	103	96.0479651162791	1000	FALSE	803.809647751335	20.5	755.785665193195	136.666666666667	NA	NA	NA	1000	1000
104	98	104	140.452034883721	1000	FALSE	848.213717518777	22.5	777.987700076916	150	NA	NA	NA	1000	1000
105	106	105	40.5175	1000	FALSE	83.8165196078431	11.1756591796875	63.5577696078431	74.50439453125	NA	NA	NA	1000	1000
106	107	106	43.2990196078431	999	FALSE	43.2990196078431	7.08782958984375	21.6495098039216	47.252197265625	NA	NA	NA	999	999
107	55	107	0	999	FALSE	0	4.54391479492188	0	30.2927652994792	NA	NA	NA	999	999
