# Supplementary material for: The genomic footprint of whaling and isolation in fin whale populations
Source: Nat Commun. 2023 Sep 12;14:5465. doi: 10.1038/s41467-023-40052-z (PMC10497599; doi:10.1038/s41467-023-40052-z)
Supplement: Supplementary file 4 — Source Data [file 41467_2023_40052_MOESM4_ESM.zip › Source_Data/Figure_S4/FigS4b.csv]

	K	meancv	sdcv
1	1	0.620366	0.000757146690616206
2	2	0.776277	0.00649567043841084
3	3	0.971001	0.0249660598279611
4	4	1.187949	0.0264474436697891
5	5	1.435096	0.0342131473104841
6	6	1.691767	0.0222271345931549
