# Supplementary material for: The genomic footprint of whaling and isolation in fin whale populations
Source: Nat Commun. 2023 Sep 12;14:5465. doi: 10.1038/s41467-023-40052-z (PMC10497599; doi:10.1038/s41467-023-40052-z)
Supplement: Supplementary file 4 — Source Data [file 41467_2023_40052_MOESM4_ESM.zip › Source_Data/Figure_S4/FigS4a.csv]

	SampleId	PopId	SubPopId	K	run	variable	value
1	ENPAK19	ENP	AK	K = 1	1	Cluster1	1
2	ENPAK20	ENP	AK	K = 1	1	Cluster1	1
3	ENPAK21	ENP	AK	K = 1	1	Cluster1	1
4	ENPAK22	ENP	AK	K = 1	1	Cluster1	1
5	ENPAK23	ENP	AK	K = 1	1	Cluster1	1
6	ENPAK24	ENP	AK	K = 1	1	Cluster1	1
7	ENPAK25	ENP	AK	K = 1	1	Cluster1	1
8	ENPAK26	ENP	AK	K = 1	1	Cluster1	1
9	ENPAK27	ENP	AK	K = 1	1	Cluster1	1
10	ENPAK28	ENP	AK	K = 1	1	Cluster1	1
11	ENPAK29	ENP	AK	K = 1	1	Cluster1	1
12	ENPAK30	ENP	AK	K = 1	1	Cluster1	1
13	ENPBC16	ENP	BC	K = 1	1	Cluster1	1
14	ENPBC17	ENP	BC	K = 1	1	Cluster1	1
15	ENPBC18	ENP	BC	K = 1	1	Cluster1	1
16	ENPCA01	ENP	CA	K = 1	1	Cluster1	1
17	ENPCA02	ENP	CA	K = 1	1	Cluster1	1
18	ENPCA03	ENP	CA	K = 1	1	Cluster1	1
19	ENPCA04	ENP	CA	K = 1	1	Cluster1	1
20	ENPCA05	ENP	CA	K = 1	1	Cluster1	1
21	ENPCA06	ENP	CA	K = 1	1	Cluster1	1
22	ENPCA07	ENP	CA	K = 1	1	Cluster1	1
23	ENPCA08	ENP	CA	K = 1	1	Cluster1	1
24	ENPCA09	ENP	CA	K = 1	1	Cluster1	1
25	ENPOR10	ENP	OR	K = 1	1	Cluster1	1
26	ENPOR11	ENP	OR	K = 1	1	Cluster1	1
27	ENPOR12	ENP	OR	K = 1	1	Cluster1	1
28	ENPOR13	ENP	OR	K = 1	1	Cluster1	1
29	ENPWA14	ENP	WA	K = 1	1	Cluster1	1
30	ENPWA15	ENP	WA	K = 1	1	Cluster1	1
31	ENPAK19	ENP	AK	K = 1	2	Cluster1	1
32	ENPAK20	ENP	AK	K = 1	2	Cluster1	1
33	ENPAK21	ENP	AK	K = 1	2	Cluster1	1
34	ENPAK22	ENP	AK	K = 1	2	Cluster1	1
35	ENPAK23	ENP	AK	K = 1	2	Cluster1	1
36	ENPAK24	ENP	AK	K = 1	2	Cluster1	1
37	ENPAK25	ENP	AK	K = 1	2	Cluster1	1
38	ENPAK26	ENP	AK	K = 1	2	Cluster1	1
39	ENPAK27	ENP	AK	K = 1	2	Cluster1	1
40	ENPAK28	ENP	AK	K = 1	2	Cluster1	1
41	ENPAK29	ENP	AK	K = 1	2	Cluster1	1
42	ENPAK30	ENP	AK	K = 1	2	Cluster1	1
43	ENPBC16	ENP	BC	K = 1	2	Cluster1	1
44	ENPBC17	ENP	BC	K = 1	2	Cluster1	1
45	ENPBC18	ENP	BC	K = 1	2	Cluster1	1
46	ENPCA01	ENP	CA	K = 1	2	Cluster1	1
47	ENPCA02	ENP	CA	K = 1	2	Cluster1	1
48	ENPCA03	ENP	CA	K = 1	2	Cluster1	1
49	ENPCA04	ENP	CA	K = 1	2	Cluster1	1
50	ENPCA05	ENP	CA	K = 1	2	Cluster1	1
51	ENPCA06	ENP	CA	K = 1	2	Cluster1	1
52	ENPCA07	ENP	CA	K = 1	2	Cluster1	1
53	ENPCA08	ENP	CA	K = 1	2	Cluster1	1
54	ENPCA09	ENP	CA	K = 1	2	Cluster1	1
55	ENPOR10	ENP	OR	K = 1	2	Cluster1	1
56	ENPOR11	ENP	OR	K = 1	2	Cluster1	1
57	ENPOR12	ENP	OR	K = 1	2	Cluster1	1
58	ENPOR13	ENP	OR	K = 1	2	Cluster1	1
59	ENPWA14	ENP	WA	K = 1	2	Cluster1	1
60	ENPWA15	ENP	WA	K = 1	2	Cluster1	1
61	ENPAK19	ENP	AK	K = 1	3	Cluster1	1
62	ENPAK20	ENP	AK	K = 1	3	Cluster1	1
63	ENPAK21	ENP	AK	K = 1	3	Cluster1	1
64	ENPAK22	ENP	AK	K = 1	3	Cluster1	1
65	ENPAK23	ENP	AK	K = 1	3	Cluster1	1
66	ENPAK24	ENP	AK	K = 1	3	Cluster1	1
67	ENPAK25	ENP	AK	K = 1	3	Cluster1	1
68	ENPAK26	ENP	AK	K = 1	3	Cluster1	1
69	ENPAK27	ENP	AK	K = 1	3	Cluster1	1
70	ENPAK28	ENP	AK	K = 1	3	Cluster1	1
71	ENPAK29	ENP	AK	K = 1	3	Cluster1	1
72	ENPAK30	ENP	AK	K = 1	3	Cluster1	1
73	ENPBC16	ENP	BC	K = 1	3	Cluster1	1
74	ENPBC17	ENP	BC	K = 1	3	Cluster1	1
75	ENPBC18	ENP	BC	K = 1	3	Cluster1	1
76	ENPCA01	ENP	CA	K = 1	3	Cluster1	1
77	ENPCA02	ENP	CA	K = 1	3	Cluster1	1
78	ENPCA03	ENP	CA	K = 1	3	Cluster1	1
79	ENPCA04	ENP	CA	K = 1	3	Cluster1	1
80	ENPCA05	ENP	CA	K = 1	3	Cluster1	1
81	ENPCA06	ENP	CA	K = 1	3	Cluster1	1
82	ENPCA07	ENP	CA	K = 1	3	Cluster1	1
83	ENPCA08	ENP	CA	K = 1	3	Cluster1	1
84	ENPCA09	ENP	CA	K = 1	3	Cluster1	1
85	ENPOR10	ENP	OR	K = 1	3	Cluster1	1
86	ENPOR11	ENP	OR	K = 1	3	Cluster1	1
87	ENPOR12	ENP	OR	K = 1	3	Cluster1	1
88	ENPOR13	ENP	OR	K = 1	3	Cluster1	1
89	ENPWA14	ENP	WA	K = 1	3	Cluster1	1
90	ENPWA15	ENP	WA	K = 1	3	Cluster1	1
91	ENPAK19	ENP	AK	K = 1	4	Cluster1	1
92	ENPAK20	ENP	AK	K = 1	4	Cluster1	1
93	ENPAK21	ENP	AK	K = 1	4	Cluster1	1
94	ENPAK22	ENP	AK	K = 1	4	Cluster1	1
95	ENPAK23	ENP	AK	K = 1	4	Cluster1	1
96	ENPAK24	ENP	AK	K = 1	4	Cluster1	1
97	ENPAK25	ENP	AK	K = 1	4	Cluster1	1
98	ENPAK26	ENP	AK	K = 1	4	Cluster1	1
99	ENPAK27	ENP	AK	K = 1	4	Cluster1	1
100	ENPAK28	ENP	AK	K = 1	4	Cluster1	1
101	ENPAK29	ENP	AK	K = 1	4	Cluster1	1
102	ENPAK30	ENP	AK	K = 1	4	Cluster1	1
103	ENPBC16	ENP	BC	K = 1	4	Cluster1	1
104	ENPBC17	ENP	BC	K = 1	4	Cluster1	1
105	ENPBC18	ENP	BC	K = 1	4	Cluster1	1
106	ENPCA01	ENP	CA	K = 1	4	Cluster1	1
107	ENPCA02	ENP	CA	K = 1	4	Cluster1	1
108	ENPCA03	ENP	CA	K = 1	4	Cluster1	1
109	ENPCA04	ENP	CA	K = 1	4	Cluster1	1
110	ENPCA05	ENP	CA	K = 1	4	Cluster1	1
111	ENPCA06	ENP	CA	K = 1	4	Cluster1	1
112	ENPCA07	ENP	CA	K = 1	4	Cluster1	1
113	ENPCA08	ENP	CA	K = 1	4	Cluster1	1
114	ENPCA09	ENP	CA	K = 1	4	Cluster1	1
115	ENPOR10	ENP	OR	K = 1	4	Cluster1	1
116	ENPOR11	ENP	OR	K = 1	4	Cluster1	1
117	ENPOR12	ENP	OR	K = 1	4	Cluster1	1
118	ENPOR13	ENP	OR	K = 1	4	Cluster1	1
119	ENPWA14	ENP	WA	K = 1	4	Cluster1	1
120	ENPWA15	ENP	WA	K = 1	4	Cluster1	1
121	ENPAK19	ENP	AK	K = 1	5	Cluster1	1
122	ENPAK20	ENP	AK	K = 1	5	Cluster1	1
123	ENPAK21	ENP	AK	K = 1	5	Cluster1	1
124	ENPAK22	ENP	AK	K = 1	5	Cluster1	1
125	ENPAK23	ENP	AK	K = 1	5	Cluster1	1
126	ENPAK24	ENP	AK	K = 1	5	Cluster1	1
127	ENPAK25	ENP	AK	K = 1	5	Cluster1	1
128	ENPAK26	ENP	AK	K = 1	5	Cluster1	1
129	ENPAK27	ENP	AK	K = 1	5	Cluster1	1
130	ENPAK28	ENP	AK	K = 1	5	Cluster1	1
131	ENPAK29	ENP	AK	K = 1	5	Cluster1	1
132	ENPAK30	ENP	AK	K = 1	5	Cluster1	1
133	ENPBC16	ENP	BC	K = 1	5	Cluster1	1
134	ENPBC17	ENP	BC	K = 1	5	Cluster1	1
135	ENPBC18	ENP	BC	K = 1	5	Cluster1	1
136	ENPCA01	ENP	CA	K = 1	5	Cluster1	1
137	ENPCA02	ENP	CA	K = 1	5	Cluster1	1
138	ENPCA03	ENP	CA	K = 1	5	Cluster1	1
139	ENPCA04	ENP	CA	K = 1	5	Cluster1	1
140	ENPCA05	ENP	CA	K = 1	5	Cluster1	1
141	ENPCA06	ENP	CA	K = 1	5	Cluster1	1
142	ENPCA07	ENP	CA	K = 1	5	Cluster1	1
143	ENPCA08	ENP	CA	K = 1	5	Cluster1	1
144	ENPCA09	ENP	CA	K = 1	5	Cluster1	1
145	ENPOR10	ENP	OR	K = 1	5	Cluster1	1
146	ENPOR11	ENP	OR	K = 1	5	Cluster1	1
147	ENPOR12	ENP	OR	K = 1	5	Cluster1	1
148	ENPOR13	ENP	OR	K = 1	5	Cluster1	1
149	ENPWA14	ENP	WA	K = 1	5	Cluster1	1
150	ENPWA15	ENP	WA	K = 1	5	Cluster1	1
151	ENPAK19	ENP	AK	K = 1	6	Cluster1	1
152	ENPAK20	ENP	AK	K = 1	6	Cluster1	1
153	ENPAK21	ENP	AK	K = 1	6	Cluster1	1
154	ENPAK22	ENP	AK	K = 1	6	Cluster1	1
155	ENPAK23	ENP	AK	K = 1	6	Cluster1	1
156	ENPAK24	ENP	AK	K = 1	6	Cluster1	1
157	ENPAK25	ENP	AK	K = 1	6	Cluster1	1
158	ENPAK26	ENP	AK	K = 1	6	Cluster1	1
159	ENPAK27	ENP	AK	K = 1	6	Cluster1	1
160	ENPAK28	ENP	AK	K = 1	6	Cluster1	1
161	ENPAK29	ENP	AK	K = 1	6	Cluster1	1
162	ENPAK30	ENP	AK	K = 1	6	Cluster1	1
163	ENPBC16	ENP	BC	K = 1	6	Cluster1	1
164	ENPBC17	ENP	BC	K = 1	6	Cluster1	1
165	ENPBC18	ENP	BC	K = 1	6	Cluster1	1
166	ENPCA01	ENP	CA	K = 1	6	Cluster1	1
167	ENPCA02	ENP	CA	K = 1	6	Cluster1	1
168	ENPCA03	ENP	CA	K = 1	6	Cluster1	1
169	ENPCA04	ENP	CA	K = 1	6	Cluster1	1
170	ENPCA05	ENP	CA	K = 1	6	Cluster1	1
171	ENPCA06	ENP	CA	K = 1	6	Cluster1	1
172	ENPCA07	ENP	CA	K = 1	6	Cluster1	1
173	ENPCA08	ENP	CA	K = 1	6	Cluster1	1
174	ENPCA09	ENP	CA	K = 1	6	Cluster1	1
175	ENPOR10	ENP	OR	K = 1	6	Cluster1	1
176	ENPOR11	ENP	OR	K = 1	6	Cluster1	1
177	ENPOR12	ENP	OR	K = 1	6	Cluster1	1
178	ENPOR13	ENP	OR	K = 1	6	Cluster1	1
179	ENPWA14	ENP	WA	K = 1	6	Cluster1	1
180	ENPWA15	ENP	WA	K = 1	6	Cluster1	1
181	ENPAK19	ENP	AK	K = 1	7	Cluster1	1
182	ENPAK20	ENP	AK	K = 1	7	Cluster1	1
183	ENPAK21	ENP	AK	K = 1	7	Cluster1	1
184	ENPAK22	ENP	AK	K = 1	7	Cluster1	1
185	ENPAK23	ENP	AK	K = 1	7	Cluster1	1
186	ENPAK24	ENP	AK	K = 1	7	Cluster1	1
187	ENPAK25	ENP	AK	K = 1	7	Cluster1	1
188	ENPAK26	ENP	AK	K = 1	7	Cluster1	1
189	ENPAK27	ENP	AK	K = 1	7	Cluster1	1
190	ENPAK28	ENP	AK	K = 1	7	Cluster1	1
191	ENPAK29	ENP	AK	K = 1	7	Cluster1	1
192	ENPAK30	ENP	AK	K = 1	7	Cluster1	1
193	ENPBC16	ENP	BC	K = 1	7	Cluster1	1
194	ENPBC17	ENP	BC	K = 1	7	Cluster1	1
195	ENPBC18	ENP	BC	K = 1	7	Cluster1	1
196	ENPCA01	ENP	CA	K = 1	7	Cluster1	1
197	ENPCA02	ENP	CA	K = 1	7	Cluster1	1
198	ENPCA03	ENP	CA	K = 1	7	Cluster1	1
199	ENPCA04	ENP	CA	K = 1	7	Cluster1	1
200	ENPCA05	ENP	CA	K = 1	7	Cluster1	1
201	ENPCA06	ENP	CA	K = 1	7	Cluster1	1
202	ENPCA07	ENP	CA	K = 1	7	Cluster1	1
203	ENPCA08	ENP	CA	K = 1	7	Cluster1	1
204	ENPCA09	ENP	CA	K = 1	7	Cluster1	1
205	ENPOR10	ENP	OR	K = 1	7	Cluster1	1
206	ENPOR11	ENP	OR	K = 1	7	Cluster1	1
207	ENPOR12	ENP	OR	K = 1	7	Cluster1	1
208	ENPOR13	ENP	OR	K = 1	7	Cluster1	1
209	ENPWA14	ENP	WA	K = 1	7	Cluster1	1
210	ENPWA15	ENP	WA	K = 1	7	Cluster1	1
211	ENPAK19	ENP	AK	K = 1	8	Cluster1	1
212	ENPAK20	ENP	AK	K = 1	8	Cluster1	1
213	ENPAK21	ENP	AK	K = 1	8	Cluster1	1
214	ENPAK22	ENP	AK	K = 1	8	Cluster1	1
215	ENPAK23	ENP	AK	K = 1	8	Cluster1	1
216	ENPAK24	ENP	AK	K = 1	8	Cluster1	1
217	ENPAK25	ENP	AK	K = 1	8	Cluster1	1
218	ENPAK26	ENP	AK	K = 1	8	Cluster1	1
219	ENPAK27	ENP	AK	K = 1	8	Cluster1	1
220	ENPAK28	ENP	AK	K = 1	8	Cluster1	1
221	ENPAK29	ENP	AK	K = 1	8	Cluster1	1
222	ENPAK30	ENP	AK	K = 1	8	Cluster1	1
223	ENPBC16	ENP	BC	K = 1	8	Cluster1	1
224	ENPBC17	ENP	BC	K = 1	8	Cluster1	1
225	ENPBC18	ENP	BC	K = 1	8	Cluster1	1
226	ENPCA01	ENP	CA	K = 1	8	Cluster1	1
227	ENPCA02	ENP	CA	K = 1	8	Cluster1	1
228	ENPCA03	ENP	CA	K = 1	8	Cluster1	1
229	ENPCA04	ENP	CA	K = 1	8	Cluster1	1
230	ENPCA05	ENP	CA	K = 1	8	Cluster1	1
231	ENPCA06	ENP	CA	K = 1	8	Cluster1	1
232	ENPCA07	ENP	CA	K = 1	8	Cluster1	1
233	ENPCA08	ENP	CA	K = 1	8	Cluster1	1
234	ENPCA09	ENP	CA	K = 1	8	Cluster1	1
235	ENPOR10	ENP	OR	K = 1	8	Cluster1	1
236	ENPOR11	ENP	OR	K = 1	8	Cluster1	1
237	ENPOR12	ENP	OR	K = 1	8	Cluster1	1
238	ENPOR13	ENP	OR	K = 1	8	Cluster1	1
239	ENPWA14	ENP	WA	K = 1	8	Cluster1	1
240	ENPWA15	ENP	WA	K = 1	8	Cluster1	1
241	ENPAK19	ENP	AK	K = 1	9	Cluster1	1
242	ENPAK20	ENP	AK	K = 1	9	Cluster1	1
243	ENPAK21	ENP	AK	K = 1	9	Cluster1	1
244	ENPAK22	ENP	AK	K = 1	9	Cluster1	1
245	ENPAK23	ENP	AK	K = 1	9	Cluster1	1
246	ENPAK24	ENP	AK	K = 1	9	Cluster1	1
247	ENPAK25	ENP	AK	K = 1	9	Cluster1	1
248	ENPAK26	ENP	AK	K = 1	9	Cluster1	1
249	ENPAK27	ENP	AK	K = 1	9	Cluster1	1
250	ENPAK28	ENP	AK	K = 1	9	Cluster1	1
251	ENPAK29	ENP	AK	K = 1	9	Cluster1	1
252	ENPAK30	ENP	AK	K = 1	9	Cluster1	1
253	ENPBC16	ENP	BC	K = 1	9	Cluster1	1
254	ENPBC17	ENP	BC	K = 1	9	Cluster1	1
255	ENPBC18	ENP	BC	K = 1	9	Cluster1	1
256	ENPCA01	ENP	CA	K = 1	9	Cluster1	1
257	ENPCA02	ENP	CA	K = 1	9	Cluster1	1
258	ENPCA03	ENP	CA	K = 1	9	Cluster1	1
259	ENPCA04	ENP	CA	K = 1	9	Cluster1	1
260	ENPCA05	ENP	CA	K = 1	9	Cluster1	1
261	ENPCA06	ENP	CA	K = 1	9	Cluster1	1
262	ENPCA07	ENP	CA	K = 1	9	Cluster1	1
263	ENPCA08	ENP	CA	K = 1	9	Cluster1	1
264	ENPCA09	ENP	CA	K = 1	9	Cluster1	1
265	ENPOR10	ENP	OR	K = 1	9	Cluster1	1
266	ENPOR11	ENP	OR	K = 1	9	Cluster1	1
267	ENPOR12	ENP	OR	K = 1	9	Cluster1	1
268	ENPOR13	ENP	OR	K = 1	9	Cluster1	1
269	ENPWA14	ENP	WA	K = 1	9	Cluster1	1
270	ENPWA15	ENP	WA	K = 1	9	Cluster1	1
271	ENPAK19	ENP	AK	K = 1	10	Cluster1	1
272	ENPAK20	ENP	AK	K = 1	10	Cluster1	1
273	ENPAK21	ENP	AK	K = 1	10	Cluster1	1
274	ENPAK22	ENP	AK	K = 1	10	Cluster1	1
275	ENPAK23	ENP	AK	K = 1	10	Cluster1	1
276	ENPAK24	ENP	AK	K = 1	10	Cluster1	1
277	ENPAK25	ENP	AK	K = 1	10	Cluster1	1
278	ENPAK26	ENP	AK	K = 1	10	Cluster1	1
279	ENPAK27	ENP	AK	K = 1	10	Cluster1	1
280	ENPAK28	ENP	AK	K = 1	10	Cluster1	1
281	ENPAK29	ENP	AK	K = 1	10	Cluster1	1
282	ENPAK30	ENP	AK	K = 1	10	Cluster1	1
283	ENPBC16	ENP	BC	K = 1	10	Cluster1	1
284	ENPBC17	ENP	BC	K = 1	10	Cluster1	1
285	ENPBC18	ENP	BC	K = 1	10	Cluster1	1
286	ENPCA01	ENP	CA	K = 1	10	Cluster1	1
287	ENPCA02	ENP	CA	K = 1	10	Cluster1	1
288	ENPCA03	ENP	CA	K = 1	10	Cluster1	1
289	ENPCA04	ENP	CA	K = 1	10	Cluster1	1
290	ENPCA05	ENP	CA	K = 1	10	Cluster1	1
291	ENPCA06	ENP	CA	K = 1	10	Cluster1	1
292	ENPCA07	ENP	CA	K = 1	10	Cluster1	1
293	ENPCA08	ENP	CA	K = 1	10	Cluster1	1
294	ENPCA09	ENP	CA	K = 1	10	Cluster1	1
295	ENPOR10	ENP	OR	K = 1	10	Cluster1	1
296	ENPOR11	ENP	OR	K = 1	10	Cluster1	1
297	ENPOR12	ENP	OR	K = 1	10	Cluster1	1
298	ENPOR13	ENP	OR	K = 1	10	Cluster1	1
299	ENPWA14	ENP	WA	K = 1	10	Cluster1	1
300	ENPWA15	ENP	WA	K = 1	10	Cluster1	1
301	ENPAK19	ENP	AK	K = 2	1	Cluster1	0.601981
302	ENPAK20	ENP	AK	K = 2	1	Cluster1	0.99999
303	ENPAK21	ENP	AK	K = 2	1	Cluster1	0.613346
304	ENPAK22	ENP	AK	K = 2	1	Cluster1	0.631913
305	ENPAK23	ENP	AK	K = 2	1	Cluster1	0.99999
306	ENPAK24	ENP	AK	K = 2	1	Cluster1	0.99999
307	ENPAK25	ENP	AK	K = 2	1	Cluster1	0.590406
308	ENPAK26	ENP	AK	K = 2	1	Cluster1	0.60218
309	ENPAK27	ENP	AK	K = 2	1	Cluster1	0.99999
310	ENPAK28	ENP	AK	K = 2	1	Cluster1	0.595965
311	ENPAK29	ENP	AK	K = 2	1	Cluster1	0.637534
312	ENPAK30	ENP	AK	K = 2	1	Cluster1	0.642171
313	ENPBC16	ENP	BC	K = 2	1	Cluster1	0.558199
314	ENPBC17	ENP	BC	K = 2	1	Cluster1	1e-05
315	ENPBC18	ENP	BC	K = 2	1	Cluster1	1e-05
316	ENPCA01	ENP	CA	K = 2	1	Cluster1	0.371296
317	ENPCA02	ENP	CA	K = 2	1	Cluster1	1e-05
318	ENPCA03	ENP	CA	K = 2	1	Cluster1	1e-05
319	ENPCA04	ENP	CA	K = 2	1	Cluster1	0.583883
320	ENPCA05	ENP	CA	K = 2	1	Cluster1	1e-05
321	ENPCA06	ENP	CA	K = 2	1	Cluster1	0.49106
322	ENPCA07	ENP	CA	K = 2	1	Cluster1	0.99999
323	ENPCA08	ENP	CA	K = 2	1	Cluster1	0.536795
324	ENPCA09	ENP	CA	K = 2	1	Cluster1	1e-05
325	ENPOR10	ENP	OR	K = 2	1	Cluster1	0.618666
326	ENPOR11	ENP	OR	K = 2	1	Cluster1	0.715431
327	ENPOR12	ENP	OR	K = 2	1	Cluster1	0.540266
328	ENPOR13	ENP	OR	K = 2	1	Cluster1	0.513027
329	ENPWA14	ENP	WA	K = 2	1	Cluster1	0.420657
330	ENPWA15	ENP	WA	K = 2	1	Cluster1	0.573218
331	ENPAK19	ENP	AK	K = 2	2	Cluster1	0.282737
332	ENPAK20	ENP	AK	K = 2	2	Cluster1	0.302836
333	ENPAK21	ENP	AK	K = 2	2	Cluster1	0.99999
334	ENPAK22	ENP	AK	K = 2	2	Cluster1	0.287903
335	ENPAK23	ENP	AK	K = 2	2	Cluster1	0.317674
336	ENPAK24	ENP	AK	K = 2	2	Cluster1	0.28793
337	ENPAK25	ENP	AK	K = 2	2	Cluster1	0.198476
338	ENPAK26	ENP	AK	K = 2	2	Cluster1	0.333743
339	ENPAK27	ENP	AK	K = 2	2	Cluster1	1e-05
340	ENPAK28	ENP	AK	K = 2	2	Cluster1	0.240314
341	ENPAK29	ENP	AK	K = 2	2	Cluster1	0.301837
342	ENPAK30	ENP	AK	K = 2	2	Cluster1	1e-05
343	ENPBC16	ENP	BC	K = 2	2	Cluster1	0.308434
344	ENPBC17	ENP	BC	K = 2	2	Cluster1	0.206666
345	ENPBC18	ENP	BC	K = 2	2	Cluster1	0.294145
346	ENPCA01	ENP	CA	K = 2	2	Cluster1	0.441635
347	ENPCA02	ENP	CA	K = 2	2	Cluster1	0.99999
348	ENPCA03	ENP	CA	K = 2	2	Cluster1	0.99999
349	ENPCA04	ENP	CA	K = 2	2	Cluster1	0.306274
350	ENPCA05	ENP	CA	K = 2	2	Cluster1	0.99999
351	ENPCA06	ENP	CA	K = 2	2	Cluster1	0.30724
352	ENPCA07	ENP	CA	K = 2	2	Cluster1	1e-05
353	ENPCA08	ENP	CA	K = 2	2	Cluster1	0.278947
354	ENPCA09	ENP	CA	K = 2	2	Cluster1	0.414469
355	ENPOR10	ENP	OR	K = 2	2	Cluster1	0.187196
356	ENPOR11	ENP	OR	K = 2	2	Cluster1	0.252553
357	ENPOR12	ENP	OR	K = 2	2	Cluster1	0.99999
358	ENPOR13	ENP	OR	K = 2	2	Cluster1	1e-05
359	ENPWA14	ENP	WA	K = 2	2	Cluster1	1e-05
360	ENPWA15	ENP	WA	K = 2	2	Cluster1	0.301598
361	ENPAK19	ENP	AK	K = 2	3	Cluster1	0.674937
362	ENPAK20	ENP	AK	K = 2	3	Cluster1	0.657233
363	ENPAK21	ENP	AK	K = 2	3	Cluster1	0.655626
364	ENPAK22	ENP	AK	K = 2	3	Cluster1	0.606965
365	ENPAK23	ENP	AK	K = 2	3	Cluster1	0.697714
366	ENPAK24	ENP	AK	K = 2	3	Cluster1	0.715453
367	ENPAK25	ENP	AK	K = 2	3	Cluster1	0.678915
368	ENPAK26	ENP	AK	K = 2	3	Cluster1	0.726409
369	ENPAK27	ENP	AK	K = 2	3	Cluster1	0.651642
370	ENPAK28	ENP	AK	K = 2	3	Cluster1	1e-05
371	ENPAK29	ENP	AK	K = 2	3	Cluster1	0.690587
372	ENPAK30	ENP	AK	K = 2	3	Cluster1	0.683926
373	ENPBC16	ENP	BC	K = 2	3	Cluster1	0.653169
374	ENPBC17	ENP	BC	K = 2	3	Cluster1	0.536674
375	ENPBC18	ENP	BC	K = 2	3	Cluster1	0.682345
376	ENPCA01	ENP	CA	K = 2	3	Cluster1	0.592055
377	ENPCA02	ENP	CA	K = 2	3	Cluster1	0.99999
378	ENPCA03	ENP	CA	K = 2	3	Cluster1	0.99999
379	ENPCA04	ENP	CA	K = 2	3	Cluster1	1e-05
380	ENPCA05	ENP	CA	K = 2	3	Cluster1	0.679343
381	ENPCA06	ENP	CA	K = 2	3	Cluster1	0.595405
382	ENPCA07	ENP	CA	K = 2	3	Cluster1	0.99999
383	ENPCA08	ENP	CA	K = 2	3	Cluster1	0.492207
384	ENPCA09	ENP	CA	K = 2	3	Cluster1	0.635536
385	ENPOR10	ENP	OR	K = 2	3	Cluster1	0.523953
386	ENPOR11	ENP	OR	K = 2	3	Cluster1	0.99999
387	ENPOR12	ENP	OR	K = 2	3	Cluster1	0.634924
388	ENPOR13	ENP	OR	K = 2	3	Cluster1	1e-05
389	ENPWA14	ENP	WA	K = 2	3	Cluster1	1e-05
390	ENPWA15	ENP	WA	K = 2	3	Cluster1	0.616271
391	ENPAK19	ENP	AK	K = 2	4	Cluster1	0.488452
392	ENPAK20	ENP	AK	K = 2	4	Cluster1	0.99999
393	ENPAK21	ENP	AK	K = 2	4	Cluster1	0.498802
394	ENPAK22	ENP	AK	K = 2	4	Cluster1	1e-05
395	ENPAK23	ENP	AK	K = 2	4	Cluster1	0.513475
396	ENPAK24	ENP	AK	K = 2	4	Cluster1	1e-05
397	ENPAK25	ENP	AK	K = 2	4	Cluster1	0.480723
398	ENPAK26	ENP	AK	K = 2	4	Cluster1	0.42615
399	ENPAK27	ENP	AK	K = 2	4	Cluster1	0.498506
400	ENPAK28	ENP	AK	K = 2	4	Cluster1	0.433352
401	ENPAK29	ENP	AK	K = 2	4	Cluster1	0.543408
402	ENPAK30	ENP	AK	K = 2	4	Cluster1	0.509708
403	ENPBC16	ENP	BC	K = 2	4	Cluster1	0.41422
404	ENPBC17	ENP	BC	K = 2	4	Cluster1	0.415386
405	ENPBC18	ENP	BC	K = 2	4	Cluster1	0.491561
406	ENPCA01	ENP	CA	K = 2	4	Cluster1	0.43061
407	ENPCA02	ENP	CA	K = 2	4	Cluster1	0.99999
408	ENPCA03	ENP	CA	K = 2	4	Cluster1	0.99999
409	ENPCA04	ENP	CA	K = 2	4	Cluster1	0.436406
410	ENPCA05	ENP	CA	K = 2	4	Cluster1	0.57016
411	ENPCA06	ENP	CA	K = 2	4	Cluster1	0.99999
412	ENPCA07	ENP	CA	K = 2	4	Cluster1	0.479282
413	ENPCA08	ENP	CA	K = 2	4	Cluster1	1e-05
414	ENPCA09	ENP	CA	K = 2	4	Cluster1	1e-05
415	ENPOR10	ENP	OR	K = 2	4	Cluster1	0.348721
416	ENPOR11	ENP	OR	K = 2	4	Cluster1	0.45502
417	ENPOR12	ENP	OR	K = 2	4	Cluster1	0.53783
418	ENPOR13	ENP	OR	K = 2	4	Cluster1	1e-05
419	ENPWA14	ENP	WA	K = 2	4	Cluster1	1e-05
420	ENPWA15	ENP	WA	K = 2	4	Cluster1	0.99999
421	ENPAK19	ENP	AK	K = 2	5	Cluster1	0.706916
422	ENPAK20	ENP	AK	K = 2	5	Cluster1	0.99999
423	ENPAK21	ENP	AK	K = 2	5	Cluster1	0.713596
424	ENPAK22	ENP	AK	K = 2	5	Cluster1	0.63795
425	ENPAK23	ENP	AK	K = 2	5	Cluster1	0.681331
426	ENPAK24	ENP	AK	K = 2	5	Cluster1	0.623314
427	ENPAK25	ENP	AK	K = 2	5	Cluster1	0.753104
428	ENPAK26	ENP	AK	K = 2	5	Cluster1	0.653181
429	ENPAK27	ENP	AK	K = 2	5	Cluster1	0.99999
430	ENPAK28	ENP	AK	K = 2	5	Cluster1	0.99999
431	ENPAK29	ENP	AK	K = 2	5	Cluster1	0.649394
432	ENPAK30	ENP	AK	K = 2	5	Cluster1	0.693203
433	ENPBC16	ENP	BC	K = 2	5	Cluster1	1e-05
434	ENPBC17	ENP	BC	K = 2	5	Cluster1	0.99999
435	ENPBC18	ENP	BC	K = 2	5	Cluster1	0.688055
436	ENPCA01	ENP	CA	K = 2	5	Cluster1	0.677176
437	ENPCA02	ENP	CA	K = 2	5	Cluster1	1e-05
438	ENPCA03	ENP	CA	K = 2	5	Cluster1	1e-05
439	ENPCA04	ENP	CA	K = 2	5	Cluster1	0.692046
440	ENPCA05	ENP	CA	K = 2	5	Cluster1	0.568693
441	ENPCA06	ENP	CA	K = 2	5	Cluster1	0.786601
442	ENPCA07	ENP	CA	K = 2	5	Cluster1	0.734617
443	ENPCA08	ENP	CA	K = 2	5	Cluster1	0.680609
444	ENPCA09	ENP	CA	K = 2	5	Cluster1	0.695417
445	ENPOR10	ENP	OR	K = 2	5	Cluster1	1e-05
446	ENPOR11	ENP	OR	K = 2	5	Cluster1	0.708947
447	ENPOR12	ENP	OR	K = 2	5	Cluster1	0.690753
448	ENPOR13	ENP	OR	K = 2	5	Cluster1	0.699196
449	ENPWA14	ENP	WA	K = 2	5	Cluster1	0.99999
450	ENPWA15	ENP	WA	K = 2	5	Cluster1	0.675319
451	ENPAK19	ENP	AK	K = 2	6	Cluster1	0.99999
452	ENPAK20	ENP	AK	K = 2	6	Cluster1	0.795296
453	ENPAK21	ENP	AK	K = 2	6	Cluster1	0.843755
454	ENPAK22	ENP	AK	K = 2	6	Cluster1	0.80258
455	ENPAK23	ENP	AK	K = 2	6	Cluster1	0.780927
456	ENPAK24	ENP	AK	K = 2	6	Cluster1	0.764868
457	ENPAK25	ENP	AK	K = 2	6	Cluster1	0.99999
458	ENPAK26	ENP	AK	K = 2	6	Cluster1	0.780201
459	ENPAK27	ENP	AK	K = 2	6	Cluster1	0.99999
460	ENPAK28	ENP	AK	K = 2	6	Cluster1	0.99999
461	ENPAK29	ENP	AK	K = 2	6	Cluster1	0.829501
462	ENPAK30	ENP	AK	K = 2	6	Cluster1	0.817099
463	ENPBC16	ENP	BC	K = 2	6	Cluster1	0.72929
464	ENPBC17	ENP	BC	K = 2	6	Cluster1	0.735544
465	ENPBC18	ENP	BC	K = 2	6	Cluster1	0.795382
466	ENPCA01	ENP	CA	K = 2	6	Cluster1	0.606564
467	ENPCA02	ENP	CA	K = 2	6	Cluster1	1e-05
468	ENPCA03	ENP	CA	K = 2	6	Cluster1	1e-05
469	ENPCA04	ENP	CA	K = 2	6	Cluster1	0.74069
470	ENPCA05	ENP	CA	K = 2	6	Cluster1	1e-05
471	ENPCA06	ENP	CA	K = 2	6	Cluster1	0.721603
472	ENPCA07	ENP	CA	K = 2	6	Cluster1	0.99999
473	ENPCA08	ENP	CA	K = 2	6	Cluster1	0.593984
474	ENPCA09	ENP	CA	K = 2	6	Cluster1	0.645189
475	ENPOR10	ENP	OR	K = 2	6	Cluster1	0.685625
476	ENPOR11	ENP	OR	K = 2	6	Cluster1	0.99999
477	ENPOR12	ENP	OR	K = 2	6	Cluster1	0.732739
478	ENPOR13	ENP	OR	K = 2	6	Cluster1	1e-05
479	ENPWA14	ENP	WA	K = 2	6	Cluster1	0.501343
480	ENPWA15	ENP	WA	K = 2	6	Cluster1	0.718915
481	ENPAK19	ENP	AK	K = 2	7	Cluster1	0.453081
482	ENPAK20	ENP	AK	K = 2	7	Cluster1	0.467048
483	ENPAK21	ENP	AK	K = 2	7	Cluster1	0.428123
484	ENPAK22	ENP	AK	K = 2	7	Cluster1	0.466176
485	ENPAK23	ENP	AK	K = 2	7	Cluster1	0.416017
486	ENPAK24	ENP	AK	K = 2	7	Cluster1	0.464931
487	ENPAK25	ENP	AK	K = 2	7	Cluster1	0.470921
488	ENPAK26	ENP	AK	K = 2	7	Cluster1	0.444492
489	ENPAK27	ENP	AK	K = 2	7	Cluster1	0.99999
490	ENPAK28	ENP	AK	K = 2	7	Cluster1	1e-05
491	ENPAK29	ENP	AK	K = 2	7	Cluster1	0.441173
492	ENPAK30	ENP	AK	K = 2	7	Cluster1	0.46782
493	ENPBC16	ENP	BC	K = 2	7	Cluster1	0.469629
494	ENPBC17	ENP	BC	K = 2	7	Cluster1	0.535232
495	ENPBC18	ENP	BC	K = 2	7	Cluster1	1e-05
496	ENPCA01	ENP	CA	K = 2	7	Cluster1	0.508678
497	ENPCA02	ENP	CA	K = 2	7	Cluster1	1e-05
498	ENPCA03	ENP	CA	K = 2	7	Cluster1	1e-05
499	ENPCA04	ENP	CA	K = 2	7	Cluster1	0.99999
500	ENPCA05	ENP	CA	K = 2	7	Cluster1	0.426384
501	ENPCA06	ENP	CA	K = 2	7	Cluster1	0.476094
502	ENPCA07	ENP	CA	K = 2	7	Cluster1	0.450007
503	ENPCA08	ENP	CA	K = 2	7	Cluster1	0.99999
504	ENPCA09	ENP	CA	K = 2	7	Cluster1	0.444172
505	ENPOR10	ENP	OR	K = 2	7	Cluster1	0.618986
506	ENPOR11	ENP	OR	K = 2	7	Cluster1	0.464185
507	ENPOR12	ENP	OR	K = 2	7	Cluster1	1e-05
508	ENPOR13	ENP	OR	K = 2	7	Cluster1	0.99999
509	ENPWA14	ENP	WA	K = 2	7	Cluster1	0.99999
510	ENPWA15	ENP	WA	K = 2	7	Cluster1	0.512092
511	ENPAK19	ENP	AK	K = 2	8	Cluster1	0.372157
512	ENPAK20	ENP	AK	K = 2	8	Cluster1	0.383069
513	ENPAK21	ENP	AK	K = 2	8	Cluster1	0.390523
514	ENPAK22	ENP	AK	K = 2	8	Cluster1	0.375179
515	ENPAK23	ENP	AK	K = 2	8	Cluster1	0.394903
516	ENPAK24	ENP	AK	K = 2	8	Cluster1	0.364813
517	ENPAK25	ENP	AK	K = 2	8	Cluster1	0.391511
518	ENPAK26	ENP	AK	K = 2	8	Cluster1	0.358112
519	ENPAK27	ENP	AK	K = 2	8	Cluster1	0.381713
520	ENPAK28	ENP	AK	K = 2	8	Cluster1	1e-05
521	ENPAK29	ENP	AK	K = 2	8	Cluster1	0.352351
522	ENPAK30	ENP	AK	K = 2	8	Cluster1	0.99999
523	ENPBC16	ENP	BC	K = 2	8	Cluster1	0.387595
524	ENPBC17	ENP	BC	K = 2	8	Cluster1	0.99999
525	ENPBC18	ENP	BC	K = 2	8	Cluster1	0.391418
526	ENPCA01	ENP	CA	K = 2	8	Cluster1	0.294811
527	ENPCA02	ENP	CA	K = 2	8	Cluster1	1e-05
528	ENPCA03	ENP	CA	K = 2	8	Cluster1	1e-05
529	ENPCA04	ENP	CA	K = 2	8	Cluster1	0.364778
530	ENPCA05	ENP	CA	K = 2	8	Cluster1	1e-05
531	ENPCA06	ENP	CA	K = 2	8	Cluster1	0.433034
532	ENPCA07	ENP	CA	K = 2	8	Cluster1	0.386801
533	ENPCA08	ENP	CA	K = 2	8	Cluster1	0.45427
534	ENPCA09	ENP	CA	K = 2	8	Cluster1	0.313734
535	ENPOR10	ENP	OR	K = 2	8	Cluster1	0.518071
536	ENPOR11	ENP	OR	K = 2	8	Cluster1	0.388528
537	ENPOR12	ENP	OR	K = 2	8	Cluster1	0.391216
538	ENPOR13	ENP	OR	K = 2	8	Cluster1	0.99999
539	ENPWA14	ENP	WA	K = 2	8	Cluster1	0.99999
540	ENPWA15	ENP	WA	K = 2	8	Cluster1	0.429085
541	ENPAK19	ENP	AK	K = 2	9	Cluster1	0.571073
542	ENPAK20	ENP	AK	K = 2	9	Cluster1	0.60879
543	ENPAK21	ENP	AK	K = 2	9	Cluster1	0.637932
544	ENPAK22	ENP	AK	K = 2	9	Cluster1	0.99999
545	ENPAK23	ENP	AK	K = 2	9	Cluster1	0.530275
546	ENPAK24	ENP	AK	K = 2	9	Cluster1	1e-05
547	ENPAK25	ENP	AK	K = 2	9	Cluster1	1e-05
548	ENPAK26	ENP	AK	K = 2	9	Cluster1	0.450687
549	ENPAK27	ENP	AK	K = 2	9	Cluster1	0.560001
550	ENPAK28	ENP	AK	K = 2	9	Cluster1	0.99999
551	ENPAK29	ENP	AK	K = 2	9	Cluster1	0.627339
552	ENPAK30	ENP	AK	K = 2	9	Cluster1	0.554653
553	ENPBC16	ENP	BC	K = 2	9	Cluster1	0.551114
554	ENPBC17	ENP	BC	K = 2	9	Cluster1	0.422382
555	ENPBC18	ENP	BC	K = 2	9	Cluster1	0.463378
556	ENPCA01	ENP	CA	K = 2	9	Cluster1	0.62482
557	ENPCA02	ENP	CA	K = 2	9	Cluster1	1e-05
558	ENPCA03	ENP	CA	K = 2	9	Cluster1	1e-05
559	ENPCA04	ENP	CA	K = 2	9	Cluster1	0.99999
560	ENPCA05	ENP	CA	K = 2	9	Cluster1	0.44736
561	ENPCA06	ENP	CA	K = 2	9	Cluster1	0.549365
562	ENPCA07	ENP	CA	K = 2	9	Cluster1	0.665064
563	ENPCA08	ENP	CA	K = 2	9	Cluster1	0.47288
564	ENPCA09	ENP	CA	K = 2	9	Cluster1	0.539115
565	ENPOR10	ENP	OR	K = 2	9	Cluster1	0.99999
566	ENPOR11	ENP	OR	K = 2	9	Cluster1	0.99999
567	ENPOR12	ENP	OR	K = 2	9	Cluster1	0.585557
568	ENPOR13	ENP	OR	K = 2	9	Cluster1	1e-05
569	ENPWA14	ENP	WA	K = 2	9	Cluster1	1e-05
570	ENPWA15	ENP	WA	K = 2	9	Cluster1	0.515318
571	ENPAK19	ENP	AK	K = 2	10	Cluster1	0.584384
572	ENPAK20	ENP	AK	K = 2	10	Cluster1	1e-05
573	ENPAK21	ENP	AK	K = 2	10	Cluster1	0.541426
574	ENPAK22	ENP	AK	K = 2	10	Cluster1	1e-05
575	ENPAK23	ENP	AK	K = 2	10	Cluster1	0.606768
576	ENPAK24	ENP	AK	K = 2	10	Cluster1	0.60745
577	ENPAK25	ENP	AK	K = 2	10	Cluster1	0.585484
578	ENPAK26	ENP	AK	K = 2	10	Cluster1	0.99999
579	ENPAK27	ENP	AK	K = 2	10	Cluster1	0.561263
580	ENPAK28	ENP	AK	K = 2	10	Cluster1	0.501057
581	ENPAK29	ENP	AK	K = 2	10	Cluster1	0.565453
582	ENPAK30	ENP	AK	K = 2	10	Cluster1	0.590166
583	ENPBC16	ENP	BC	K = 2	10	Cluster1	0.483168
584	ENPBC17	ENP	BC	K = 2	10	Cluster1	0.504046
585	ENPBC18	ENP	BC	K = 2	10	Cluster1	0.59563
586	ENPCA01	ENP	CA	K = 2	10	Cluster1	0.530726
587	ENPCA02	ENP	CA	K = 2	10	Cluster1	0.99999
588	ENPCA03	ENP	CA	K = 2	10	Cluster1	0.99999
589	ENPCA04	ENP	CA	K = 2	10	Cluster1	0.516788
590	ENPCA05	ENP	CA	K = 2	10	Cluster1	0.660326
591	ENPCA06	ENP	CA	K = 2	10	Cluster1	0.99999
592	ENPCA07	ENP	CA	K = 2	10	Cluster1	0.590674
593	ENPCA08	ENP	CA	K = 2	10	Cluster1	0.49181
594	ENPCA09	ENP	CA	K = 2	10	Cluster1	1e-05
595	ENPOR10	ENP	OR	K = 2	10	Cluster1	0.44361
596	ENPOR11	ENP	OR	K = 2	10	Cluster1	0.537478
597	ENPOR12	ENP	OR	K = 2	10	Cluster1	0.570012
598	ENPOR13	ENP	OR	K = 2	10	Cluster1	1e-05
599	ENPWA14	ENP	WA	K = 2	10	Cluster1	1e-05
600	ENPWA15	ENP	WA	K = 2	10	Cluster1	0.99999
601	ENPAK19	ENP	AK	K = 2	1	Cluster2	0.398019
602	ENPAK20	ENP	AK	K = 2	1	Cluster2	1e-05
603	ENPAK21	ENP	AK	K = 2	1	Cluster2	0.386654
604	ENPAK22	ENP	AK	K = 2	1	Cluster2	0.368087
605	ENPAK23	ENP	AK	K = 2	1	Cluster2	1e-05
606	ENPAK24	ENP	AK	K = 2	1	Cluster2	1e-05
607	ENPAK25	ENP	AK	K = 2	1	Cluster2	0.409594
608	ENPAK26	ENP	AK	K = 2	1	Cluster2	0.39782
609	ENPAK27	ENP	AK	K = 2	1	Cluster2	1e-05
610	ENPAK28	ENP	AK	K = 2	1	Cluster2	0.404035
611	ENPAK29	ENP	AK	K = 2	1	Cluster2	0.362466
612	ENPAK30	ENP	AK	K = 2	1	Cluster2	0.357829
613	ENPBC16	ENP	BC	K = 2	1	Cluster2	0.441801
614	ENPBC17	ENP	BC	K = 2	1	Cluster2	0.99999
615	ENPBC18	ENP	BC	K = 2	1	Cluster2	0.99999
616	ENPCA01	ENP	CA	K = 2	1	Cluster2	0.628704
617	ENPCA02	ENP	CA	K = 2	1	Cluster2	0.99999
618	ENPCA03	ENP	CA	K = 2	1	Cluster2	0.99999
619	ENPCA04	ENP	CA	K = 2	1	Cluster2	0.416117
620	ENPCA05	ENP	CA	K = 2	1	Cluster2	0.99999
621	ENPCA06	ENP	CA	K = 2	1	Cluster2	0.50894
622	ENPCA07	ENP	CA	K = 2	1	Cluster2	1e-05
623	ENPCA08	ENP	CA	K = 2	1	Cluster2	0.463205
624	ENPCA09	ENP	CA	K = 2	1	Cluster2	0.99999
625	ENPOR10	ENP	OR	K = 2	1	Cluster2	0.381334
626	ENPOR11	ENP	OR	K = 2	1	Cluster2	0.284569
627	ENPOR12	ENP	OR	K = 2	1	Cluster2	0.459734
628	ENPOR13	ENP	OR	K = 2	1	Cluster2	0.486973
629	ENPWA14	ENP	WA	K = 2	1	Cluster2	0.579343
630	ENPWA15	ENP	WA	K = 2	1	Cluster2	0.426782
631	ENPAK19	ENP	AK	K = 2	2	Cluster2	0.717263
632	ENPAK20	ENP	AK	K = 2	2	Cluster2	0.697164
633	ENPAK21	ENP	AK	K = 2	2	Cluster2	1e-05
634	ENPAK22	ENP	AK	K = 2	2	Cluster2	0.712097
635	ENPAK23	ENP	AK	K = 2	2	Cluster2	0.682326
636	ENPAK24	ENP	AK	K = 2	2	Cluster2	0.71207
637	ENPAK25	ENP	AK	K = 2	2	Cluster2	0.801524
638	ENPAK26	ENP	AK	K = 2	2	Cluster2	0.666257
639	ENPAK27	ENP	AK	K = 2	2	Cluster2	0.99999
640	ENPAK28	ENP	AK	K = 2	2	Cluster2	0.759686
641	ENPAK29	ENP	AK	K = 2	2	Cluster2	0.698163
642	ENPAK30	ENP	AK	K = 2	2	Cluster2	0.99999
643	ENPBC16	ENP	BC	K = 2	2	Cluster2	0.691566
644	ENPBC17	ENP	BC	K = 2	2	Cluster2	0.793334
645	ENPBC18	ENP	BC	K = 2	2	Cluster2	0.705855
646	ENPCA01	ENP	CA	K = 2	2	Cluster2	0.558365
647	ENPCA02	ENP	CA	K = 2	2	Cluster2	1e-05
648	ENPCA03	ENP	CA	K = 2	2	Cluster2	1e-05
649	ENPCA04	ENP	CA	K = 2	2	Cluster2	0.693726
650	ENPCA05	ENP	CA	K = 2	2	Cluster2	1e-05
651	ENPCA06	ENP	CA	K = 2	2	Cluster2	0.69276
652	ENPCA07	ENP	CA	K = 2	2	Cluster2	0.99999
653	ENPCA08	ENP	CA	K = 2	2	Cluster2	0.721053
654	ENPCA09	ENP	CA	K = 2	2	Cluster2	0.585531
655	ENPOR10	ENP	OR	K = 2	2	Cluster2	0.812804
656	ENPOR11	ENP	OR	K = 2	2	Cluster2	0.747447
657	ENPOR12	ENP	OR	K = 2	2	Cluster2	1e-05
658	ENPOR13	ENP	OR	K = 2	2	Cluster2	0.99999
659	ENPWA14	ENP	WA	K = 2	2	Cluster2	0.99999
660	ENPWA15	ENP	WA	K = 2	2	Cluster2	0.698402
661	ENPAK19	ENP	AK	K = 2	3	Cluster2	0.325063
662	ENPAK20	ENP	AK	K = 2	3	Cluster2	0.342767
663	ENPAK21	ENP	AK	K = 2	3	Cluster2	0.344374
664	ENPAK22	ENP	AK	K = 2	3	Cluster2	0.393035
665	ENPAK23	ENP	AK	K = 2	3	Cluster2	0.302286
666	ENPAK24	ENP	AK	K = 2	3	Cluster2	0.284547
667	ENPAK25	ENP	AK	K = 2	3	Cluster2	0.321085
668	ENPAK26	ENP	AK	K = 2	3	Cluster2	0.273591
669	ENPAK27	ENP	AK	K = 2	3	Cluster2	0.348358
670	ENPAK28	ENP	AK	K = 2	3	Cluster2	0.99999
671	ENPAK29	ENP	AK	K = 2	3	Cluster2	0.309413
672	ENPAK30	ENP	AK	K = 2	3	Cluster2	0.316074
673	ENPBC16	ENP	BC	K = 2	3	Cluster2	0.346831
674	ENPBC17	ENP	BC	K = 2	3	Cluster2	0.463326
675	ENPBC18	ENP	BC	K = 2	3	Cluster2	0.317655
676	ENPCA01	ENP	CA	K = 2	3	Cluster2	0.407945
677	ENPCA02	ENP	CA	K = 2	3	Cluster2	1e-05
678	ENPCA03	ENP	CA	K = 2	3	Cluster2	1e-05
679	ENPCA04	ENP	CA	K = 2	3	Cluster2	0.99999
680	ENPCA05	ENP	CA	K = 2	3	Cluster2	0.320657
681	ENPCA06	ENP	CA	K = 2	3	Cluster2	0.404595
682	ENPCA07	ENP	CA	K = 2	3	Cluster2	1e-05
683	ENPCA08	ENP	CA	K = 2	3	Cluster2	0.507793
684	ENPCA09	ENP	CA	K = 2	3	Cluster2	0.364464
685	ENPOR10	ENP	OR	K = 2	3	Cluster2	0.476047
686	ENPOR11	ENP	OR	K = 2	3	Cluster2	1e-05
687	ENPOR12	ENP	OR	K = 2	3	Cluster2	0.365076
688	ENPOR13	ENP	OR	K = 2	3	Cluster2	0.99999
689	ENPWA14	ENP	WA	K = 2	3	Cluster2	0.99999
690	ENPWA15	ENP	WA	K = 2	3	Cluster2	0.383729
691	ENPAK19	ENP	AK	K = 2	4	Cluster2	0.511548
692	ENPAK20	ENP	AK	K = 2	4	Cluster2	1e-05
693	ENPAK21	ENP	AK	K = 2	4	Cluster2	0.501198
694	ENPAK22	ENP	AK	K = 2	4	Cluster2	0.99999
695	ENPAK23	ENP	AK	K = 2	4	Cluster2	0.486525
696	ENPAK24	ENP	AK	K = 2	4	Cluster2	0.99999
697	ENPAK25	ENP	AK	K = 2	4	Cluster2	0.519277
698	ENPAK26	ENP	AK	K = 2	4	Cluster2	0.57385
699	ENPAK27	ENP	AK	K = 2	4	Cluster2	0.501494
700	ENPAK28	ENP	AK	K = 2	4	Cluster2	0.566648
701	ENPAK29	ENP	AK	K = 2	4	Cluster2	0.456592
702	ENPAK30	ENP	AK	K = 2	4	Cluster2	0.490292
703	ENPBC16	ENP	BC	K = 2	4	Cluster2	0.58578
704	ENPBC17	ENP	BC	K = 2	4	Cluster2	0.584614
705	ENPBC18	ENP	BC	K = 2	4	Cluster2	0.508439
706	ENPCA01	ENP	CA	K = 2	4	Cluster2	0.56939
707	ENPCA02	ENP	CA	K = 2	4	Cluster2	1e-05
708	ENPCA03	ENP	CA	K = 2	4	Cluster2	1e-05
709	ENPCA04	ENP	CA	K = 2	4	Cluster2	0.563594
710	ENPCA05	ENP	CA	K = 2	4	Cluster2	0.42984
711	ENPCA06	ENP	CA	K = 2	4	Cluster2	1e-05
712	ENPCA07	ENP	CA	K = 2	4	Cluster2	0.520718
713	ENPCA08	ENP	CA	K = 2	4	Cluster2	0.99999
714	ENPCA09	ENP	CA	K = 2	4	Cluster2	0.99999
715	ENPOR10	ENP	OR	K = 2	4	Cluster2	0.651279
716	ENPOR11	ENP	OR	K = 2	4	Cluster2	0.54498
717	ENPOR12	ENP	OR	K = 2	4	Cluster2	0.46217
718	ENPOR13	ENP	OR	K = 2	4	Cluster2	0.99999
719	ENPWA14	ENP	WA	K = 2	4	Cluster2	0.99999
720	ENPWA15	ENP	WA	K = 2	4	Cluster2	1e-05
721	ENPAK19	ENP	AK	K = 2	5	Cluster2	0.293084
722	ENPAK20	ENP	AK	K = 2	5	Cluster2	1e-05
723	ENPAK21	ENP	AK	K = 2	5	Cluster2	0.286404
724	ENPAK22	ENP	AK	K = 2	5	Cluster2	0.36205
725	ENPAK23	ENP	AK	K = 2	5	Cluster2	0.318669
726	ENPAK24	ENP	AK	K = 2	5	Cluster2	0.376686
727	ENPAK25	ENP	AK	K = 2	5	Cluster2	0.246896
728	ENPAK26	ENP	AK	K = 2	5	Cluster2	0.346819
729	ENPAK27	ENP	AK	K = 2	5	Cluster2	1e-05
730	ENPAK28	ENP	AK	K = 2	5	Cluster2	1e-05
731	ENPAK29	ENP	AK	K = 2	5	Cluster2	0.350606
732	ENPAK30	ENP	AK	K = 2	5	Cluster2	0.306797
733	ENPBC16	ENP	BC	K = 2	5	Cluster2	0.99999
734	ENPBC17	ENP	BC	K = 2	5	Cluster2	1e-05
735	ENPBC18	ENP	BC	K = 2	5	Cluster2	0.311945
736	ENPCA01	ENP	CA	K = 2	5	Cluster2	0.322824
737	ENPCA02	ENP	CA	K = 2	5	Cluster2	0.99999
738	ENPCA03	ENP	CA	K = 2	5	Cluster2	0.99999
739	ENPCA04	ENP	CA	K = 2	5	Cluster2	0.307954
740	ENPCA05	ENP	CA	K = 2	5	Cluster2	0.431307
741	ENPCA06	ENP	CA	K = 2	5	Cluster2	0.213399
742	ENPCA07	ENP	CA	K = 2	5	Cluster2	0.265383
743	ENPCA08	ENP	CA	K = 2	5	Cluster2	0.319391
744	ENPCA09	ENP	CA	K = 2	5	Cluster2	0.304583
745	ENPOR10	ENP	OR	K = 2	5	Cluster2	0.99999
746	ENPOR11	ENP	OR	K = 2	5	Cluster2	0.291053
747	ENPOR12	ENP	OR	K = 2	5	Cluster2	0.309247
748	ENPOR13	ENP	OR	K = 2	5	Cluster2	0.300804
749	ENPWA14	ENP	WA	K = 2	5	Cluster2	1e-05
750	ENPWA15	ENP	WA	K = 2	5	Cluster2	0.324681
751	ENPAK19	ENP	AK	K = 2	6	Cluster2	1e-05
752	ENPAK20	ENP	AK	K = 2	6	Cluster2	0.204704
753	ENPAK21	ENP	AK	K = 2	6	Cluster2	0.156245
754	ENPAK22	ENP	AK	K = 2	6	Cluster2	0.19742
755	ENPAK23	ENP	AK	K = 2	6	Cluster2	0.219073
756	ENPAK24	ENP	AK	K = 2	6	Cluster2	0.235132
757	ENPAK25	ENP	AK	K = 2	6	Cluster2	1e-05
758	ENPAK26	ENP	AK	K = 2	6	Cluster2	0.219799
759	ENPAK27	ENP	AK	K = 2	6	Cluster2	1e-05
760	ENPAK28	ENP	AK	K = 2	6	Cluster2	1e-05
761	ENPAK29	ENP	AK	K = 2	6	Cluster2	0.170499
762	ENPAK30	ENP	AK	K = 2	6	Cluster2	0.182901
763	ENPBC16	ENP	BC	K = 2	6	Cluster2	0.27071
764	ENPBC17	ENP	BC	K = 2	6	Cluster2	0.264456
765	ENPBC18	ENP	BC	K = 2	6	Cluster2	0.204618
766	ENPCA01	ENP	CA	K = 2	6	Cluster2	0.393436
767	ENPCA02	ENP	CA	K = 2	6	Cluster2	0.99999
768	ENPCA03	ENP	CA	K = 2	6	Cluster2	0.99999
769	ENPCA04	ENP	CA	K = 2	6	Cluster2	0.25931
770	ENPCA05	ENP	CA	K = 2	6	Cluster2	0.99999
771	ENPCA06	ENP	CA	K = 2	6	Cluster2	0.278397
772	ENPCA07	ENP	CA	K = 2	6	Cluster2	1e-05
773	ENPCA08	ENP	CA	K = 2	6	Cluster2	0.406016
774	ENPCA09	ENP	CA	K = 2	6	Cluster2	0.354811
775	ENPOR10	ENP	OR	K = 2	6	Cluster2	0.314375
776	ENPOR11	ENP	OR	K = 2	6	Cluster2	1e-05
777	ENPOR12	ENP	OR	K = 2	6	Cluster2	0.267261
778	ENPOR13	ENP	OR	K = 2	6	Cluster2	0.99999
779	ENPWA14	ENP	WA	K = 2	6	Cluster2	0.498657
780	ENPWA15	ENP	WA	K = 2	6	Cluster2	0.281085
781	ENPAK19	ENP	AK	K = 2	7	Cluster2	0.546919
782	ENPAK20	ENP	AK	K = 2	7	Cluster2	0.532952
783	ENPAK21	ENP	AK	K = 2	7	Cluster2	0.571877
784	ENPAK22	ENP	AK	K = 2	7	Cluster2	0.533824
785	ENPAK23	ENP	AK	K = 2	7	Cluster2	0.583983
786	ENPAK24	ENP	AK	K = 2	7	Cluster2	0.535069
787	ENPAK25	ENP	AK	K = 2	7	Cluster2	0.529079
788	ENPAK26	ENP	AK	K = 2	7	Cluster2	0.555508
789	ENPAK27	ENP	AK	K = 2	7	Cluster2	1e-05
790	ENPAK28	ENP	AK	K = 2	7	Cluster2	0.99999
791	ENPAK29	ENP	AK	K = 2	7	Cluster2	0.558827
792	ENPAK30	ENP	AK	K = 2	7	Cluster2	0.53218
793	ENPBC16	ENP	BC	K = 2	7	Cluster2	0.530371
794	ENPBC17	ENP	BC	K = 2	7	Cluster2	0.464768
795	ENPBC18	ENP	BC	K = 2	7	Cluster2	0.99999
796	ENPCA01	ENP	CA	K = 2	7	Cluster2	0.491322
797	ENPCA02	ENP	CA	K = 2	7	Cluster2	0.99999
798	ENPCA03	ENP	CA	K = 2	7	Cluster2	0.99999
799	ENPCA04	ENP	CA	K = 2	7	Cluster2	1e-05
800	ENPCA05	ENP	CA	K = 2	7	Cluster2	0.573616
801	ENPCA06	ENP	CA	K = 2	7	Cluster2	0.523906
802	ENPCA07	ENP	CA	K = 2	7	Cluster2	0.549993
803	ENPCA08	ENP	CA	K = 2	7	Cluster2	1e-05
804	ENPCA09	ENP	CA	K = 2	7	Cluster2	0.555828
805	ENPOR10	ENP	OR	K = 2	7	Cluster2	0.381014
806	ENPOR11	ENP	OR	K = 2	7	Cluster2	0.535815
807	ENPOR12	ENP	OR	K = 2	7	Cluster2	0.99999
808	ENPOR13	ENP	OR	K = 2	7	Cluster2	1e-05
809	ENPWA14	ENP	WA	K = 2	7	Cluster2	1e-05
810	ENPWA15	ENP	WA	K = 2	7	Cluster2	0.487908
811	ENPAK19	ENP	AK	K = 2	8	Cluster2	0.627843
812	ENPAK20	ENP	AK	K = 2	8	Cluster2	0.616931
813	ENPAK21	ENP	AK	K = 2	8	Cluster2	0.609477
814	ENPAK22	ENP	AK	K = 2	8	Cluster2	0.624821
815	ENPAK23	ENP	AK	K = 2	8	Cluster2	0.605097
816	ENPAK24	ENP	AK	K = 2	8	Cluster2	0.635187
817	ENPAK25	ENP	AK	K = 2	8	Cluster2	0.608489
818	ENPAK26	ENP	AK	K = 2	8	Cluster2	0.641888
819	ENPAK27	ENP	AK	K = 2	8	Cluster2	0.618287
820	ENPAK28	ENP	AK	K = 2	8	Cluster2	0.99999
821	ENPAK29	ENP	AK	K = 2	8	Cluster2	0.647649
822	ENPAK30	ENP	AK	K = 2	8	Cluster2	1e-05
823	ENPBC16	ENP	BC	K = 2	8	Cluster2	0.612405
824	ENPBC17	ENP	BC	K = 2	8	Cluster2	1e-05
825	ENPBC18	ENP	BC	K = 2	8	Cluster2	0.608582
826	ENPCA01	ENP	CA	K = 2	8	Cluster2	0.705189
827	ENPCA02	ENP	CA	K = 2	8	Cluster2	0.99999
828	ENPCA03	ENP	CA	K = 2	8	Cluster2	0.99999
829	ENPCA04	ENP	CA	K = 2	8	Cluster2	0.635222
830	ENPCA05	ENP	CA	K = 2	8	Cluster2	0.99999
831	ENPCA06	ENP	CA	K = 2	8	Cluster2	0.566966
832	ENPCA07	ENP	CA	K = 2	8	Cluster2	0.613199
833	ENPCA08	ENP	CA	K = 2	8	Cluster2	0.54573
834	ENPCA09	ENP	CA	K = 2	8	Cluster2	0.686266
835	ENPOR10	ENP	OR	K = 2	8	Cluster2	0.481929
836	ENPOR11	ENP	OR	K = 2	8	Cluster2	0.611472
837	ENPOR12	ENP	OR	K = 2	8	Cluster2	0.608784
838	ENPOR13	ENP	OR	K = 2	8	Cluster2	1e-05
839	ENPWA14	ENP	WA	K = 2	8	Cluster2	1e-05
840	ENPWA15	ENP	WA	K = 2	8	Cluster2	0.570915
841	ENPAK19	ENP	AK	K = 2	9	Cluster2	0.428927
842	ENPAK20	ENP	AK	K = 2	9	Cluster2	0.39121
843	ENPAK21	ENP	AK	K = 2	9	Cluster2	0.362068
844	ENPAK22	ENP	AK	K = 2	9	Cluster2	1e-05
845	ENPAK23	ENP	AK	K = 2	9	Cluster2	0.469725
846	ENPAK24	ENP	AK	K = 2	9	Cluster2	0.99999
847	ENPAK25	ENP	AK	K = 2	9	Cluster2	0.99999
848	ENPAK26	ENP	AK	K = 2	9	Cluster2	0.549313
849	ENPAK27	ENP	AK	K = 2	9	Cluster2	0.439999
850	ENPAK28	ENP	AK	K = 2	9	Cluster2	1e-05
851	ENPAK29	ENP	AK	K = 2	9	Cluster2	0.372661
852	ENPAK30	ENP	AK	K = 2	9	Cluster2	0.445347
853	ENPBC16	ENP	BC	K = 2	9	Cluster2	0.448886
854	ENPBC17	ENP	BC	K = 2	9	Cluster2	0.577618
855	ENPBC18	ENP	BC	K = 2	9	Cluster2	0.536622
856	ENPCA01	ENP	CA	K = 2	9	Cluster2	0.37518
857	ENPCA02	ENP	CA	K = 2	9	Cluster2	0.99999
858	ENPCA03	ENP	CA	K = 2	9	Cluster2	0.99999
859	ENPCA04	ENP	CA	K = 2	9	Cluster2	1e-05
860	ENPCA05	ENP	CA	K = 2	9	Cluster2	0.55264
861	ENPCA06	ENP	CA	K = 2	9	Cluster2	0.450635
862	ENPCA07	ENP	CA	K = 2	9	Cluster2	0.334936
863	ENPCA08	ENP	CA	K = 2	9	Cluster2	0.52712
864	ENPCA09	ENP	CA	K = 2	9	Cluster2	0.460885
865	ENPOR10	ENP	OR	K = 2	9	Cluster2	1e-05
866	ENPOR11	ENP	OR	K = 2	9	Cluster2	1e-05
867	ENPOR12	ENP	OR	K = 2	9	Cluster2	0.414443
868	ENPOR13	ENP	OR	K = 2	9	Cluster2	0.99999
869	ENPWA14	ENP	WA	K = 2	9	Cluster2	0.99999
870	ENPWA15	ENP	WA	K = 2	9	Cluster2	0.484682
871	ENPAK19	ENP	AK	K = 2	10	Cluster2	0.415616
872	ENPAK20	ENP	AK	K = 2	10	Cluster2	0.99999
873	ENPAK21	ENP	AK	K = 2	10	Cluster2	0.458574
874	ENPAK22	ENP	AK	K = 2	10	Cluster2	0.99999
875	ENPAK23	ENP	AK	K = 2	10	Cluster2	0.393232
876	ENPAK24	ENP	AK	K = 2	10	Cluster2	0.39255
877	ENPAK25	ENP	AK	K = 2	10	Cluster2	0.414516
878	ENPAK26	ENP	AK	K = 2	10	Cluster2	1e-05
879	ENPAK27	ENP	AK	K = 2	10	Cluster2	0.438737
880	ENPAK28	ENP	AK	K = 2	10	Cluster2	0.498943
881	ENPAK29	ENP	AK	K = 2	10	Cluster2	0.434547
882	ENPAK30	ENP	AK	K = 2	10	Cluster2	0.409834
883	ENPBC16	ENP	BC	K = 2	10	Cluster2	0.516832
884	ENPBC17	ENP	BC	K = 2	10	Cluster2	0.495954
885	ENPBC18	ENP	BC	K = 2	10	Cluster2	0.40437
886	ENPCA01	ENP	CA	K = 2	10	Cluster2	0.469274
887	ENPCA02	ENP	CA	K = 2	10	Cluster2	1e-05
888	ENPCA03	ENP	CA	K = 2	10	Cluster2	1e-05
889	ENPCA04	ENP	CA	K = 2	10	Cluster2	0.483212
890	ENPCA05	ENP	CA	K = 2	10	Cluster2	0.339674
891	ENPCA06	ENP	CA	K = 2	10	Cluster2	1e-05
892	ENPCA07	ENP	CA	K = 2	10	Cluster2	0.409326
893	ENPCA08	ENP	CA	K = 2	10	Cluster2	0.50819
894	ENPCA09	ENP	CA	K = 2	10	Cluster2	0.99999
895	ENPOR10	ENP	OR	K = 2	10	Cluster2	0.55639
896	ENPOR11	ENP	OR	K = 2	10	Cluster2	0.462522
897	ENPOR12	ENP	OR	K = 2	10	Cluster2	0.429988
898	ENPOR13	ENP	OR	K = 2	10	Cluster2	0.99999
899	ENPWA14	ENP	WA	K = 2	10	Cluster2	0.99999
900	ENPWA15	ENP	WA	K = 2	10	Cluster2	1e-05
901	ENPAK19	ENP	AK	K = 3	1	Cluster1	0.19113
902	ENPAK20	ENP	AK	K = 3	1	Cluster1	0.210512
903	ENPAK21	ENP	AK	K = 3	1	Cluster1	0.181601
904	ENPAK22	ENP	AK	K = 3	1	Cluster1	0.190533
905	ENPAK23	ENP	AK	K = 3	1	Cluster1	1e-05
906	ENPAK24	ENP	AK	K = 3	1	Cluster1	0.32825
907	ENPAK25	ENP	AK	K = 3	1	Cluster1	1e-05
908	ENPAK26	ENP	AK	K = 3	1	Cluster1	0.99998
909	ENPAK27	ENP	AK	K = 3	1	Cluster1	1e-05
910	ENPAK28	ENP	AK	K = 3	1	Cluster1	1e-05
911	ENPAK29	ENP	AK	K = 3	1	Cluster1	1e-05
912	ENPAK30	ENP	AK	K = 3	1	Cluster1	0.191733
913	ENPBC16	ENP	BC	K = 3	1	Cluster1	0.244327
914	ENPBC17	ENP	BC	K = 3	1	Cluster1	0.399903
915	ENPBC18	ENP	BC	K = 3	1	Cluster1	0.233343
916	ENPCA01	ENP	CA	K = 3	1	Cluster1	0.320481
917	ENPCA02	ENP	CA	K = 3	1	Cluster1	0.444781
918	ENPCA03	ENP	CA	K = 3	1	Cluster1	0.455472
919	ENPCA04	ENP	CA	K = 3	1	Cluster1	1e-05
920	ENPCA05	ENP	CA	K = 3	1	Cluster1	0.99998
921	ENPCA06	ENP	CA	K = 3	1	Cluster1	0.253102
922	ENPCA07	ENP	CA	K = 3	1	Cluster1	1e-05
923	ENPCA08	ENP	CA	K = 3	1	Cluster1	0.465884
924	ENPCA09	ENP	CA	K = 3	1	Cluster1	1e-05
925	ENPOR10	ENP	OR	K = 3	1	Cluster1	0.381552
926	ENPOR11	ENP	OR	K = 3	1	Cluster1	1e-05
927	ENPOR12	ENP	OR	K = 3	1	Cluster1	0.285659
928	ENPOR13	ENP	OR	K = 3	1	Cluster1	0.99998
929	ENPWA14	ENP	WA	K = 3	1	Cluster1	0.99998
930	ENPWA15	ENP	WA	K = 3	1	Cluster1	0.281288
931	ENPAK19	ENP	AK	K = 3	2	Cluster1	0.516273
932	ENPAK20	ENP	AK	K = 3	2	Cluster1	1e-05
933	ENPAK21	ENP	AK	K = 3	2	Cluster1	1e-05
934	ENPAK22	ENP	AK	K = 3	2	Cluster1	0.455707
935	ENPAK23	ENP	AK	K = 3	2	Cluster1	0.584923
936	ENPAK24	ENP	AK	K = 3	2	Cluster1	0.99998
937	ENPAK25	ENP	AK	K = 3	2	Cluster1	0.510665
938	ENPAK26	ENP	AK	K = 3	2	Cluster1	0.99998
939	ENPAK27	ENP	AK	K = 3	2	Cluster1	0.468999
940	ENPAK28	ENP	AK	K = 3	2	Cluster1	0.475312
941	ENPAK29	ENP	AK	K = 3	2	Cluster1	0.486996
942	ENPAK30	ENP	AK	K = 3	2	Cluster1	0.99998
943	ENPBC16	ENP	BC	K = 3	2	Cluster1	0.514453
944	ENPBC17	ENP	BC	K = 3	2	Cluster1	1e-05
945	ENPBC18	ENP	BC	K = 3	2	Cluster1	0.499699
946	ENPCA01	ENP	CA	K = 3	2	Cluster1	1e-05
947	ENPCA02	ENP	CA	K = 3	2	Cluster1	0.456276
948	ENPCA03	ENP	CA	K = 3	2	Cluster1	0.516707
949	ENPCA04	ENP	CA	K = 3	2	Cluster1	1e-05
950	ENPCA05	ENP	CA	K = 3	2	Cluster1	1e-05
951	ENPCA06	ENP	CA	K = 3	2	Cluster1	0.374791
952	ENPCA07	ENP	CA	K = 3	2	Cluster1	0.99998
953	ENPCA08	ENP	CA	K = 3	2	Cluster1	0.359598
954	ENPCA09	ENP	CA	K = 3	2	Cluster1	0.398293
955	ENPOR10	ENP	OR	K = 3	2	Cluster1	0.402727
956	ENPOR11	ENP	OR	K = 3	2	Cluster1	0.551153
957	ENPOR12	ENP	OR	K = 3	2	Cluster1	0.354926
958	ENPOR13	ENP	OR	K = 3	2	Cluster1	1e-05
959	ENPWA14	ENP	WA	K = 3	2	Cluster1	1e-05
960	ENPWA15	ENP	WA	K = 3	2	Cluster1	0.449475
961	ENPAK19	ENP	AK	K = 3	3	Cluster1	0.187818
962	ENPAK20	ENP	AK	K = 3	3	Cluster1	0.164743
963	ENPAK21	ENP	AK	K = 3	3	Cluster1	0.190664
964	ENPAK22	ENP	AK	K = 3	3	Cluster1	0.289955
965	ENPAK23	ENP	AK	K = 3	3	Cluster1	0.234844
966	ENPAK24	ENP	AK	K = 3	3	Cluster1	0.216137
967	ENPAK25	ENP	AK	K = 3	3	Cluster1	1e-05
968	ENPAK26	ENP	AK	K = 3	3	Cluster1	1e-05
969	ENPAK27	ENP	AK	K = 3	3	Cluster1	1e-05
970	ENPAK28	ENP	AK	K = 3	3	Cluster1	0.092249
971	ENPAK29	ENP	AK	K = 3	3	Cluster1	0.272293
972	ENPAK30	ENP	AK	K = 3	3	Cluster1	0.216084
973	ENPBC16	ENP	BC	K = 3	3	Cluster1	0.99998
974	ENPBC17	ENP	BC	K = 3	3	Cluster1	1e-05
975	ENPBC18	ENP	BC	K = 3	3	Cluster1	0.18556
976	ENPCA01	ENP	CA	K = 3	3	Cluster1	1e-05
977	ENPCA02	ENP	CA	K = 3	3	Cluster1	0.99998
978	ENPCA03	ENP	CA	K = 3	3	Cluster1	0.99998
979	ENPCA04	ENP	CA	K = 3	3	Cluster1	1e-05
980	ENPCA05	ENP	CA	K = 3	3	Cluster1	0.309085
981	ENPCA06	ENP	CA	K = 3	3	Cluster1	0.151037
982	ENPCA07	ENP	CA	K = 3	3	Cluster1	1e-05
983	ENPCA08	ENP	CA	K = 3	3	Cluster1	0.218588
984	ENPCA09	ENP	CA	K = 3	3	Cluster1	1e-05
985	ENPOR10	ENP	OR	K = 3	3	Cluster1	0.99998
986	ENPOR11	ENP	OR	K = 3	3	Cluster1	1e-05
987	ENPOR12	ENP	OR	K = 3	3	Cluster1	0.232779
988	ENPOR13	ENP	OR	K = 3	3	Cluster1	0.318369
989	ENPWA14	ENP	WA	K = 3	3	Cluster1	1e-05
990	ENPWA15	ENP	WA	K = 3	3	Cluster1	0.226667
991	ENPAK19	ENP	AK	K = 3	4	Cluster1	1e-05
992	ENPAK20	ENP	AK	K = 3	4	Cluster1	0.019178
993	ENPAK21	ENP	AK	K = 3	4	Cluster1	1e-05
994	ENPAK22	ENP	AK	K = 3	4	Cluster1	0.008216
995	ENPAK23	ENP	AK	K = 3	4	Cluster1	0.056871
996	ENPAK24	ENP	AK	K = 3	4	Cluster1	1e-05
997	ENPAK25	ENP	AK	K = 3	4	Cluster1	1e-05
998	ENPAK26	ENP	AK	K = 3	4	Cluster1	1e-05
999	ENPAK27	ENP	AK	K = 3	4	Cluster1	0.000448
1000	ENPAK28	ENP	AK	K = 3	4	Cluster1	1e-05
1001	ENPAK29	ENP	AK	K = 3	4	Cluster1	0.029877
1002	ENPAK30	ENP	AK	K = 3	4	Cluster1	0.039914
1003	ENPBC16	ENP	BC	K = 3	4	Cluster1	0.049291
1004	ENPBC17	ENP	BC	K = 3	4	Cluster1	0.010688
1005	ENPBC18	ENP	BC	K = 3	4	Cluster1	0.037478
1006	ENPCA01	ENP	CA	K = 3	4	Cluster1	1e-05
1007	ENPCA02	ENP	CA	K = 3	4	Cluster1	0.99998
1008	ENPCA03	ENP	CA	K = 3	4	Cluster1	0.99997
1009	ENPCA04	ENP	CA	K = 3	4	Cluster1	1e-05
1010	ENPCA05	ENP	CA	K = 3	4	Cluster1	0.146838
1011	ENPCA06	ENP	CA	K = 3	4	Cluster1	1e-05
1012	ENPCA07	ENP	CA	K = 3	4	Cluster1	1e-05
1013	ENPCA08	ENP	CA	K = 3	4	Cluster1	0.020821
1014	ENPCA09	ENP	CA	K = 3	4	Cluster1	0.062429
1015	ENPOR10	ENP	OR	K = 3	4	Cluster1	1e-05
1016	ENPOR11	ENP	OR	K = 3	4	Cluster1	1e-05
1017	ENPOR12	ENP	OR	K = 3	4	Cluster1	0.04173
1018	ENPOR13	ENP	OR	K = 3	4	Cluster1	1e-05
1019	ENPWA14	ENP	WA	K = 3	4	Cluster1	1e-05
1020	ENPWA15	ENP	WA	K = 3	4	Cluster1	0.042306
1021	ENPAK19	ENP	AK	K = 3	5	Cluster1	0.250965
1022	ENPAK20	ENP	AK	K = 3	5	Cluster1	1e-05
1023	ENPAK21	ENP	AK	K = 3	5	Cluster1	1e-05
1024	ENPAK22	ENP	AK	K = 3	5	Cluster1	1e-05
1025	ENPAK23	ENP	AK	K = 3	5	Cluster1	0.292746
1026	ENPAK24	ENP	AK	K = 3	5	Cluster1	0.305847
1027	ENPAK25	ENP	AK	K = 3	5	Cluster1	1e-05
1028	ENPAK26	ENP	AK	K = 3	5	Cluster1	0.320725
1029	ENPAK27	ENP	AK	K = 3	5	Cluster1	0.204652
1030	ENPAK28	ENP	AK	K = 3	5	Cluster1	1e-05
1031	ENPAK29	ENP	AK	K = 3	5	Cluster1	0.258918
1032	ENPAK30	ENP	AK	K = 3	5	Cluster1	0.253337
1033	ENPBC16	ENP	BC	K = 3	5	Cluster1	0.271512
1034	ENPBC17	ENP	BC	K = 3	5	Cluster1	0.200013
1035	ENPBC18	ENP	BC	K = 3	5	Cluster1	1e-05
1036	ENPCA01	ENP	CA	K = 3	5	Cluster1	0.99998
1037	ENPCA02	ENP	CA	K = 3	5	Cluster1	0.99998
1038	ENPCA03	ENP	CA	K = 3	5	Cluster1	0.99998
1039	ENPCA04	ENP	CA	K = 3	5	Cluster1	0.393144
1040	ENPCA05	ENP	CA	K = 3	5	Cluster1	0.99998
1041	ENPCA06	ENP	CA	K = 3	5	Cluster1	0.303267
1042	ENPCA07	ENP	CA	K = 3	5	Cluster1	0.218092
1043	ENPCA08	ENP	CA	K = 3	5	Cluster1	0.300069
1044	ENPCA09	ENP	CA	K = 3	5	Cluster1	0.99998
1045	ENPOR10	ENP	OR	K = 3	5	Cluster1	1e-05
1046	ENPOR11	ENP	OR	K = 3	5	Cluster1	0.234799
1047	ENPOR12	ENP	OR	K = 3	5	Cluster1	0.32078
1048	ENPOR13	ENP	OR	K = 3	5	Cluster1	1e-05
1049	ENPWA14	ENP	WA	K = 3	5	Cluster1	1e-05
1050	ENPWA15	ENP	WA	K = 3	5	Cluster1	0.272576
1051	ENPAK19	ENP	AK	K = 3	6	Cluster1	1e-05
1052	ENPAK20	ENP	AK	K = 3	6	Cluster1	0.571022
1053	ENPAK21	ENP	AK	K = 3	6	Cluster1	1e-05
1054	ENPAK22	ENP	AK	K = 3	6	Cluster1	0.570122
1055	ENPAK23	ENP	AK	K = 3	6	Cluster1	0.542579
1056	ENPAK24	ENP	AK	K = 3	6	Cluster1	0.611301
1057	ENPAK25	ENP	AK	K = 3	6	Cluster1	0.582207
1058	ENPAK26	ENP	AK	K = 3	6	Cluster1	0.583463
1059	ENPAK27	ENP	AK	K = 3	6	Cluster1	0.549354
1060	ENPAK28	ENP	AK	K = 3	6	Cluster1	0.58129
1061	ENPAK29	ENP	AK	K = 3	6	Cluster1	0.566694
1062	ENPAK30	ENP	AK	K = 3	6	Cluster1	0.569952
1063	ENPBC16	ENP	BC	K = 3	6	Cluster1	0.522893
1064	ENPBC17	ENP	BC	K = 3	6	Cluster1	1e-05
1065	ENPBC18	ENP	BC	K = 3	6	Cluster1	0.534355
1066	ENPCA01	ENP	CA	K = 3	6	Cluster1	0.99998
1067	ENPCA02	ENP	CA	K = 3	6	Cluster1	1e-05
1068	ENPCA03	ENP	CA	K = 3	6	Cluster1	1e-05
1069	ENPCA04	ENP	CA	K = 3	6	Cluster1	0.99998
1070	ENPCA05	ENP	CA	K = 3	6	Cluster1	0.528489
1071	ENPCA06	ENP	CA	K = 3	6	Cluster1	0.495304
1072	ENPCA07	ENP	CA	K = 3	6	Cluster1	0.99998
1073	ENPCA08	ENP	CA	K = 3	6	Cluster1	0.504199
1074	ENPCA09	ENP	CA	K = 3	6	Cluster1	0.57032
1075	ENPOR10	ENP	OR	K = 3	6	Cluster1	0.497832
1076	ENPOR11	ENP	OR	K = 3	6	Cluster1	0.99998
1077	ENPOR12	ENP	OR	K = 3	6	Cluster1	0.493896
1078	ENPOR13	ENP	OR	K = 3	6	Cluster1	1e-05
1079	ENPWA14	ENP	WA	K = 3	6	Cluster1	1e-05
1080	ENPWA15	ENP	WA	K = 3	6	Cluster1	0.516476
1081	ENPAK19	ENP	AK	K = 3	7	Cluster1	0.150329
1082	ENPAK20	ENP	AK	K = 3	7	Cluster1	0.130606
1083	ENPAK21	ENP	AK	K = 3	7	Cluster1	0.99998
1084	ENPAK22	ENP	AK	K = 3	7	Cluster1	1e-05
1085	ENPAK23	ENP	AK	K = 3	7	Cluster1	0.20382
1086	ENPAK24	ENP	AK	K = 3	7	Cluster1	1e-05
1087	ENPAK25	ENP	AK	K = 3	7	Cluster1	0.163018
1088	ENPAK26	ENP	AK	K = 3	7	Cluster1	0.071843
1089	ENPAK27	ENP	AK	K = 3	7	Cluster1	0.191451
1090	ENPAK28	ENP	AK	K = 3	7	Cluster1	0.99998
1091	ENPAK29	ENP	AK	K = 3	7	Cluster1	0.176305
1092	ENPAK30	ENP	AK	K = 3	7	Cluster1	0.143896
1093	ENPBC16	ENP	BC	K = 3	7	Cluster1	0.114049
1094	ENPBC17	ENP	BC	K = 3	7	Cluster1	0.99998
1095	ENPBC18	ENP	BC	K = 3	7	Cluster1	0.194085
1096	ENPCA01	ENP	CA	K = 3	7	Cluster1	1e-05
1097	ENPCA02	ENP	CA	K = 3	7	Cluster1	1e-05
1098	ENPCA03	ENP	CA	K = 3	7	Cluster1	1e-05
1099	ENPCA04	ENP	CA	K = 3	7	Cluster1	1e-05
1100	ENPCA05	ENP	CA	K = 3	7	Cluster1	1e-05
1101	ENPCA06	ENP	CA	K = 3	7	Cluster1	0.267827
1102	ENPCA07	ENP	CA	K = 3	7	Cluster1	1e-05
1103	ENPCA08	ENP	CA	K = 3	7	Cluster1	1e-05
1104	ENPCA09	ENP	CA	K = 3	7	Cluster1	0.173009
1105	ENPOR10	ENP	OR	K = 3	7	Cluster1	1e-05
1106	ENPOR11	ENP	OR	K = 3	7	Cluster1	1e-05
1107	ENPOR12	ENP	OR	K = 3	7	Cluster1	0.225366
1108	ENPOR13	ENP	OR	K = 3	7	Cluster1	0.164836
1109	ENPWA14	ENP	WA	K = 3	7	Cluster1	0.386848
1110	ENPWA15	ENP	WA	K = 3	7	Cluster1	0.163759
1111	ENPAK19	ENP	AK	K = 3	8	Cluster1	0.102178
1112	ENPAK20	ENP	AK	K = 3	8	Cluster1	1e-05
1113	ENPAK21	ENP	AK	K = 3	8	Cluster1	0.100631
1114	ENPAK22	ENP	AK	K = 3	8	Cluster1	1e-05
1115	ENPAK23	ENP	AK	K = 3	8	Cluster1	1e-05
1116	ENPAK24	ENP	AK	K = 3	8	Cluster1	0.118035
1117	ENPAK25	ENP	AK	K = 3	8	Cluster1	1e-05
1118	ENPAK26	ENP	AK	K = 3	8	Cluster1	0.114064
1119	ENPAK27	ENP	AK	K = 3	8	Cluster1	1e-05
1120	ENPAK28	ENP	AK	K = 3	8	Cluster1	1e-05
1121	ENPAK29	ENP	AK	K = 3	8	Cluster1	0.145442
1122	ENPAK30	ENP	AK	K = 3	8	Cluster1	1e-05
1123	ENPBC16	ENP	BC	K = 3	8	Cluster1	0.146526
1124	ENPBC17	ENP	BC	K = 3	8	Cluster1	1e-05
1125	ENPBC18	ENP	BC	K = 3	8	Cluster1	0.113241
1126	ENPCA01	ENP	CA	K = 3	8	Cluster1	1e-05
1127	ENPCA02	ENP	CA	K = 3	8	Cluster1	0.99998
1128	ENPCA03	ENP	CA	K = 3	8	Cluster1	0.99998
1129	ENPCA04	ENP	CA	K = 3	8	Cluster1	1e-05
1130	ENPCA05	ENP	CA	K = 3	8	Cluster1	0.261385
1131	ENPCA06	ENP	CA	K = 3	8	Cluster1	0.102477
1132	ENPCA07	ENP	CA	K = 3	8	Cluster1	1e-05
1133	ENPCA08	ENP	CA	K = 3	8	Cluster1	0.142095
1134	ENPCA09	ENP	CA	K = 3	8	Cluster1	0.130149
1135	ENPOR10	ENP	OR	K = 3	8	Cluster1	0.99998
1136	ENPOR11	ENP	OR	K = 3	8	Cluster1	0.097397
1137	ENPOR12	ENP	OR	K = 3	8	Cluster1	0.149227
1138	ENPOR13	ENP	OR	K = 3	8	Cluster1	0.243027
1139	ENPWA14	ENP	WA	K = 3	8	Cluster1	0.149962
1140	ENPWA15	ENP	WA	K = 3	8	Cluster1	0.156115
1141	ENPAK19	ENP	AK	K = 3	9	Cluster1	0.555898
1142	ENPAK20	ENP	AK	K = 3	9	Cluster1	0.520317
1143	ENPAK21	ENP	AK	K = 3	9	Cluster1	0.506553
1144	ENPAK22	ENP	AK	K = 3	9	Cluster1	0.518369
1145	ENPAK23	ENP	AK	K = 3	9	Cluster1	0.501654
1146	ENPAK24	ENP	AK	K = 3	9	Cluster1	0.58357
1147	ENPAK25	ENP	AK	K = 3	9	Cluster1	1e-05
1148	ENPAK26	ENP	AK	K = 3	9	Cluster1	0.556477
1149	ENPAK27	ENP	AK	K = 3	9	Cluster1	0.489534
1150	ENPAK28	ENP	AK	K = 3	9	Cluster1	1e-05
1151	ENPAK29	ENP	AK	K = 3	9	Cluster1	0.546848
1152	ENPAK30	ENP	AK	K = 3	9	Cluster1	0.99998
1153	ENPBC16	ENP	BC	K = 3	9	Cluster1	0.483792
1154	ENPBC17	ENP	BC	K = 3	9	Cluster1	1e-05
1155	ENPBC18	ENP	BC	K = 3	9	Cluster1	0.439304
1156	ENPCA01	ENP	CA	K = 3	9	Cluster1	0.684955
1157	ENPCA02	ENP	CA	K = 3	9	Cluster1	1e-05
1158	ENPCA03	ENP	CA	K = 3	9	Cluster1	1e-05
1159	ENPCA04	ENP	CA	K = 3	9	Cluster1	0.99998
1160	ENPCA05	ENP	CA	K = 3	9	Cluster1	1e-05
1161	ENPCA06	ENP	CA	K = 3	9	Cluster1	0.422335
1162	ENPCA07	ENP	CA	K = 3	9	Cluster1	0.99998
1163	ENPCA08	ENP	CA	K = 3	9	Cluster1	0.44505
1164	ENPCA09	ENP	CA	K = 3	9	Cluster1	0.454211
1165	ENPOR10	ENP	OR	K = 3	9	Cluster1	0.44012
1166	ENPOR11	ENP	OR	K = 3	9	Cluster1	0.99998
1167	ENPOR12	ENP	OR	K = 3	9	Cluster1	1e-05
1168	ENPOR13	ENP	OR	K = 3	9	Cluster1	1e-05
1169	ENPWA14	ENP	WA	K = 3	9	Cluster1	1e-05
1170	ENPWA15	ENP	WA	K = 3	9	Cluster1	0.46425
1171	ENPAK19	ENP	AK	K = 3	10	Cluster1	1e-05
1172	ENPAK20	ENP	AK	K = 3	10	Cluster1	0.054661
1173	ENPAK21	ENP	AK	K = 3	10	Cluster1	0.062222
1174	ENPAK22	ENP	AK	K = 3	10	Cluster1	0.047299
1175	ENPAK23	ENP	AK	K = 3	10	Cluster1	0.038284
1176	ENPAK24	ENP	AK	K = 3	10	Cluster1	0.061893
1177	ENPAK25	ENP	AK	K = 3	10	Cluster1	0.062306
1178	ENPAK26	ENP	AK	K = 3	10	Cluster1	1e-05
1179	ENPAK27	ENP	AK	K = 3	10	Cluster1	1e-05
1180	ENPAK28	ENP	AK	K = 3	10	Cluster1	1e-05
1181	ENPAK29	ENP	AK	K = 3	10	Cluster1	1e-05
1182	ENPAK30	ENP	AK	K = 3	10	Cluster1	1e-05
1183	ENPBC16	ENP	BC	K = 3	10	Cluster1	0.073203
1184	ENPBC17	ENP	BC	K = 3	10	Cluster1	0.99998
1185	ENPBC18	ENP	BC	K = 3	10	Cluster1	0.116929
1186	ENPCA01	ENP	CA	K = 3	10	Cluster1	1e-05
1187	ENPCA02	ENP	CA	K = 3	10	Cluster1	1e-05
1188	ENPCA03	ENP	CA	K = 3	10	Cluster1	1e-05
1189	ENPCA04	ENP	CA	K = 3	10	Cluster1	1e-05
1190	ENPCA05	ENP	CA	K = 3	10	Cluster1	0.99998
1191	ENPCA06	ENP	CA	K = 3	10	Cluster1	0.196741
1192	ENPCA07	ENP	CA	K = 3	10	Cluster1	1e-05
1193	ENPCA08	ENP	CA	K = 3	10	Cluster1	1e-05
1194	ENPCA09	ENP	CA	K = 3	10	Cluster1	0.110613
1195	ENPOR10	ENP	OR	K = 3	10	Cluster1	0.289519
1196	ENPOR11	ENP	OR	K = 3	10	Cluster1	1e-05
1197	ENPOR12	ENP	OR	K = 3	10	Cluster1	0.144864
1198	ENPOR13	ENP	OR	K = 3	10	Cluster1	0.99998
1199	ENPWA14	ENP	WA	K = 3	10	Cluster1	0.99998
1200	ENPWA15	ENP	WA	K = 3	10	Cluster1	0.195725
1201	ENPAK19	ENP	AK	K = 3	1	Cluster2	0.374583
1202	ENPAK20	ENP	AK	K = 3	1	Cluster2	0.365678
1203	ENPAK21	ENP	AK	K = 3	1	Cluster2	0.396398
1204	ENPAK22	ENP	AK	K = 3	1	Cluster2	0.392561
1205	ENPAK23	ENP	AK	K = 3	1	Cluster2	0.99998
1206	ENPAK24	ENP	AK	K = 3	1	Cluster2	0.353956
1207	ENPAK25	ENP	AK	K = 3	1	Cluster2	1e-05
1208	ENPAK26	ENP	AK	K = 3	1	Cluster2	1e-05
1209	ENPAK27	ENP	AK	K = 3	1	Cluster2	1e-05
1210	ENPAK28	ENP	AK	K = 3	1	Cluster2	0.99998
1211	ENPAK29	ENP	AK	K = 3	1	Cluster2	0.491732
1212	ENPAK30	ENP	AK	K = 3	1	Cluster2	0.395125
1213	ENPBC16	ENP	BC	K = 3	1	Cluster2	0.354726
1214	ENPBC17	ENP	BC	K = 3	1	Cluster2	0.281977
1215	ENPBC18	ENP	BC	K = 3	1	Cluster2	0.287901
1216	ENPCA01	ENP	CA	K = 3	1	Cluster2	0.679509
1217	ENPCA02	ENP	CA	K = 3	1	Cluster2	1e-05
1218	ENPCA03	ENP	CA	K = 3	1	Cluster2	1e-05
1219	ENPCA04	ENP	CA	K = 3	1	Cluster2	0.99998
1220	ENPCA05	ENP	CA	K = 3	1	Cluster2	1e-05
1221	ENPCA06	ENP	CA	K = 3	1	Cluster2	0.406636
1222	ENPCA07	ENP	CA	K = 3	1	Cluster2	0.410185
1223	ENPCA08	ENP	CA	K = 3	1	Cluster2	0.534106
1224	ENPCA09	ENP	CA	K = 3	1	Cluster2	0.99998
1225	ENPOR10	ENP	OR	K = 3	1	Cluster2	0.279338
1226	ENPOR11	ENP	OR	K = 3	1	Cluster2	1e-05
1227	ENPOR12	ENP	OR	K = 3	1	Cluster2	0.384583
1228	ENPOR13	ENP	OR	K = 3	1	Cluster2	1e-05
1229	ENPWA14	ENP	WA	K = 3	1	Cluster2	1e-05
1230	ENPWA15	ENP	WA	K = 3	1	Cluster2	0.298678
1231	ENPAK19	ENP	AK	K = 3	2	Cluster2	0.172171
1232	ENPAK20	ENP	AK	K = 3	2	Cluster2	1e-05
1233	ENPAK21	ENP	AK	K = 3	2	Cluster2	0.99998
1234	ENPAK22	ENP	AK	K = 3	2	Cluster2	0.251297
1235	ENPAK23	ENP	AK	K = 3	2	Cluster2	0.205541
1236	ENPAK24	ENP	AK	K = 3	2	Cluster2	1e-05
1237	ENPAK25	ENP	AK	K = 3	2	Cluster2	0.210315
1238	ENPAK26	ENP	AK	K = 3	2	Cluster2	1e-05
1239	ENPAK27	ENP	AK	K = 3	2	Cluster2	0.236659
1240	ENPAK28	ENP	AK	K = 3	2	Cluster2	0.267746
1241	ENPAK29	ENP	AK	K = 3	2	Cluster2	0.207489
1242	ENPAK30	ENP	AK	K = 3	2	Cluster2	1e-05
1243	ENPBC16	ENP	BC	K = 3	2	Cluster2	0.19701
1244	ENPBC17	ENP	BC	K = 3	2	Cluster2	0.99998
1245	ENPBC18	ENP	BC	K = 3	2	Cluster2	0.227757
1246	ENPCA01	ENP	CA	K = 3	2	Cluster2	1e-05
1247	ENPCA02	ENP	CA	K = 3	2	Cluster2	0.145699
1248	ENPCA03	ENP	CA	K = 3	2	Cluster2	1e-05
1249	ENPCA04	ENP	CA	K = 3	2	Cluster2	1e-05
1250	ENPCA05	ENP	CA	K = 3	2	Cluster2	1e-05
1251	ENPCA06	ENP	CA	K = 3	2	Cluster2	0.320125
1252	ENPCA07	ENP	CA	K = 3	2	Cluster2	1e-05
1253	ENPCA08	ENP	CA	K = 3	2	Cluster2	0.315893
1254	ENPCA09	ENP	CA	K = 3	2	Cluster2	0.196004
1255	ENPOR10	ENP	OR	K = 3	2	Cluster2	0.388103
1256	ENPOR11	ENP	OR	K = 3	2	Cluster2	0.174363
1257	ENPOR12	ENP	OR	K = 3	2	Cluster2	0.320569
1258	ENPOR13	ENP	OR	K = 3	2	Cluster2	0.99998
1259	ENPWA14	ENP	WA	K = 3	2	Cluster2	0.99998
1260	ENPWA15	ENP	WA	K = 3	2	Cluster2	0.281237
1261	ENPAK19	ENP	AK	K = 3	3	Cluster2	0.257296
1262	ENPAK20	ENP	AK	K = 3	3	Cluster2	0.266139
1263	ENPAK21	ENP	AK	K = 3	3	Cluster2	0.26639
1264	ENPAK22	ENP	AK	K = 3	3	Cluster2	0.21674
1265	ENPAK23	ENP	AK	K = 3	3	Cluster2	0.259382
1266	ENPAK24	ENP	AK	K = 3	3	Cluster2	0.323624
1267	ENPAK25	ENP	AK	K = 3	3	Cluster2	0.99998
1268	ENPAK26	ENP	AK	K = 3	3	Cluster2	0.99998
1269	ENPAK27	ENP	AK	K = 3	3	Cluster2	1e-05
1270	ENPAK28	ENP	AK	K = 3	3	Cluster2	0.293533
1271	ENPAK29	ENP	AK	K = 3	3	Cluster2	0.166319
1272	ENPAK30	ENP	AK	K = 3	3	Cluster2	0.263634
1273	ENPBC16	ENP	BC	K = 3	3	Cluster2	1e-05
1274	ENPBC17	ENP	BC	K = 3	3	Cluster2	0.99998
1275	ENPBC18	ENP	BC	K = 3	3	Cluster2	0.366691
1276	ENPCA01	ENP	CA	K = 3	3	Cluster2	1e-05
1277	ENPCA02	ENP	CA	K = 3	3	Cluster2	1e-05
1278	ENPCA03	ENP	CA	K = 3	3	Cluster2	1e-05
1279	ENPCA04	ENP	CA	K = 3	3	Cluster2	1e-05
1280	ENPCA05	ENP	CA	K = 3	3	Cluster2	0.147862
1281	ENPCA06	ENP	CA	K = 3	3	Cluster2	0.340315
1282	ENPCA07	ENP	CA	K = 3	3	Cluster2	1e-05
1283	ENPCA08	ENP	CA	K = 3	3	Cluster2	0.29543
1284	ENPCA09	ENP	CA	K = 3	3	Cluster2	1e-05
1285	ENPOR10	ENP	OR	K = 3	3	Cluster2	1e-05
1286	ENPOR11	ENP	OR	K = 3	3	Cluster2	1e-05
1287	ENPOR12	ENP	OR	K = 3	3	Cluster2	0.223787
1288	ENPOR13	ENP	OR	K = 3	3	Cluster2	0.681621
1289	ENPWA14	ENP	WA	K = 3	3	Cluster2	0.99998
1290	ENPWA15	ENP	WA	K = 3	3	Cluster2	0.298755
1291	ENPAK19	ENP	AK	K = 3	4	Cluster2	1e-05
1292	ENPAK20	ENP	AK	K = 3	4	Cluster2	0.253785
1293	ENPAK21	ENP	AK	K = 3	4	Cluster2	0.99998
1294	ENPAK22	ENP	AK	K = 3	4	Cluster2	0.266823
1295	ENPAK23	ENP	AK	K = 3	4	Cluster2	0.256094
1296	ENPAK24	ENP	AK	K = 3	4	Cluster2	1e-05
1297	ENPAK25	ENP	AK	K = 3	4	Cluster2	0.259061
1298	ENPAK26	ENP	AK	K = 3	4	Cluster2	1e-05
1299	ENPAK27	ENP	AK	K = 3	4	Cluster2	0.277326
1300	ENPAK28	ENP	AK	K = 3	4	Cluster2	0.285793
1301	ENPAK29	ENP	AK	K = 3	4	Cluster2	0.203461
1302	ENPAK30	ENP	AK	K = 3	4	Cluster2	0.206067
1303	ENPBC16	ENP	BC	K = 3	4	Cluster2	1e-05
1304	ENPBC17	ENP	BC	K = 3	4	Cluster2	0.466912
1305	ENPBC18	ENP	BC	K = 3	4	Cluster2	0.239637
1306	ENPCA01	ENP	CA	K = 3	4	Cluster2	1e-05
1307	ENPCA02	ENP	CA	K = 3	4	Cluster2	1e-05
1308	ENPCA03	ENP	CA	K = 3	4	Cluster2	2e-05
1309	ENPCA04	ENP	CA	K = 3	4	Cluster2	0.196633
1310	ENPCA05	ENP	CA	K = 3	4	Cluster2	0.155649
1311	ENPCA06	ENP	CA	K = 3	4	Cluster2	0.99998
1312	ENPCA07	ENP	CA	K = 3	4	Cluster2	0.182533
1313	ENPCA08	ENP	CA	K = 3	4	Cluster2	0.375426
1314	ENPCA09	ENP	CA	K = 3	4	Cluster2	0.255489
1315	ENPOR10	ENP	OR	K = 3	4	Cluster2	0.401072
1316	ENPOR11	ENP	OR	K = 3	4	Cluster2	0.249097
1317	ENPOR12	ENP	OR	K = 3	4	Cluster2	0.387343
1318	ENPOR13	ENP	OR	K = 3	4	Cluster2	0.99998
1319	ENPWA14	ENP	WA	K = 3	4	Cluster2	0.99998
1320	ENPWA15	ENP	WA	K = 3	4	Cluster2	0.344443
1321	ENPAK19	ENP	AK	K = 3	5	Cluster2	0.39312
1322	ENPAK20	ENP	AK	K = 3	5	Cluster2	1e-05
1323	ENPAK21	ENP	AK	K = 3	5	Cluster2	1e-05
1324	ENPAK22	ENP	AK	K = 3	5	Cluster2	0.99998
1325	ENPAK23	ENP	AK	K = 3	5	Cluster2	0.317663
1326	ENPAK24	ENP	AK	K = 3	5	Cluster2	0.348076
1327	ENPAK25	ENP	AK	K = 3	5	Cluster2	0.99998
1328	ENPAK26	ENP	AK	K = 3	5	Cluster2	0.34518
1329	ENPAK27	ENP	AK	K = 3	5	Cluster2	0.429384
1330	ENPAK28	ENP	AK	K = 3	5	Cluster2	0.99998
1331	ENPAK29	ENP	AK	K = 3	5	Cluster2	0.346172
1332	ENPAK30	ENP	AK	K = 3	5	Cluster2	0.357974
1333	ENPBC16	ENP	BC	K = 3	5	Cluster2	0.412333
1334	ENPBC17	ENP	BC	K = 3	5	Cluster2	0.295434
1335	ENPBC18	ENP	BC	K = 3	5	Cluster2	0.99998
1336	ENPCA01	ENP	CA	K = 3	5	Cluster2	1e-05
1337	ENPCA02	ENP	CA	K = 3	5	Cluster2	1e-05
1338	ENPCA03	ENP	CA	K = 3	5	Cluster2	1e-05
1339	ENPCA04	ENP	CA	K = 3	5	Cluster2	0.2364
1340	ENPCA05	ENP	CA	K = 3	5	Cluster2	1e-05
1341	ENPCA06	ENP	CA	K = 3	5	Cluster2	0.287765
1342	ENPCA07	ENP	CA	K = 3	5	Cluster2	0.408307
1343	ENPCA08	ENP	CA	K = 3	5	Cluster2	0.216533
1344	ENPCA09	ENP	CA	K = 3	5	Cluster2	1e-05
1345	ENPOR10	ENP	OR	K = 3	5	Cluster2	1e-05
1346	ENPOR11	ENP	OR	K = 3	5	Cluster2	0.364921
1347	ENPOR12	ENP	OR	K = 3	5	Cluster2	0.178476
1348	ENPOR13	ENP	OR	K = 3	5	Cluster2	1e-05
1349	ENPWA14	ENP	WA	K = 3	5	Cluster2	1e-05
1350	ENPWA15	ENP	WA	K = 3	5	Cluster2	0.316068
1351	ENPAK19	ENP	AK	K = 3	6	Cluster2	0.99998
1352	ENPAK20	ENP	AK	K = 3	6	Cluster2	0.34888
1353	ENPAK21	ENP	AK	K = 3	6	Cluster2	0.99998
1354	ENPAK22	ENP	AK	K = 3	6	Cluster2	0.311209
1355	ENPAK23	ENP	AK	K = 3	6	Cluster2	0.357856
1356	ENPAK24	ENP	AK	K = 3	6	Cluster2	0.303097
1357	ENPAK25	ENP	AK	K = 3	6	Cluster2	0.309933
1358	ENPAK26	ENP	AK	K = 3	6	Cluster2	0.371328
1359	ENPAK27	ENP	AK	K = 3	6	Cluster2	0.349011
1360	ENPAK28	ENP	AK	K = 3	6	Cluster2	0.289038
1361	ENPAK29	ENP	AK	K = 3	6	Cluster2	0.363363
1362	ENPAK30	ENP	AK	K = 3	6	Cluster2	0.341554
1363	ENPBC16	ENP	BC	K = 3	6	Cluster2	0.352243
1364	ENPBC17	ENP	BC	K = 3	6	Cluster2	1e-05
1365	ENPBC18	ENP	BC	K = 3	6	Cluster2	0.330148
1366	ENPCA01	ENP	CA	K = 3	6	Cluster2	1e-05
1367	ENPCA02	ENP	CA	K = 3	6	Cluster2	0.99998
1368	ENPCA03	ENP	CA	K = 3	6	Cluster2	0.99998
1369	ENPCA04	ENP	CA	K = 3	6	Cluster2	1e-05
1370	ENPCA05	ENP	CA	K = 3	6	Cluster2	0.383762
1371	ENPCA06	ENP	CA	K = 3	6	Cluster2	0.296701
1372	ENPCA07	ENP	CA	K = 3	6	Cluster2	1e-05
1373	ENPCA08	ENP	CA	K = 3	6	Cluster2	0.283248
1374	ENPCA09	ENP	CA	K = 3	6	Cluster2	0.332541
1375	ENPOR10	ENP	OR	K = 3	6	Cluster2	0.230063
1376	ENPOR11	ENP	OR	K = 3	6	Cluster2	1e-05
1377	ENPOR12	ENP	OR	K = 3	6	Cluster2	0.379759
1378	ENPOR13	ENP	OR	K = 3	6	Cluster2	1e-05
1379	ENPWA14	ENP	WA	K = 3	6	Cluster2	1e-05
1380	ENPWA15	ENP	WA	K = 3	6	Cluster2	0.317247
1381	ENPAK19	ENP	AK	K = 3	7	Cluster2	0.518281
1382	ENPAK20	ENP	AK	K = 3	7	Cluster2	0.532184
1383	ENPAK21	ENP	AK	K = 3	7	Cluster2	1e-05
1384	ENPAK22	ENP	AK	K = 3	7	Cluster2	1e-05
1385	ENPAK23	ENP	AK	K = 3	7	Cluster2	0.476835
1386	ENPAK24	ENP	AK	K = 3	7	Cluster2	0.99998
1387	ENPAK25	ENP	AK	K = 3	7	Cluster2	0.529892
1388	ENPAK26	ENP	AK	K = 3	7	Cluster2	0.575419
1389	ENPAK27	ENP	AK	K = 3	7	Cluster2	0.500053
1390	ENPAK28	ENP	AK	K = 3	7	Cluster2	1e-05
1391	ENPAK29	ENP	AK	K = 3	7	Cluster2	0.517697
1392	ENPAK30	ENP	AK	K = 3	7	Cluster2	0.50428
1393	ENPBC16	ENP	BC	K = 3	7	Cluster2	0.421543
1394	ENPBC17	ENP	BC	K = 3	7	Cluster2	1e-05
1395	ENPBC18	ENP	BC	K = 3	7	Cluster2	0.479129
1396	ENPCA01	ENP	CA	K = 3	7	Cluster2	0.466627
1397	ENPCA02	ENP	CA	K = 3	7	Cluster2	1e-05
1398	ENPCA03	ENP	CA	K = 3	7	Cluster2	1e-05
1399	ENPCA04	ENP	CA	K = 3	7	Cluster2	0.560592
1400	ENPCA05	ENP	CA	K = 3	7	Cluster2	1e-05
1401	ENPCA06	ENP	CA	K = 3	7	Cluster2	0.38418
1402	ENPCA07	ENP	CA	K = 3	7	Cluster2	0.99998
1403	ENPCA08	ENP	CA	K = 3	7	Cluster2	1e-05
1404	ENPCA09	ENP	CA	K = 3	7	Cluster2	0.421744
1405	ENPOR10	ENP	OR	K = 3	7	Cluster2	0.99998
1406	ENPOR11	ENP	OR	K = 3	7	Cluster2	0.99998
1407	ENPOR12	ENP	OR	K = 3	7	Cluster2	0.459133
1408	ENPOR13	ENP	OR	K = 3	7	Cluster2	0.548001
1409	ENPWA14	ENP	WA	K = 3	7	Cluster2	0.613142
1410	ENPWA15	ENP	WA	K = 3	7	Cluster2	0.479316
1411	ENPAK19	ENP	AK	K = 3	8	Cluster2	0.54435
1412	ENPAK20	ENP	AK	K = 3	8	Cluster2	0.99998
1413	ENPAK21	ENP	AK	K = 3	8	Cluster2	0.505805
1414	ENPAK22	ENP	AK	K = 3	8	Cluster2	0.99998
1415	ENPAK23	ENP	AK	K = 3	8	Cluster2	1e-05
1416	ENPAK24	ENP	AK	K = 3	8	Cluster2	0.468865
1417	ENPAK25	ENP	AK	K = 3	8	Cluster2	0.99998
1418	ENPAK26	ENP	AK	K = 3	8	Cluster2	0.527425
1419	ENPAK27	ENP	AK	K = 3	8	Cluster2	0.637708
1420	ENPAK28	ENP	AK	K = 3	8	Cluster2	0.54807
1421	ENPAK29	ENP	AK	K = 3	8	Cluster2	0.499532
1422	ENPAK30	ENP	AK	K = 3	8	Cluster2	1e-05
1423	ENPBC16	ENP	BC	K = 3	8	Cluster2	0.544679
1424	ENPBC17	ENP	BC	K = 3	8	Cluster2	1e-05
1425	ENPBC18	ENP	BC	K = 3	8	Cluster2	0.497479
1426	ENPCA01	ENP	CA	K = 3	8	Cluster2	0.99998
1427	ENPCA02	ENP	CA	K = 3	8	Cluster2	1e-05
1428	ENPCA03	ENP	CA	K = 3	8	Cluster2	1e-05
1429	ENPCA04	ENP	CA	K = 3	8	Cluster2	0.99998
1430	ENPCA05	ENP	CA	K = 3	8	Cluster2	0.738605
1431	ENPCA06	ENP	CA	K = 3	8	Cluster2	0.472557
1432	ENPCA07	ENP	CA	K = 3	8	Cluster2	1e-05
1433	ENPCA08	ENP	CA	K = 3	8	Cluster2	0.553936
1434	ENPCA09	ENP	CA	K = 3	8	Cluster2	0.625811
1435	ENPOR10	ENP	OR	K = 3	8	Cluster2	1e-05
1436	ENPOR11	ENP	OR	K = 3	8	Cluster2	0.475312
1437	ENPOR12	ENP	OR	K = 3	8	Cluster2	0.469086
1438	ENPOR13	ENP	OR	K = 3	8	Cluster2	0.413668
1439	ENPWA14	ENP	WA	K = 3	8	Cluster2	0.339262
1440	ENPWA15	ENP	WA	K = 3	8	Cluster2	0.458438
1441	ENPAK19	ENP	AK	K = 3	9	Cluster2	0.13056
1442	ENPAK20	ENP	AK	K = 3	9	Cluster2	0.151785
1443	ENPAK21	ENP	AK	K = 3	9	Cluster2	0.150402
1444	ENPAK22	ENP	AK	K = 3	9	Cluster2	0.093555
1445	ENPAK23	ENP	AK	K = 3	9	Cluster2	0.174359
1446	ENPAK24	ENP	AK	K = 3	9	Cluster2	0.132537
1447	ENPAK25	ENP	AK	K = 3	9	Cluster2	1e-05
1448	ENPAK26	ENP	AK	K = 3	9	Cluster2	0.167143
1449	ENPAK27	ENP	AK	K = 3	9	Cluster2	0.116461
1450	ENPAK28	ENP	AK	K = 3	9	Cluster2	1e-05
1451	ENPAK29	ENP	AK	K = 3	9	Cluster2	0.146196
1452	ENPAK30	ENP	AK	K = 3	9	Cluster2	1e-05
1453	ENPBC16	ENP	BC	K = 3	9	Cluster2	0.183977
1454	ENPBC17	ENP	BC	K = 3	9	Cluster2	1e-05
1455	ENPBC18	ENP	BC	K = 3	9	Cluster2	0.156937
1456	ENPCA01	ENP	CA	K = 3	9	Cluster2	0.315035
1457	ENPCA02	ENP	CA	K = 3	9	Cluster2	0.99998
1458	ENPCA03	ENP	CA	K = 3	9	Cluster2	0.99998
1459	ENPCA04	ENP	CA	K = 3	9	Cluster2	1e-05
1460	ENPCA05	ENP	CA	K = 3	9	Cluster2	0.99998
1461	ENPCA06	ENP	CA	K = 3	9	Cluster2	0.165245
1462	ENPCA07	ENP	CA	K = 3	9	Cluster2	1e-05
1463	ENPCA08	ENP	CA	K = 3	9	Cluster2	0.166147
1464	ENPCA09	ENP	CA	K = 3	9	Cluster2	0.233275
1465	ENPOR10	ENP	OR	K = 3	9	Cluster2	0.078014
1466	ENPOR11	ENP	OR	K = 3	9	Cluster2	1e-05
1467	ENPOR12	ENP	OR	K = 3	9	Cluster2	0.99998
1468	ENPOR13	ENP	OR	K = 3	9	Cluster2	1e-05
1469	ENPWA14	ENP	WA	K = 3	9	Cluster2	1e-05
1470	ENPWA15	ENP	WA	K = 3	9	Cluster2	0.173919
1471	ENPAK19	ENP	AK	K = 3	10	Cluster2	0.99998
1472	ENPAK20	ENP	AK	K = 3	10	Cluster2	0.34281
1473	ENPAK21	ENP	AK	K = 3	10	Cluster2	0.373279
1474	ENPAK22	ENP	AK	K = 3	10	Cluster2	0.386585
1475	ENPAK23	ENP	AK	K = 3	10	Cluster2	0.45017
1476	ENPAK24	ENP	AK	K = 3	10	Cluster2	0.392768
1477	ENPAK25	ENP	AK	K = 3	10	Cluster2	0.328538
1478	ENPAK26	ENP	AK	K = 3	10	Cluster2	0.400257
1479	ENPAK27	ENP	AK	K = 3	10	Cluster2	1e-05
1480	ENPAK28	ENP	AK	K = 3	10	Cluster2	0.99998
1481	ENPAK29	ENP	AK	K = 3	10	Cluster2	0.395772
1482	ENPAK30	ENP	AK	K = 3	10	Cluster2	0.395774
1483	ENPBC16	ENP	BC	K = 3	10	Cluster2	0.405409
1484	ENPBC17	ENP	BC	K = 3	10	Cluster2	1e-05
1485	ENPBC18	ENP	BC	K = 3	10	Cluster2	0.412376
1486	ENPCA01	ENP	CA	K = 3	10	Cluster2	1e-05
1487	ENPCA02	ENP	CA	K = 3	10	Cluster2	0.99998
1488	ENPCA03	ENP	CA	K = 3	10	Cluster2	0.99998
1489	ENPCA04	ENP	CA	K = 3	10	Cluster2	1e-05
1490	ENPCA05	ENP	CA	K = 3	10	Cluster2	1e-05
1491	ENPCA06	ENP	CA	K = 3	10	Cluster2	0.35069
1492	ENPCA07	ENP	CA	K = 3	10	Cluster2	0.362862
1493	ENPCA08	ENP	CA	K = 3	10	Cluster2	0.99998
1494	ENPCA09	ENP	CA	K = 3	10	Cluster2	0.359481
1495	ENPOR10	ENP	OR	K = 3	10	Cluster2	0.259183
1496	ENPOR11	ENP	OR	K = 3	10	Cluster2	0.327968
1497	ENPOR12	ENP	OR	K = 3	10	Cluster2	0.341532
1498	ENPOR13	ENP	OR	K = 3	10	Cluster2	1e-05
1499	ENPWA14	ENP	WA	K = 3	10	Cluster2	1e-05
1500	ENPWA15	ENP	WA	K = 3	10	Cluster2	0.331563
1501	ENPAK19	ENP	AK	K = 3	1	Cluster3	0.434287
1502	ENPAK20	ENP	AK	K = 3	1	Cluster3	0.42381
1503	ENPAK21	ENP	AK	K = 3	1	Cluster3	0.422001
1504	ENPAK22	ENP	AK	K = 3	1	Cluster3	0.416906
1505	ENPAK23	ENP	AK	K = 3	1	Cluster3	1e-05
1506	ENPAK24	ENP	AK	K = 3	1	Cluster3	0.317793
1507	ENPAK25	ENP	AK	K = 3	1	Cluster3	0.99998
1508	ENPAK26	ENP	AK	K = 3	1	Cluster3	1e-05
1509	ENPAK27	ENP	AK	K = 3	1	Cluster3	0.99998
1510	ENPAK28	ENP	AK	K = 3	1	Cluster3	1e-05
1511	ENPAK29	ENP	AK	K = 3	1	Cluster3	0.508258
1512	ENPAK30	ENP	AK	K = 3	1	Cluster3	0.413142
1513	ENPBC16	ENP	BC	K = 3	1	Cluster3	0.400947
1514	ENPBC17	ENP	BC	K = 3	1	Cluster3	0.318119
1515	ENPBC18	ENP	BC	K = 3	1	Cluster3	0.478757
1516	ENPCA01	ENP	CA	K = 3	1	Cluster3	1e-05
1517	ENPCA02	ENP	CA	K = 3	1	Cluster3	0.555209
1518	ENPCA03	ENP	CA	K = 3	1	Cluster3	0.544518
1519	ENPCA04	ENP	CA	K = 3	1	Cluster3	1e-05
1520	ENPCA05	ENP	CA	K = 3	1	Cluster3	1e-05
1521	ENPCA06	ENP	CA	K = 3	1	Cluster3	0.340262
1522	ENPCA07	ENP	CA	K = 3	1	Cluster3	0.589805
1523	ENPCA08	ENP	CA	K = 3	1	Cluster3	1e-05
1524	ENPCA09	ENP	CA	K = 3	1	Cluster3	1e-05
1525	ENPOR10	ENP	OR	K = 3	1	Cluster3	0.339111
1526	ENPOR11	ENP	OR	K = 3	1	Cluster3	0.99998
1527	ENPOR12	ENP	OR	K = 3	1	Cluster3	0.329759
1528	ENPOR13	ENP	OR	K = 3	1	Cluster3	1e-05
1529	ENPWA14	ENP	WA	K = 3	1	Cluster3	1e-05
1530	ENPWA15	ENP	WA	K = 3	1	Cluster3	0.420034
1531	ENPAK19	ENP	AK	K = 3	2	Cluster3	0.311556
1532	ENPAK20	ENP	AK	K = 3	2	Cluster3	0.99998
1533	ENPAK21	ENP	AK	K = 3	2	Cluster3	1e-05
1534	ENPAK22	ENP	AK	K = 3	2	Cluster3	0.292996
1535	ENPAK23	ENP	AK	K = 3	2	Cluster3	0.209536
1536	ENPAK24	ENP	AK	K = 3	2	Cluster3	1e-05
1537	ENPAK25	ENP	AK	K = 3	2	Cluster3	0.27902
1538	ENPAK26	ENP	AK	K = 3	2	Cluster3	1e-05
1539	ENPAK27	ENP	AK	K = 3	2	Cluster3	0.294342
1540	ENPAK28	ENP	AK	K = 3	2	Cluster3	0.256941
1541	ENPAK29	ENP	AK	K = 3	2	Cluster3	0.305515
1542	ENPAK30	ENP	AK	K = 3	2	Cluster3	1e-05
1543	ENPBC16	ENP	BC	K = 3	2	Cluster3	0.288537
1544	ENPBC17	ENP	BC	K = 3	2	Cluster3	1e-05
1545	ENPBC18	ENP	BC	K = 3	2	Cluster3	0.272544
1546	ENPCA01	ENP	CA	K = 3	2	Cluster3	0.99998
1547	ENPCA02	ENP	CA	K = 3	2	Cluster3	0.398024
1548	ENPCA03	ENP	CA	K = 3	2	Cluster3	0.483283
1549	ENPCA04	ENP	CA	K = 3	2	Cluster3	0.99998
1550	ENPCA05	ENP	CA	K = 3	2	Cluster3	0.99998
1551	ENPCA06	ENP	CA	K = 3	2	Cluster3	0.305084
1552	ENPCA07	ENP	CA	K = 3	2	Cluster3	1e-05
1553	ENPCA08	ENP	CA	K = 3	2	Cluster3	0.324509
1554	ENPCA09	ENP	CA	K = 3	2	Cluster3	0.405703
1555	ENPOR10	ENP	OR	K = 3	2	Cluster3	0.20917
1556	ENPOR11	ENP	OR	K = 3	2	Cluster3	0.274484
1557	ENPOR12	ENP	OR	K = 3	2	Cluster3	0.324505
1558	ENPOR13	ENP	OR	K = 3	2	Cluster3	1e-05
1559	ENPWA14	ENP	WA	K = 3	2	Cluster3	1e-05
1560	ENPWA15	ENP	WA	K = 3	2	Cluster3	0.269289
1561	ENPAK19	ENP	AK	K = 3	3	Cluster3	0.554886
1562	ENPAK20	ENP	AK	K = 3	3	Cluster3	0.569118
1563	ENPAK21	ENP	AK	K = 3	3	Cluster3	0.542946
1564	ENPAK22	ENP	AK	K = 3	3	Cluster3	0.493305
1565	ENPAK23	ENP	AK	K = 3	3	Cluster3	0.505774
1566	ENPAK24	ENP	AK	K = 3	3	Cluster3	0.46024
1567	ENPAK25	ENP	AK	K = 3	3	Cluster3	1e-05
1568	ENPAK26	ENP	AK	K = 3	3	Cluster3	1e-05
1569	ENPAK27	ENP	AK	K = 3	3	Cluster3	0.99998
1570	ENPAK28	ENP	AK	K = 3	3	Cluster3	0.614218
1571	ENPAK29	ENP	AK	K = 3	3	Cluster3	0.561388
1572	ENPAK30	ENP	AK	K = 3	3	Cluster3	0.520282
1573	ENPBC16	ENP	BC	K = 3	3	Cluster3	1e-05
1574	ENPBC17	ENP	BC	K = 3	3	Cluster3	1e-05
1575	ENPBC18	ENP	BC	K = 3	3	Cluster3	0.447749
1576	ENPCA01	ENP	CA	K = 3	3	Cluster3	0.99998
1577	ENPCA02	ENP	CA	K = 3	3	Cluster3	1e-05
1578	ENPCA03	ENP	CA	K = 3	3	Cluster3	1e-05
1579	ENPCA04	ENP	CA	K = 3	3	Cluster3	0.99998
1580	ENPCA05	ENP	CA	K = 3	3	Cluster3	0.543053
1581	ENPCA06	ENP	CA	K = 3	3	Cluster3	0.508649
1582	ENPCA07	ENP	CA	K = 3	3	Cluster3	0.99998
1583	ENPCA08	ENP	CA	K = 3	3	Cluster3	0.485981
1584	ENPCA09	ENP	CA	K = 3	3	Cluster3	0.99998
1585	ENPOR10	ENP	OR	K = 3	3	Cluster3	1e-05
1586	ENPOR11	ENP	OR	K = 3	3	Cluster3	0.99998
1587	ENPOR12	ENP	OR	K = 3	3	Cluster3	0.543435
1588	ENPOR13	ENP	OR	K = 3	3	Cluster3	1e-05
1589	ENPWA14	ENP	WA	K = 3	3	Cluster3	1e-05
1590	ENPWA15	ENP	WA	K = 3	3	Cluster3	0.474579
1591	ENPAK19	ENP	AK	K = 3	4	Cluster3	0.99998
1592	ENPAK20	ENP	AK	K = 3	4	Cluster3	0.727037
1593	ENPAK21	ENP	AK	K = 3	4	Cluster3	1e-05
1594	ENPAK22	ENP	AK	K = 3	4	Cluster3	0.724961
1595	ENPAK23	ENP	AK	K = 3	4	Cluster3	0.687035
1596	ENPAK24	ENP	AK	K = 3	4	Cluster3	0.99998
1597	ENPAK25	ENP	AK	K = 3	4	Cluster3	0.740929
1598	ENPAK26	ENP	AK	K = 3	4	Cluster3	0.99998
1599	ENPAK27	ENP	AK	K = 3	4	Cluster3	0.722226
1600	ENPAK28	ENP	AK	K = 3	4	Cluster3	0.714197
1601	ENPAK29	ENP	AK	K = 3	4	Cluster3	0.766662
1602	ENPAK30	ENP	AK	K = 3	4	Cluster3	0.754019
1603	ENPBC16	ENP	BC	K = 3	4	Cluster3	0.950699
1604	ENPBC17	ENP	BC	K = 3	4	Cluster3	0.522401
1605	ENPBC18	ENP	BC	K = 3	4	Cluster3	0.722884
1606	ENPCA01	ENP	CA	K = 3	4	Cluster3	0.99998
1607	ENPCA02	ENP	CA	K = 3	4	Cluster3	1e-05
1608	ENPCA03	ENP	CA	K = 3	4	Cluster3	1e-05
1609	ENPCA04	ENP	CA	K = 3	4	Cluster3	0.803357
1610	ENPCA05	ENP	CA	K = 3	4	Cluster3	0.697513
1611	ENPCA06	ENP	CA	K = 3	4	Cluster3	1e-05
1612	ENPCA07	ENP	CA	K = 3	4	Cluster3	0.817457
1613	ENPCA08	ENP	CA	K = 3	4	Cluster3	0.603753
1614	ENPCA09	ENP	CA	K = 3	4	Cluster3	0.682082
1615	ENPOR10	ENP	OR	K = 3	4	Cluster3	0.598918
1616	ENPOR11	ENP	OR	K = 3	4	Cluster3	0.750893
1617	ENPOR12	ENP	OR	K = 3	4	Cluster3	0.570927
1618	ENPOR13	ENP	OR	K = 3	4	Cluster3	1e-05
1619	ENPWA14	ENP	WA	K = 3	4	Cluster3	1e-05
1620	ENPWA15	ENP	WA	K = 3	4	Cluster3	0.613252
1621	ENPAK19	ENP	AK	K = 3	5	Cluster3	0.355916
1622	ENPAK20	ENP	AK	K = 3	5	Cluster3	0.99998
1623	ENPAK21	ENP	AK	K = 3	5	Cluster3	0.99998
1624	ENPAK22	ENP	AK	K = 3	5	Cluster3	1e-05
1625	ENPAK23	ENP	AK	K = 3	5	Cluster3	0.38959
1626	ENPAK24	ENP	AK	K = 3	5	Cluster3	0.346077
1627	ENPAK25	ENP	AK	K = 3	5	Cluster3	1e-05
1628	ENPAK26	ENP	AK	K = 3	5	Cluster3	0.334095
1629	ENPAK27	ENP	AK	K = 3	5	Cluster3	0.365965
1630	ENPAK28	ENP	AK	K = 3	5	Cluster3	1e-05
1631	ENPAK29	ENP	AK	K = 3	5	Cluster3	0.39491
1632	ENPAK30	ENP	AK	K = 3	5	Cluster3	0.388689
1633	ENPBC16	ENP	BC	K = 3	5	Cluster3	0.316155
1634	ENPBC17	ENP	BC	K = 3	5	Cluster3	0.504554
1635	ENPBC18	ENP	BC	K = 3	5	Cluster3	1e-05
1636	ENPCA01	ENP	CA	K = 3	5	Cluster3	1e-05
1637	ENPCA02	ENP	CA	K = 3	5	Cluster3	1e-05
1638	ENPCA03	ENP	CA	K = 3	5	Cluster3	1e-05
1639	ENPCA04	ENP	CA	K = 3	5	Cluster3	0.370455
1640	ENPCA05	ENP	CA	K = 3	5	Cluster3	1e-05
1641	ENPCA06	ENP	CA	K = 3	5	Cluster3	0.408968
1642	ENPCA07	ENP	CA	K = 3	5	Cluster3	0.373601
1643	ENPCA08	ENP	CA	K = 3	5	Cluster3	0.483398
1644	ENPCA09	ENP	CA	K = 3	5	Cluster3	1e-05
1645	ENPOR10	ENP	OR	K = 3	5	Cluster3	0.99998
1646	ENPOR11	ENP	OR	K = 3	5	Cluster3	0.40028
1647	ENPOR12	ENP	OR	K = 3	5	Cluster3	0.500744
1648	ENPOR13	ENP	OR	K = 3	5	Cluster3	0.99998
1649	ENPWA14	ENP	WA	K = 3	5	Cluster3	0.99998
1650	ENPWA15	ENP	WA	K = 3	5	Cluster3	0.411356
1651	ENPAK19	ENP	AK	K = 3	6	Cluster3	1e-05
1652	ENPAK20	ENP	AK	K = 3	6	Cluster3	0.080098
1653	ENPAK21	ENP	AK	K = 3	6	Cluster3	1e-05
1654	ENPAK22	ENP	AK	K = 3	6	Cluster3	0.118669
1655	ENPAK23	ENP	AK	K = 3	6	Cluster3	0.099565
1656	ENPAK24	ENP	AK	K = 3	6	Cluster3	0.085603
1657	ENPAK25	ENP	AK	K = 3	6	Cluster3	0.10786
1658	ENPAK26	ENP	AK	K = 3	6	Cluster3	0.045209
1659	ENPAK27	ENP	AK	K = 3	6	Cluster3	0.101635
1660	ENPAK28	ENP	AK	K = 3	6	Cluster3	0.129672
1661	ENPAK29	ENP	AK	K = 3	6	Cluster3	0.069943
1662	ENPAK30	ENP	AK	K = 3	6	Cluster3	0.088494
1663	ENPBC16	ENP	BC	K = 3	6	Cluster3	0.124864
1664	ENPBC17	ENP	BC	K = 3	6	Cluster3	0.99998
1665	ENPBC18	ENP	BC	K = 3	6	Cluster3	0.135497
1666	ENPCA01	ENP	CA	K = 3	6	Cluster3	1e-05
1667	ENPCA02	ENP	CA	K = 3	6	Cluster3	1e-05
1668	ENPCA03	ENP	CA	K = 3	6	Cluster3	1e-05
1669	ENPCA04	ENP	CA	K = 3	6	Cluster3	1e-05
1670	ENPCA05	ENP	CA	K = 3	6	Cluster3	0.087749
1671	ENPCA06	ENP	CA	K = 3	6	Cluster3	0.207995
1672	ENPCA07	ENP	CA	K = 3	6	Cluster3	1e-05
1673	ENPCA08	ENP	CA	K = 3	6	Cluster3	0.212553
1674	ENPCA09	ENP	CA	K = 3	6	Cluster3	0.097139
1675	ENPOR10	ENP	OR	K = 3	6	Cluster3	0.272104
1676	ENPOR11	ENP	OR	K = 3	6	Cluster3	1e-05
1677	ENPOR12	ENP	OR	K = 3	6	Cluster3	0.126345
1678	ENPOR13	ENP	OR	K = 3	6	Cluster3	0.99998
1679	ENPWA14	ENP	WA	K = 3	6	Cluster3	0.99998
1680	ENPWA15	ENP	WA	K = 3	6	Cluster3	0.166277
1681	ENPAK19	ENP	AK	K = 3	7	Cluster3	0.33139
1682	ENPAK20	ENP	AK	K = 3	7	Cluster3	0.33721
1683	ENPAK21	ENP	AK	K = 3	7	Cluster3	1e-05
1684	ENPAK22	ENP	AK	K = 3	7	Cluster3	0.99998
1685	ENPAK23	ENP	AK	K = 3	7	Cluster3	0.319345
1686	ENPAK24	ENP	AK	K = 3	7	Cluster3	1e-05
1687	ENPAK25	ENP	AK	K = 3	7	Cluster3	0.307089
1688	ENPAK26	ENP	AK	K = 3	7	Cluster3	0.352738
1689	ENPAK27	ENP	AK	K = 3	7	Cluster3	0.308496
1690	ENPAK28	ENP	AK	K = 3	7	Cluster3	1e-05
1691	ENPAK29	ENP	AK	K = 3	7	Cluster3	0.305998
1692	ENPAK30	ENP	AK	K = 3	7	Cluster3	0.351824
1693	ENPBC16	ENP	BC	K = 3	7	Cluster3	0.464408
1694	ENPBC17	ENP	BC	K = 3	7	Cluster3	1e-05
1695	ENPBC18	ENP	BC	K = 3	7	Cluster3	0.326787
1696	ENPCA01	ENP	CA	K = 3	7	Cluster3	0.533363
1697	ENPCA02	ENP	CA	K = 3	7	Cluster3	0.99998
1698	ENPCA03	ENP	CA	K = 3	7	Cluster3	0.99998
1699	ENPCA04	ENP	CA	K = 3	7	Cluster3	0.439398
1700	ENPCA05	ENP	CA	K = 3	7	Cluster3	0.99998
1701	ENPCA06	ENP	CA	K = 3	7	Cluster3	0.347993
1702	ENPCA07	ENP	CA	K = 3	7	Cluster3	1e-05
1703	ENPCA08	ENP	CA	K = 3	7	Cluster3	0.99998
1704	ENPCA09	ENP	CA	K = 3	7	Cluster3	0.405247
1705	ENPOR10	ENP	OR	K = 3	7	Cluster3	1e-05
1706	ENPOR11	ENP	OR	K = 3	7	Cluster3	1e-05
1707	ENPOR12	ENP	OR	K = 3	7	Cluster3	0.315501
1708	ENPOR13	ENP	OR	K = 3	7	Cluster3	0.287163
1709	ENPWA14	ENP	WA	K = 3	7	Cluster3	1e-05
1710	ENPWA15	ENP	WA	K = 3	7	Cluster3	0.356925
1711	ENPAK19	ENP	AK	K = 3	8	Cluster3	0.353471
1712	ENPAK20	ENP	AK	K = 3	8	Cluster3	1e-05
1713	ENPAK21	ENP	AK	K = 3	8	Cluster3	0.393564
1714	ENPAK22	ENP	AK	K = 3	8	Cluster3	1e-05
1715	ENPAK23	ENP	AK	K = 3	8	Cluster3	0.99998
1716	ENPAK24	ENP	AK	K = 3	8	Cluster3	0.413101
1717	ENPAK25	ENP	AK	K = 3	8	Cluster3	1e-05
1718	ENPAK26	ENP	AK	K = 3	8	Cluster3	0.35851
1719	ENPAK27	ENP	AK	K = 3	8	Cluster3	0.362282
1720	ENPAK28	ENP	AK	K = 3	8	Cluster3	0.45192
1721	ENPAK29	ENP	AK	K = 3	8	Cluster3	0.355026
1722	ENPAK30	ENP	AK	K = 3	8	Cluster3	0.99998
1723	ENPBC16	ENP	BC	K = 3	8	Cluster3	0.308795
1724	ENPBC17	ENP	BC	K = 3	8	Cluster3	0.99998
1725	ENPBC18	ENP	BC	K = 3	8	Cluster3	0.38928
1726	ENPCA01	ENP	CA	K = 3	8	Cluster3	1e-05
1727	ENPCA02	ENP	CA	K = 3	8	Cluster3	1e-05
1728	ENPCA03	ENP	CA	K = 3	8	Cluster3	1e-05
1729	ENPCA04	ENP	CA	K = 3	8	Cluster3	1e-05
1730	ENPCA05	ENP	CA	K = 3	8	Cluster3	1e-05
1731	ENPCA06	ENP	CA	K = 3	8	Cluster3	0.424966
1732	ENPCA07	ENP	CA	K = 3	8	Cluster3	0.99998
1733	ENPCA08	ENP	CA	K = 3	8	Cluster3	0.30397
1734	ENPCA09	ENP	CA	K = 3	8	Cluster3	0.24404
1735	ENPOR10	ENP	OR	K = 3	8	Cluster3	1e-05
1736	ENPOR11	ENP	OR	K = 3	8	Cluster3	0.427291
1737	ENPOR12	ENP	OR	K = 3	8	Cluster3	0.381687
1738	ENPOR13	ENP	OR	K = 3	8	Cluster3	0.343305
1739	ENPWA14	ENP	WA	K = 3	8	Cluster3	0.510777
1740	ENPWA15	ENP	WA	K = 3	8	Cluster3	0.385447
1741	ENPAK19	ENP	AK	K = 3	9	Cluster3	0.313542
1742	ENPAK20	ENP	AK	K = 3	9	Cluster3	0.327898
1743	ENPAK21	ENP	AK	K = 3	9	Cluster3	0.343045
1744	ENPAK22	ENP	AK	K = 3	9	Cluster3	0.388076
1745	ENPAK23	ENP	AK	K = 3	9	Cluster3	0.323986
1746	ENPAK24	ENP	AK	K = 3	9	Cluster3	0.283893
1747	ENPAK25	ENP	AK	K = 3	9	Cluster3	0.99998
1748	ENPAK26	ENP	AK	K = 3	9	Cluster3	0.27638
1749	ENPAK27	ENP	AK	K = 3	9	Cluster3	0.394005
1750	ENPAK28	ENP	AK	K = 3	9	Cluster3	0.99998
1751	ENPAK29	ENP	AK	K = 3	9	Cluster3	0.306956
1752	ENPAK30	ENP	AK	K = 3	9	Cluster3	1e-05
1753	ENPBC16	ENP	BC	K = 3	9	Cluster3	0.33223
1754	ENPBC17	ENP	BC	K = 3	9	Cluster3	0.99998
1755	ENPBC18	ENP	BC	K = 3	9	Cluster3	0.403759
1756	ENPCA01	ENP	CA	K = 3	9	Cluster3	1e-05
1757	ENPCA02	ENP	CA	K = 3	9	Cluster3	1e-05
1758	ENPCA03	ENP	CA	K = 3	9	Cluster3	1e-05
1759	ENPCA04	ENP	CA	K = 3	9	Cluster3	1e-05
1760	ENPCA05	ENP	CA	K = 3	9	Cluster3	1e-05
1761	ENPCA06	ENP	CA	K = 3	9	Cluster3	0.412421
1762	ENPCA07	ENP	CA	K = 3	9	Cluster3	1e-05
1763	ENPCA08	ENP	CA	K = 3	9	Cluster3	0.388802
1764	ENPCA09	ENP	CA	K = 3	9	Cluster3	0.312514
1765	ENPOR10	ENP	OR	K = 3	9	Cluster3	0.481866
1766	ENPOR11	ENP	OR	K = 3	9	Cluster3	1e-05
1767	ENPOR12	ENP	OR	K = 3	9	Cluster3	1e-05
1768	ENPOR13	ENP	OR	K = 3	9	Cluster3	0.99998
1769	ENPWA14	ENP	WA	K = 3	9	Cluster3	0.99998
1770	ENPWA15	ENP	WA	K = 3	9	Cluster3	0.361831
1771	ENPAK19	ENP	AK	K = 3	10	Cluster3	1e-05
1772	ENPAK20	ENP	AK	K = 3	10	Cluster3	0.602529
1773	ENPAK21	ENP	AK	K = 3	10	Cluster3	0.564499
1774	ENPAK22	ENP	AK	K = 3	10	Cluster3	0.566116
1775	ENPAK23	ENP	AK	K = 3	10	Cluster3	0.511546
1776	ENPAK24	ENP	AK	K = 3	10	Cluster3	0.545339
1777	ENPAK25	ENP	AK	K = 3	10	Cluster3	0.609155
1778	ENPAK26	ENP	AK	K = 3	10	Cluster3	0.599733
1779	ENPAK27	ENP	AK	K = 3	10	Cluster3	0.99998
1780	ENPAK28	ENP	AK	K = 3	10	Cluster3	1e-05
1781	ENPAK29	ENP	AK	K = 3	10	Cluster3	0.604218
1782	ENPAK30	ENP	AK	K = 3	10	Cluster3	0.604216
1783	ENPBC16	ENP	BC	K = 3	10	Cluster3	0.521388
1784	ENPBC17	ENP	BC	K = 3	10	Cluster3	1e-05
1785	ENPBC18	ENP	BC	K = 3	10	Cluster3	0.470695
1786	ENPCA01	ENP	CA	K = 3	10	Cluster3	0.99998
1787	ENPCA02	ENP	CA	K = 3	10	Cluster3	1e-05
1788	ENPCA03	ENP	CA	K = 3	10	Cluster3	1e-05
1789	ENPCA04	ENP	CA	K = 3	10	Cluster3	0.99998
1790	ENPCA05	ENP	CA	K = 3	10	Cluster3	1e-05
1791	ENPCA06	ENP	CA	K = 3	10	Cluster3	0.452569
1792	ENPCA07	ENP	CA	K = 3	10	Cluster3	0.637128
1793	ENPCA08	ENP	CA	K = 3	10	Cluster3	1e-05
1794	ENPCA09	ENP	CA	K = 3	10	Cluster3	0.529907
1795	ENPOR10	ENP	OR	K = 3	10	Cluster3	0.451298
1796	ENPOR11	ENP	OR	K = 3	10	Cluster3	0.672022
1797	ENPOR12	ENP	OR	K = 3	10	Cluster3	0.513603
1798	ENPOR13	ENP	OR	K = 3	10	Cluster3	1e-05
1799	ENPWA14	ENP	WA	K = 3	10	Cluster3	1e-05
1800	ENPWA15	ENP	WA	K = 3	10	Cluster3	0.472711
1801	ENPAK19	ENP	AK	K = 4	1	Cluster1	0.136899
1802	ENPAK20	ENP	AK	K = 4	1	Cluster1	0.139468
1803	ENPAK21	ENP	AK	K = 4	1	Cluster1	0.132958
1804	ENPAK22	ENP	AK	K = 4	1	Cluster1	1e-05
1805	ENPAK23	ENP	AK	K = 4	1	Cluster1	1e-05
1806	ENPAK24	ENP	AK	K = 4	1	Cluster1	0.231116
1807	ENPAK25	ENP	AK	K = 4	1	Cluster1	0.176282
1808	ENPAK26	ENP	AK	K = 4	1	Cluster1	0.99997
1809	ENPAK27	ENP	AK	K = 4	1	Cluster1	0.132124
1810	ENPAK28	ENP	AK	K = 4	1	Cluster1	0.087875
1811	ENPAK29	ENP	AK	K = 4	1	Cluster1	1e-05
1812	ENPAK30	ENP	AK	K = 4	1	Cluster1	1e-05
1813	ENPBC16	ENP	BC	K = 4	1	Cluster1	1e-05
1814	ENPBC17	ENP	BC	K = 4	1	Cluster1	0.310134
1815	ENPBC18	ENP	BC	K = 4	1	Cluster1	0.147796
1816	ENPCA01	ENP	CA	K = 4	1	Cluster1	1e-05
1817	ENPCA02	ENP	CA	K = 4	1	Cluster1	1e-05
1818	ENPCA03	ENP	CA	K = 4	1	Cluster1	1e-05
1819	ENPCA04	ENP	CA	K = 4	1	Cluster1	0.12191
1820	ENPCA05	ENP	CA	K = 4	1	Cluster1	1e-05
1821	ENPCA06	ENP	CA	K = 4	1	Cluster1	0.179663
1822	ENPCA07	ENP	CA	K = 4	1	Cluster1	1e-05
1823	ENPCA08	ENP	CA	K = 4	1	Cluster1	0.26181
1824	ENPCA09	ENP	CA	K = 4	1	Cluster1	1e-05
1825	ENPOR10	ENP	OR	K = 4	1	Cluster1	0.313375
1826	ENPOR11	ENP	OR	K = 4	1	Cluster1	1e-05
1827	ENPOR12	ENP	OR	K = 4	1	Cluster1	0.147312
1828	ENPOR13	ENP	OR	K = 4	1	Cluster1	0.99997
1829	ENPWA14	ENP	WA	K = 4	1	Cluster1	0.999965
1830	ENPWA15	ENP	WA	K = 4	1	Cluster1	0.155981
1831	ENPAK19	ENP	AK	K = 4	2	Cluster1	1e-05
1832	ENPAK20	ENP	AK	K = 4	2	Cluster1	1e-05
1833	ENPAK21	ENP	AK	K = 4	2	Cluster1	0.171082
1834	ENPAK22	ENP	AK	K = 4	2	Cluster1	1e-05
1835	ENPAK23	ENP	AK	K = 4	2	Cluster1	0.196063
1836	ENPAK24	ENP	AK	K = 4	2	Cluster1	0.99997
1837	ENPAK25	ENP	AK	K = 4	2	Cluster1	1e-05
1838	ENPAK26	ENP	AK	K = 4	2	Cluster1	0.99997
1839	ENPAK27	ENP	AK	K = 4	2	Cluster1	0.150112
1840	ENPAK28	ENP	AK	K = 4	2	Cluster1	1e-05
1841	ENPAK29	ENP	AK	K = 4	2	Cluster1	0.147054
1842	ENPAK30	ENP	AK	K = 4	2	Cluster1	0.211197
1843	ENPBC16	ENP	BC	K = 4	2	Cluster1	0.201332
1844	ENPBC17	ENP	BC	K = 4	2	Cluster1	0.99997
1845	ENPBC18	ENP	BC	K = 4	2	Cluster1	0.190972
1846	ENPCA01	ENP	CA	K = 4	2	Cluster1	0.185553
1847	ENPCA02	ENP	CA	K = 4	2	Cluster1	1e-05
1848	ENPCA03	ENP	CA	K = 4	2	Cluster1	1e-05
1849	ENPCA04	ENP	CA	K = 4	2	Cluster1	1e-05
1850	ENPCA05	ENP	CA	K = 4	2	Cluster1	0.278774
1851	ENPCA06	ENP	CA	K = 4	2	Cluster1	0.18826
1852	ENPCA07	ENP	CA	K = 4	2	Cluster1	1e-05
1853	ENPCA08	ENP	CA	K = 4	2	Cluster1	0.153347
1854	ENPCA09	ENP	CA	K = 4	2	Cluster1	0.167789
1855	ENPOR10	ENP	OR	K = 4	2	Cluster1	0.154734
1856	ENPOR11	ENP	OR	K = 4	2	Cluster1	0.128789
1857	ENPOR12	ENP	OR	K = 4	2	Cluster1	1e-05
1858	ENPOR13	ENP	OR	K = 4	2	Cluster1	1e-05
1859	ENPWA14	ENP	WA	K = 4	2	Cluster1	1e-05
1860	ENPWA15	ENP	WA	K = 4	2	Cluster1	0.133411
1861	ENPAK19	ENP	AK	K = 4	3	Cluster1	1e-05
1862	ENPAK20	ENP	AK	K = 4	3	Cluster1	0.155952
1863	ENPAK21	ENP	AK	K = 4	3	Cluster1	0.180246
1864	ENPAK22	ENP	AK	K = 4	3	Cluster1	1e-05
1865	ENPAK23	ENP	AK	K = 4	3	Cluster1	0.195453
1866	ENPAK24	ENP	AK	K = 4	3	Cluster1	0.081183
1867	ENPAK25	ENP	AK	K = 4	3	Cluster1	1e-05
1868	ENPAK26	ENP	AK	K = 4	3	Cluster1	1e-05
1869	ENPAK27	ENP	AK	K = 4	3	Cluster1	0.139382
1870	ENPAK28	ENP	AK	K = 4	3	Cluster1	0.127001
1871	ENPAK29	ENP	AK	K = 4	3	Cluster1	0.183414
1872	ENPAK30	ENP	AK	K = 4	3	Cluster1	0.15502
1873	ENPBC16	ENP	BC	K = 4	3	Cluster1	0.168572
1874	ENPBC17	ENP	BC	K = 4	3	Cluster1	1e-05
1875	ENPBC18	ENP	BC	K = 4	3	Cluster1	0.148511
1876	ENPCA01	ENP	CA	K = 4	3	Cluster1	1e-05
1877	ENPCA02	ENP	CA	K = 4	3	Cluster1	0.99997
1878	ENPCA03	ENP	CA	K = 4	3	Cluster1	0.99997
1879	ENPCA04	ENP	CA	K = 4	3	Cluster1	1e-05
1880	ENPCA05	ENP	CA	K = 4	3	Cluster1	0.305483
1881	ENPCA06	ENP	CA	K = 4	3	Cluster1	0.99997
1882	ENPCA07	ENP	CA	K = 4	3	Cluster1	1e-05
1883	ENPCA08	ENP	CA	K = 4	3	Cluster1	0.153318
1884	ENPCA09	ENP	CA	K = 4	3	Cluster1	0.19188
1885	ENPOR10	ENP	OR	K = 4	3	Cluster1	0.066825
1886	ENPOR11	ENP	OR	K = 4	3	Cluster1	1e-05
1887	ENPOR12	ENP	OR	K = 4	3	Cluster1	0.99997
1888	ENPOR13	ENP	OR	K = 4	3	Cluster1	1e-05
1889	ENPWA14	ENP	WA	K = 4	3	Cluster1	1e-05
1890	ENPWA15	ENP	WA	K = 4	3	Cluster1	0.167515
1891	ENPAK19	ENP	AK	K = 4	4	Cluster1	0.665708
1892	ENPAK20	ENP	AK	K = 4	4	Cluster1	0.637578
1893	ENPAK21	ENP	AK	K = 4	4	Cluster1	0.99997
1894	ENPAK22	ENP	AK	K = 4	4	Cluster1	0.644664
1895	ENPAK23	ENP	AK	K = 4	4	Cluster1	0.819294
1896	ENPAK24	ENP	AK	K = 4	4	Cluster1	0.620049
1897	ENPAK25	ENP	AK	K = 4	4	Cluster1	0.99997
1898	ENPAK26	ENP	AK	K = 4	4	Cluster1	0.647869
1899	ENPAK27	ENP	AK	K = 4	4	Cluster1	0.99997
1900	ENPAK28	ENP	AK	K = 4	4	Cluster1	0.642858
1901	ENPAK29	ENP	AK	K = 4	4	Cluster1	0.688785
1902	ENPAK30	ENP	AK	K = 4	4	Cluster1	0.682637
1903	ENPBC16	ENP	BC	K = 4	4	Cluster1	0.605703
1904	ENPBC17	ENP	BC	K = 4	4	Cluster1	0.588926
1905	ENPBC18	ENP	BC	K = 4	4	Cluster1	0.648698
1906	ENPCA01	ENP	CA	K = 4	4	Cluster1	1e-05
1907	ENPCA02	ENP	CA	K = 4	4	Cluster1	1e-05
1908	ENPCA03	ENP	CA	K = 4	4	Cluster1	1e-05
1909	ENPCA04	ENP	CA	K = 4	4	Cluster1	1e-05
1910	ENPCA05	ENP	CA	K = 4	4	Cluster1	1e-05
1911	ENPCA06	ENP	CA	K = 4	4	Cluster1	1e-05
1912	ENPCA07	ENP	CA	K = 4	4	Cluster1	0.99997
1913	ENPCA08	ENP	CA	K = 4	4	Cluster1	1e-05
1914	ENPCA09	ENP	CA	K = 4	4	Cluster1	1e-05
1915	ENPOR10	ENP	OR	K = 4	4	Cluster1	0.554936
1916	ENPOR11	ENP	OR	K = 4	4	Cluster1	0.99997
1917	ENPOR12	ENP	OR	K = 4	4	Cluster1	0.548693
1918	ENPOR13	ENP	OR	K = 4	4	Cluster1	1e-05
1919	ENPWA14	ENP	WA	K = 4	4	Cluster1	1e-05
1920	ENPWA15	ENP	WA	K = 4	4	Cluster1	0.595878
1921	ENPAK19	ENP	AK	K = 4	5	Cluster1	0.062478
1922	ENPAK20	ENP	AK	K = 4	5	Cluster1	1e-05
1923	ENPAK21	ENP	AK	K = 4	5	Cluster1	1e-05
1924	ENPAK22	ENP	AK	K = 4	5	Cluster1	0.019539
1925	ENPAK23	ENP	AK	K = 4	5	Cluster1	0.043357
1926	ENPAK24	ENP	AK	K = 4	5	Cluster1	1e-05
1927	ENPAK25	ENP	AK	K = 4	5	Cluster1	1e-05
1928	ENPAK26	ENP	AK	K = 4	5	Cluster1	0.009429
1929	ENPAK27	ENP	AK	K = 4	5	Cluster1	1e-05
1930	ENPAK28	ENP	AK	K = 4	5	Cluster1	1e-05
1931	ENPAK29	ENP	AK	K = 4	5	Cluster1	1e-05
1932	ENPAK30	ENP	AK	K = 4	5	Cluster1	1e-05
1933	ENPBC16	ENP	BC	K = 4	5	Cluster1	1e-05
1934	ENPBC17	ENP	BC	K = 4	5	Cluster1	1e-05
1935	ENPBC18	ENP	BC	K = 4	5	Cluster1	0.011403
1936	ENPCA01	ENP	CA	K = 4	5	Cluster1	1e-05
1937	ENPCA02	ENP	CA	K = 4	5	Cluster1	0.99997
1938	ENPCA03	ENP	CA	K = 4	5	Cluster1	0.99997
1939	ENPCA04	ENP	CA	K = 4	5	Cluster1	0.99997
1940	ENPCA05	ENP	CA	K = 4	5	Cluster1	1e-05
1941	ENPCA06	ENP	CA	K = 4	5	Cluster1	0.078327
1942	ENPCA07	ENP	CA	K = 4	5	Cluster1	1e-05
1943	ENPCA08	ENP	CA	K = 4	5	Cluster1	0.126092
1944	ENPCA09	ENP	CA	K = 4	5	Cluster1	0.08378
1945	ENPOR10	ENP	OR	K = 4	5	Cluster1	0.029034
1946	ENPOR11	ENP	OR	K = 4	5	Cluster1	1e-05
1947	ENPOR12	ENP	OR	K = 4	5	Cluster1	1e-05
1948	ENPOR13	ENP	OR	K = 4	5	Cluster1	1e-05
1949	ENPWA14	ENP	WA	K = 4	5	Cluster1	1e-05
1950	ENPWA15	ENP	WA	K = 4	5	Cluster1	0.085071
1951	ENPAK19	ENP	AK	K = 4	6	Cluster1	1e-05
1952	ENPAK20	ENP	AK	K = 4	6	Cluster1	0.222206
1953	ENPAK21	ENP	AK	K = 4	6	Cluster1	1e-05
1954	ENPAK22	ENP	AK	K = 4	6	Cluster1	0.126184
1955	ENPAK23	ENP	AK	K = 4	6	Cluster1	0.99997
1956	ENPAK24	ENP	AK	K = 4	6	Cluster1	0.227218
1957	ENPAK25	ENP	AK	K = 4	6	Cluster1	1e-05
1958	ENPAK26	ENP	AK	K = 4	6	Cluster1	0.240609
1959	ENPAK27	ENP	AK	K = 4	6	Cluster1	0.135342
1960	ENPAK28	ENP	AK	K = 4	6	Cluster1	1e-05
1961	ENPAK29	ENP	AK	K = 4	6	Cluster1	1e-05
1962	ENPAK30	ENP	AK	K = 4	6	Cluster1	0.249467
1963	ENPBC16	ENP	BC	K = 4	6	Cluster1	1e-05
1964	ENPBC17	ENP	BC	K = 4	6	Cluster1	0.127665
1965	ENPBC18	ENP	BC	K = 4	6	Cluster1	1e-05
1966	ENPCA01	ENP	CA	K = 4	6	Cluster1	0.484739
1967	ENPCA02	ENP	CA	K = 4	6	Cluster1	0.99997
1968	ENPCA03	ENP	CA	K = 4	6	Cluster1	0.99997
1969	ENPCA04	ENP	CA	K = 4	6	Cluster1	0.99997
1970	ENPCA05	ENP	CA	K = 4	6	Cluster1	0.99997
1971	ENPCA06	ENP	CA	K = 4	6	Cluster1	0.244854
1972	ENPCA07	ENP	CA	K = 4	6	Cluster1	1e-05
1973	ENPCA08	ENP	CA	K = 4	6	Cluster1	0.335465
1974	ENPCA09	ENP	CA	K = 4	6	Cluster1	1e-05
1975	ENPOR10	ENP	OR	K = 4	6	Cluster1	0.133659
1976	ENPOR11	ENP	OR	K = 4	6	Cluster1	1e-05
1977	ENPOR12	ENP	OR	K = 4	6	Cluster1	1e-05
1978	ENPOR13	ENP	OR	K = 4	6	Cluster1	1e-05
1979	ENPWA14	ENP	WA	K = 4	6	Cluster1	1e-05
1980	ENPWA15	ENP	WA	K = 4	6	Cluster1	0.306716
1981	ENPAK19	ENP	AK	K = 4	7	Cluster1	1e-05
1982	ENPAK20	ENP	AK	K = 4	7	Cluster1	1e-05
1983	ENPAK21	ENP	AK	K = 4	7	Cluster1	0.11023
1984	ENPAK22	ENP	AK	K = 4	7	Cluster1	0.112284
1985	ENPAK23	ENP	AK	K = 4	7	Cluster1	1e-05
1986	ENPAK24	ENP	AK	K = 4	7	Cluster1	0.222818
1987	ENPAK25	ENP	AK	K = 4	7	Cluster1	0.169993
1988	ENPAK26	ENP	AK	K = 4	7	Cluster1	0.99997
1989	ENPAK27	ENP	AK	K = 4	7	Cluster1	0.06064
1990	ENPAK28	ENP	AK	K = 4	7	Cluster1	1e-05
1991	ENPAK29	ENP	AK	K = 4	7	Cluster1	1e-05
1992	ENPAK30	ENP	AK	K = 4	7	Cluster1	0.090611
1993	ENPBC16	ENP	BC	K = 4	7	Cluster1	1e-05
1994	ENPBC17	ENP	BC	K = 4	7	Cluster1	0.363227
1995	ENPBC18	ENP	BC	K = 4	7	Cluster1	0.126374
1996	ENPCA01	ENP	CA	K = 4	7	Cluster1	0.036249
1997	ENPCA02	ENP	CA	K = 4	7	Cluster1	1e-05
1998	ENPCA03	ENP	CA	K = 4	7	Cluster1	1e-05
1999	ENPCA04	ENP	CA	K = 4	7	Cluster1	1e-05
[truncated: 4,301 more rows]
