# Supplementary material for: The genomic footprint of whaling and isolation in fin whale populations
Source: Nat Commun. 2023 Sep 12;14:5465. doi: 10.1038/s41467-023-40052-z (PMC10497599; doi:10.1038/s41467-023-40052-z)
Supplement: Supplementary file 4 — Source Data [file 41467_2023_40052_MOESM4_ESM.zip › Source_Data/Figure_S3/FigS3b.csv]

	K	meancv	sdcv
1	2	0.554528	0.000908402749641146
2	3	0.640744	0.0219140265583484
3	4	0.721882	0.0324038200080038
4	5	0.837305	0.0366136544808688
5	6	0.939619	0.0267191976135346
