# Supplementary material for: The genomic footprint of whaling and isolation in fin whale populations
Source: Nat Commun. 2023 Sep 12;14:5465. doi: 10.1038/s41467-023-40052-z (PMC10497599; doi:10.1038/s41467-023-40052-z)
Supplement: Supplementary file 4 — Source Data [file 41467_2023_40052_MOESM4_ESM.zip › Source_Data/Figure_S3/FigS3a.csv]

	SampleId	PopId	SubPopId	K	run	variable	value
1	ENPAK19	ENP	AK	K = 2	1	Cluster1	0.99999
2	ENPAK20	ENP	AK	K = 2	1	Cluster1	0.99999
3	ENPAK21	ENP	AK	K = 2	1	Cluster1	0.993817
4	ENPAK22	ENP	AK	K = 2	1	Cluster1	0.990203
5	ENPAK23	ENP	AK	K = 2	1	Cluster1	0.99999
6	ENPAK24	ENP	AK	K = 2	1	Cluster1	0.997346
7	ENPAK25	ENP	AK	K = 2	1	Cluster1	0.99999
8	ENPAK26	ENP	AK	K = 2	1	Cluster1	0.99999
9	ENPAK27	ENP	AK	K = 2	1	Cluster1	0.99999
10	ENPAK28	ENP	AK	K = 2	1	Cluster1	0.99082
11	ENPAK29	ENP	AK	K = 2	1	Cluster1	0.999596
12	ENPAK30	ENP	AK	K = 2	1	Cluster1	0.99999
13	ENPBC16	ENP	BC	K = 2	1	Cluster1	0.991823
14	ENPBC17	ENP	BC	K = 2	1	Cluster1	0.989209
15	ENPBC18	ENP	BC	K = 2	1	Cluster1	0.99999
16	ENPCA01	ENP	CA	K = 2	1	Cluster1	0.740744
17	ENPCA02	ENP	CA	K = 2	1	Cluster1	0.989518
18	ENPCA03	ENP	CA	K = 2	1	Cluster1	0.99999
19	ENPCA04	ENP	CA	K = 2	1	Cluster1	0.939491
20	ENPCA05	ENP	CA	K = 2	1	Cluster1	0.932259
21	ENPCA06	ENP	CA	K = 2	1	Cluster1	0.99999
22	ENPCA07	ENP	CA	K = 2	1	Cluster1	0.995671
23	ENPCA08	ENP	CA	K = 2	1	Cluster1	0.985282
24	ENPCA09	ENP	CA	K = 2	1	Cluster1	0.52131
25	ENPOR10	ENP	OR	K = 2	1	Cluster1	0.995157
26	ENPOR11	ENP	OR	K = 2	1	Cluster1	0.988146
27	ENPOR12	ENP	OR	K = 2	1	Cluster1	0.99999
28	ENPOR13	ENP	OR	K = 2	1	Cluster1	0.99999
29	ENPWA14	ENP	WA	K = 2	1	Cluster1	0.99999
30	ENPWA15	ENP	WA	K = 2	1	Cluster1	0.991269
31	GOC002	GOC	NA	K = 2	1	Cluster1	1e-05
32	GOC006	GOC	NA	K = 2	1	Cluster1	1e-05
33	GOC010	GOC	NA	K = 2	1	Cluster1	0.531232
34	GOC025	GOC	NA	K = 2	1	Cluster1	1e-05
35	GOC038	GOC	NA	K = 2	1	Cluster1	1e-05
36	GOC050	GOC	NA	K = 2	1	Cluster1	1e-05
37	GOC053	GOC	NA	K = 2	1	Cluster1	1e-05
38	GOC063	GOC	NA	K = 2	1	Cluster1	1e-05
39	GOC068	GOC	NA	K = 2	1	Cluster1	1e-05
40	GOC071	GOC	NA	K = 2	1	Cluster1	1e-05
41	GOC077	GOC	NA	K = 2	1	Cluster1	1e-05
42	GOC080	GOC	NA	K = 2	1	Cluster1	1e-05
43	GOC082	GOC	NA	K = 2	1	Cluster1	1e-05
44	GOC086	GOC	NA	K = 2	1	Cluster1	1e-05
45	GOC091	GOC	NA	K = 2	1	Cluster1	1e-05
46	GOC100	GOC	NA	K = 2	1	Cluster1	1e-05
47	GOC111	GOC	NA	K = 2	1	Cluster1	1e-05
48	GOC112	GOC	NA	K = 2	1	Cluster1	1e-05
49	GOC116	GOC	NA	K = 2	1	Cluster1	1e-05
50	GOC125	GOC	NA	K = 2	1	Cluster1	1e-05
51	ENPAK19	ENP	AK	K = 2	2	Cluster1	0.99999
52	ENPAK20	ENP	AK	K = 2	2	Cluster1	0.99999
53	ENPAK21	ENP	AK	K = 2	2	Cluster1	0.993839
54	ENPAK22	ENP	AK	K = 2	2	Cluster1	0.990225
55	ENPAK23	ENP	AK	K = 2	2	Cluster1	0.99999
56	ENPAK24	ENP	AK	K = 2	2	Cluster1	0.997368
57	ENPAK25	ENP	AK	K = 2	2	Cluster1	0.99999
58	ENPAK26	ENP	AK	K = 2	2	Cluster1	0.99999
59	ENPAK27	ENP	AK	K = 2	2	Cluster1	0.99999
60	ENPAK28	ENP	AK	K = 2	2	Cluster1	0.990844
61	ENPAK29	ENP	AK	K = 2	2	Cluster1	0.999617
62	ENPAK30	ENP	AK	K = 2	2	Cluster1	0.99999
63	ENPBC16	ENP	BC	K = 2	2	Cluster1	0.991844
64	ENPBC17	ENP	BC	K = 2	2	Cluster1	0.989228
65	ENPBC18	ENP	BC	K = 2	2	Cluster1	0.99999
66	ENPCA01	ENP	CA	K = 2	2	Cluster1	0.740758
67	ENPCA02	ENP	CA	K = 2	2	Cluster1	0.989537
68	ENPCA03	ENP	CA	K = 2	2	Cluster1	0.99999
69	ENPCA04	ENP	CA	K = 2	2	Cluster1	0.939509
70	ENPCA05	ENP	CA	K = 2	2	Cluster1	0.932278
71	ENPCA06	ENP	CA	K = 2	2	Cluster1	0.99999
72	ENPCA07	ENP	CA	K = 2	2	Cluster1	0.995692
73	ENPCA08	ENP	CA	K = 2	2	Cluster1	0.985304
74	ENPCA09	ENP	CA	K = 2	2	Cluster1	0.52132
75	ENPOR10	ENP	OR	K = 2	2	Cluster1	0.995178
76	ENPOR11	ENP	OR	K = 2	2	Cluster1	0.988168
77	ENPOR12	ENP	OR	K = 2	2	Cluster1	0.99999
78	ENPOR13	ENP	OR	K = 2	2	Cluster1	0.99999
79	ENPWA14	ENP	WA	K = 2	2	Cluster1	0.99999
80	ENPWA15	ENP	WA	K = 2	2	Cluster1	0.991292
81	GOC002	GOC	NA	K = 2	2	Cluster1	1e-05
82	GOC006	GOC	NA	K = 2	2	Cluster1	1e-05
83	GOC010	GOC	NA	K = 2	2	Cluster1	0.531242
84	GOC025	GOC	NA	K = 2	2	Cluster1	1e-05
85	GOC038	GOC	NA	K = 2	2	Cluster1	1e-05
86	GOC050	GOC	NA	K = 2	2	Cluster1	1e-05
87	GOC053	GOC	NA	K = 2	2	Cluster1	1e-05
88	GOC063	GOC	NA	K = 2	2	Cluster1	1e-05
89	GOC068	GOC	NA	K = 2	2	Cluster1	1e-05
90	GOC071	GOC	NA	K = 2	2	Cluster1	1e-05
91	GOC077	GOC	NA	K = 2	2	Cluster1	1e-05
92	GOC080	GOC	NA	K = 2	2	Cluster1	1e-05
93	GOC082	GOC	NA	K = 2	2	Cluster1	1e-05
94	GOC086	GOC	NA	K = 2	2	Cluster1	1e-05
95	GOC091	GOC	NA	K = 2	2	Cluster1	1e-05
96	GOC100	GOC	NA	K = 2	2	Cluster1	1e-05
97	GOC111	GOC	NA	K = 2	2	Cluster1	1e-05
98	GOC112	GOC	NA	K = 2	2	Cluster1	1e-05
99	GOC116	GOC	NA	K = 2	2	Cluster1	1e-05
100	GOC125	GOC	NA	K = 2	2	Cluster1	1e-05
101	ENPAK19	ENP	AK	K = 2	3	Cluster1	1e-05
102	ENPAK20	ENP	AK	K = 2	3	Cluster1	1e-05
103	ENPAK21	ENP	AK	K = 2	3	Cluster1	0.006154
104	ENPAK22	ENP	AK	K = 2	3	Cluster1	0.009767
105	ENPAK23	ENP	AK	K = 2	3	Cluster1	1e-05
106	ENPAK24	ENP	AK	K = 2	3	Cluster1	0.002625
107	ENPAK25	ENP	AK	K = 2	3	Cluster1	1e-05
108	ENPAK26	ENP	AK	K = 2	3	Cluster1	1e-05
109	ENPAK27	ENP	AK	K = 2	3	Cluster1	1e-05
110	ENPAK28	ENP	AK	K = 2	3	Cluster1	0.009147
111	ENPAK29	ENP	AK	K = 2	3	Cluster1	0.000376
112	ENPAK30	ENP	AK	K = 2	3	Cluster1	1e-05
113	ENPBC16	ENP	BC	K = 2	3	Cluster1	0.008149
114	ENPBC17	ENP	BC	K = 2	3	Cluster1	0.010764
115	ENPBC18	ENP	BC	K = 2	3	Cluster1	1e-05
116	ENPCA01	ENP	CA	K = 2	3	Cluster1	0.259238
117	ENPCA02	ENP	CA	K = 2	3	Cluster1	0.010455
118	ENPCA03	ENP	CA	K = 2	3	Cluster1	1e-05
119	ENPCA04	ENP	CA	K = 2	3	Cluster1	0.060487
120	ENPCA05	ENP	CA	K = 2	3	Cluster1	0.067716
121	ENPCA06	ENP	CA	K = 2	3	Cluster1	1e-05
122	ENPCA07	ENP	CA	K = 2	3	Cluster1	0.004301
123	ENPCA08	ENP	CA	K = 2	3	Cluster1	0.01469
124	ENPCA09	ENP	CA	K = 2	3	Cluster1	0.478677
125	ENPOR10	ENP	OR	K = 2	3	Cluster1	0.004815
126	ENPOR11	ENP	OR	K = 2	3	Cluster1	0.011825
127	ENPOR12	ENP	OR	K = 2	3	Cluster1	1e-05
128	ENPOR13	ENP	OR	K = 2	3	Cluster1	1e-05
129	ENPWA14	ENP	WA	K = 2	3	Cluster1	1e-05
130	ENPWA15	ENP	WA	K = 2	3	Cluster1	0.008691
131	GOC002	GOC	NA	K = 2	3	Cluster1	0.99999
132	GOC006	GOC	NA	K = 2	3	Cluster1	0.99999
133	GOC010	GOC	NA	K = 2	3	Cluster1	0.468754
134	GOC025	GOC	NA	K = 2	3	Cluster1	0.99999
135	GOC038	GOC	NA	K = 2	3	Cluster1	0.99999
136	GOC050	GOC	NA	K = 2	3	Cluster1	0.99999
137	GOC053	GOC	NA	K = 2	3	Cluster1	0.99999
138	GOC063	GOC	NA	K = 2	3	Cluster1	0.99999
139	GOC068	GOC	NA	K = 2	3	Cluster1	0.99999
140	GOC071	GOC	NA	K = 2	3	Cluster1	0.99999
141	GOC077	GOC	NA	K = 2	3	Cluster1	0.99999
142	GOC080	GOC	NA	K = 2	3	Cluster1	0.99999
143	GOC082	GOC	NA	K = 2	3	Cluster1	0.99999
144	GOC086	GOC	NA	K = 2	3	Cluster1	0.99999
145	GOC091	GOC	NA	K = 2	3	Cluster1	0.99999
146	GOC100	GOC	NA	K = 2	3	Cluster1	0.99999
147	GOC111	GOC	NA	K = 2	3	Cluster1	0.99999
148	GOC112	GOC	NA	K = 2	3	Cluster1	0.99999
149	GOC116	GOC	NA	K = 2	3	Cluster1	0.99999
150	GOC125	GOC	NA	K = 2	3	Cluster1	0.99999
151	ENPAK19	ENP	AK	K = 2	4	Cluster1	0.99999
152	ENPAK20	ENP	AK	K = 2	4	Cluster1	0.99999
153	ENPAK21	ENP	AK	K = 2	4	Cluster1	0.99383
154	ENPAK22	ENP	AK	K = 2	4	Cluster1	0.990215
155	ENPAK23	ENP	AK	K = 2	4	Cluster1	0.99999
156	ENPAK24	ENP	AK	K = 2	4	Cluster1	0.99736
157	ENPAK25	ENP	AK	K = 2	4	Cluster1	0.99999
158	ENPAK26	ENP	AK	K = 2	4	Cluster1	0.99999
159	ENPAK27	ENP	AK	K = 2	4	Cluster1	0.99999
160	ENPAK28	ENP	AK	K = 2	4	Cluster1	0.990834
161	ENPAK29	ENP	AK	K = 2	4	Cluster1	0.999609
162	ENPAK30	ENP	AK	K = 2	4	Cluster1	0.99999
163	ENPBC16	ENP	BC	K = 2	4	Cluster1	0.991835
164	ENPBC17	ENP	BC	K = 2	4	Cluster1	0.989218
165	ENPBC18	ENP	BC	K = 2	4	Cluster1	0.99999
166	ENPCA01	ENP	CA	K = 2	4	Cluster1	0.740752
167	ENPCA02	ENP	CA	K = 2	4	Cluster1	0.989528
168	ENPCA03	ENP	CA	K = 2	4	Cluster1	0.99999
169	ENPCA04	ENP	CA	K = 2	4	Cluster1	0.939501
170	ENPCA05	ENP	CA	K = 2	4	Cluster1	0.93227
171	ENPCA06	ENP	CA	K = 2	4	Cluster1	0.99999
172	ENPCA07	ENP	CA	K = 2	4	Cluster1	0.995684
173	ENPCA08	ENP	CA	K = 2	4	Cluster1	0.985294
174	ENPCA09	ENP	CA	K = 2	4	Cluster1	0.521316
175	ENPOR10	ENP	OR	K = 2	4	Cluster1	0.995169
176	ENPOR11	ENP	OR	K = 2	4	Cluster1	0.988159
177	ENPOR12	ENP	OR	K = 2	4	Cluster1	0.99999
178	ENPOR13	ENP	OR	K = 2	4	Cluster1	0.99999
179	ENPWA14	ENP	WA	K = 2	4	Cluster1	0.99999
180	ENPWA15	ENP	WA	K = 2	4	Cluster1	0.991282
181	GOC002	GOC	NA	K = 2	4	Cluster1	1e-05
182	GOC006	GOC	NA	K = 2	4	Cluster1	1e-05
183	GOC010	GOC	NA	K = 2	4	Cluster1	0.531238
184	GOC025	GOC	NA	K = 2	4	Cluster1	1e-05
185	GOC038	GOC	NA	K = 2	4	Cluster1	1e-05
186	GOC050	GOC	NA	K = 2	4	Cluster1	1e-05
187	GOC053	GOC	NA	K = 2	4	Cluster1	1e-05
188	GOC063	GOC	NA	K = 2	4	Cluster1	1e-05
189	GOC068	GOC	NA	K = 2	4	Cluster1	1e-05
190	GOC071	GOC	NA	K = 2	4	Cluster1	1e-05
191	GOC077	GOC	NA	K = 2	4	Cluster1	1e-05
192	GOC080	GOC	NA	K = 2	4	Cluster1	1e-05
193	GOC082	GOC	NA	K = 2	4	Cluster1	1e-05
194	GOC086	GOC	NA	K = 2	4	Cluster1	1e-05
195	GOC091	GOC	NA	K = 2	4	Cluster1	1e-05
196	GOC100	GOC	NA	K = 2	4	Cluster1	1e-05
197	GOC111	GOC	NA	K = 2	4	Cluster1	1e-05
198	GOC112	GOC	NA	K = 2	4	Cluster1	1e-05
199	GOC116	GOC	NA	K = 2	4	Cluster1	1e-05
200	GOC125	GOC	NA	K = 2	4	Cluster1	1e-05
201	ENPAK19	ENP	AK	K = 2	5	Cluster1	0.99999
202	ENPAK20	ENP	AK	K = 2	5	Cluster1	0.99999
203	ENPAK21	ENP	AK	K = 2	5	Cluster1	0.993826
204	ENPAK22	ENP	AK	K = 2	5	Cluster1	0.990212
205	ENPAK23	ENP	AK	K = 2	5	Cluster1	0.99999
206	ENPAK24	ENP	AK	K = 2	5	Cluster1	0.997356
207	ENPAK25	ENP	AK	K = 2	5	Cluster1	0.99999
208	ENPAK26	ENP	AK	K = 2	5	Cluster1	0.99999
209	ENPAK27	ENP	AK	K = 2	5	Cluster1	0.99999
210	ENPAK28	ENP	AK	K = 2	5	Cluster1	0.99083
211	ENPAK29	ENP	AK	K = 2	5	Cluster1	0.999605
212	ENPAK30	ENP	AK	K = 2	5	Cluster1	0.99999
213	ENPBC16	ENP	BC	K = 2	5	Cluster1	0.991832
214	ENPBC17	ENP	BC	K = 2	5	Cluster1	0.989214
215	ENPBC18	ENP	BC	K = 2	5	Cluster1	0.99999
216	ENPCA01	ENP	CA	K = 2	5	Cluster1	0.74075
217	ENPCA02	ENP	CA	K = 2	5	Cluster1	0.989524
218	ENPCA03	ENP	CA	K = 2	5	Cluster1	0.99999
219	ENPCA04	ENP	CA	K = 2	5	Cluster1	0.939498
220	ENPCA05	ENP	CA	K = 2	5	Cluster1	0.932266
221	ENPCA06	ENP	CA	K = 2	5	Cluster1	0.99999
222	ENPCA07	ENP	CA	K = 2	5	Cluster1	0.99568
223	ENPCA08	ENP	CA	K = 2	5	Cluster1	0.985291
224	ENPCA09	ENP	CA	K = 2	5	Cluster1	0.521314
225	ENPOR10	ENP	OR	K = 2	5	Cluster1	0.995166
226	ENPOR11	ENP	OR	K = 2	5	Cluster1	0.988155
227	ENPOR12	ENP	OR	K = 2	5	Cluster1	0.99999
228	ENPOR13	ENP	OR	K = 2	5	Cluster1	0.99999
229	ENPWA14	ENP	WA	K = 2	5	Cluster1	0.99999
230	ENPWA15	ENP	WA	K = 2	5	Cluster1	0.991278
231	GOC002	GOC	NA	K = 2	5	Cluster1	1e-05
232	GOC006	GOC	NA	K = 2	5	Cluster1	1e-05
233	GOC010	GOC	NA	K = 2	5	Cluster1	0.531236
234	GOC025	GOC	NA	K = 2	5	Cluster1	1e-05
235	GOC038	GOC	NA	K = 2	5	Cluster1	1e-05
236	GOC050	GOC	NA	K = 2	5	Cluster1	1e-05
237	GOC053	GOC	NA	K = 2	5	Cluster1	1e-05
238	GOC063	GOC	NA	K = 2	5	Cluster1	1e-05
239	GOC068	GOC	NA	K = 2	5	Cluster1	1e-05
240	GOC071	GOC	NA	K = 2	5	Cluster1	1e-05
241	GOC077	GOC	NA	K = 2	5	Cluster1	1e-05
242	GOC080	GOC	NA	K = 2	5	Cluster1	1e-05
243	GOC082	GOC	NA	K = 2	5	Cluster1	1e-05
244	GOC086	GOC	NA	K = 2	5	Cluster1	1e-05
245	GOC091	GOC	NA	K = 2	5	Cluster1	1e-05
246	GOC100	GOC	NA	K = 2	5	Cluster1	1e-05
247	GOC111	GOC	NA	K = 2	5	Cluster1	1e-05
248	GOC112	GOC	NA	K = 2	5	Cluster1	1e-05
249	GOC116	GOC	NA	K = 2	5	Cluster1	1e-05
250	GOC125	GOC	NA	K = 2	5	Cluster1	1e-05
251	ENPAK19	ENP	AK	K = 2	6	Cluster1	1e-05
252	ENPAK20	ENP	AK	K = 2	6	Cluster1	1e-05
253	ENPAK21	ENP	AK	K = 2	6	Cluster1	0.006173
254	ENPAK22	ENP	AK	K = 2	6	Cluster1	0.009788
255	ENPAK23	ENP	AK	K = 2	6	Cluster1	1e-05
256	ENPAK24	ENP	AK	K = 2	6	Cluster1	0.002645
257	ENPAK25	ENP	AK	K = 2	6	Cluster1	1e-05
258	ENPAK26	ENP	AK	K = 2	6	Cluster1	1e-05
259	ENPAK27	ENP	AK	K = 2	6	Cluster1	1e-05
260	ENPAK28	ENP	AK	K = 2	6	Cluster1	0.009171
261	ENPAK29	ENP	AK	K = 2	6	Cluster1	0.000395
262	ENPAK30	ENP	AK	K = 2	6	Cluster1	1e-05
263	ENPBC16	ENP	BC	K = 2	6	Cluster1	0.008168
264	ENPBC17	ENP	BC	K = 2	6	Cluster1	0.010786
265	ENPBC18	ENP	BC	K = 2	6	Cluster1	1e-05
266	ENPCA01	ENP	CA	K = 2	6	Cluster1	0.25925
267	ENPCA02	ENP	CA	K = 2	6	Cluster1	0.010477
268	ENPCA03	ENP	CA	K = 2	6	Cluster1	1e-05
269	ENPCA04	ENP	CA	K = 2	6	Cluster1	0.060503
270	ENPCA05	ENP	CA	K = 2	6	Cluster1	0.067734
271	ENPCA06	ENP	CA	K = 2	6	Cluster1	1e-05
272	ENPCA07	ENP	CA	K = 2	6	Cluster1	0.00432
273	ENPCA08	ENP	CA	K = 2	6	Cluster1	0.01471
274	ENPCA09	ENP	CA	K = 2	6	Cluster1	0.478686
275	ENPOR10	ENP	OR	K = 2	6	Cluster1	0.004834
276	ENPOR11	ENP	OR	K = 2	6	Cluster1	0.011845
277	ENPOR12	ENP	OR	K = 2	6	Cluster1	1e-05
278	ENPOR13	ENP	OR	K = 2	6	Cluster1	1e-05
279	ENPWA14	ENP	WA	K = 2	6	Cluster1	1e-05
280	ENPWA15	ENP	WA	K = 2	6	Cluster1	0.008719
281	GOC002	GOC	NA	K = 2	6	Cluster1	0.99999
282	GOC006	GOC	NA	K = 2	6	Cluster1	0.99999
283	GOC010	GOC	NA	K = 2	6	Cluster1	0.468764
284	GOC025	GOC	NA	K = 2	6	Cluster1	0.99999
285	GOC038	GOC	NA	K = 2	6	Cluster1	0.99999
286	GOC050	GOC	NA	K = 2	6	Cluster1	0.99999
287	GOC053	GOC	NA	K = 2	6	Cluster1	0.99999
288	GOC063	GOC	NA	K = 2	6	Cluster1	0.99999
289	GOC068	GOC	NA	K = 2	6	Cluster1	0.99999
290	GOC071	GOC	NA	K = 2	6	Cluster1	0.99999
291	GOC077	GOC	NA	K = 2	6	Cluster1	0.99999
292	GOC080	GOC	NA	K = 2	6	Cluster1	0.99999
293	GOC082	GOC	NA	K = 2	6	Cluster1	0.99999
294	GOC086	GOC	NA	K = 2	6	Cluster1	0.99999
295	GOC091	GOC	NA	K = 2	6	Cluster1	0.99999
296	GOC100	GOC	NA	K = 2	6	Cluster1	0.99999
297	GOC111	GOC	NA	K = 2	6	Cluster1	0.99999
298	GOC112	GOC	NA	K = 2	6	Cluster1	0.99999
299	GOC116	GOC	NA	K = 2	6	Cluster1	0.99999
300	GOC125	GOC	NA	K = 2	6	Cluster1	0.99999
301	ENPAK19	ENP	AK	K = 2	7	Cluster1	1e-05
302	ENPAK20	ENP	AK	K = 2	7	Cluster1	1e-05
303	ENPAK21	ENP	AK	K = 2	7	Cluster1	0.006174
304	ENPAK22	ENP	AK	K = 2	7	Cluster1	0.009788
305	ENPAK23	ENP	AK	K = 2	7	Cluster1	1e-05
306	ENPAK24	ENP	AK	K = 2	7	Cluster1	0.002644
307	ENPAK25	ENP	AK	K = 2	7	Cluster1	1e-05
308	ENPAK26	ENP	AK	K = 2	7	Cluster1	1e-05
309	ENPAK27	ENP	AK	K = 2	7	Cluster1	1e-05
310	ENPAK28	ENP	AK	K = 2	7	Cluster1	0.009171
311	ENPAK29	ENP	AK	K = 2	7	Cluster1	0.000396
312	ENPAK30	ENP	AK	K = 2	7	Cluster1	1e-05
313	ENPBC16	ENP	BC	K = 2	7	Cluster1	0.008169
314	ENPBC17	ENP	BC	K = 2	7	Cluster1	0.010786
315	ENPBC18	ENP	BC	K = 2	7	Cluster1	1e-05
316	ENPCA01	ENP	CA	K = 2	7	Cluster1	0.259251
317	ENPCA02	ENP	CA	K = 2	7	Cluster1	0.010475
318	ENPCA03	ENP	CA	K = 2	7	Cluster1	1e-05
319	ENPCA04	ENP	CA	K = 2	7	Cluster1	0.060502
320	ENPCA05	ENP	CA	K = 2	7	Cluster1	0.067734
321	ENPCA06	ENP	CA	K = 2	7	Cluster1	1e-05
322	ENPCA07	ENP	CA	K = 2	7	Cluster1	0.00432
323	ENPCA08	ENP	CA	K = 2	7	Cluster1	0.014709
324	ENPCA09	ENP	CA	K = 2	7	Cluster1	0.478686
325	ENPOR10	ENP	OR	K = 2	7	Cluster1	0.004834
326	ENPOR11	ENP	OR	K = 2	7	Cluster1	0.011845
327	ENPOR12	ENP	OR	K = 2	7	Cluster1	1e-05
328	ENPOR13	ENP	OR	K = 2	7	Cluster1	1e-05
329	ENPWA14	ENP	WA	K = 2	7	Cluster1	1e-05
330	ENPWA15	ENP	WA	K = 2	7	Cluster1	0.008722
331	GOC002	GOC	NA	K = 2	7	Cluster1	0.99999
332	GOC006	GOC	NA	K = 2	7	Cluster1	0.99999
333	GOC010	GOC	NA	K = 2	7	Cluster1	0.468764
334	GOC025	GOC	NA	K = 2	7	Cluster1	0.99999
335	GOC038	GOC	NA	K = 2	7	Cluster1	0.99999
336	GOC050	GOC	NA	K = 2	7	Cluster1	0.99999
337	GOC053	GOC	NA	K = 2	7	Cluster1	0.99999
338	GOC063	GOC	NA	K = 2	7	Cluster1	0.99999
339	GOC068	GOC	NA	K = 2	7	Cluster1	0.99999
340	GOC071	GOC	NA	K = 2	7	Cluster1	0.99999
341	GOC077	GOC	NA	K = 2	7	Cluster1	0.99999
342	GOC080	GOC	NA	K = 2	7	Cluster1	0.99999
343	GOC082	GOC	NA	K = 2	7	Cluster1	0.99999
344	GOC086	GOC	NA	K = 2	7	Cluster1	0.99999
345	GOC091	GOC	NA	K = 2	7	Cluster1	0.99999
346	GOC100	GOC	NA	K = 2	7	Cluster1	0.99999
347	GOC111	GOC	NA	K = 2	7	Cluster1	0.99999
348	GOC112	GOC	NA	K = 2	7	Cluster1	0.99999
349	GOC116	GOC	NA	K = 2	7	Cluster1	0.99999
350	GOC125	GOC	NA	K = 2	7	Cluster1	0.99999
351	ENPAK19	ENP	AK	K = 2	8	Cluster1	0.99999
352	ENPAK20	ENP	AK	K = 2	8	Cluster1	0.99999
353	ENPAK21	ENP	AK	K = 2	8	Cluster1	0.993826
354	ENPAK22	ENP	AK	K = 2	8	Cluster1	0.990212
355	ENPAK23	ENP	AK	K = 2	8	Cluster1	0.99999
356	ENPAK24	ENP	AK	K = 2	8	Cluster1	0.997356
357	ENPAK25	ENP	AK	K = 2	8	Cluster1	0.99999
358	ENPAK26	ENP	AK	K = 2	8	Cluster1	0.99999
359	ENPAK27	ENP	AK	K = 2	8	Cluster1	0.99999
360	ENPAK28	ENP	AK	K = 2	8	Cluster1	0.99083
361	ENPAK29	ENP	AK	K = 2	8	Cluster1	0.999604
362	ENPAK30	ENP	AK	K = 2	8	Cluster1	0.99999
363	ENPBC16	ENP	BC	K = 2	8	Cluster1	0.991832
364	ENPBC17	ENP	BC	K = 2	8	Cluster1	0.989214
365	ENPBC18	ENP	BC	K = 2	8	Cluster1	0.99999
366	ENPCA01	ENP	CA	K = 2	8	Cluster1	0.74075
367	ENPCA02	ENP	CA	K = 2	8	Cluster1	0.989524
368	ENPCA03	ENP	CA	K = 2	8	Cluster1	0.99999
369	ENPCA04	ENP	CA	K = 2	8	Cluster1	0.939498
370	ENPCA05	ENP	CA	K = 2	8	Cluster1	0.932266
371	ENPCA06	ENP	CA	K = 2	8	Cluster1	0.99999
372	ENPCA07	ENP	CA	K = 2	8	Cluster1	0.99568
373	ENPCA08	ENP	CA	K = 2	8	Cluster1	0.985291
374	ENPCA09	ENP	CA	K = 2	8	Cluster1	0.521314
375	ENPOR10	ENP	OR	K = 2	8	Cluster1	0.995166
376	ENPOR11	ENP	OR	K = 2	8	Cluster1	0.988155
377	ENPOR12	ENP	OR	K = 2	8	Cluster1	0.99999
378	ENPOR13	ENP	OR	K = 2	8	Cluster1	0.99999
379	ENPWA14	ENP	WA	K = 2	8	Cluster1	0.99999
380	ENPWA15	ENP	WA	K = 2	8	Cluster1	0.991278
381	GOC002	GOC	NA	K = 2	8	Cluster1	1e-05
382	GOC006	GOC	NA	K = 2	8	Cluster1	1e-05
383	GOC010	GOC	NA	K = 2	8	Cluster1	0.531236
384	GOC025	GOC	NA	K = 2	8	Cluster1	1e-05
385	GOC038	GOC	NA	K = 2	8	Cluster1	1e-05
386	GOC050	GOC	NA	K = 2	8	Cluster1	1e-05
387	GOC053	GOC	NA	K = 2	8	Cluster1	1e-05
388	GOC063	GOC	NA	K = 2	8	Cluster1	1e-05
389	GOC068	GOC	NA	K = 2	8	Cluster1	1e-05
390	GOC071	GOC	NA	K = 2	8	Cluster1	1e-05
391	GOC077	GOC	NA	K = 2	8	Cluster1	1e-05
392	GOC080	GOC	NA	K = 2	8	Cluster1	1e-05
393	GOC082	GOC	NA	K = 2	8	Cluster1	1e-05
394	GOC086	GOC	NA	K = 2	8	Cluster1	1e-05
395	GOC091	GOC	NA	K = 2	8	Cluster1	1e-05
396	GOC100	GOC	NA	K = 2	8	Cluster1	1e-05
397	GOC111	GOC	NA	K = 2	8	Cluster1	1e-05
398	GOC112	GOC	NA	K = 2	8	Cluster1	1e-05
399	GOC116	GOC	NA	K = 2	8	Cluster1	1e-05
400	GOC125	GOC	NA	K = 2	8	Cluster1	1e-05
401	ENPAK19	ENP	AK	K = 2	9	Cluster1	0.99999
402	ENPAK20	ENP	AK	K = 2	9	Cluster1	0.99999
403	ENPAK21	ENP	AK	K = 2	9	Cluster1	0.993826
404	ENPAK22	ENP	AK	K = 2	9	Cluster1	0.990212
405	ENPAK23	ENP	AK	K = 2	9	Cluster1	0.99999
406	ENPAK24	ENP	AK	K = 2	9	Cluster1	0.997355
407	ENPAK25	ENP	AK	K = 2	9	Cluster1	0.99999
408	ENPAK26	ENP	AK	K = 2	9	Cluster1	0.99999
409	ENPAK27	ENP	AK	K = 2	9	Cluster1	0.99999
410	ENPAK28	ENP	AK	K = 2	9	Cluster1	0.990828
411	ENPAK29	ENP	AK	K = 2	9	Cluster1	0.999605
412	ENPAK30	ENP	AK	K = 2	9	Cluster1	0.99999
413	ENPBC16	ENP	BC	K = 2	9	Cluster1	0.991832
414	ENPBC17	ENP	BC	K = 2	9	Cluster1	0.989213
415	ENPBC18	ENP	BC	K = 2	9	Cluster1	0.99999
416	ENPCA01	ENP	CA	K = 2	9	Cluster1	0.740749
417	ENPCA02	ENP	CA	K = 2	9	Cluster1	0.989524
418	ENPCA03	ENP	CA	K = 2	9	Cluster1	0.99999
419	ENPCA04	ENP	CA	K = 2	9	Cluster1	0.939498
420	ENPCA05	ENP	CA	K = 2	9	Cluster1	0.932266
421	ENPCA06	ENP	CA	K = 2	9	Cluster1	0.99999
422	ENPCA07	ENP	CA	K = 2	9	Cluster1	0.99568
423	ENPCA08	ENP	CA	K = 2	9	Cluster1	0.985291
424	ENPCA09	ENP	CA	K = 2	9	Cluster1	0.521314
425	ENPOR10	ENP	OR	K = 2	9	Cluster1	0.995166
426	ENPOR11	ENP	OR	K = 2	9	Cluster1	0.988155
427	ENPOR12	ENP	OR	K = 2	9	Cluster1	0.99999
428	ENPOR13	ENP	OR	K = 2	9	Cluster1	0.99999
429	ENPWA14	ENP	WA	K = 2	9	Cluster1	0.99999
430	ENPWA15	ENP	WA	K = 2	9	Cluster1	0.991278
431	GOC002	GOC	NA	K = 2	9	Cluster1	1e-05
432	GOC006	GOC	NA	K = 2	9	Cluster1	1e-05
433	GOC010	GOC	NA	K = 2	9	Cluster1	0.531236
434	GOC025	GOC	NA	K = 2	9	Cluster1	1e-05
435	GOC038	GOC	NA	K = 2	9	Cluster1	1e-05
436	GOC050	GOC	NA	K = 2	9	Cluster1	1e-05
437	GOC053	GOC	NA	K = 2	9	Cluster1	1e-05
438	GOC063	GOC	NA	K = 2	9	Cluster1	1e-05
439	GOC068	GOC	NA	K = 2	9	Cluster1	1e-05
440	GOC071	GOC	NA	K = 2	9	Cluster1	1e-05
441	GOC077	GOC	NA	K = 2	9	Cluster1	1e-05
442	GOC080	GOC	NA	K = 2	9	Cluster1	1e-05
443	GOC082	GOC	NA	K = 2	9	Cluster1	1e-05
444	GOC086	GOC	NA	K = 2	9	Cluster1	1e-05
445	GOC091	GOC	NA	K = 2	9	Cluster1	1e-05
446	GOC100	GOC	NA	K = 2	9	Cluster1	1e-05
447	GOC111	GOC	NA	K = 2	9	Cluster1	1e-05
448	GOC112	GOC	NA	K = 2	9	Cluster1	1e-05
449	GOC116	GOC	NA	K = 2	9	Cluster1	1e-05
450	GOC125	GOC	NA	K = 2	9	Cluster1	1e-05
451	ENPAK19	ENP	AK	K = 2	10	Cluster1	1e-05
452	ENPAK20	ENP	AK	K = 2	10	Cluster1	1e-05
453	ENPAK21	ENP	AK	K = 2	10	Cluster1	0.006161
454	ENPAK22	ENP	AK	K = 2	10	Cluster1	0.009775
455	ENPAK23	ENP	AK	K = 2	10	Cluster1	1e-05
456	ENPAK24	ENP	AK	K = 2	10	Cluster1	0.002632
457	ENPAK25	ENP	AK	K = 2	10	Cluster1	1e-05
458	ENPAK26	ENP	AK	K = 2	10	Cluster1	1e-05
459	ENPAK27	ENP	AK	K = 2	10	Cluster1	1e-05
460	ENPAK28	ENP	AK	K = 2	10	Cluster1	0.009157
461	ENPAK29	ENP	AK	K = 2	10	Cluster1	0.000383
462	ENPAK30	ENP	AK	K = 2	10	Cluster1	1e-05
463	ENPBC16	ENP	BC	K = 2	10	Cluster1	0.008157
464	ENPBC17	ENP	BC	K = 2	10	Cluster1	0.010772
465	ENPBC18	ENP	BC	K = 2	10	Cluster1	1e-05
466	ENPCA01	ENP	CA	K = 2	10	Cluster1	0.259243
467	ENPCA02	ENP	CA	K = 2	10	Cluster1	0.010463
468	ENPCA03	ENP	CA	K = 2	10	Cluster1	1e-05
469	ENPCA04	ENP	CA	K = 2	10	Cluster1	0.060492
470	ENPCA05	ENP	CA	K = 2	10	Cluster1	0.067723
471	ENPCA06	ENP	CA	K = 2	10	Cluster1	1e-05
472	ENPCA07	ENP	CA	K = 2	10	Cluster1	0.004308
473	ENPCA08	ENP	CA	K = 2	10	Cluster1	0.014697
474	ENPCA09	ENP	CA	K = 2	10	Cluster1	0.478681
475	ENPOR10	ENP	OR	K = 2	10	Cluster1	0.004822
476	ENPOR11	ENP	OR	K = 2	10	Cluster1	0.011833
477	ENPOR12	ENP	OR	K = 2	10	Cluster1	1e-05
478	ENPOR13	ENP	OR	K = 2	10	Cluster1	1e-05
479	ENPWA14	ENP	WA	K = 2	10	Cluster1	1e-05
480	ENPWA15	ENP	WA	K = 2	10	Cluster1	0.008708
481	GOC002	GOC	NA	K = 2	10	Cluster1	0.99999
482	GOC006	GOC	NA	K = 2	10	Cluster1	0.99999
483	GOC010	GOC	NA	K = 2	10	Cluster1	0.468758
484	GOC025	GOC	NA	K = 2	10	Cluster1	0.99999
485	GOC038	GOC	NA	K = 2	10	Cluster1	0.99999
486	GOC050	GOC	NA	K = 2	10	Cluster1	0.99999
487	GOC053	GOC	NA	K = 2	10	Cluster1	0.99999
488	GOC063	GOC	NA	K = 2	10	Cluster1	0.99999
489	GOC068	GOC	NA	K = 2	10	Cluster1	0.99999
490	GOC071	GOC	NA	K = 2	10	Cluster1	0.99999
491	GOC077	GOC	NA	K = 2	10	Cluster1	0.99999
492	GOC080	GOC	NA	K = 2	10	Cluster1	0.99999
493	GOC082	GOC	NA	K = 2	10	Cluster1	0.99999
494	GOC086	GOC	NA	K = 2	10	Cluster1	0.99999
495	GOC091	GOC	NA	K = 2	10	Cluster1	0.99999
496	GOC100	GOC	NA	K = 2	10	Cluster1	0.99999
497	GOC111	GOC	NA	K = 2	10	Cluster1	0.99999
498	GOC112	GOC	NA	K = 2	10	Cluster1	0.99999
499	GOC116	GOC	NA	K = 2	10	Cluster1	0.99999
500	GOC125	GOC	NA	K = 2	10	Cluster1	0.99999
501	ENPAK19	ENP	AK	K = 2	1	Cluster2	1e-05
502	ENPAK20	ENP	AK	K = 2	1	Cluster2	1e-05
503	ENPAK21	ENP	AK	K = 2	1	Cluster2	0.006183
504	ENPAK22	ENP	AK	K = 2	1	Cluster2	0.009797
505	ENPAK23	ENP	AK	K = 2	1	Cluster2	1e-05
506	ENPAK24	ENP	AK	K = 2	1	Cluster2	0.002654
507	ENPAK25	ENP	AK	K = 2	1	Cluster2	1e-05
508	ENPAK26	ENP	AK	K = 2	1	Cluster2	1e-05
509	ENPAK27	ENP	AK	K = 2	1	Cluster2	1e-05
510	ENPAK28	ENP	AK	K = 2	1	Cluster2	0.00918
511	ENPAK29	ENP	AK	K = 2	1	Cluster2	0.000404
512	ENPAK30	ENP	AK	K = 2	1	Cluster2	1e-05
513	ENPBC16	ENP	BC	K = 2	1	Cluster2	0.008177
514	ENPBC17	ENP	BC	K = 2	1	Cluster2	0.010791
515	ENPBC18	ENP	BC	K = 2	1	Cluster2	1e-05
516	ENPCA01	ENP	CA	K = 2	1	Cluster2	0.259256
517	ENPCA02	ENP	CA	K = 2	1	Cluster2	0.010482
518	ENPCA03	ENP	CA	K = 2	1	Cluster2	1e-05
519	ENPCA04	ENP	CA	K = 2	1	Cluster2	0.060509
520	ENPCA05	ENP	CA	K = 2	1	Cluster2	0.067741
521	ENPCA06	ENP	CA	K = 2	1	Cluster2	1e-05
522	ENPCA07	ENP	CA	K = 2	1	Cluster2	0.004329
523	ENPCA08	ENP	CA	K = 2	1	Cluster2	0.014718
524	ENPCA09	ENP	CA	K = 2	1	Cluster2	0.47869
525	ENPOR10	ENP	OR	K = 2	1	Cluster2	0.004843
526	ENPOR11	ENP	OR	K = 2	1	Cluster2	0.011854
527	ENPOR12	ENP	OR	K = 2	1	Cluster2	1e-05
528	ENPOR13	ENP	OR	K = 2	1	Cluster2	1e-05
529	ENPWA14	ENP	WA	K = 2	1	Cluster2	1e-05
530	ENPWA15	ENP	WA	K = 2	1	Cluster2	0.008731
531	GOC002	GOC	NA	K = 2	1	Cluster2	0.99999
532	GOC006	GOC	NA	K = 2	1	Cluster2	0.99999
533	GOC010	GOC	NA	K = 2	1	Cluster2	0.468768
534	GOC025	GOC	NA	K = 2	1	Cluster2	0.99999
535	GOC038	GOC	NA	K = 2	1	Cluster2	0.99999
536	GOC050	GOC	NA	K = 2	1	Cluster2	0.99999
537	GOC053	GOC	NA	K = 2	1	Cluster2	0.99999
538	GOC063	GOC	NA	K = 2	1	Cluster2	0.99999
539	GOC068	GOC	NA	K = 2	1	Cluster2	0.99999
540	GOC071	GOC	NA	K = 2	1	Cluster2	0.99999
541	GOC077	GOC	NA	K = 2	1	Cluster2	0.99999
542	GOC080	GOC	NA	K = 2	1	Cluster2	0.99999
543	GOC082	GOC	NA	K = 2	1	Cluster2	0.99999
544	GOC086	GOC	NA	K = 2	1	Cluster2	0.99999
545	GOC091	GOC	NA	K = 2	1	Cluster2	0.99999
546	GOC100	GOC	NA	K = 2	1	Cluster2	0.99999
547	GOC111	GOC	NA	K = 2	1	Cluster2	0.99999
548	GOC112	GOC	NA	K = 2	1	Cluster2	0.99999
549	GOC116	GOC	NA	K = 2	1	Cluster2	0.99999
550	GOC125	GOC	NA	K = 2	1	Cluster2	0.99999
551	ENPAK19	ENP	AK	K = 2	2	Cluster2	1e-05
552	ENPAK20	ENP	AK	K = 2	2	Cluster2	1e-05
553	ENPAK21	ENP	AK	K = 2	2	Cluster2	0.006161
554	ENPAK22	ENP	AK	K = 2	2	Cluster2	0.009775
555	ENPAK23	ENP	AK	K = 2	2	Cluster2	1e-05
556	ENPAK24	ENP	AK	K = 2	2	Cluster2	0.002632
557	ENPAK25	ENP	AK	K = 2	2	Cluster2	1e-05
558	ENPAK26	ENP	AK	K = 2	2	Cluster2	1e-05
559	ENPAK27	ENP	AK	K = 2	2	Cluster2	1e-05
560	ENPAK28	ENP	AK	K = 2	2	Cluster2	0.009156
561	ENPAK29	ENP	AK	K = 2	2	Cluster2	0.000383
562	ENPAK30	ENP	AK	K = 2	2	Cluster2	1e-05
563	ENPBC16	ENP	BC	K = 2	2	Cluster2	0.008156
564	ENPBC17	ENP	BC	K = 2	2	Cluster2	0.010772
565	ENPBC18	ENP	BC	K = 2	2	Cluster2	1e-05
566	ENPCA01	ENP	CA	K = 2	2	Cluster2	0.259242
567	ENPCA02	ENP	CA	K = 2	2	Cluster2	0.010463
568	ENPCA03	ENP	CA	K = 2	2	Cluster2	1e-05
569	ENPCA04	ENP	CA	K = 2	2	Cluster2	0.060491
570	ENPCA05	ENP	CA	K = 2	2	Cluster2	0.067722
571	ENPCA06	ENP	CA	K = 2	2	Cluster2	1e-05
572	ENPCA07	ENP	CA	K = 2	2	Cluster2	0.004308
573	ENPCA08	ENP	CA	K = 2	2	Cluster2	0.014696
574	ENPCA09	ENP	CA	K = 2	2	Cluster2	0.47868
575	ENPOR10	ENP	OR	K = 2	2	Cluster2	0.004822
576	ENPOR11	ENP	OR	K = 2	2	Cluster2	0.011832
577	ENPOR12	ENP	OR	K = 2	2	Cluster2	1e-05
578	ENPOR13	ENP	OR	K = 2	2	Cluster2	1e-05
579	ENPWA14	ENP	WA	K = 2	2	Cluster2	1e-05
580	ENPWA15	ENP	WA	K = 2	2	Cluster2	0.008708
581	GOC002	GOC	NA	K = 2	2	Cluster2	0.99999
582	GOC006	GOC	NA	K = 2	2	Cluster2	0.99999
583	GOC010	GOC	NA	K = 2	2	Cluster2	0.468758
584	GOC025	GOC	NA	K = 2	2	Cluster2	0.99999
585	GOC038	GOC	NA	K = 2	2	Cluster2	0.99999
586	GOC050	GOC	NA	K = 2	2	Cluster2	0.99999
587	GOC053	GOC	NA	K = 2	2	Cluster2	0.99999
588	GOC063	GOC	NA	K = 2	2	Cluster2	0.99999
589	GOC068	GOC	NA	K = 2	2	Cluster2	0.99999
590	GOC071	GOC	NA	K = 2	2	Cluster2	0.99999
591	GOC077	GOC	NA	K = 2	2	Cluster2	0.99999
592	GOC080	GOC	NA	K = 2	2	Cluster2	0.99999
593	GOC082	GOC	NA	K = 2	2	Cluster2	0.99999
594	GOC086	GOC	NA	K = 2	2	Cluster2	0.99999
595	GOC091	GOC	NA	K = 2	2	Cluster2	0.99999
596	GOC100	GOC	NA	K = 2	2	Cluster2	0.99999
597	GOC111	GOC	NA	K = 2	2	Cluster2	0.99999
598	GOC112	GOC	NA	K = 2	2	Cluster2	0.99999
599	GOC116	GOC	NA	K = 2	2	Cluster2	0.99999
600	GOC125	GOC	NA	K = 2	2	Cluster2	0.99999
601	ENPAK19	ENP	AK	K = 2	3	Cluster2	0.99999
602	ENPAK20	ENP	AK	K = 2	3	Cluster2	0.99999
603	ENPAK21	ENP	AK	K = 2	3	Cluster2	0.993846
604	ENPAK22	ENP	AK	K = 2	3	Cluster2	0.990233
605	ENPAK23	ENP	AK	K = 2	3	Cluster2	0.99999
606	ENPAK24	ENP	AK	K = 2	3	Cluster2	0.997375
607	ENPAK25	ENP	AK	K = 2	3	Cluster2	0.99999
608	ENPAK26	ENP	AK	K = 2	3	Cluster2	0.99999
609	ENPAK27	ENP	AK	K = 2	3	Cluster2	0.99999
610	ENPAK28	ENP	AK	K = 2	3	Cluster2	0.990853
611	ENPAK29	ENP	AK	K = 2	3	Cluster2	0.999624
612	ENPAK30	ENP	AK	K = 2	3	Cluster2	0.99999
613	ENPBC16	ENP	BC	K = 2	3	Cluster2	0.991851
614	ENPBC17	ENP	BC	K = 2	3	Cluster2	0.989236
615	ENPBC18	ENP	BC	K = 2	3	Cluster2	0.99999
616	ENPCA01	ENP	CA	K = 2	3	Cluster2	0.740762
617	ENPCA02	ENP	CA	K = 2	3	Cluster2	0.989545
618	ENPCA03	ENP	CA	K = 2	3	Cluster2	0.99999
619	ENPCA04	ENP	CA	K = 2	3	Cluster2	0.939513
620	ENPCA05	ENP	CA	K = 2	3	Cluster2	0.932284
621	ENPCA06	ENP	CA	K = 2	3	Cluster2	0.99999
622	ENPCA07	ENP	CA	K = 2	3	Cluster2	0.995699
623	ENPCA08	ENP	CA	K = 2	3	Cluster2	0.98531
624	ENPCA09	ENP	CA	K = 2	3	Cluster2	0.521323
625	ENPOR10	ENP	OR	K = 2	3	Cluster2	0.995185
626	ENPOR11	ENP	OR	K = 2	3	Cluster2	0.988175
627	ENPOR12	ENP	OR	K = 2	3	Cluster2	0.99999
628	ENPOR13	ENP	OR	K = 2	3	Cluster2	0.99999
629	ENPWA14	ENP	WA	K = 2	3	Cluster2	0.99999
630	ENPWA15	ENP	WA	K = 2	3	Cluster2	0.991309
631	GOC002	GOC	NA	K = 2	3	Cluster2	1e-05
632	GOC006	GOC	NA	K = 2	3	Cluster2	1e-05
633	GOC010	GOC	NA	K = 2	3	Cluster2	0.531246
634	GOC025	GOC	NA	K = 2	3	Cluster2	1e-05
635	GOC038	GOC	NA	K = 2	3	Cluster2	1e-05
636	GOC050	GOC	NA	K = 2	3	Cluster2	1e-05
637	GOC053	GOC	NA	K = 2	3	Cluster2	1e-05
638	GOC063	GOC	NA	K = 2	3	Cluster2	1e-05
639	GOC068	GOC	NA	K = 2	3	Cluster2	1e-05
640	GOC071	GOC	NA	K = 2	3	Cluster2	1e-05
641	GOC077	GOC	NA	K = 2	3	Cluster2	1e-05
642	GOC080	GOC	NA	K = 2	3	Cluster2	1e-05
643	GOC082	GOC	NA	K = 2	3	Cluster2	1e-05
644	GOC086	GOC	NA	K = 2	3	Cluster2	1e-05
645	GOC091	GOC	NA	K = 2	3	Cluster2	1e-05
646	GOC100	GOC	NA	K = 2	3	Cluster2	1e-05
647	GOC111	GOC	NA	K = 2	3	Cluster2	1e-05
648	GOC112	GOC	NA	K = 2	3	Cluster2	1e-05
649	GOC116	GOC	NA	K = 2	3	Cluster2	1e-05
650	GOC125	GOC	NA	K = 2	3	Cluster2	1e-05
651	ENPAK19	ENP	AK	K = 2	4	Cluster2	1e-05
652	ENPAK20	ENP	AK	K = 2	4	Cluster2	1e-05
653	ENPAK21	ENP	AK	K = 2	4	Cluster2	0.00617
654	ENPAK22	ENP	AK	K = 2	4	Cluster2	0.009785
655	ENPAK23	ENP	AK	K = 2	4	Cluster2	1e-05
656	ENPAK24	ENP	AK	K = 2	4	Cluster2	0.00264
657	ENPAK25	ENP	AK	K = 2	4	Cluster2	1e-05
658	ENPAK26	ENP	AK	K = 2	4	Cluster2	1e-05
659	ENPAK27	ENP	AK	K = 2	4	Cluster2	1e-05
660	ENPAK28	ENP	AK	K = 2	4	Cluster2	0.009166
661	ENPAK29	ENP	AK	K = 2	4	Cluster2	0.000391
662	ENPAK30	ENP	AK	K = 2	4	Cluster2	1e-05
663	ENPBC16	ENP	BC	K = 2	4	Cluster2	0.008165
664	ENPBC17	ENP	BC	K = 2	4	Cluster2	0.010782
665	ENPBC18	ENP	BC	K = 2	4	Cluster2	1e-05
666	ENPCA01	ENP	CA	K = 2	4	Cluster2	0.259248
667	ENPCA02	ENP	CA	K = 2	4	Cluster2	0.010472
668	ENPCA03	ENP	CA	K = 2	4	Cluster2	1e-05
669	ENPCA04	ENP	CA	K = 2	4	Cluster2	0.060499
670	ENPCA05	ENP	CA	K = 2	4	Cluster2	0.06773
671	ENPCA06	ENP	CA	K = 2	4	Cluster2	1e-05
672	ENPCA07	ENP	CA	K = 2	4	Cluster2	0.004316
673	ENPCA08	ENP	CA	K = 2	4	Cluster2	0.014706
674	ENPCA09	ENP	CA	K = 2	4	Cluster2	0.478684
675	ENPOR10	ENP	OR	K = 2	4	Cluster2	0.004831
676	ENPOR11	ENP	OR	K = 2	4	Cluster2	0.011841
677	ENPOR12	ENP	OR	K = 2	4	Cluster2	1e-05
678	ENPOR13	ENP	OR	K = 2	4	Cluster2	1e-05
679	ENPWA14	ENP	WA	K = 2	4	Cluster2	1e-05
680	ENPWA15	ENP	WA	K = 2	4	Cluster2	0.008718
681	GOC002	GOC	NA	K = 2	4	Cluster2	0.99999
682	GOC006	GOC	NA	K = 2	4	Cluster2	0.99999
683	GOC010	GOC	NA	K = 2	4	Cluster2	0.468762
684	GOC025	GOC	NA	K = 2	4	Cluster2	0.99999
685	GOC038	GOC	NA	K = 2	4	Cluster2	0.99999
686	GOC050	GOC	NA	K = 2	4	Cluster2	0.99999
687	GOC053	GOC	NA	K = 2	4	Cluster2	0.99999
688	GOC063	GOC	NA	K = 2	4	Cluster2	0.99999
689	GOC068	GOC	NA	K = 2	4	Cluster2	0.99999
690	GOC071	GOC	NA	K = 2	4	Cluster2	0.99999
691	GOC077	GOC	NA	K = 2	4	Cluster2	0.99999
692	GOC080	GOC	NA	K = 2	4	Cluster2	0.99999
693	GOC082	GOC	NA	K = 2	4	Cluster2	0.99999
694	GOC086	GOC	NA	K = 2	4	Cluster2	0.99999
695	GOC091	GOC	NA	K = 2	4	Cluster2	0.99999
696	GOC100	GOC	NA	K = 2	4	Cluster2	0.99999
697	GOC111	GOC	NA	K = 2	4	Cluster2	0.99999
698	GOC112	GOC	NA	K = 2	4	Cluster2	0.99999
699	GOC116	GOC	NA	K = 2	4	Cluster2	0.99999
700	GOC125	GOC	NA	K = 2	4	Cluster2	0.99999
701	ENPAK19	ENP	AK	K = 2	5	Cluster2	1e-05
702	ENPAK20	ENP	AK	K = 2	5	Cluster2	1e-05
703	ENPAK21	ENP	AK	K = 2	5	Cluster2	0.006174
704	ENPAK22	ENP	AK	K = 2	5	Cluster2	0.009788
705	ENPAK23	ENP	AK	K = 2	5	Cluster2	1e-05
706	ENPAK24	ENP	AK	K = 2	5	Cluster2	0.002644
707	ENPAK25	ENP	AK	K = 2	5	Cluster2	1e-05
708	ENPAK26	ENP	AK	K = 2	5	Cluster2	1e-05
709	ENPAK27	ENP	AK	K = 2	5	Cluster2	1e-05
710	ENPAK28	ENP	AK	K = 2	5	Cluster2	0.00917
711	ENPAK29	ENP	AK	K = 2	5	Cluster2	0.000395
712	ENPAK30	ENP	AK	K = 2	5	Cluster2	1e-05
713	ENPBC16	ENP	BC	K = 2	5	Cluster2	0.008168
714	ENPBC17	ENP	BC	K = 2	5	Cluster2	0.010786
715	ENPBC18	ENP	BC	K = 2	5	Cluster2	1e-05
716	ENPCA01	ENP	CA	K = 2	5	Cluster2	0.25925
717	ENPCA02	ENP	CA	K = 2	5	Cluster2	0.010476
718	ENPCA03	ENP	CA	K = 2	5	Cluster2	1e-05
719	ENPCA04	ENP	CA	K = 2	5	Cluster2	0.060502
720	ENPCA05	ENP	CA	K = 2	5	Cluster2	0.067734
721	ENPCA06	ENP	CA	K = 2	5	Cluster2	1e-05
722	ENPCA07	ENP	CA	K = 2	5	Cluster2	0.00432
723	ENPCA08	ENP	CA	K = 2	5	Cluster2	0.014709
724	ENPCA09	ENP	CA	K = 2	5	Cluster2	0.478686
725	ENPOR10	ENP	OR	K = 2	5	Cluster2	0.004834
726	ENPOR11	ENP	OR	K = 2	5	Cluster2	0.011845
727	ENPOR12	ENP	OR	K = 2	5	Cluster2	1e-05
728	ENPOR13	ENP	OR	K = 2	5	Cluster2	1e-05
729	ENPWA14	ENP	WA	K = 2	5	Cluster2	1e-05
730	ENPWA15	ENP	WA	K = 2	5	Cluster2	0.008722
731	GOC002	GOC	NA	K = 2	5	Cluster2	0.99999
732	GOC006	GOC	NA	K = 2	5	Cluster2	0.99999
733	GOC010	GOC	NA	K = 2	5	Cluster2	0.468764
734	GOC025	GOC	NA	K = 2	5	Cluster2	0.99999
735	GOC038	GOC	NA	K = 2	5	Cluster2	0.99999
736	GOC050	GOC	NA	K = 2	5	Cluster2	0.99999
737	GOC053	GOC	NA	K = 2	5	Cluster2	0.99999
738	GOC063	GOC	NA	K = 2	5	Cluster2	0.99999
739	GOC068	GOC	NA	K = 2	5	Cluster2	0.99999
740	GOC071	GOC	NA	K = 2	5	Cluster2	0.99999
741	GOC077	GOC	NA	K = 2	5	Cluster2	0.99999
742	GOC080	GOC	NA	K = 2	5	Cluster2	0.99999
743	GOC082	GOC	NA	K = 2	5	Cluster2	0.99999
744	GOC086	GOC	NA	K = 2	5	Cluster2	0.99999
745	GOC091	GOC	NA	K = 2	5	Cluster2	0.99999
746	GOC100	GOC	NA	K = 2	5	Cluster2	0.99999
747	GOC111	GOC	NA	K = 2	5	Cluster2	0.99999
748	GOC112	GOC	NA	K = 2	5	Cluster2	0.99999
749	GOC116	GOC	NA	K = 2	5	Cluster2	0.99999
750	GOC125	GOC	NA	K = 2	5	Cluster2	0.99999
751	ENPAK19	ENP	AK	K = 2	6	Cluster2	0.99999
752	ENPAK20	ENP	AK	K = 2	6	Cluster2	0.99999
753	ENPAK21	ENP	AK	K = 2	6	Cluster2	0.993827
754	ENPAK22	ENP	AK	K = 2	6	Cluster2	0.990212
755	ENPAK23	ENP	AK	K = 2	6	Cluster2	0.99999
756	ENPAK24	ENP	AK	K = 2	6	Cluster2	0.997355
757	ENPAK25	ENP	AK	K = 2	6	Cluster2	0.99999
758	ENPAK26	ENP	AK	K = 2	6	Cluster2	0.99999
759	ENPAK27	ENP	AK	K = 2	6	Cluster2	0.99999
760	ENPAK28	ENP	AK	K = 2	6	Cluster2	0.990829
761	ENPAK29	ENP	AK	K = 2	6	Cluster2	0.999605
762	ENPAK30	ENP	AK	K = 2	6	Cluster2	0.99999
763	ENPBC16	ENP	BC	K = 2	6	Cluster2	0.991832
764	ENPBC17	ENP	BC	K = 2	6	Cluster2	0.989214
765	ENPBC18	ENP	BC	K = 2	6	Cluster2	0.99999
766	ENPCA01	ENP	CA	K = 2	6	Cluster2	0.74075
767	ENPCA02	ENP	CA	K = 2	6	Cluster2	0.989523
768	ENPCA03	ENP	CA	K = 2	6	Cluster2	0.99999
769	ENPCA04	ENP	CA	K = 2	6	Cluster2	0.939497
770	ENPCA05	ENP	CA	K = 2	6	Cluster2	0.932266
771	ENPCA06	ENP	CA	K = 2	6	Cluster2	0.99999
772	ENPCA07	ENP	CA	K = 2	6	Cluster2	0.99568
773	ENPCA08	ENP	CA	K = 2	6	Cluster2	0.98529
774	ENPCA09	ENP	CA	K = 2	6	Cluster2	0.521314
775	ENPOR10	ENP	OR	K = 2	6	Cluster2	0.995166
776	ENPOR11	ENP	OR	K = 2	6	Cluster2	0.988155
777	ENPOR12	ENP	OR	K = 2	6	Cluster2	0.99999
778	ENPOR13	ENP	OR	K = 2	6	Cluster2	0.99999
779	ENPWA14	ENP	WA	K = 2	6	Cluster2	0.99999
780	ENPWA15	ENP	WA	K = 2	6	Cluster2	0.991281
781	GOC002	GOC	NA	K = 2	6	Cluster2	1e-05
782	GOC006	GOC	NA	K = 2	6	Cluster2	1e-05
783	GOC010	GOC	NA	K = 2	6	Cluster2	0.531236
784	GOC025	GOC	NA	K = 2	6	Cluster2	1e-05
785	GOC038	GOC	NA	K = 2	6	Cluster2	1e-05
786	GOC050	GOC	NA	K = 2	6	Cluster2	1e-05
787	GOC053	GOC	NA	K = 2	6	Cluster2	1e-05
788	GOC063	GOC	NA	K = 2	6	Cluster2	1e-05
789	GOC068	GOC	NA	K = 2	6	Cluster2	1e-05
790	GOC071	GOC	NA	K = 2	6	Cluster2	1e-05
791	GOC077	GOC	NA	K = 2	6	Cluster2	1e-05
792	GOC080	GOC	NA	K = 2	6	Cluster2	1e-05
793	GOC082	GOC	NA	K = 2	6	Cluster2	1e-05
794	GOC086	GOC	NA	K = 2	6	Cluster2	1e-05
795	GOC091	GOC	NA	K = 2	6	Cluster2	1e-05
796	GOC100	GOC	NA	K = 2	6	Cluster2	1e-05
797	GOC111	GOC	NA	K = 2	6	Cluster2	1e-05
798	GOC112	GOC	NA	K = 2	6	Cluster2	1e-05
799	GOC116	GOC	NA	K = 2	6	Cluster2	1e-05
800	GOC125	GOC	NA	K = 2	6	Cluster2	1e-05
801	ENPAK19	ENP	AK	K = 2	7	Cluster2	0.99999
802	ENPAK20	ENP	AK	K = 2	7	Cluster2	0.99999
803	ENPAK21	ENP	AK	K = 2	7	Cluster2	0.993826
804	ENPAK22	ENP	AK	K = 2	7	Cluster2	0.990212
805	ENPAK23	ENP	AK	K = 2	7	Cluster2	0.99999
806	ENPAK24	ENP	AK	K = 2	7	Cluster2	0.997356
807	ENPAK25	ENP	AK	K = 2	7	Cluster2	0.99999
808	ENPAK26	ENP	AK	K = 2	7	Cluster2	0.99999
809	ENPAK27	ENP	AK	K = 2	7	Cluster2	0.99999
810	ENPAK28	ENP	AK	K = 2	7	Cluster2	0.990829
811	ENPAK29	ENP	AK	K = 2	7	Cluster2	0.999604
812	ENPAK30	ENP	AK	K = 2	7	Cluster2	0.99999
813	ENPBC16	ENP	BC	K = 2	7	Cluster2	0.991831
814	ENPBC17	ENP	BC	K = 2	7	Cluster2	0.989214
815	ENPBC18	ENP	BC	K = 2	7	Cluster2	0.99999
816	ENPCA01	ENP	CA	K = 2	7	Cluster2	0.740749
817	ENPCA02	ENP	CA	K = 2	7	Cluster2	0.989525
818	ENPCA03	ENP	CA	K = 2	7	Cluster2	0.99999
819	ENPCA04	ENP	CA	K = 2	7	Cluster2	0.939498
820	ENPCA05	ENP	CA	K = 2	7	Cluster2	0.932266
821	ENPCA06	ENP	CA	K = 2	7	Cluster2	0.99999
822	ENPCA07	ENP	CA	K = 2	7	Cluster2	0.99568
823	ENPCA08	ENP	CA	K = 2	7	Cluster2	0.985291
824	ENPCA09	ENP	CA	K = 2	7	Cluster2	0.521314
825	ENPOR10	ENP	OR	K = 2	7	Cluster2	0.995166
826	ENPOR11	ENP	OR	K = 2	7	Cluster2	0.988155
827	ENPOR12	ENP	OR	K = 2	7	Cluster2	0.99999
828	ENPOR13	ENP	OR	K = 2	7	Cluster2	0.99999
829	ENPWA14	ENP	WA	K = 2	7	Cluster2	0.99999
830	ENPWA15	ENP	WA	K = 2	7	Cluster2	0.991278
831	GOC002	GOC	NA	K = 2	7	Cluster2	1e-05
832	GOC006	GOC	NA	K = 2	7	Cluster2	1e-05
833	GOC010	GOC	NA	K = 2	7	Cluster2	0.531236
834	GOC025	GOC	NA	K = 2	7	Cluster2	1e-05
835	GOC038	GOC	NA	K = 2	7	Cluster2	1e-05
836	GOC050	GOC	NA	K = 2	7	Cluster2	1e-05
837	GOC053	GOC	NA	K = 2	7	Cluster2	1e-05
838	GOC063	GOC	NA	K = 2	7	Cluster2	1e-05
839	GOC068	GOC	NA	K = 2	7	Cluster2	1e-05
840	GOC071	GOC	NA	K = 2	7	Cluster2	1e-05
841	GOC077	GOC	NA	K = 2	7	Cluster2	1e-05
842	GOC080	GOC	NA	K = 2	7	Cluster2	1e-05
843	GOC082	GOC	NA	K = 2	7	Cluster2	1e-05
844	GOC086	GOC	NA	K = 2	7	Cluster2	1e-05
845	GOC091	GOC	NA	K = 2	7	Cluster2	1e-05
846	GOC100	GOC	NA	K = 2	7	Cluster2	1e-05
847	GOC111	GOC	NA	K = 2	7	Cluster2	1e-05
848	GOC112	GOC	NA	K = 2	7	Cluster2	1e-05
849	GOC116	GOC	NA	K = 2	7	Cluster2	1e-05
850	GOC125	GOC	NA	K = 2	7	Cluster2	1e-05
851	ENPAK19	ENP	AK	K = 2	8	Cluster2	1e-05
852	ENPAK20	ENP	AK	K = 2	8	Cluster2	1e-05
853	ENPAK21	ENP	AK	K = 2	8	Cluster2	0.006174
854	ENPAK22	ENP	AK	K = 2	8	Cluster2	0.009788
855	ENPAK23	ENP	AK	K = 2	8	Cluster2	1e-05
856	ENPAK24	ENP	AK	K = 2	8	Cluster2	0.002644
857	ENPAK25	ENP	AK	K = 2	8	Cluster2	1e-05
858	ENPAK26	ENP	AK	K = 2	8	Cluster2	1e-05
859	ENPAK27	ENP	AK	K = 2	8	Cluster2	1e-05
860	ENPAK28	ENP	AK	K = 2	8	Cluster2	0.00917
861	ENPAK29	ENP	AK	K = 2	8	Cluster2	0.000396
862	ENPAK30	ENP	AK	K = 2	8	Cluster2	1e-05
863	ENPBC16	ENP	BC	K = 2	8	Cluster2	0.008168
864	ENPBC17	ENP	BC	K = 2	8	Cluster2	0.010786
865	ENPBC18	ENP	BC	K = 2	8	Cluster2	1e-05
866	ENPCA01	ENP	CA	K = 2	8	Cluster2	0.25925
867	ENPCA02	ENP	CA	K = 2	8	Cluster2	0.010476
868	ENPCA03	ENP	CA	K = 2	8	Cluster2	1e-05
869	ENPCA04	ENP	CA	K = 2	8	Cluster2	0.060502
870	ENPCA05	ENP	CA	K = 2	8	Cluster2	0.067734
871	ENPCA06	ENP	CA	K = 2	8	Cluster2	1e-05
872	ENPCA07	ENP	CA	K = 2	8	Cluster2	0.00432
873	ENPCA08	ENP	CA	K = 2	8	Cluster2	0.014709
874	ENPCA09	ENP	CA	K = 2	8	Cluster2	0.478686
875	ENPOR10	ENP	OR	K = 2	8	Cluster2	0.004834
876	ENPOR11	ENP	OR	K = 2	8	Cluster2	0.011845
877	ENPOR12	ENP	OR	K = 2	8	Cluster2	1e-05
878	ENPOR13	ENP	OR	K = 2	8	Cluster2	1e-05
879	ENPWA14	ENP	WA	K = 2	8	Cluster2	1e-05
880	ENPWA15	ENP	WA	K = 2	8	Cluster2	0.008722
881	GOC002	GOC	NA	K = 2	8	Cluster2	0.99999
882	GOC006	GOC	NA	K = 2	8	Cluster2	0.99999
883	GOC010	GOC	NA	K = 2	8	Cluster2	0.468764
884	GOC025	GOC	NA	K = 2	8	Cluster2	0.99999
885	GOC038	GOC	NA	K = 2	8	Cluster2	0.99999
886	GOC050	GOC	NA	K = 2	8	Cluster2	0.99999
887	GOC053	GOC	NA	K = 2	8	Cluster2	0.99999
888	GOC063	GOC	NA	K = 2	8	Cluster2	0.99999
889	GOC068	GOC	NA	K = 2	8	Cluster2	0.99999
890	GOC071	GOC	NA	K = 2	8	Cluster2	0.99999
891	GOC077	GOC	NA	K = 2	8	Cluster2	0.99999
892	GOC080	GOC	NA	K = 2	8	Cluster2	0.99999
893	GOC082	GOC	NA	K = 2	8	Cluster2	0.99999
894	GOC086	GOC	NA	K = 2	8	Cluster2	0.99999
895	GOC091	GOC	NA	K = 2	8	Cluster2	0.99999
896	GOC100	GOC	NA	K = 2	8	Cluster2	0.99999
897	GOC111	GOC	NA	K = 2	8	Cluster2	0.99999
898	GOC112	GOC	NA	K = 2	8	Cluster2	0.99999
899	GOC116	GOC	NA	K = 2	8	Cluster2	0.99999
900	GOC125	GOC	NA	K = 2	8	Cluster2	0.99999
901	ENPAK19	ENP	AK	K = 2	9	Cluster2	1e-05
902	ENPAK20	ENP	AK	K = 2	9	Cluster2	1e-05
903	ENPAK21	ENP	AK	K = 2	9	Cluster2	0.006174
904	ENPAK22	ENP	AK	K = 2	9	Cluster2	0.009788
905	ENPAK23	ENP	AK	K = 2	9	Cluster2	1e-05
906	ENPAK24	ENP	AK	K = 2	9	Cluster2	0.002645
907	ENPAK25	ENP	AK	K = 2	9	Cluster2	1e-05
908	ENPAK26	ENP	AK	K = 2	9	Cluster2	1e-05
909	ENPAK27	ENP	AK	K = 2	9	Cluster2	1e-05
910	ENPAK28	ENP	AK	K = 2	9	Cluster2	0.009172
911	ENPAK29	ENP	AK	K = 2	9	Cluster2	0.000395
912	ENPAK30	ENP	AK	K = 2	9	Cluster2	1e-05
913	ENPBC16	ENP	BC	K = 2	9	Cluster2	0.008168
914	ENPBC17	ENP	BC	K = 2	9	Cluster2	0.010787
915	ENPBC18	ENP	BC	K = 2	9	Cluster2	1e-05
916	ENPCA01	ENP	CA	K = 2	9	Cluster2	0.259251
917	ENPCA02	ENP	CA	K = 2	9	Cluster2	0.010476
918	ENPCA03	ENP	CA	K = 2	9	Cluster2	1e-05
919	ENPCA04	ENP	CA	K = 2	9	Cluster2	0.060502
920	ENPCA05	ENP	CA	K = 2	9	Cluster2	0.067734
921	ENPCA06	ENP	CA	K = 2	9	Cluster2	1e-05
922	ENPCA07	ENP	CA	K = 2	9	Cluster2	0.00432
923	ENPCA08	ENP	CA	K = 2	9	Cluster2	0.014709
924	ENPCA09	ENP	CA	K = 2	9	Cluster2	0.478686
925	ENPOR10	ENP	OR	K = 2	9	Cluster2	0.004834
926	ENPOR11	ENP	OR	K = 2	9	Cluster2	0.011845
927	ENPOR12	ENP	OR	K = 2	9	Cluster2	1e-05
928	ENPOR13	ENP	OR	K = 2	9	Cluster2	1e-05
929	ENPWA14	ENP	WA	K = 2	9	Cluster2	1e-05
930	ENPWA15	ENP	WA	K = 2	9	Cluster2	0.008722
931	GOC002	GOC	NA	K = 2	9	Cluster2	0.99999
932	GOC006	GOC	NA	K = 2	9	Cluster2	0.99999
933	GOC010	GOC	NA	K = 2	9	Cluster2	0.468764
934	GOC025	GOC	NA	K = 2	9	Cluster2	0.99999
935	GOC038	GOC	NA	K = 2	9	Cluster2	0.99999
936	GOC050	GOC	NA	K = 2	9	Cluster2	0.99999
937	GOC053	GOC	NA	K = 2	9	Cluster2	0.99999
938	GOC063	GOC	NA	K = 2	9	Cluster2	0.99999
939	GOC068	GOC	NA	K = 2	9	Cluster2	0.99999
940	GOC071	GOC	NA	K = 2	9	Cluster2	0.99999
941	GOC077	GOC	NA	K = 2	9	Cluster2	0.99999
942	GOC080	GOC	NA	K = 2	9	Cluster2	0.99999
943	GOC082	GOC	NA	K = 2	9	Cluster2	0.99999
944	GOC086	GOC	NA	K = 2	9	Cluster2	0.99999
945	GOC091	GOC	NA	K = 2	9	Cluster2	0.99999
946	GOC100	GOC	NA	K = 2	9	Cluster2	0.99999
947	GOC111	GOC	NA	K = 2	9	Cluster2	0.99999
948	GOC112	GOC	NA	K = 2	9	Cluster2	0.99999
949	GOC116	GOC	NA	K = 2	9	Cluster2	0.99999
950	GOC125	GOC	NA	K = 2	9	Cluster2	0.99999
951	ENPAK19	ENP	AK	K = 2	10	Cluster2	0.99999
952	ENPAK20	ENP	AK	K = 2	10	Cluster2	0.99999
953	ENPAK21	ENP	AK	K = 2	10	Cluster2	0.993839
954	ENPAK22	ENP	AK	K = 2	10	Cluster2	0.990225
955	ENPAK23	ENP	AK	K = 2	10	Cluster2	0.99999
956	ENPAK24	ENP	AK	K = 2	10	Cluster2	0.997368
957	ENPAK25	ENP	AK	K = 2	10	Cluster2	0.99999
958	ENPAK26	ENP	AK	K = 2	10	Cluster2	0.99999
959	ENPAK27	ENP	AK	K = 2	10	Cluster2	0.99999
960	ENPAK28	ENP	AK	K = 2	10	Cluster2	0.990843
961	ENPAK29	ENP	AK	K = 2	10	Cluster2	0.999617
962	ENPAK30	ENP	AK	K = 2	10	Cluster2	0.99999
963	ENPBC16	ENP	BC	K = 2	10	Cluster2	0.991843
964	ENPBC17	ENP	BC	K = 2	10	Cluster2	0.989228
965	ENPBC18	ENP	BC	K = 2	10	Cluster2	0.99999
966	ENPCA01	ENP	CA	K = 2	10	Cluster2	0.740757
967	ENPCA02	ENP	CA	K = 2	10	Cluster2	0.989537
968	ENPCA03	ENP	CA	K = 2	10	Cluster2	0.99999
969	ENPCA04	ENP	CA	K = 2	10	Cluster2	0.939508
970	ENPCA05	ENP	CA	K = 2	10	Cluster2	0.932277
971	ENPCA06	ENP	CA	K = 2	10	Cluster2	0.99999
972	ENPCA07	ENP	CA	K = 2	10	Cluster2	0.995692
973	ENPCA08	ENP	CA	K = 2	10	Cluster2	0.985303
974	ENPCA09	ENP	CA	K = 2	10	Cluster2	0.521319
975	ENPOR10	ENP	OR	K = 2	10	Cluster2	0.995178
976	ENPOR11	ENP	OR	K = 2	10	Cluster2	0.988167
977	ENPOR12	ENP	OR	K = 2	10	Cluster2	0.99999
978	ENPOR13	ENP	OR	K = 2	10	Cluster2	0.99999
979	ENPWA14	ENP	WA	K = 2	10	Cluster2	0.99999
980	ENPWA15	ENP	WA	K = 2	10	Cluster2	0.991292
981	GOC002	GOC	NA	K = 2	10	Cluster2	1e-05
982	GOC006	GOC	NA	K = 2	10	Cluster2	1e-05
983	GOC010	GOC	NA	K = 2	10	Cluster2	0.531242
984	GOC025	GOC	NA	K = 2	10	Cluster2	1e-05
985	GOC038	GOC	NA	K = 2	10	Cluster2	1e-05
986	GOC050	GOC	NA	K = 2	10	Cluster2	1e-05
987	GOC053	GOC	NA	K = 2	10	Cluster2	1e-05
988	GOC063	GOC	NA	K = 2	10	Cluster2	1e-05
989	GOC068	GOC	NA	K = 2	10	Cluster2	1e-05
990	GOC071	GOC	NA	K = 2	10	Cluster2	1e-05
991	GOC077	GOC	NA	K = 2	10	Cluster2	1e-05
992	GOC080	GOC	NA	K = 2	10	Cluster2	1e-05
993	GOC082	GOC	NA	K = 2	10	Cluster2	1e-05
994	GOC086	GOC	NA	K = 2	10	Cluster2	1e-05
995	GOC091	GOC	NA	K = 2	10	Cluster2	1e-05
996	GOC100	GOC	NA	K = 2	10	Cluster2	1e-05
997	GOC111	GOC	NA	K = 2	10	Cluster2	1e-05
998	GOC112	GOC	NA	K = 2	10	Cluster2	1e-05
999	GOC116	GOC	NA	K = 2	10	Cluster2	1e-05
1000	GOC125	GOC	NA	K = 2	10	Cluster2	1e-05
1001	ENPAK19	ENP	AK	K = 3	1	Cluster1	0.678055
1002	ENPAK20	ENP	AK	K = 3	1	Cluster1	0.681844
1003	ENPAK21	ENP	AK	K = 3	1	Cluster1	0.629119
1004	ENPAK22	ENP	AK	K = 3	1	Cluster1	0.655399
1005	ENPAK23	ENP	AK	K = 3	1	Cluster1	0.65694
1006	ENPAK24	ENP	AK	K = 3	1	Cluster1	0.66119
1007	ENPAK25	ENP	AK	K = 3	1	Cluster1	0.620634
1008	ENPAK26	ENP	AK	K = 3	1	Cluster1	0.728909
1009	ENPAK27	ENP	AK	K = 3	1	Cluster1	0.644753
1010	ENPAK28	ENP	AK	K = 3	1	Cluster1	0.632211
1011	ENPAK29	ENP	AK	K = 3	1	Cluster1	0.682224
1012	ENPAK30	ENP	AK	K = 3	1	Cluster1	0.652043
1013	ENPBC16	ENP	BC	K = 3	1	Cluster1	0.681113
1014	ENPBC17	ENP	BC	K = 3	1	Cluster1	0.521667
1015	ENPBC18	ENP	BC	K = 3	1	Cluster1	0.652311
1016	ENPCA01	ENP	CA	K = 3	1	Cluster1	0.74729
1017	ENPCA02	ENP	CA	K = 3	1	Cluster1	0.99998
1018	ENPCA03	ENP	CA	K = 3	1	Cluster1	0.99998
1019	ENPCA04	ENP	CA	K = 3	1	Cluster1	0.977414
1020	ENPCA05	ENP	CA	K = 3	1	Cluster1	0.964173
1021	ENPCA06	ENP	CA	K = 3	1	Cluster1	0.63724
1022	ENPCA07	ENP	CA	K = 3	1	Cluster1	0.657768
1023	ENPCA08	ENP	CA	K = 3	1	Cluster1	0.572207
1024	ENPCA09	ENP	CA	K = 3	1	Cluster1	0.372519
1025	ENPOR10	ENP	OR	K = 3	1	Cluster1	1e-05
1026	ENPOR11	ENP	OR	K = 3	1	Cluster1	0.626447
1027	ENPOR12	ENP	OR	K = 3	1	Cluster1	0.655496
1028	ENPOR13	ENP	OR	K = 3	1	Cluster1	1e-05
1029	ENPWA14	ENP	WA	K = 3	1	Cluster1	1e-05
1030	ENPWA15	ENP	WA	K = 3	1	Cluster1	1e-05
1031	GOC002	GOC	NA	K = 3	1	Cluster1	1e-05
1032	GOC006	GOC	NA	K = 3	1	Cluster1	1e-05
1033	GOC010	GOC	NA	K = 3	1	Cluster1	0.34479
1034	GOC025	GOC	NA	K = 3	1	Cluster1	1e-05
1035	GOC038	GOC	NA	K = 3	1	Cluster1	1e-05
1036	GOC050	GOC	NA	K = 3	1	Cluster1	1e-05
1037	GOC053	GOC	NA	K = 3	1	Cluster1	1e-05
1038	GOC063	GOC	NA	K = 3	1	Cluster1	1e-05
1039	GOC068	GOC	NA	K = 3	1	Cluster1	1e-05
1040	GOC071	GOC	NA	K = 3	1	Cluster1	1e-05
1041	GOC077	GOC	NA	K = 3	1	Cluster1	1e-05
1042	GOC080	GOC	NA	K = 3	1	Cluster1	1e-05
1043	GOC082	GOC	NA	K = 3	1	Cluster1	1e-05
1044	GOC086	GOC	NA	K = 3	1	Cluster1	1e-05
1045	GOC091	GOC	NA	K = 3	1	Cluster1	1e-05
1046	GOC100	GOC	NA	K = 3	1	Cluster1	1e-05
1047	GOC111	GOC	NA	K = 3	1	Cluster1	1e-05
1048	GOC112	GOC	NA	K = 3	1	Cluster1	1e-05
1049	GOC116	GOC	NA	K = 3	1	Cluster1	1e-05
1050	GOC125	GOC	NA	K = 3	1	Cluster1	1e-05
1051	ENPAK19	ENP	AK	K = 3	2	Cluster1	1e-05
1052	ENPAK20	ENP	AK	K = 3	2	Cluster1	1e-05
1053	ENPAK21	ENP	AK	K = 3	2	Cluster1	0.003086
1054	ENPAK22	ENP	AK	K = 3	2	Cluster1	0.005473
1055	ENPAK23	ENP	AK	K = 3	2	Cluster1	1e-05
1056	ENPAK24	ENP	AK	K = 3	2	Cluster1	0.000159
1057	ENPAK25	ENP	AK	K = 3	2	Cluster1	1e-05
1058	ENPAK26	ENP	AK	K = 3	2	Cluster1	1e-05
1059	ENPAK27	ENP	AK	K = 3	2	Cluster1	1e-05
1060	ENPAK28	ENP	AK	K = 3	2	Cluster1	0.002647
1061	ENPAK29	ENP	AK	K = 3	2	Cluster1	1e-05
1062	ENPAK30	ENP	AK	K = 3	2	Cluster1	1e-05
1063	ENPBC16	ENP	BC	K = 3	2	Cluster1	1e-05
1064	ENPBC17	ENP	BC	K = 3	2	Cluster1	0.004723
1065	ENPBC18	ENP	BC	K = 3	2	Cluster1	1e-05
1066	ENPCA01	ENP	CA	K = 3	2	Cluster1	0.254212
1067	ENPCA02	ENP	CA	K = 3	2	Cluster1	0.006042
1068	ENPCA03	ENP	CA	K = 3	2	Cluster1	1e-05
1069	ENPCA04	ENP	CA	K = 3	2	Cluster1	0.055668
1070	ENPCA05	ENP	CA	K = 3	2	Cluster1	1e-05
1071	ENPCA06	ENP	CA	K = 3	2	Cluster1	1e-05
1072	ENPCA07	ENP	CA	K = 3	2	Cluster1	1e-05
1073	ENPCA08	ENP	CA	K = 3	2	Cluster1	1e-05
1074	ENPCA09	ENP	CA	K = 3	2	Cluster1	0.47649
1075	ENPOR10	ENP	OR	K = 3	2	Cluster1	0.000671
1076	ENPOR11	ENP	OR	K = 3	2	Cluster1	1e-05
1077	ENPOR12	ENP	OR	K = 3	2	Cluster1	1e-05
1078	ENPOR13	ENP	OR	K = 3	2	Cluster1	1e-05
1079	ENPWA14	ENP	WA	K = 3	2	Cluster1	1e-05
1080	ENPWA15	ENP	WA	K = 3	2	Cluster1	0.004953
1081	GOC002	GOC	NA	K = 3	2	Cluster1	0.99998
1082	GOC006	GOC	NA	K = 3	2	Cluster1	0.99998
1083	GOC010	GOC	NA	K = 3	2	Cluster1	0.466
1084	GOC025	GOC	NA	K = 3	2	Cluster1	0.999974
1085	GOC038	GOC	NA	K = 3	2	Cluster1	0.99998
1086	GOC050	GOC	NA	K = 3	2	Cluster1	0.99998
1087	GOC053	GOC	NA	K = 3	2	Cluster1	0.99998
1088	GOC063	GOC	NA	K = 3	2	Cluster1	0.99998
1089	GOC068	GOC	NA	K = 3	2	Cluster1	0.99998
1090	GOC071	GOC	NA	K = 3	2	Cluster1	0.99998
1091	GOC077	GOC	NA	K = 3	2	Cluster1	0.99998
1092	GOC080	GOC	NA	K = 3	2	Cluster1	0.99998
1093	GOC082	GOC	NA	K = 3	2	Cluster1	0.99998
1094	GOC086	GOC	NA	K = 3	2	Cluster1	0.99998
1095	GOC091	GOC	NA	K = 3	2	Cluster1	0.99998
1096	GOC100	GOC	NA	K = 3	2	Cluster1	0.99998
1097	GOC111	GOC	NA	K = 3	2	Cluster1	0.99998
1098	GOC112	GOC	NA	K = 3	2	Cluster1	0.99998
1099	GOC116	GOC	NA	K = 3	2	Cluster1	0.99998
1100	GOC125	GOC	NA	K = 3	2	Cluster1	0.99998
1101	ENPAK19	ENP	AK	K = 3	3	Cluster1	1e-05
1102	ENPAK20	ENP	AK	K = 3	3	Cluster1	1e-05
1103	ENPAK21	ENP	AK	K = 3	3	Cluster1	0.00383
1104	ENPAK22	ENP	AK	K = 3	3	Cluster1	0.006053
1105	ENPAK23	ENP	AK	K = 3	3	Cluster1	1e-05
1106	ENPAK24	ENP	AK	K = 3	3	Cluster1	1e-05
1107	ENPAK25	ENP	AK	K = 3	3	Cluster1	1e-05
1108	ENPAK26	ENP	AK	K = 3	3	Cluster1	1e-05
1109	ENPAK27	ENP	AK	K = 3	3	Cluster1	1e-05
1110	ENPAK28	ENP	AK	K = 3	3	Cluster1	1e-05
1111	ENPAK29	ENP	AK	K = 3	3	Cluster1	1e-05
1112	ENPAK30	ENP	AK	K = 3	3	Cluster1	1e-05
1113	ENPBC16	ENP	BC	K = 3	3	Cluster1	0.004588
1114	ENPBC17	ENP	BC	K = 3	3	Cluster1	0.006419
1115	ENPBC18	ENP	BC	K = 3	3	Cluster1	1e-05
1116	ENPCA01	ENP	CA	K = 3	3	Cluster1	0.254124
1117	ENPCA02	ENP	CA	K = 3	3	Cluster1	1e-05
1118	ENPCA03	ENP	CA	K = 3	3	Cluster1	1e-05
1119	ENPCA04	ENP	CA	K = 3	3	Cluster1	0.056119
1120	ENPCA05	ENP	CA	K = 3	3	Cluster1	1e-05
1121	ENPCA06	ENP	CA	K = 3	3	Cluster1	1e-05
1122	ENPCA07	ENP	CA	K = 3	3	Cluster1	1e-05
1123	ENPCA08	ENP	CA	K = 3	3	Cluster1	1e-05
1124	ENPCA09	ENP	CA	K = 3	3	Cluster1	0.476616
1125	ENPOR10	ENP	OR	K = 3	3	Cluster1	0.001605
1126	ENPOR11	ENP	OR	K = 3	3	Cluster1	0.002559
1127	ENPOR12	ENP	OR	K = 3	3	Cluster1	1e-05
1128	ENPOR13	ENP	OR	K = 3	3	Cluster1	1e-05
1129	ENPWA14	ENP	WA	K = 3	3	Cluster1	1e-05
1130	ENPWA15	ENP	WA	K = 3	3	Cluster1	0.004843
1131	GOC002	GOC	NA	K = 3	3	Cluster1	0.99998
1132	GOC006	GOC	NA	K = 3	3	Cluster1	0.99998
1133	GOC010	GOC	NA	K = 3	3	Cluster1	0.466418
1134	GOC025	GOC	NA	K = 3	3	Cluster1	0.99998
1135	GOC038	GOC	NA	K = 3	3	Cluster1	0.99998
1136	GOC050	GOC	NA	K = 3	3	Cluster1	0.99998
1137	GOC053	GOC	NA	K = 3	3	Cluster1	0.99998
1138	GOC063	GOC	NA	K = 3	3	Cluster1	0.99998
1139	GOC068	GOC	NA	K = 3	3	Cluster1	0.99998
1140	GOC071	GOC	NA	K = 3	3	Cluster1	0.99998
1141	GOC077	GOC	NA	K = 3	3	Cluster1	0.99998
1142	GOC080	GOC	NA	K = 3	3	Cluster1	0.99998
1143	GOC082	GOC	NA	K = 3	3	Cluster1	0.999971
1144	GOC086	GOC	NA	K = 3	3	Cluster1	0.99998
1145	GOC091	GOC	NA	K = 3	3	Cluster1	0.99998
1146	GOC100	GOC	NA	K = 3	3	Cluster1	0.99998
1147	GOC111	GOC	NA	K = 3	3	Cluster1	0.99998
1148	GOC112	GOC	NA	K = 3	3	Cluster1	0.99998
1149	GOC116	GOC	NA	K = 3	3	Cluster1	0.99998
1150	GOC125	GOC	NA	K = 3	3	Cluster1	0.99998
1151	ENPAK19	ENP	AK	K = 3	4	Cluster1	0.724865
1152	ENPAK20	ENP	AK	K = 3	4	Cluster1	0.99998
1153	ENPAK21	ENP	AK	K = 3	4	Cluster1	0.753513
1154	ENPAK22	ENP	AK	K = 3	4	Cluster1	0.752798
1155	ENPAK23	ENP	AK	K = 3	4	Cluster1	0.99998
1156	ENPAK24	ENP	AK	K = 3	4	Cluster1	0.715306
1157	ENPAK25	ENP	AK	K = 3	4	Cluster1	0.676945
1158	ENPAK26	ENP	AK	K = 3	4	Cluster1	0.756458
1159	ENPAK27	ENP	AK	K = 3	4	Cluster1	0.760238
1160	ENPAK28	ENP	AK	K = 3	4	Cluster1	0.74758
1161	ENPAK29	ENP	AK	K = 3	4	Cluster1	0.99998
1162	ENPAK30	ENP	AK	K = 3	4	Cluster1	0.782136
1163	ENPBC16	ENP	BC	K = 3	4	Cluster1	0.738079
1164	ENPBC17	ENP	BC	K = 3	4	Cluster1	0.56614
1165	ENPBC18	ENP	BC	K = 3	4	Cluster1	1e-05
1166	ENPCA01	ENP	CA	K = 3	4	Cluster1	0.513241
1167	ENPCA02	ENP	CA	K = 3	4	Cluster1	0.99998
1168	ENPCA03	ENP	CA	K = 3	4	Cluster1	0.99998
1169	ENPCA04	ENP	CA	K = 3	4	Cluster1	0.641909
1170	ENPCA05	ENP	CA	K = 3	4	Cluster1	0.661741
1171	ENPCA06	ENP	CA	K = 3	4	Cluster1	0.684665
1172	ENPCA07	ENP	CA	K = 3	4	Cluster1	0.772891
1173	ENPCA08	ENP	CA	K = 3	4	Cluster1	1e-05
1174	ENPCA09	ENP	CA	K = 3	4	Cluster1	0.398181
1175	ENPOR10	ENP	OR	K = 3	4	Cluster1	0.568722
1176	ENPOR11	ENP	OR	K = 3	4	Cluster1	0.736994
1177	ENPOR12	ENP	OR	K = 3	4	Cluster1	0.750017
1178	ENPOR13	ENP	OR	K = 3	4	Cluster1	1e-05
1179	ENPWA14	ENP	WA	K = 3	4	Cluster1	1e-05
1180	ENPWA15	ENP	WA	K = 3	4	Cluster1	0.682846
1181	GOC002	GOC	NA	K = 3	4	Cluster1	1e-05
1182	GOC006	GOC	NA	K = 3	4	Cluster1	1e-05
1183	GOC010	GOC	NA	K = 3	4	Cluster1	0.361134
1184	GOC025	GOC	NA	K = 3	4	Cluster1	1e-05
1185	GOC038	GOC	NA	K = 3	4	Cluster1	1e-05
1186	GOC050	GOC	NA	K = 3	4	Cluster1	1e-05
1187	GOC053	GOC	NA	K = 3	4	Cluster1	1e-05
1188	GOC063	GOC	NA	K = 3	4	Cluster1	1e-05
1189	GOC068	GOC	NA	K = 3	4	Cluster1	1e-05
1190	GOC071	GOC	NA	K = 3	4	Cluster1	1e-05
1191	GOC077	GOC	NA	K = 3	4	Cluster1	1e-05
1192	GOC080	GOC	NA	K = 3	4	Cluster1	1e-05
1193	GOC082	GOC	NA	K = 3	4	Cluster1	1e-05
1194	GOC086	GOC	NA	K = 3	4	Cluster1	1e-05
1195	GOC091	GOC	NA	K = 3	4	Cluster1	1e-05
1196	GOC100	GOC	NA	K = 3	4	Cluster1	1e-05
1197	GOC111	GOC	NA	K = 3	4	Cluster1	1e-05
1198	GOC112	GOC	NA	K = 3	4	Cluster1	1e-05
1199	GOC116	GOC	NA	K = 3	4	Cluster1	1e-05
1200	GOC125	GOC	NA	K = 3	4	Cluster1	1e-05
1201	ENPAK19	ENP	AK	K = 3	5	Cluster1	1e-05
1202	ENPAK20	ENP	AK	K = 3	5	Cluster1	0.446104
1203	ENPAK21	ENP	AK	K = 3	5	Cluster1	0.99998
1204	ENPAK22	ENP	AK	K = 3	5	Cluster1	0.99998
1205	ENPAK23	ENP	AK	K = 3	5	Cluster1	0.439782
1206	ENPAK24	ENP	AK	K = 3	5	Cluster1	0.404042
1207	ENPAK25	ENP	AK	K = 3	5	Cluster1	0.463343
1208	ENPAK26	ENP	AK	K = 3	5	Cluster1	0.397144
1209	ENPAK27	ENP	AK	K = 3	5	Cluster1	0.444952
1210	ENPAK28	ENP	AK	K = 3	5	Cluster1	0.545667
1211	ENPAK29	ENP	AK	K = 3	5	Cluster1	0.451786
1212	ENPAK30	ENP	AK	K = 3	5	Cluster1	1e-05
1213	ENPBC16	ENP	BC	K = 3	5	Cluster1	0.469336
1214	ENPBC17	ENP	BC	K = 3	5	Cluster1	0.570016
1215	ENPBC18	ENP	BC	K = 3	5	Cluster1	0.405028
1216	ENPCA01	ENP	CA	K = 3	5	Cluster1	0.251337
1217	ENPCA02	ENP	CA	K = 3	5	Cluster1	1e-05
1218	ENPCA03	ENP	CA	K = 3	5	Cluster1	1e-05
1219	ENPCA04	ENP	CA	K = 3	5	Cluster1	0.399651
1220	ENPCA05	ENP	CA	K = 3	5	Cluster1	1e-05
1221	ENPCA06	ENP	CA	K = 3	5	Cluster1	0.461579
1222	ENPCA07	ENP	CA	K = 3	5	Cluster1	0.434335
1223	ENPCA08	ENP	CA	K = 3	5	Cluster1	0.527773
1224	ENPCA09	ENP	CA	K = 3	5	Cluster1	0.223232
1225	ENPOR10	ENP	OR	K = 3	5	Cluster1	0.99998
1226	ENPOR11	ENP	OR	K = 3	5	Cluster1	0.477894
1227	ENPOR12	ENP	OR	K = 3	5	Cluster1	0.510398
1228	ENPOR13	ENP	OR	K = 3	5	Cluster1	0.99998
1229	ENPWA14	ENP	WA	K = 3	5	Cluster1	0.99998
1230	ENPWA15	ENP	WA	K = 3	5	Cluster1	0.480474
1231	GOC002	GOC	NA	K = 3	5	Cluster1	1e-05
1232	GOC006	GOC	NA	K = 3	5	Cluster1	1e-05
1233	GOC010	GOC	NA	K = 3	5	Cluster1	0.254298
1234	GOC025	GOC	NA	K = 3	5	Cluster1	1e-05
1235	GOC038	GOC	NA	K = 3	5	Cluster1	1.6e-05
1236	GOC050	GOC	NA	K = 3	5	Cluster1	1e-05
1237	GOC053	GOC	NA	K = 3	5	Cluster1	1e-05
1238	GOC063	GOC	NA	K = 3	5	Cluster1	1e-05
1239	GOC068	GOC	NA	K = 3	5	Cluster1	1e-05
1240	GOC071	GOC	NA	K = 3	5	Cluster1	1e-05
1241	GOC077	GOC	NA	K = 3	5	Cluster1	1e-05
1242	GOC080	GOC	NA	K = 3	5	Cluster1	1e-05
1243	GOC082	GOC	NA	K = 3	5	Cluster1	1e-05
1244	GOC086	GOC	NA	K = 3	5	Cluster1	1e-05
1245	GOC091	GOC	NA	K = 3	5	Cluster1	1e-05
1246	GOC100	GOC	NA	K = 3	5	Cluster1	1e-05
1247	GOC111	GOC	NA	K = 3	5	Cluster1	1e-05
1248	GOC112	GOC	NA	K = 3	5	Cluster1	1e-05
1249	GOC116	GOC	NA	K = 3	5	Cluster1	1e-05
1250	GOC125	GOC	NA	K = 3	5	Cluster1	1e-05
1251	ENPAK19	ENP	AK	K = 3	6	Cluster1	0.613699
1252	ENPAK20	ENP	AK	K = 3	6	Cluster1	0.66293
1253	ENPAK21	ENP	AK	K = 3	6	Cluster1	0.680624
1254	ENPAK22	ENP	AK	K = 3	6	Cluster1	0.99998
1255	ENPAK23	ENP	AK	K = 3	6	Cluster1	0.572144
1256	ENPAK24	ENP	AK	K = 3	6	Cluster1	0.699064
1257	ENPAK25	ENP	AK	K = 3	6	Cluster1	1e-05
1258	ENPAK26	ENP	AK	K = 3	6	Cluster1	0.99998
1259	ENPAK27	ENP	AK	K = 3	6	Cluster1	0.620582
1260	ENPAK28	ENP	AK	K = 3	6	Cluster1	0.686055
1261	ENPAK29	ENP	AK	K = 3	6	Cluster1	0.610319
1262	ENPAK30	ENP	AK	K = 3	6	Cluster1	0.63484
1263	ENPBC16	ENP	BC	K = 3	6	Cluster1	0.618118
1264	ENPBC17	ENP	BC	K = 3	6	Cluster1	1e-05
1265	ENPBC18	ENP	BC	K = 3	6	Cluster1	1e-05
1266	ENPCA01	ENP	CA	K = 3	6	Cluster1	0.512268
1267	ENPCA02	ENP	CA	K = 3	6	Cluster1	1e-05
1268	ENPCA03	ENP	CA	K = 3	6	Cluster1	1e-05
1269	ENPCA04	ENP	CA	K = 3	6	Cluster1	0.995549
1270	ENPCA05	ENP	CA	K = 3	6	Cluster1	0.480321
1271	ENPCA06	ENP	CA	K = 3	6	Cluster1	0.580744
1272	ENPCA07	ENP	CA	K = 3	6	Cluster1	0.634528
1273	ENPCA08	ENP	CA	K = 3	6	Cluster1	0.73379
1274	ENPCA09	ENP	CA	K = 3	6	Cluster1	0.305239
1275	ENPOR10	ENP	OR	K = 3	6	Cluster1	0.631858
1276	ENPOR11	ENP	OR	K = 3	6	Cluster1	0.633813
1277	ENPOR12	ENP	OR	K = 3	6	Cluster1	0.99998
1278	ENPOR13	ENP	OR	K = 3	6	Cluster1	0.678339
1279	ENPWA14	ENP	WA	K = 3	6	Cluster1	0.511168
1280	ENPWA15	ENP	WA	K = 3	6	Cluster1	0.576962
1281	GOC002	GOC	NA	K = 3	6	Cluster1	1e-05
1282	GOC006	GOC	NA	K = 3	6	Cluster1	1e-05
1283	GOC010	GOC	NA	K = 3	6	Cluster1	0.338781
1284	GOC025	GOC	NA	K = 3	6	Cluster1	1e-05
1285	GOC038	GOC	NA	K = 3	6	Cluster1	1e-05
1286	GOC050	GOC	NA	K = 3	6	Cluster1	1e-05
1287	GOC053	GOC	NA	K = 3	6	Cluster1	1e-05
1288	GOC063	GOC	NA	K = 3	6	Cluster1	1e-05
1289	GOC068	GOC	NA	K = 3	6	Cluster1	1e-05
1290	GOC071	GOC	NA	K = 3	6	Cluster1	1e-05
1291	GOC077	GOC	NA	K = 3	6	Cluster1	1e-05
1292	GOC080	GOC	NA	K = 3	6	Cluster1	1e-05
1293	GOC082	GOC	NA	K = 3	6	Cluster1	1e-05
1294	GOC086	GOC	NA	K = 3	6	Cluster1	1e-05
1295	GOC091	GOC	NA	K = 3	6	Cluster1	1e-05
1296	GOC100	GOC	NA	K = 3	6	Cluster1	1e-05
1297	GOC111	GOC	NA	K = 3	6	Cluster1	1e-05
1298	GOC112	GOC	NA	K = 3	6	Cluster1	1e-05
1299	GOC116	GOC	NA	K = 3	6	Cluster1	1e-05
1300	GOC125	GOC	NA	K = 3	6	Cluster1	1e-05
1301	ENPAK19	ENP	AK	K = 3	7	Cluster1	0.02021
1302	ENPAK20	ENP	AK	K = 3	7	Cluster1	0.039682
1303	ENPAK21	ENP	AK	K = 3	7	Cluster1	0.038185
1304	ENPAK22	ENP	AK	K = 3	7	Cluster1	0.059529
1305	ENPAK23	ENP	AK	K = 3	7	Cluster1	0.023862
1306	ENPAK24	ENP	AK	K = 3	7	Cluster1	0.048593
1307	ENPAK25	ENP	AK	K = 3	7	Cluster1	0.037173
1308	ENPAK26	ENP	AK	K = 3	7	Cluster1	1e-05
1309	ENPAK27	ENP	AK	K = 3	7	Cluster1	0.029918
1310	ENPAK28	ENP	AK	K = 3	7	Cluster1	0.038288
1311	ENPAK29	ENP	AK	K = 3	7	Cluster1	1e-05
1312	ENPAK30	ENP	AK	K = 3	7	Cluster1	0.007643
1313	ENPBC16	ENP	BC	K = 3	7	Cluster1	0.041307
1314	ENPBC17	ENP	BC	K = 3	7	Cluster1	0.193482
1315	ENPBC18	ENP	BC	K = 3	7	Cluster1	0.039503
1316	ENPCA01	ENP	CA	K = 3	7	Cluster1	0.027426
1317	ENPCA02	ENP	CA	K = 3	7	Cluster1	0.015313
1318	ENPCA03	ENP	CA	K = 3	7	Cluster1	1e-05
1319	ENPCA04	ENP	CA	K = 3	7	Cluster1	0.04845
1320	ENPCA05	ENP	CA	K = 3	7	Cluster1	0.041966
1321	ENPCA06	ENP	CA	K = 3	7	Cluster1	0.092745
1322	ENPCA07	ENP	CA	K = 3	7	Cluster1	0.015742
1323	ENPCA08	ENP	CA	K = 3	7	Cluster1	0.159974
1324	ENPCA09	ENP	CA	K = 3	7	Cluster1	0.032168
1325	ENPOR10	ENP	OR	K = 3	7	Cluster1	0.192288
1326	ENPOR11	ENP	OR	K = 3	7	Cluster1	0.022166
1327	ENPOR12	ENP	OR	K = 3	7	Cluster1	0.077978
1328	ENPOR13	ENP	OR	K = 3	7	Cluster1	0.999978
1329	ENPWA14	ENP	WA	K = 3	7	Cluster1	0.99998
1330	ENPWA15	ENP	WA	K = 3	7	Cluster1	0.094917
1331	GOC002	GOC	NA	K = 3	7	Cluster1	1e-05
1332	GOC006	GOC	NA	K = 3	7	Cluster1	1e-05
1333	GOC010	GOC	NA	K = 3	7	Cluster1	0.040038
1334	GOC025	GOC	NA	K = 3	7	Cluster1	1e-05
1335	GOC038	GOC	NA	K = 3	7	Cluster1	1e-05
1336	GOC050	GOC	NA	K = 3	7	Cluster1	1e-05
1337	GOC053	GOC	NA	K = 3	7	Cluster1	1e-05
1338	GOC063	GOC	NA	K = 3	7	Cluster1	1e-05
1339	GOC068	GOC	NA	K = 3	7	Cluster1	1e-05
1340	GOC071	GOC	NA	K = 3	7	Cluster1	1e-05
1341	GOC077	GOC	NA	K = 3	7	Cluster1	1e-05
1342	GOC080	GOC	NA	K = 3	7	Cluster1	1e-05
1343	GOC082	GOC	NA	K = 3	7	Cluster1	1e-05
1344	GOC086	GOC	NA	K = 3	7	Cluster1	1e-05
1345	GOC091	GOC	NA	K = 3	7	Cluster1	1e-05
1346	GOC100	GOC	NA	K = 3	7	Cluster1	1e-05
1347	GOC111	GOC	NA	K = 3	7	Cluster1	1e-05
1348	GOC112	GOC	NA	K = 3	7	Cluster1	1e-05
1349	GOC116	GOC	NA	K = 3	7	Cluster1	1e-05
1350	GOC125	GOC	NA	K = 3	7	Cluster1	1e-05
1351	ENPAK19	ENP	AK	K = 3	8	Cluster1	1e-05
1352	ENPAK20	ENP	AK	K = 3	8	Cluster1	1e-05
1353	ENPAK21	ENP	AK	K = 3	8	Cluster1	1e-05
1354	ENPAK22	ENP	AK	K = 3	8	Cluster1	1e-05
1355	ENPAK23	ENP	AK	K = 3	8	Cluster1	1e-05
1356	ENPAK24	ENP	AK	K = 3	8	Cluster1	0.010769
1357	ENPAK25	ENP	AK	K = 3	8	Cluster1	0.008674
1358	ENPAK26	ENP	AK	K = 3	8	Cluster1	1e-05
1359	ENPAK27	ENP	AK	K = 3	8	Cluster1	1e-05
1360	ENPAK28	ENP	AK	K = 3	8	Cluster1	0.015733
1361	ENPAK29	ENP	AK	K = 3	8	Cluster1	1e-05
1362	ENPAK30	ENP	AK	K = 3	8	Cluster1	1e-05
1363	ENPBC16	ENP	BC	K = 3	8	Cluster1	1e-05
1364	ENPBC17	ENP	BC	K = 3	8	Cluster1	1e-05
1365	ENPBC18	ENP	BC	K = 3	8	Cluster1	1e-05
1366	ENPCA01	ENP	CA	K = 3	8	Cluster1	0.171502
1367	ENPCA02	ENP	CA	K = 3	8	Cluster1	0.0085
1368	ENPCA03	ENP	CA	K = 3	8	Cluster1	1e-05
1369	ENPCA04	ENP	CA	K = 3	8	Cluster1	1e-05
1370	ENPCA05	ENP	CA	K = 3	8	Cluster1	0.056373
1371	ENPCA06	ENP	CA	K = 3	8	Cluster1	1e-05
1372	ENPCA07	ENP	CA	K = 3	8	Cluster1	0.012877
1373	ENPCA08	ENP	CA	K = 3	8	Cluster1	1e-05
1374	ENPCA09	ENP	CA	K = 3	8	Cluster1	0.452175
1375	ENPOR10	ENP	OR	K = 3	8	Cluster1	0.013681
1376	ENPOR11	ENP	OR	K = 3	8	Cluster1	0.018575
1377	ENPOR12	ENP	OR	K = 3	8	Cluster1	1e-05
1378	ENPOR13	ENP	OR	K = 3	8	Cluster1	1e-05
1379	ENPWA14	ENP	WA	K = 3	8	Cluster1	1e-05
1380	ENPWA15	ENP	WA	K = 3	8	Cluster1	0.016879
1381	GOC002	GOC	NA	K = 3	8	Cluster1	0.99998
1382	GOC006	GOC	NA	K = 3	8	Cluster1	1e-05
1383	GOC010	GOC	NA	K = 3	8	Cluster1	0.382288
1384	GOC025	GOC	NA	K = 3	8	Cluster1	1e-05
1385	GOC038	GOC	NA	K = 3	8	Cluster1	0.99998
1386	GOC050	GOC	NA	K = 3	8	Cluster1	0.99998
1387	GOC053	GOC	NA	K = 3	8	Cluster1	0.99998
1388	GOC063	GOC	NA	K = 3	8	Cluster1	0.99998
1389	GOC068	GOC	NA	K = 3	8	Cluster1	0.641381
1390	GOC071	GOC	NA	K = 3	8	Cluster1	0.99998
1391	GOC077	GOC	NA	K = 3	8	Cluster1	0.99998
1392	GOC080	GOC	NA	K = 3	8	Cluster1	1e-05
1393	GOC082	GOC	NA	K = 3	8	Cluster1	0.844357
1394	GOC086	GOC	NA	K = 3	8	Cluster1	0.99998
1395	GOC091	GOC	NA	K = 3	8	Cluster1	0.99998
1396	GOC100	GOC	NA	K = 3	8	Cluster1	0.99998
1397	GOC111	GOC	NA	K = 3	8	Cluster1	1e-05
1398	GOC112	GOC	NA	K = 3	8	Cluster1	0.99998
1399	GOC116	GOC	NA	K = 3	8	Cluster1	0.976226
1400	GOC125	GOC	NA	K = 3	8	Cluster1	0.692634
1401	ENPAK19	ENP	AK	K = 3	9	Cluster1	0.996988
1402	ENPAK20	ENP	AK	K = 3	9	Cluster1	0.99998
1403	ENPAK21	ENP	AK	K = 3	9	Cluster1	0.986793
1404	ENPAK22	ENP	AK	K = 3	9	Cluster1	0.981366
1405	ENPAK23	ENP	AK	K = 3	9	Cluster1	0.997202
1406	ENPAK24	ENP	AK	K = 3	9	Cluster1	0.989878
1407	ENPAK25	ENP	AK	K = 3	9	Cluster1	0.992269
1408	ENPAK26	ENP	AK	K = 3	9	Cluster1	0.983573
1409	ENPAK27	ENP	AK	K = 3	9	Cluster1	0.99998
1410	ENPAK28	ENP	AK	K = 3	9	Cluster1	0.984254
1411	ENPAK29	ENP	AK	K = 3	9	Cluster1	0.993533
1412	ENPAK30	ENP	AK	K = 3	9	Cluster1	0.99998
1413	ENPBC16	ENP	BC	K = 3	9	Cluster1	0.982047
1414	ENPBC17	ENP	BC	K = 3	9	Cluster1	0.980565
1415	ENPBC18	ENP	BC	K = 3	9	Cluster1	0.996457
1416	ENPCA01	ENP	CA	K = 3	9	Cluster1	0.738739
1417	ENPCA02	ENP	CA	K = 3	9	Cluster1	0.98493
1418	ENPCA03	ENP	CA	K = 3	9	Cluster1	0.99998
1419	ENPCA04	ENP	CA	K = 3	9	Cluster1	0.939639
1420	ENPCA05	ENP	CA	K = 3	9	Cluster1	0.927245
1421	ENPCA06	ENP	CA	K = 3	9	Cluster1	0.99998
1422	ENPCA07	ENP	CA	K = 3	9	Cluster1	0.988157
1423	ENPCA08	ENP	CA	K = 3	9	Cluster1	0.981094
1424	ENPCA09	ENP	CA	K = 3	9	Cluster1	0.518055
1425	ENPOR10	ENP	OR	K = 3	9	Cluster1	0.986994
1426	ENPOR11	ENP	OR	K = 3	9	Cluster1	0.981418
1427	ENPOR12	ENP	OR	K = 3	9	Cluster1	0.99998
1428	ENPOR13	ENP	OR	K = 3	9	Cluster1	0.99998
1429	ENPWA14	ENP	WA	K = 3	9	Cluster1	0.99998
1430	ENPWA15	ENP	WA	K = 3	9	Cluster1	0.983177
1431	GOC002	GOC	NA	K = 3	9	Cluster1	1e-05
1432	GOC006	GOC	NA	K = 3	9	Cluster1	1e-05
1433	GOC010	GOC	NA	K = 3	9	Cluster1	0.529077
1434	GOC025	GOC	NA	K = 3	9	Cluster1	1e-05
1435	GOC038	GOC	NA	K = 3	9	Cluster1	1e-05
1436	GOC050	GOC	NA	K = 3	9	Cluster1	1e-05
1437	GOC053	GOC	NA	K = 3	9	Cluster1	1e-05
1438	GOC063	GOC	NA	K = 3	9	Cluster1	1e-05
1439	GOC068	GOC	NA	K = 3	9	Cluster1	1e-05
1440	GOC071	GOC	NA	K = 3	9	Cluster1	1e-05
1441	GOC077	GOC	NA	K = 3	9	Cluster1	1e-05
1442	GOC080	GOC	NA	K = 3	9	Cluster1	1e-05
1443	GOC082	GOC	NA	K = 3	9	Cluster1	1e-05
1444	GOC086	GOC	NA	K = 3	9	Cluster1	1e-05
1445	GOC091	GOC	NA	K = 3	9	Cluster1	1e-05
1446	GOC100	GOC	NA	K = 3	9	Cluster1	1e-05
1447	GOC111	GOC	NA	K = 3	9	Cluster1	1e-05
1448	GOC112	GOC	NA	K = 3	9	Cluster1	1e-05
1449	GOC116	GOC	NA	K = 3	9	Cluster1	1e-05
1450	GOC125	GOC	NA	K = 3	9	Cluster1	1e-05
1451	ENPAK19	ENP	AK	K = 3	10	Cluster1	0.978182
1452	ENPAK20	ENP	AK	K = 3	10	Cluster1	0.988369
1453	ENPAK21	ENP	AK	K = 3	10	Cluster1	0.97174
1454	ENPAK22	ENP	AK	K = 3	10	Cluster1	0.968142
1455	ENPAK23	ENP	AK	K = 3	10	Cluster1	0.990489
1456	ENPAK24	ENP	AK	K = 3	10	Cluster1	0.97233
1457	ENPAK25	ENP	AK	K = 3	10	Cluster1	0.976841
1458	ENPAK26	ENP	AK	K = 3	10	Cluster1	0.986128
1459	ENPAK27	ENP	AK	K = 3	10	Cluster1	0.991361
1460	ENPAK28	ENP	AK	K = 3	10	Cluster1	0.967194
1461	ENPAK29	ENP	AK	K = 3	10	Cluster1	0.973457
1462	ENPAK30	ENP	AK	K = 3	10	Cluster1	0.993939
1463	ENPBC16	ENP	BC	K = 3	10	Cluster1	0.972518
1464	ENPBC17	ENP	BC	K = 3	10	Cluster1	0.969948
1465	ENPBC18	ENP	BC	K = 3	10	Cluster1	0.98655
1466	ENPCA01	ENP	CA	K = 3	10	Cluster1	0.727986
1467	ENPCA02	ENP	CA	K = 3	10	Cluster1	0.972657
1468	ENPCA03	ENP	CA	K = 3	10	Cluster1	0.989791
1469	ENPCA04	ENP	CA	K = 3	10	Cluster1	0.921445
1470	ENPCA05	ENP	CA	K = 3	10	Cluster1	0.913073
1471	ENPCA06	ENP	CA	K = 3	10	Cluster1	0.98647
1472	ENPCA07	ENP	CA	K = 3	10	Cluster1	0.97252
1473	ENPCA08	ENP	CA	K = 3	10	Cluster1	0.961552
1474	ENPCA09	ENP	CA	K = 3	10	Cluster1	0.515202
1475	ENPOR10	ENP	OR	K = 3	10	Cluster1	0.973351
1476	ENPOR11	ENP	OR	K = 3	10	Cluster1	0.962281
1477	ENPOR12	ENP	OR	K = 3	10	Cluster1	0.99998
1478	ENPOR13	ENP	OR	K = 3	10	Cluster1	0.979635
1479	ENPWA14	ENP	WA	K = 3	10	Cluster1	0.984583
1480	ENPWA15	ENP	WA	K = 3	10	Cluster1	0.968958
1481	GOC002	GOC	NA	K = 3	10	Cluster1	1e-05
1482	GOC006	GOC	NA	K = 3	10	Cluster1	1e-05
1483	GOC010	GOC	NA	K = 3	10	Cluster1	0.523059
1484	GOC025	GOC	NA	K = 3	10	Cluster1	1e-05
1485	GOC038	GOC	NA	K = 3	10	Cluster1	1e-05
1486	GOC050	GOC	NA	K = 3	10	Cluster1	1e-05
1487	GOC053	GOC	NA	K = 3	10	Cluster1	1e-05
1488	GOC063	GOC	NA	K = 3	10	Cluster1	1e-05
1489	GOC068	GOC	NA	K = 3	10	Cluster1	1e-05
1490	GOC071	GOC	NA	K = 3	10	Cluster1	1e-05
1491	GOC077	GOC	NA	K = 3	10	Cluster1	1e-05
1492	GOC080	GOC	NA	K = 3	10	Cluster1	1e-05
1493	GOC082	GOC	NA	K = 3	10	Cluster1	1e-05
1494	GOC086	GOC	NA	K = 3	10	Cluster1	1e-05
1495	GOC091	GOC	NA	K = 3	10	Cluster1	1e-05
1496	GOC100	GOC	NA	K = 3	10	Cluster1	1e-05
1497	GOC111	GOC	NA	K = 3	10	Cluster1	1e-05
1498	GOC112	GOC	NA	K = 3	10	Cluster1	1e-05
1499	GOC116	GOC	NA	K = 3	10	Cluster1	1e-05
1500	GOC125	GOC	NA	K = 3	10	Cluster1	1e-05
1501	ENPAK19	ENP	AK	K = 3	1	Cluster2	1e-05
1502	ENPAK20	ENP	AK	K = 3	1	Cluster2	1e-05
1503	ENPAK21	ENP	AK	K = 3	1	Cluster2	0.00187
1504	ENPAK22	ENP	AK	K = 3	1	Cluster2	0.004057
1505	ENPAK23	ENP	AK	K = 3	1	Cluster2	1e-05
1506	ENPAK24	ENP	AK	K = 3	1	Cluster2	1e-05
1507	ENPAK25	ENP	AK	K = 3	1	Cluster2	1e-05
1508	ENPAK26	ENP	AK	K = 3	1	Cluster2	1e-05
1509	ENPAK27	ENP	AK	K = 3	1	Cluster2	1e-05
1510	ENPAK28	ENP	AK	K = 3	1	Cluster2	0.004895
1511	ENPAK29	ENP	AK	K = 3	1	Cluster2	1e-05
1512	ENPAK30	ENP	AK	K = 3	1	Cluster2	1e-05
1513	ENPBC16	ENP	BC	K = 3	1	Cluster2	0.001954
1514	ENPBC17	ENP	BC	K = 3	1	Cluster2	0.006955
1515	ENPBC18	ENP	BC	K = 3	1	Cluster2	1e-05
1516	ENPCA01	ENP	CA	K = 3	1	Cluster2	0.2527
1517	ENPCA02	ENP	CA	K = 3	1	Cluster2	1e-05
1518	ENPCA03	ENP	CA	K = 3	1	Cluster2	1e-05
1519	ENPCA04	ENP	CA	K = 3	1	Cluster2	0.022576
1520	ENPCA05	ENP	CA	K = 3	1	Cluster2	0.035817
1521	ENPCA06	ENP	CA	K = 3	1	Cluster2	1e-05
1522	ENPCA07	ENP	CA	K = 3	1	Cluster2	1e-05
1523	ENPCA08	ENP	CA	K = 3	1	Cluster2	0.010467
1524	ENPCA09	ENP	CA	K = 3	1	Cluster2	0.475796
1525	ENPOR10	ENP	OR	K = 3	1	Cluster2	1e-05
1526	ENPOR11	ENP	OR	K = 3	1	Cluster2	0.007146
1527	ENPOR12	ENP	OR	K = 3	1	Cluster2	1e-05
1528	ENPOR13	ENP	OR	K = 3	1	Cluster2	1e-05
1529	ENPWA14	ENP	WA	K = 3	1	Cluster2	1e-05
1530	ENPWA15	ENP	WA	K = 3	1	Cluster2	1e-05
1531	GOC002	GOC	NA	K = 3	1	Cluster2	0.99998
1532	GOC006	GOC	NA	K = 3	1	Cluster2	0.99998
1533	GOC010	GOC	NA	K = 3	1	Cluster2	0.465248
1534	GOC025	GOC	NA	K = 3	1	Cluster2	0.99998
1535	GOC038	GOC	NA	K = 3	1	Cluster2	0.99998
1536	GOC050	GOC	NA	K = 3	1	Cluster2	0.99998
1537	GOC053	GOC	NA	K = 3	1	Cluster2	0.99998
1538	GOC063	GOC	NA	K = 3	1	Cluster2	0.99998
1539	GOC068	GOC	NA	K = 3	1	Cluster2	0.99998
1540	GOC071	GOC	NA	K = 3	1	Cluster2	0.99998
1541	GOC077	GOC	NA	K = 3	1	Cluster2	0.99998
1542	GOC080	GOC	NA	K = 3	1	Cluster2	0.99998
1543	GOC082	GOC	NA	K = 3	1	Cluster2	0.99998
1544	GOC086	GOC	NA	K = 3	1	Cluster2	0.99998
1545	GOC091	GOC	NA	K = 3	1	Cluster2	0.99998
1546	GOC100	GOC	NA	K = 3	1	Cluster2	0.99998
1547	GOC111	GOC	NA	K = 3	1	Cluster2	0.99998
1548	GOC112	GOC	NA	K = 3	1	Cluster2	0.99998
1549	GOC116	GOC	NA	K = 3	1	Cluster2	0.99998
1550	GOC125	GOC	NA	K = 3	1	Cluster2	0.99998
1551	ENPAK19	ENP	AK	K = 3	2	Cluster2	0.99998
1552	ENPAK20	ENP	AK	K = 3	2	Cluster2	0.740819
1553	ENPAK21	ENP	AK	K = 3	2	Cluster2	0.698905
1554	ENPAK22	ENP	AK	K = 3	2	Cluster2	0.762717
1555	ENPAK23	ENP	AK	K = 3	2	Cluster2	0.714184
1556	ENPAK24	ENP	AK	K = 3	2	Cluster2	0.693911
1557	ENPAK25	ENP	AK	K = 3	2	Cluster2	0.639352
1558	ENPAK26	ENP	AK	K = 3	2	Cluster2	0.734501
1559	ENPAK27	ENP	AK	K = 3	2	Cluster2	0.748409
1560	ENPAK28	ENP	AK	K = 3	2	Cluster2	0.725733
1561	ENPAK29	ENP	AK	K = 3	2	Cluster2	0.99998
1562	ENPAK30	ENP	AK	K = 3	2	Cluster2	0.99998
1563	ENPBC16	ENP	BC	K = 3	2	Cluster2	0.99998
1564	ENPBC17	ENP	BC	K = 3	2	Cluster2	0.543792
1565	ENPBC18	ENP	BC	K = 3	2	Cluster2	1e-05
1566	ENPCA01	ENP	CA	K = 3	2	Cluster2	0.394528
1567	ENPCA02	ENP	CA	K = 3	2	Cluster2	0.580625
1568	ENPCA03	ENP	CA	K = 3	2	Cluster2	0.578757
1569	ENPCA04	ENP	CA	K = 3	2	Cluster2	0.563386
1570	ENPCA05	ENP	CA	K = 3	2	Cluster2	1e-05
1571	ENPCA06	ENP	CA	K = 3	2	Cluster2	0.604728
1572	ENPCA07	ENP	CA	K = 3	2	Cluster2	0.99998
1573	ENPCA08	ENP	CA	K = 3	2	Cluster2	1e-05
1574	ENPCA09	ENP	CA	K = 3	2	Cluster2	0.337329
1575	ENPOR10	ENP	OR	K = 3	2	Cluster2	0.569546
1576	ENPOR11	ENP	OR	K = 3	2	Cluster2	0.99998
1577	ENPOR12	ENP	OR	K = 3	2	Cluster2	0.601015
1578	ENPOR13	ENP	OR	K = 3	2	Cluster2	1e-05
1579	ENPWA14	ENP	WA	K = 3	2	Cluster2	1e-05
1580	ENPWA15	ENP	WA	K = 3	2	Cluster2	0.607589
1581	GOC002	GOC	NA	K = 3	2	Cluster2	1e-05
1582	GOC006	GOC	NA	K = 3	2	Cluster2	1e-05
1583	GOC010	GOC	NA	K = 3	2	Cluster2	0.300507
1584	GOC025	GOC	NA	K = 3	2	Cluster2	1.6e-05
1585	GOC038	GOC	NA	K = 3	2	Cluster2	1e-05
1586	GOC050	GOC	NA	K = 3	2	Cluster2	1e-05
1587	GOC053	GOC	NA	K = 3	2	Cluster2	1e-05
1588	GOC063	GOC	NA	K = 3	2	Cluster2	1e-05
1589	GOC068	GOC	NA	K = 3	2	Cluster2	1e-05
1590	GOC071	GOC	NA	K = 3	2	Cluster2	1e-05
1591	GOC077	GOC	NA	K = 3	2	Cluster2	1e-05
1592	GOC080	GOC	NA	K = 3	2	Cluster2	1e-05
1593	GOC082	GOC	NA	K = 3	2	Cluster2	1e-05
1594	GOC086	GOC	NA	K = 3	2	Cluster2	1e-05
1595	GOC091	GOC	NA	K = 3	2	Cluster2	1e-05
1596	GOC100	GOC	NA	K = 3	2	Cluster2	1e-05
1597	GOC111	GOC	NA	K = 3	2	Cluster2	1e-05
1598	GOC112	GOC	NA	K = 3	2	Cluster2	1e-05
1599	GOC116	GOC	NA	K = 3	2	Cluster2	1e-05
1600	GOC125	GOC	NA	K = 3	2	Cluster2	1e-05
1601	ENPAK19	ENP	AK	K = 3	3	Cluster2	0.777531
1602	ENPAK20	ENP	AK	K = 3	3	Cluster2	0.804661
1603	ENPAK21	ENP	AK	K = 3	3	Cluster2	0.812844
1604	ENPAK22	ENP	AK	K = 3	3	Cluster2	0.797257
1605	ENPAK23	ENP	AK	K = 3	3	Cluster2	0.762689
1606	ENPAK24	ENP	AK	K = 3	3	Cluster2	0.750673
1607	ENPAK25	ENP	AK	K = 3	3	Cluster2	0.99998
1608	ENPAK26	ENP	AK	K = 3	3	Cluster2	0.741299
1609	ENPAK27	ENP	AK	K = 3	3	Cluster2	0.99998
1610	ENPAK28	ENP	AK	K = 3	3	Cluster2	0.99998
1611	ENPAK29	ENP	AK	K = 3	3	Cluster2	0.812759
1612	ENPAK30	ENP	AK	K = 3	3	Cluster2	0.793596
1613	ENPBC16	ENP	BC	K = 3	3	Cluster2	0.727744
1614	ENPBC17	ENP	BC	K = 3	3	Cluster2	0.798243
1615	ENPBC18	ENP	BC	K = 3	3	Cluster2	0.784405
1616	ENPCA01	ENP	CA	K = 3	3	Cluster2	0.454005
1617	ENPCA02	ENP	CA	K = 3	3	Cluster2	1e-05
1618	ENPCA03	ENP	CA	K = 3	3	Cluster2	1e-05
1619	ENPCA04	ENP	CA	K = 3	3	Cluster2	0.643401
1620	ENPCA05	ENP	CA	K = 3	3	Cluster2	1e-05
1621	ENPCA06	ENP	CA	K = 3	3	Cluster2	0.746646
1622	ENPCA07	ENP	CA	K = 3	3	Cluster2	0.99998
1623	ENPCA08	ENP	CA	K = 3	3	Cluster2	1e-05
1624	ENPCA09	ENP	CA	K = 3	3	Cluster2	0.360518
1625	ENPOR10	ENP	OR	K = 3	3	Cluster2	0.783041
1626	ENPOR11	ENP	OR	K = 3	3	Cluster2	0.997431
1627	ENPOR12	ENP	OR	K = 3	3	Cluster2	0.732389
1628	ENPOR13	ENP	OR	K = 3	3	Cluster2	0.659678
1629	ENPWA14	ENP	WA	K = 3	3	Cluster2	0.778178
1630	ENPWA15	ENP	WA	K = 3	3	Cluster2	0.731021
1631	GOC002	GOC	NA	K = 3	3	Cluster2	1e-05
1632	GOC006	GOC	NA	K = 3	3	Cluster2	1e-05
1633	GOC010	GOC	NA	K = 3	3	Cluster2	0.376958
1634	GOC025	GOC	NA	K = 3	3	Cluster2	1e-05
1635	GOC038	GOC	NA	K = 3	3	Cluster2	1e-05
1636	GOC050	GOC	NA	K = 3	3	Cluster2	1e-05
1637	GOC053	GOC	NA	K = 3	3	Cluster2	1e-05
1638	GOC063	GOC	NA	K = 3	3	Cluster2	1e-05
1639	GOC068	GOC	NA	K = 3	3	Cluster2	1e-05
1640	GOC071	GOC	NA	K = 3	3	Cluster2	1e-05
1641	GOC077	GOC	NA	K = 3	3	Cluster2	1e-05
1642	GOC080	GOC	NA	K = 3	3	Cluster2	1e-05
1643	GOC082	GOC	NA	K = 3	3	Cluster2	1.9e-05
1644	GOC086	GOC	NA	K = 3	3	Cluster2	1e-05
1645	GOC091	GOC	NA	K = 3	3	Cluster2	1e-05
1646	GOC100	GOC	NA	K = 3	3	Cluster2	1e-05
1647	GOC111	GOC	NA	K = 3	3	Cluster2	1e-05
1648	GOC112	GOC	NA	K = 3	3	Cluster2	1e-05
1649	GOC116	GOC	NA	K = 3	3	Cluster2	1e-05
1650	GOC125	GOC	NA	K = 3	3	Cluster2	1e-05
1651	ENPAK19	ENP	AK	K = 3	4	Cluster2	1e-05
1652	ENPAK20	ENP	AK	K = 3	4	Cluster2	1e-05
1653	ENPAK21	ENP	AK	K = 3	4	Cluster2	0.006212
1654	ENPAK22	ENP	AK	K = 3	4	Cluster2	0.009237
1655	ENPAK23	ENP	AK	K = 3	4	Cluster2	1e-05
1656	ENPAK24	ENP	AK	K = 3	4	Cluster2	0.00288
1657	ENPAK25	ENP	AK	K = 3	4	Cluster2	1e-05
1658	ENPAK26	ENP	AK	K = 3	4	Cluster2	1e-05
1659	ENPAK27	ENP	AK	K = 3	4	Cluster2	1e-05
1660	ENPAK28	ENP	AK	K = 3	4	Cluster2	0.008743
1661	ENPAK29	ENP	AK	K = 3	4	Cluster2	1e-05
1662	ENPAK30	ENP	AK	K = 3	4	Cluster2	1e-05
1663	ENPBC16	ENP	BC	K = 3	4	Cluster2	0.006868
1664	ENPBC17	ENP	BC	K = 3	4	Cluster2	0.009756
1665	ENPBC18	ENP	BC	K = 3	4	Cluster2	1e-05
1666	ENPCA01	ENP	CA	K = 3	4	Cluster2	0.259014
1667	ENPCA02	ENP	CA	K = 3	4	Cluster2	1e-05
1668	ENPCA03	ENP	CA	K = 3	4	Cluster2	1e-05
1669	ENPCA04	ENP	CA	K = 3	4	Cluster2	0.059875
1670	ENPCA05	ENP	CA	K = 3	4	Cluster2	0.067529
1671	ENPCA06	ENP	CA	K = 3	4	Cluster2	1e-05
1672	ENPCA07	ENP	CA	K = 3	4	Cluster2	0.00244
1673	ENPCA08	ENP	CA	K = 3	4	Cluster2	1e-05
1674	ENPCA09	ENP	CA	K = 3	4	Cluster2	0.479437
1675	ENPOR10	ENP	OR	K = 3	4	Cluster2	0.003143
1676	ENPOR11	ENP	OR	K = 3	4	Cluster2	0.011892
1677	ENPOR12	ENP	OR	K = 3	4	Cluster2	1e-05
1678	ENPOR13	ENP	OR	K = 3	4	Cluster2	1e-05
1679	ENPWA14	ENP	WA	K = 3	4	Cluster2	1e-05
1680	ENPWA15	ENP	WA	K = 3	4	Cluster2	0.008935
1681	GOC002	GOC	NA	K = 3	4	Cluster2	0.99998
1682	GOC006	GOC	NA	K = 3	4	Cluster2	0.99998
1683	GOC010	GOC	NA	K = 3	4	Cluster2	0.468435
1684	GOC025	GOC	NA	K = 3	4	Cluster2	0.99998
1685	GOC038	GOC	NA	K = 3	4	Cluster2	0.99998
1686	GOC050	GOC	NA	K = 3	4	Cluster2	0.99998
1687	GOC053	GOC	NA	K = 3	4	Cluster2	0.99998
1688	GOC063	GOC	NA	K = 3	4	Cluster2	0.99998
1689	GOC068	GOC	NA	K = 3	4	Cluster2	0.99998
1690	GOC071	GOC	NA	K = 3	4	Cluster2	0.99998
1691	GOC077	GOC	NA	K = 3	4	Cluster2	0.99998
1692	GOC080	GOC	NA	K = 3	4	Cluster2	0.99998
1693	GOC082	GOC	NA	K = 3	4	Cluster2	0.99998
1694	GOC086	GOC	NA	K = 3	4	Cluster2	0.99998
1695	GOC091	GOC	NA	K = 3	4	Cluster2	0.99998
1696	GOC100	GOC	NA	K = 3	4	Cluster2	0.99998
1697	GOC111	GOC	NA	K = 3	4	Cluster2	0.99998
1698	GOC112	GOC	NA	K = 3	4	Cluster2	0.99998
1699	GOC116	GOC	NA	K = 3	4	Cluster2	0.99998
1700	GOC125	GOC	NA	K = 3	4	Cluster2	0.99998
1701	ENPAK19	ENP	AK	K = 3	5	Cluster2	0.99998
1702	ENPAK20	ENP	AK	K = 3	5	Cluster2	0.553886
1703	ENPAK21	ENP	AK	K = 3	5	Cluster2	1e-05
1704	ENPAK22	ENP	AK	K = 3	5	Cluster2	1e-05
1705	ENPAK23	ENP	AK	K = 3	5	Cluster2	0.560208
1706	ENPAK24	ENP	AK	K = 3	5	Cluster2	0.595948
1707	ENPAK25	ENP	AK	K = 3	5	Cluster2	0.536647
1708	ENPAK26	ENP	AK	K = 3	5	Cluster2	0.602846
1709	ENPAK27	ENP	AK	K = 3	5	Cluster2	0.555038
1710	ENPAK28	ENP	AK	K = 3	5	Cluster2	0.452687
1711	ENPAK29	ENP	AK	K = 3	5	Cluster2	0.548204
1712	ENPAK30	ENP	AK	K = 3	5	Cluster2	0.99998
1713	ENPBC16	ENP	BC	K = 3	5	Cluster2	0.526434
1714	ENPBC17	ENP	BC	K = 3	5	Cluster2	0.426327
1715	ENPBC18	ENP	BC	K = 3	5	Cluster2	0.594962
1716	ENPCA01	ENP	CA	K = 3	5	Cluster2	0.494945
1717	ENPCA02	ENP	CA	K = 3	5	Cluster2	0.99998
1718	ENPCA03	ENP	CA	K = 3	5	Cluster2	0.99998
1719	ENPCA04	ENP	CA	K = 3	5	Cluster2	0.54597
1720	ENPCA05	ENP	CA	K = 3	5	Cluster2	0.974232
1721	ENPCA06	ENP	CA	K = 3	5	Cluster2	0.538411
1722	ENPCA07	ENP	CA	K = 3	5	Cluster2	0.565255
1723	ENPCA08	ENP	CA	K = 3	5	Cluster2	0.46185
1724	ENPCA09	ENP	CA	K = 3	5	Cluster2	0.300523
1725	ENPOR10	ENP	OR	K = 3	5	Cluster2	1e-05
1726	ENPOR11	ENP	OR	K = 3	5	Cluster2	0.514232
1727	ENPOR12	ENP	OR	K = 3	5	Cluster2	0.489592
1728	ENPOR13	ENP	OR	K = 3	5	Cluster2	1e-05
1729	ENPWA14	ENP	WA	K = 3	5	Cluster2	1e-05
1730	ENPWA15	ENP	WA	K = 3	5	Cluster2	0.514988
1731	GOC002	GOC	NA	K = 3	5	Cluster2	1e-05
1732	GOC006	GOC	NA	K = 3	5	Cluster2	1e-05
1733	GOC010	GOC	NA	K = 3	5	Cluster2	0.279523
1734	GOC025	GOC	NA	K = 3	5	Cluster2	1e-05
1735	GOC038	GOC	NA	K = 3	5	Cluster2	1e-05
1736	GOC050	GOC	NA	K = 3	5	Cluster2	1e-05
1737	GOC053	GOC	NA	K = 3	5	Cluster2	1e-05
1738	GOC063	GOC	NA	K = 3	5	Cluster2	1e-05
1739	GOC068	GOC	NA	K = 3	5	Cluster2	1e-05
1740	GOC071	GOC	NA	K = 3	5	Cluster2	1e-05
1741	GOC077	GOC	NA	K = 3	5	Cluster2	1e-05
1742	GOC080	GOC	NA	K = 3	5	Cluster2	1e-05
1743	GOC082	GOC	NA	K = 3	5	Cluster2	1e-05
1744	GOC086	GOC	NA	K = 3	5	Cluster2	1e-05
1745	GOC091	GOC	NA	K = 3	5	Cluster2	1e-05
1746	GOC100	GOC	NA	K = 3	5	Cluster2	1e-05
1747	GOC111	GOC	NA	K = 3	5	Cluster2	1e-05
1748	GOC112	GOC	NA	K = 3	5	Cluster2	1e-05
1749	GOC116	GOC	NA	K = 3	5	Cluster2	1e-05
1750	GOC125	GOC	NA	K = 3	5	Cluster2	1e-05
1751	ENPAK19	ENP	AK	K = 3	6	Cluster2	0.386291
1752	ENPAK20	ENP	AK	K = 3	6	Cluster2	0.33706
1753	ENPAK21	ENP	AK	K = 3	6	Cluster2	0.319366
1754	ENPAK22	ENP	AK	K = 3	6	Cluster2	1e-05
1755	ENPAK23	ENP	AK	K = 3	6	Cluster2	0.427846
1756	ENPAK24	ENP	AK	K = 3	6	Cluster2	0.300926
1757	ENPAK25	ENP	AK	K = 3	6	Cluster2	0.99998
1758	ENPAK26	ENP	AK	K = 3	6	Cluster2	1e-05
1759	ENPAK27	ENP	AK	K = 3	6	Cluster2	0.379408
1760	ENPAK28	ENP	AK	K = 3	6	Cluster2	0.313935
1761	ENPAK29	ENP	AK	K = 3	6	Cluster2	0.389671
1762	ENPAK30	ENP	AK	K = 3	6	Cluster2	0.36515
1763	ENPBC16	ENP	BC	K = 3	6	Cluster2	0.380203
1764	ENPBC17	ENP	BC	K = 3	6	Cluster2	0.99998
1765	ENPBC18	ENP	BC	K = 3	6	Cluster2	0.99998
1766	ENPCA01	ENP	CA	K = 3	6	Cluster2	0.233303
1767	ENPCA02	ENP	CA	K = 3	6	Cluster2	0.99998
1768	ENPCA03	ENP	CA	K = 3	6	Cluster2	0.99998
1769	ENPCA04	ENP	CA	K = 3	6	Cluster2	1e-05
1770	ENPCA05	ENP	CA	K = 3	6	Cluster2	0.455429
1771	ENPCA06	ENP	CA	K = 3	6	Cluster2	0.419246
1772	ENPCA07	ENP	CA	K = 3	6	Cluster2	0.365462
1773	ENPCA08	ENP	CA	K = 3	6	Cluster2	0.26241
1774	ENPCA09	ENP	CA	K = 3	6	Cluster2	0.218803
1775	ENPOR10	ENP	OR	K = 3	6	Cluster2	0.368132
1776	ENPOR11	ENP	OR	K = 3	6	Cluster2	0.359684
1777	ENPOR12	ENP	OR	K = 3	6	Cluster2	1e-05
1778	ENPOR13	ENP	OR	K = 3	6	Cluster2	0.321651
1779	ENPWA14	ENP	WA	K = 3	6	Cluster2	0.488822
1780	ENPWA15	ENP	WA	K = 3	6	Cluster2	0.419785
1781	GOC002	GOC	NA	K = 3	6	Cluster2	1e-05
1782	GOC006	GOC	NA	K = 3	6	Cluster2	1e-05
1783	GOC010	GOC	NA	K = 3	6	Cluster2	0.195431
1784	GOC025	GOC	NA	K = 3	6	Cluster2	1e-05
1785	GOC038	GOC	NA	K = 3	6	Cluster2	1e-05
1786	GOC050	GOC	NA	K = 3	6	Cluster2	1e-05
1787	GOC053	GOC	NA	K = 3	6	Cluster2	1e-05
1788	GOC063	GOC	NA	K = 3	6	Cluster2	1e-05
1789	GOC068	GOC	NA	K = 3	6	Cluster2	1e-05
1790	GOC071	GOC	NA	K = 3	6	Cluster2	1e-05
1791	GOC077	GOC	NA	K = 3	6	Cluster2	1e-05
1792	GOC080	GOC	NA	K = 3	6	Cluster2	1e-05
1793	GOC082	GOC	NA	K = 3	6	Cluster2	1e-05
1794	GOC086	GOC	NA	K = 3	6	Cluster2	1e-05
1795	GOC091	GOC	NA	K = 3	6	Cluster2	1e-05
1796	GOC100	GOC	NA	K = 3	6	Cluster2	1e-05
1797	GOC111	GOC	NA	K = 3	6	Cluster2	1e-05
1798	GOC112	GOC	NA	K = 3	6	Cluster2	1e-05
1799	GOC116	GOC	NA	K = 3	6	Cluster2	1e-05
1800	GOC125	GOC	NA	K = 3	6	Cluster2	1e-05
1801	ENPAK19	ENP	AK	K = 3	7	Cluster2	1e-05
1802	ENPAK20	ENP	AK	K = 3	7	Cluster2	1e-05
1803	ENPAK21	ENP	AK	K = 3	7	Cluster2	0.005444
1804	ENPAK22	ENP	AK	K = 3	7	Cluster2	0.008568
1805	ENPAK23	ENP	AK	K = 3	7	Cluster2	1e-05
1806	ENPAK24	ENP	AK	K = 3	7	Cluster2	0.002459
1807	ENPAK25	ENP	AK	K = 3	7	Cluster2	1e-05
1808	ENPAK26	ENP	AK	K = 3	7	Cluster2	1e-05
1809	ENPAK27	ENP	AK	K = 3	7	Cluster2	1e-05
1810	ENPAK28	ENP	AK	K = 3	7	Cluster2	0.008992
1811	ENPAK29	ENP	AK	K = 3	7	Cluster2	1e-05
1812	ENPAK30	ENP	AK	K = 3	7	Cluster2	1e-05
1813	ENPBC16	ENP	BC	K = 3	7	Cluster2	0.008138
1814	ENPBC17	ENP	BC	K = 3	7	Cluster2	0.010427
1815	ENPBC18	ENP	BC	K = 3	7	Cluster2	1e-05
1816	ENPCA01	ENP	CA	K = 3	7	Cluster2	0.258976
1817	ENPCA02	ENP	CA	K = 3	7	Cluster2	0.006605
1818	ENPCA03	ENP	CA	K = 3	7	Cluster2	1e-05
1819	ENPCA04	ENP	CA	K = 3	7	Cluster2	0.057921
1820	ENPCA05	ENP	CA	K = 3	7	Cluster2	0.067707
1821	ENPCA06	ENP	CA	K = 3	7	Cluster2	1e-05
1822	ENPCA07	ENP	CA	K = 3	7	Cluster2	1e-05
1823	ENPCA08	ENP	CA	K = 3	7	Cluster2	0.017801
1824	ENPCA09	ENP	CA	K = 3	7	Cluster2	0.479465
1825	ENPOR10	ENP	OR	K = 3	7	Cluster2	0.007047
1826	ENPOR11	ENP	OR	K = 3	7	Cluster2	0.009361
1827	ENPOR12	ENP	OR	K = 3	7	Cluster2	1e-05
1828	ENPOR13	ENP	OR	K = 3	7	Cluster2	1.2e-05
1829	ENPWA14	ENP	WA	K = 3	7	Cluster2	1e-05
1830	ENPWA15	ENP	WA	K = 3	7	Cluster2	0.009088
1831	GOC002	GOC	NA	K = 3	7	Cluster2	0.99998
1832	GOC006	GOC	NA	K = 3	7	Cluster2	0.99998
1833	GOC010	GOC	NA	K = 3	7	Cluster2	0.468578
1834	GOC025	GOC	NA	K = 3	7	Cluster2	0.99998
1835	GOC038	GOC	NA	K = 3	7	Cluster2	0.99998
1836	GOC050	GOC	NA	K = 3	7	Cluster2	0.99998
1837	GOC053	GOC	NA	K = 3	7	Cluster2	0.99998
1838	GOC063	GOC	NA	K = 3	7	Cluster2	0.99998
1839	GOC068	GOC	NA	K = 3	7	Cluster2	0.99998
1840	GOC071	GOC	NA	K = 3	7	Cluster2	0.99998
1841	GOC077	GOC	NA	K = 3	7	Cluster2	0.99998
1842	GOC080	GOC	NA	K = 3	7	Cluster2	0.99998
1843	GOC082	GOC	NA	K = 3	7	Cluster2	0.99998
1844	GOC086	GOC	NA	K = 3	7	Cluster2	0.99998
1845	GOC091	GOC	NA	K = 3	7	Cluster2	0.99998
1846	GOC100	GOC	NA	K = 3	7	Cluster2	0.99998
1847	GOC111	GOC	NA	K = 3	7	Cluster2	0.99998
1848	GOC112	GOC	NA	K = 3	7	Cluster2	0.99998
1849	GOC116	GOC	NA	K = 3	7	Cluster2	0.99998
1850	GOC125	GOC	NA	K = 3	7	Cluster2	0.99998
1851	ENPAK19	ENP	AK	K = 3	8	Cluster2	0.997255
1852	ENPAK20	ENP	AK	K = 3	8	Cluster2	0.99998
1853	ENPAK21	ENP	AK	K = 3	8	Cluster2	0.986823
1854	ENPAK22	ENP	AK	K = 3	8	Cluster2	0.981449
1855	ENPAK23	ENP	AK	K = 3	8	Cluster2	0.996273
1856	ENPAK24	ENP	AK	K = 3	8	Cluster2	0.989221
1857	ENPAK25	ENP	AK	K = 3	8	Cluster2	0.991316
1858	ENPAK26	ENP	AK	K = 3	8	Cluster2	0.983437
1859	ENPAK27	ENP	AK	K = 3	8	Cluster2	0.99998
1860	ENPAK28	ENP	AK	K = 3	8	Cluster2	0.984257
1861	ENPAK29	ENP	AK	K = 3	8	Cluster2	0.993554
1862	ENPAK30	ENP	AK	K = 3	8	Cluster2	0.99998
1863	ENPBC16	ENP	BC	K = 3	8	Cluster2	0.981754
1864	ENPBC17	ENP	BC	K = 3	8	Cluster2	0.979657
1865	ENPBC18	ENP	BC	K = 3	8	Cluster2	0.996764
1866	ENPCA01	ENP	CA	K = 3	8	Cluster2	0.738426
1867	ENPCA02	ENP	CA	K = 3	8	Cluster2	0.984325
1868	ENPCA03	ENP	CA	K = 3	8	Cluster2	0.99998
1869	ENPCA04	ENP	CA	K = 3	8	Cluster2	0.938795
1870	ENPCA05	ENP	CA	K = 3	8	Cluster2	0.927587
1871	ENPCA06	ENP	CA	K = 3	8	Cluster2	0.999903
1872	ENPCA07	ENP	CA	K = 3	8	Cluster2	0.987113
1873	ENPCA08	ENP	CA	K = 3	8	Cluster2	0.980476
1874	ENPCA09	ENP	CA	K = 3	8	Cluster2	0.519599
1875	ENPOR10	ENP	OR	K = 3	8	Cluster2	0.986309
1876	ENPOR11	ENP	OR	K = 3	8	Cluster2	0.981415
1877	ENPOR12	ENP	OR	K = 3	8	Cluster2	0.99998
1878	ENPOR13	ENP	OR	K = 3	8	Cluster2	0.99998
1879	ENPWA14	ENP	WA	K = 3	8	Cluster2	0.99998
1880	ENPWA15	ENP	WA	K = 3	8	Cluster2	0.983111
1881	GOC002	GOC	NA	K = 3	8	Cluster2	1e-05
1882	GOC006	GOC	NA	K = 3	8	Cluster2	1e-05
1883	GOC010	GOC	NA	K = 3	8	Cluster2	0.52955
1884	GOC025	GOC	NA	K = 3	8	Cluster2	1e-05
1885	GOC038	GOC	NA	K = 3	8	Cluster2	1e-05
1886	GOC050	GOC	NA	K = 3	8	Cluster2	1e-05
1887	GOC053	GOC	NA	K = 3	8	Cluster2	1e-05
1888	GOC063	GOC	NA	K = 3	8	Cluster2	1e-05
1889	GOC068	GOC	NA	K = 3	8	Cluster2	1e-05
1890	GOC071	GOC	NA	K = 3	8	Cluster2	1e-05
1891	GOC077	GOC	NA	K = 3	8	Cluster2	1e-05
1892	GOC080	GOC	NA	K = 3	8	Cluster2	1e-05
1893	GOC082	GOC	NA	K = 3	8	Cluster2	1e-05
1894	GOC086	GOC	NA	K = 3	8	Cluster2	1e-05
1895	GOC091	GOC	NA	K = 3	8	Cluster2	1e-05
1896	GOC100	GOC	NA	K = 3	8	Cluster2	1e-05
1897	GOC111	GOC	NA	K = 3	8	Cluster2	1e-05
1898	GOC112	GOC	NA	K = 3	8	Cluster2	1e-05
1899	GOC116	GOC	NA	K = 3	8	Cluster2	1e-05
1900	GOC125	GOC	NA	K = 3	8	Cluster2	1e-05
1901	ENPAK19	ENP	AK	K = 3	9	Cluster2	1e-05
1902	ENPAK20	ENP	AK	K = 3	9	Cluster2	1e-05
1903	ENPAK21	ENP	AK	K = 3	9	Cluster2	1e-05
1904	ENPAK22	ENP	AK	K = 3	9	Cluster2	1e-05
1905	ENPAK23	ENP	AK	K = 3	9	Cluster2	1e-05
1906	ENPAK24	ENP	AK	K = 3	9	Cluster2	0.010112
1907	ENPAK25	ENP	AK	K = 3	9	Cluster2	0.007721
1908	ENPAK26	ENP	AK	K = 3	9	Cluster2	1e-05
1909	ENPAK27	ENP	AK	K = 3	9	Cluster2	1e-05
1910	ENPAK28	ENP	AK	K = 3	9	Cluster2	0.015736
1911	ENPAK29	ENP	AK	K = 3	9	Cluster2	1e-05
1912	ENPAK30	ENP	AK	K = 3	9	Cluster2	1e-05
1913	ENPBC16	ENP	BC	K = 3	9	Cluster2	1e-05
1914	ENPBC17	ENP	BC	K = 3	9	Cluster2	1e-05
1915	ENPBC18	ENP	BC	K = 3	9	Cluster2	1e-05
1916	ENPCA01	ENP	CA	K = 3	9	Cluster2	0.179415
1917	ENPCA02	ENP	CA	K = 3	9	Cluster2	0.002497
1918	ENPCA03	ENP	CA	K = 3	9	Cluster2	1e-05
1919	ENPCA04	ENP	CA	K = 3	9	Cluster2	1e-05
1920	ENPCA05	ENP	CA	K = 3	9	Cluster2	0.066321
1921	ENPCA06	ENP	CA	K = 3	9	Cluster2	1e-05
1922	ENPCA07	ENP	CA	K = 3	9	Cluster2	0.011833
1923	ENPCA08	ENP	CA	K = 3	9	Cluster2	0.003686
1924	ENPCA09	ENP	CA	K = 3	9	Cluster2	0.468517
1925	ENPOR10	ENP	OR	K = 3	9	Cluster2	0.012996
1926	ENPOR11	ENP	OR	K = 3	9	Cluster2	0.018572
1927	ENPOR12	ENP	OR	K = 3	9	Cluster2	1e-05
1928	ENPOR13	ENP	OR	K = 3	9	Cluster2	1e-05
1929	ENPWA14	ENP	WA	K = 3	9	Cluster2	1e-05
1930	ENPWA15	ENP	WA	K = 3	9	Cluster2	0.016813
1931	GOC002	GOC	NA	K = 3	9	Cluster2	0.99998
1932	GOC006	GOC	NA	K = 3	9	Cluster2	1e-05
1933	GOC010	GOC	NA	K = 3	9	Cluster2	0.388079
1934	GOC025	GOC	NA	K = 3	9	Cluster2	1e-05
1935	GOC038	GOC	NA	K = 3	9	Cluster2	0.99998
1936	GOC050	GOC	NA	K = 3	9	Cluster2	0.99998
1937	GOC053	GOC	NA	K = 3	9	Cluster2	0.99998
1938	GOC063	GOC	NA	K = 3	9	Cluster2	0.99998
1939	GOC068	GOC	NA	K = 3	9	Cluster2	0.65166
1940	GOC071	GOC	NA	K = 3	9	Cluster2	0.99998
1941	GOC077	GOC	NA	K = 3	9	Cluster2	0.99998
1942	GOC080	GOC	NA	K = 3	9	Cluster2	1e-05
1943	GOC082	GOC	NA	K = 3	9	Cluster2	0.851644
1944	GOC086	GOC	NA	K = 3	9	Cluster2	0.99998
1945	GOC091	GOC	NA	K = 3	9	Cluster2	0.99998
1946	GOC100	GOC	NA	K = 3	9	Cluster2	0.99998
1947	GOC111	GOC	NA	K = 3	9	Cluster2	1e-05
1948	GOC112	GOC	NA	K = 3	9	Cluster2	0.99998
1949	GOC116	GOC	NA	K = 3	9	Cluster2	0.923114
1950	GOC125	GOC	NA	K = 3	9	Cluster2	0.896129
1951	ENPAK19	ENP	AK	K = 3	10	Cluster2	1e-05
1952	ENPAK20	ENP	AK	K = 3	10	Cluster2	1e-05
1953	ENPAK21	ENP	AK	K = 3	10	Cluster2	0.02825
1954	ENPAK22	ENP	AK	K = 3	10	Cluster2	1e-05
1955	ENPAK23	ENP	AK	K = 3	10	Cluster2	0.009501
1956	ENPAK24	ENP	AK	K = 3	10	Cluster2	1e-05
1957	ENPAK25	ENP	AK	K = 3	10	Cluster2	1e-05
1958	ENPAK26	ENP	AK	K = 3	10	Cluster2	0.013862
1959	ENPAK27	ENP	AK	K = 3	10	Cluster2	0.008629
1960	ENPAK28	ENP	AK	K = 3	10	Cluster2	0.032796
1961	ENPAK29	ENP	AK	K = 3	10	Cluster2	0.026533
1962	ENPAK30	ENP	AK	K = 3	10	Cluster2	0.006051
1963	ENPBC16	ENP	BC	K = 3	10	Cluster2	1e-05
1964	ENPBC17	ENP	BC	K = 3	10	Cluster2	1e-05
1965	ENPBC18	ENP	BC	K = 3	10	Cluster2	0.01344
1966	ENPCA01	ENP	CA	K = 3	10	Cluster2	0.126695
1967	ENPCA02	ENP	CA	K = 3	10	Cluster2	0.000814
1968	ENPCA03	ENP	CA	K = 3	10	Cluster2	1e-05
1969	ENPCA04	ENP	CA	K = 3	10	Cluster2	0.078545
1970	ENPCA05	ENP	CA	K = 3	10	Cluster2	0.086917
1971	ENPCA06	ENP	CA	K = 3	10	Cluster2	0.01352
1972	ENPCA07	ENP	CA	K = 3	10	Cluster2	1e-05
1973	ENPCA08	ENP	CA	K = 3	10	Cluster2	0.038438
1974	ENPCA09	ENP	CA	K = 3	10	Cluster2	0.057746
1975	ENPOR10	ENP	OR	K = 3	10	Cluster2	0.026639
1976	ENPOR11	ENP	OR	K = 3	10	Cluster2	0.037709
1977	ENPOR12	ENP	OR	K = 3	10	Cluster2	1e-05
1978	ENPOR13	ENP	OR	K = 3	10	Cluster2	0.020355
1979	ENPWA14	ENP	WA	K = 3	10	Cluster2	1e-05
1980	ENPWA15	ENP	WA	K = 3	10	Cluster2	1e-05
1981	GOC002	GOC	NA	K = 3	10	Cluster2	1e-05
1982	GOC006	GOC	NA	K = 3	10	Cluster2	0.99998
1983	GOC010	GOC	NA	K = 3	10	Cluster2	0.170672
1984	GOC025	GOC	NA	K = 3	10	Cluster2	1e-05
1985	GOC038	GOC	NA	K = 3	10	Cluster2	1e-05
1986	GOC050	GOC	NA	K = 3	10	Cluster2	1e-05
1987	GOC053	GOC	NA	K = 3	10	Cluster2	0.99998
1988	GOC063	GOC	NA	K = 3	10	Cluster2	0.472161
1989	GOC068	GOC	NA	K = 3	10	Cluster2	1e-05
1990	GOC071	GOC	NA	K = 3	10	Cluster2	0.99998
1991	GOC077	GOC	NA	K = 3	10	Cluster2	0.426474
1992	GOC080	GOC	NA	K = 3	10	Cluster2	0.99998
1993	GOC082	GOC	NA	K = 3	10	Cluster2	1e-05
1994	GOC086	GOC	NA	K = 3	10	Cluster2	1e-05
1995	GOC091	GOC	NA	K = 3	10	Cluster2	1e-05
1996	GOC100	GOC	NA	K = 3	10	Cluster2	0.99998
1997	GOC111	GOC	NA	K = 3	10	Cluster2	1e-05
1998	GOC112	GOC	NA	K = 3	10	Cluster2	1e-05
1999	GOC116	GOC	NA	K = 3	10	Cluster2	1e-05
[truncated: 8,001 more rows]
